# Supplementary material for: The CJIE1 prophage of Campylobacter jejuni affects protein expression in growth media with and without bile salts
Source: BMC Microbiol. 2014 Mar 19;14:70. doi: 10.1186/1471-2180-14-70 (PMC4004267; doi:10.1186/1471-2180-14-70)
Supplement: Additional file 1 — Experiment 1 data from Scaffold. [file 1471-2180-14-70-S1.xlsx]

## Sheet: Sheet1
		(Pvalue)										Reference
Identified Proteins (1391)	Accession Number	Permutation Test (P-Value)	2426 1	2426 2	2426 3	Mean for 2426			Mean all 3 with CJIE1			2425 1	2425 2	2425 3	Mean for 2425		2538 1	2538 2	2538 3	Mean for 2538		2544 1	2544 2	2544 3	Mean for 2544			Data for all 3 isolates with CJIE1 prophage									Mean for all 3 isolates with CJIE1 prophage
(3R)-hydroxymyristoyl-ACP dehydratase [Campylobacter jejuni subsp. jejuni 81116]	gi|157414570	75% (0.68)	0.2	-0.1	0	0.0333333	0.152753		-0.155556			0	0	0	0		-0.7	-0.2	-0.1	-0.333333		-0.2	-0.1	-0.1	-0.133333			0	0	0	-0.7	-0.2	-0.1	-0.2	-0.1	-0.1	-0.155556
[NiFe] hydrogenase maturation protein HypF [Campylobacter jejuni subsp. jejuni 81-176]	gi|121613174	0% (0.65)	-0.4	-0.2	0.1	-0.166667	0.251661		-0.025			0	0	0	0			0	-0.1	-0.05		-0.3	0.3	-0.1	-0.0333333			0	0	0		0	-0.1	-0.3	0.3	-0.1	-0.025
00-2425 hotspot protein/ ORF11		95% (< 0.0001)	-3.3	-2	-2.7	-2.66667	0.650641		-0.23			0	0	0	0		-1	-0.2	0.1	-0.366667		-0.8	-0.3	0.1	-0.333333			0	0	0	-1	-0.2	0.1	-0.8	-0.3	0.1	-0.233333
1-(5-phosphoribosyl)-5-[(5-phosphoribosylamino)methylideneamino] imidazole-4-carboxamide isomerase [Campylobacter jejuni subsp. jejuni 81116]	gi|157415821	0% (0.60)	0.2	0.1	-0.1	0.0666667	0.152753		-0.0777778			0.1	0	-0.2	-0.0333333		-0.3	0	0	-0.1		-0.1	-0.1	-0.1	-0.1			0.1	0	-0.2	-0.3	0	0	-0.1	-0.1	-0.1	-0.0777778
16S rRNA processing protein [Campylobacter jejuni subsp. jejuni NCTC 11168]	gi|218562351	0% (0.58)	0.2	0	0.7	0.3	0.360555		0.0333333			0	0	-0.2	-0.0666667		-0.2	0	0.5	0.1		0.1	-0.6	0.7	0.0666667			0	0	-0.2	-0.2	0	0.5	0.1	-0.6	0.7	0.0333333
1-acyl-sn-glycerol-3-phosphate acyltransferase, putative [Campylobacter jejuni subsp. jejuni 81-176]	gi|121612293	75% (0.14)	0.1		0.1	0.1	0		0.0666667			0		0	0		0.3		-0.1	0.1		0.1		0.1	0.1			0		0	0.3		-0.1	0.1		0.1	0.0666667
1-deoxy-D-xylulose 5-phosphate reductoisomerase [Campylobacter jejuni subsp. jejuni 81116]	gi|157415582	95% (0.00100)	0.3	0	0	0.1	0.173205		-0.0333333			0	0	0	0		-0.4	0	0	-0.133333		0.1	0.1	-0.1	0.0333333			0	0	0	-0.4	0	0	0.1	0.1	-0.1	-0.0333333
1-deoxy-D-xylulose-5-phosphate synthase [Campylobacter jejuni subsp. jejuni NCTC 11168]	gi|218561980	75% (0.23)	-0.1	-0.1	0.3	0.0333333	0.23094		-0.122222			-0.2	-0.2	-0.1	-0.166667		-0.5	-0.3	0.2	-0.2		0.1	-0.3	0.2	0			-0.2	-0.2	-0.1	-0.5	-0.3	0.2	0.1	-0.3	0.2	-0.122222
2,3,4,5-tetrahydropyridine-2-carboxylate N-succinyltransferase [Campylobacter jejuni subsp. jejuni NCTC 11168]	gi|218563194	75% (0.069)	0.6	-0.1	-0.1	0.133333	0.404145		0.433333			0.2	0.1	0	0.1		1.6	0	0.1	0.566667		1.3	0.3	0.3	0.633333			0.2	0.1	0	1.6	0	0.1	1.3	0.3	0.3	0.433333
2-acyl-glycerophospho-ethanolamine acyltransferase [Campylobacter jejuni subsp. jejuni NCTC 11168]	gi|218562557	95% (0.015)	-0.3	-0.2	-0.1	-0.2	0.1		-0.0333333			0	0	0	0		-0.4	0.1	-0.1	-0.133333		-0.2	0.2	0.1	0.0333333			0	0	0	-0.4	0.1	-0.1	-0.2	0.2	0.1	-0.0333333
2-dehydro-3-deoxyphosphooctonate aldolase [Campylobacter jejuni subsp. jejuni NCTC 11168]	gi|218562042	75% (0.0026)	0.3	-0.1	0.1	0.1	0.2		0.0222222			-0.1	-0.1	0	-0.0666667		0.2	-0.1	0.1	0.0666667		0.2	0	0	0.0666667			-0.1	-0.1	0	0.2	-0.1	0.1	0.2	0	0	0.0222222
2-hydroxyacid dehydrogenase [Campylobacter jejuni subsp. jejuni ICDCCJ07001]	gi|315123934	95% (0.00037)	0.4	0.2	0.4	0.333333	0.11547		0.1			-0.2	0	0	-0.0666667		0.3	0	0.3	0.2		0.1	0	0.4	0.166667			-0.2	0	0	0.3	0	0.3	0.1	0	0.4	0.1
2-isopropylmalate synthase [Campylobacter jejuni subsp. jejuni 81-176]	gi|121612265	95% (0.00100)	-0.3	-0.1	0	-0.133333	0.152753		0.133333			0.2	0.1	0.1	0.133333		0.8	0.4	-0.1	0.366667		-0.4	0.2	-0.1	-0.1			0.2	0.1	0.1	0.8	0.4	-0.1	-0.4	0.2	-0.1	0.133333
2-oxoglutarate-acceptor oxidoreductase subunit OorA [Campylobacter jejuni subsp. jejuni 81116]	gi|157414817	95% (0.026)	0.2	0.2	0	0.133333	0.11547		0.0222222			0.1	-0.2	-0.2	-0.1		0.1	0	0	0.0333333		0.1	0.1	0.2	0.133333			0.1	-0.2	-0.2	0.1	0	0	0.1	0.1	0.2	0.0222222
2-oxoglutarate-acceptor oxidoreductase subunit OorB [Campylobacter jejuni subsp. doylei 269.97]	gi|153952478	75% (0.0041)	0.5	0.2	0.2	0.3	0.173205		0.144444			-0.1	0	0.2	0.0333333		0.2	0.2	0.3	0.233333		0	0.1	0.4	0.166667			-0.1	0	0.2	0.2	0.2	0.3	0	0.1	0.4	0.144444
2-oxoglutarate-acceptor oxidoreductase subunit OorC [Campylobacter jejuni RM1221]	gi|57238262	75% (0.00051)	1.2	0.4	0.7	0.766667	0.404145		0.4			0	0	0	0		0.7	0.2	0.5	0.466667		0.8	0.5	0.9	0.733333			0	0	0	0.7	0.2	0.5	0.8	0.5	0.9	0.4
2-oxoglutarate-acceptor oxidoreductase subunit OorD [Campylobacter jejuni subsp. jejuni NCTC 11168]	gi|218562187	95% (0.0019)	0.1	0.1	0.2	0.133333	0.057735		0.0555556			0	0	0	0		-0.3	0	0	-0.1		0.2	0.2	0.4	0.266667			0	0	0	-0.3	0	0	0.2	0.2	0.4	0.0555556
30S ribosomal protein S1 [Campylobacter jejuni subsp. jejuni NCTC 11168]	gi|218562513	95% (< 0.0001)	1.1	0.1	0.4	0.533333	0.51316		0.288889			0	-0.1	0.1	0		0.8	0.3	0.4	0.5		0.6	0	0.5	0.366667			0	-0.1	0.1	0.8	0.3	0.4	0.6	0	0.5	0.288889
30S ribosomal protein S10 [Campylobacter jejuni subsp. jejuni 81116]	gi|157415930	75% (0.41)	0.2	-0.1	-0.3	-0.0666667	0.251661		-0.122222			-0.1	-0.1	-0.1	-0.1		0.1	0	-0.2	-0.0333333		-0.2	-0.3	-0.2	-0.233333			-0.1	-0.1	-0.1	0.1	0	-0.2	-0.2	-0.3	-0.2	-0.122222
30S ribosomal protein S11 [Campylobacter jejuni subsp. jejuni 81116]	gi|157415813	0% (0.43)	-0.1	-0.2	-0.3	-0.2	0.1		-0.111111			-0.1	0	0	-0.0333333		0.1	0	-0.2	-0.0333333		-0.4	-0.3	-0.1	-0.266667			-0.1	0	0	0.1	0	-0.2	-0.4	-0.3	-0.1	-0.111111
30S ribosomal protein S12 [Campylobacter jejuni subsp. jejuni 81-176]	gi|121613664	95% (0.034)	0	0	0	0	0		0.0555556			0	0	0	0		0.7	0.2	-0.1	0.266667		-0.3	-0.1	0.1	-0.1			0	0	0	0.7	0.2	-0.1	-0.3	-0.1	0.1	0.0555556
30S ribosomal protein S13 [Campylobacter jejuni subsp. jejuni 81116]	gi|157415812	75% (0.11)	0.3	-0.1	0	0.0666667	0.208167		0			0	0	0	0		0.4	0.1	-0.1	0.133333		-0.1	-0.3	0	-0.133333			0	0	0	0.4	0.1	-0.1	-0.1	-0.3	0	0
30S ribosomal protein S14 [Campylobacter jejuni subsp. jejuni 81116]	gi|157415916	0% (0.30)	-0.4	0.1	-0.2	-0.166667	0.251661		-0.433333			0	0	0	0		-1.6	0.1	-0.2	-0.566667		-1.8	-0.4	0	-0.733333			0	0	0	-1.6	0.1	-0.2	-1.8	-0.4	0	-0.433333
30S ribosomal protein S15 [Campylobacter jejuni subsp. jejuni 81116]	gi|157415142	95% (< 0.0001)	-0.1	0	0	-0.0333333	0.057735		0.0111111			0	0	0	0		0.1	0.2	0	0.1		-0.2	-0.1	0.1	-0.0666667			0	0	0	0.1	0.2	0	-0.2	-0.1	0.1	0.0111111
30S ribosomal protein S16 [Campylobacter jejuni subsp. jejuni 81116]	gi|157414997	0% (0.75)	-0.1	-0.1	0.1	-0.0333333	0.11547		-0.0333333			-0.1	0	-0.1	-0.0666667		0.1	-0.1	0.1	0.0333333		0.1	-0.5	0.2	-0.0666667			-0.1	0	-0.1	0.1	-0.1	0.1	0.1	-0.5	0.2	-0.0333333
30S ribosomal protein S17 [Campylobacter jejuni subsp. jejuni 81116]	gi|157415920	75% (0.093)	0.1	0.1	0	0.0666667	0.057735		0.0111111			0	0	0	0		0.6	0.1	-0.1	0.2		-0.1	-0.3	-0.1	-0.166667			0	0	0	0.6	0.1	-0.1	-0.1	-0.3	-0.1	0.0111111
30S ribosomal protein S18 [Campylobacter jejuni subsp. jejuni 81116]	gi|157415333	0% (0.087)	0.7	0	0	0.233333	0.404145		0.122222			0.1	0.1	0.1	0.1		0.5	0.1	0	0.2		0.3	-0.2	0.1	0.0666667			0.1	0.1	0.1	0.5	0.1	0	0.3	-0.2	0.1	0.122222
30S ribosomal protein S19 [Campylobacter jejuni subsp. jejuni 81116]	gi|157415925	0% (0.44)	-0.2	-0.1	0.3	0	0.264575		-0.133333			0	0	-0.1	-0.0333333		-0.5	0.1	0.1	-0.1		-0.7	-0.3	0.2	-0.266667			0	0	-0.1	-0.5	0.1	0.1	-0.7	-0.3	0.2	-0.133333
30S ribosomal protein S2 [Campylobacter jejuni subsp. jejuni 81116]	gi|157415446	75% (0.032)	0.2	0	0	0.0666667	0.11547		0.0444444			0.1	0	0	0.0333333		0.4	0.1	-0.1	0.133333		0.1	-0.2	0	-0.0333333			0.1	0	0	0.4	0.1	-0.1	0.1	-0.2	0	0.0444444
30S ribosomal protein S20 [Campylobacter jejuni subsp. jejuni NCTC 11168]	gi|218563200	0% (0.14)	-0.2	0.1	0.2	0.0333333	0.208167		-0.0555556			0	0	0	0		0.2	0.1	0	0.1		-0.5	-0.4	0.1	-0.266667			0	0	0	0.2	0.1	0	-0.5	-0.4	0.1	-0.0555556
30S ribosomal protein S21 [Campylobacter jejuni subsp. jejuni 81116]	gi|157414666	75% (0.64)	0.5	-0.1	0.1	0.166667	0.305505		-0.0111111			0	0	0	0		0.4	0.1	0	0.166667		-0.2	-0.3	-0.1	-0.2			0	0	0	0.4	0.1	0	-0.2	-0.3	-0.1	-0.0111111
30S ribosomal protein S3 [Campylobacter jejuni subsp. jejuni 81116]	gi|157415923	95% (0.0019)	0.5	0.1	0.1	0.233333	0.23094		0.133333			0.2	0.1	-0.1	0.0666667		0.4	0.4	0.1	0.3		0.2	0	-0.1	0.0333333			0.2	0.1	-0.1	0.4	0.4	0.1	0.2	0	-0.1	0.133333
30S ribosomal protein S4 [Campylobacter jejuni subsp. jejuni NCTC 11168]	gi|218563183	75% (0.072)	0.7	0.1	0.3	0.366667	0.305505		0.0666667			0.2	0	0	0.0666667		0	0.1	0.3	0.133333		-0.2	-0.1	0.3	0			0.2	0	0	0	0.1	0.3	-0.2	-0.1	0.3	0.0666667
30S ribosomal protein S4 [Campylobacter lari RM2100]	gi|222823138	0% (0.64)		0.1	-0.1	0	0.141421		0.133333				0	0	0			0.3	0	0.15			0.3	0.2	0.25				0	0		0.3	0		0.3	0.2	0.133333
30S ribosomal protein S5 [Campylobacter jejuni subsp. jejuni 81116]	gi|157415912	0% (0.43)	0	-0.1	0.1	0	0.1		-0.0666667			0.1	0.1	0.1	0.1		-0.5	0.2	0.1	-0.0666667		-0.7	0	0	-0.233333			0.1	0.1	0.1	-0.5	0.2	0.1	-0.7	0	0	-0.0666667
30S ribosomal protein S6 [Campylobacter jejuni subsp. jejuni 81116]	gi|157415331	0% (0.064)	0	-0.3	0.6	0.1	0.458258		-0.144444			0	0	-0.1	-0.0333333		-1.1	0.2	0.5	-0.133333		-1	-0.3	0.5	-0.266667			0	0	-0.1	-1.1	0.2	0.5	-1	-0.3	0.5	-0.144444
30S ribosomal protein S7 [Campylobacter jejuni subsp. jejuni 81116]	gi|157414774	75% (0.036)	0.1	0.1	0	0.0666667	0.057735		0.0777778			-0.2	0	0	-0.0666667		0.6	0.4	0	0.333333		0	0	-0.1	-0.0333333			-0.2	0	0	0.6	0.4	0	0	0	-0.1	0.0777778
30S ribosomal protein S8 [Campylobacter jejuni subsp. jejuni 81116]	gi|157415915	75% (0.28)	0.1	0.1	0.3	0.166667	0.11547		-0.0555556			-0.2	0.1	0.1	0		-0.5	0.2	0.1	-0.0666667		-0.5	-0.1	0.3	-0.1			-0.2	0.1	0.1	-0.5	0.2	0.1	-0.5	-0.1	0.3	-0.0555556
30S ribosomal protein S9 [Campylobacter jejuni subsp. jejuni 81116]	gi|157415703	75% (0.54)	-0.3	-0.2	0	-0.166667	0.152753		-0.2			-0.2	-0.1	-0.2	-0.166667		-0.1	0	-0.2	-0.1		-0.5	-0.4	-0.1	-0.333333			-0.2	-0.1	-0.2	-0.1	0	-0.2	-0.5	-0.4	-0.1	-0.2
3-dehydroquinate dehydratase [Campylobacter jejuni subsp. doylei 269.97]	gi|153952575	0% (0.88)	-0.1	0	0	-0.0333333	0.057735		-0.0666667			0	0	0.1	0.0333333		0	-0.4	0.1	-0.1		-0.2	-0.3	0.1	-0.133333			0	0	0.1	0	-0.4	0.1	-0.2	-0.3	0.1	-0.0666667
3-dehydroquinate synthase [Campylobacter jejuni subsp. jejuni NCTC 11168]	gi|218562624	95% (0.035)	0.4	0.2	0	0.2	0.2		0.0444444			0	0	0	0		0.1	0	-0.1	0		0.2	0.2	0	0.133333			0	0	0	0.1	0	-0.1	0.2	0.2	0	0.0444444
3-deoxy-manno-octulosonate cytidylyltransferase [Campylobacter jejuni subsp. jejuni NCTC 11168]	gi|218562441	0% (0.79)	-0.2	0	0	-0.0666667	0.11547		-0.0111111			0	0	0	0		0.2	-0.2	-0.1	-0.0333333		0.2	-0.2	0	0			0	0	0	0.2	-0.2	-0.1	0.2	-0.2	0	-0.0111111
3-isopropylmalate dehydrogenase [Campylobacter jejuni subsp. jejuni NCTC 11168]	gi|218563304	0% (0.72)	-0.1	0.5	0.1	0.166667	0.305505		0.177778			-0.1	0.2	0.1	0.0666667		0.1	0.7	-0.1	0.233333		0	0.5	0.2	0.233333			-0.1	0.2	0.1	0.1	0.7	-0.1	0	0.5	0.2	0.177778
3-ketoacyl-(acyl-carrier-protein) reductase [Campylobacter jejuni subsp. jejuni NCTC 11168]	gi|218562093	0% (0.43)	0.2	-0.1	0.2	0.1	0.173205		0.0222222			0.1	-0.1	-0.3	-0.1		0.3	0.1	0	0.133333		0.1	-0.2	0.2	0.0333333			0.1	-0.1	-0.3	0.3	0.1	0	0.1	-0.2	0.2	0.0222222
3-methyl-2-oxobutanoate hydroxymethyltransferase [Campylobacter jejuni subsp. jejuni 81116]	gi|157414595	95% (0.0015)	0.3	-0.2	-0.2	-0.0333333	0.288675		-0.0888889			-0.2	-0.1	0	-0.1		0.5	-0.2	-0.1	0.0666667		-0.1	-0.4	-0.2	-0.233333			-0.2	-0.1	0	0.5	-0.2	-0.1	-0.1	-0.4	-0.2	-0.0888889
3-octaprenyl-4-hydroxybenzoate carboxy-lyase [Campylobacter jejuni RM1221]	gi|57238254	95% (0.042)	0	-0.1	0.1	0	0.1		-0.122222			0	0	0	0		-0.6	-0.1	0.1	-0.2		-0.3	-0.1	-0.1	-0.166667			0	0	0	-0.6	-0.1	0.1	-0.3	-0.1	-0.1	-0.122222
3-octaprenyl-4-hydroxybenzoate carboxy-lyase [Campylobacter jejuni subsp. jejuni NCTC 11168]	gi|218562396	0% (0.69)	0		-0.1	-0.05	0.0707107		0.0333333			0		0	0		0.2		-0.2	0		0.2		0	0.1			0		0	0.2		-0.2	0.2		0	0.0333333
3-oxoacyl-(acyl carrier protein) synthase II [Campylobacter jejuni subsp. jejuni NCTC 11168]	gi|218562100	95% (< 0.0001)	0.5	-0.1	0	0.133333	0.321455		-0.1			-0.1	-0.3	-0.2	-0.2		0	-0.2	0	-0.0666667		0.1	-0.1	-0.1	-0.0333333			-0.1	-0.3	-0.2	0	-0.2	0	0.1	-0.1	-0.1	-0.1
3-oxoacyl-(acyl carrier protein) synthase III [Campylobacter jejuni subsp. jejuni 81-176]	gi|121613165	75% (0.060)	0.4	0.1	0.1	0.2	0.173205		0.0222222			0.1	0	0	0.0333333		0.3	-0.1	0	0.0666667		0.2	-0.2	-0.1	-0.0333333			0.1	0	0	0.3	-0.1	0	0.2	-0.2	-0.1	0.0222222
3-oxoacyl-(acyl carrier protein) synthase III [Campylobacter jejuni subsp. jejuni NCTC 11168]	gi|218562914	0% (0.056)	0.1	0.1	0	0.0666667	0.057735		0.0888889			0	0	0	0		0.2	0	0.1	0.1		0.3	0	0.2	0.166667			0	0	0	0.2	0	0.1	0.3	0	0.2	0.0888889
3-phosphoshikimate 1-carboxyvinyltransferase [Campylobacter jejuni subsp. jejuni NCTC 11168]	gi|218562515	0% (0.22)	0.1	0.1	0.1	0.1	1.69967e-17		0.0444444			0.1	0	0	0.0333333		0.1	0	0	0.0333333		0.3	-0.1	0	0.0666667			0.1	0	0	0.1	0	0	0.3	-0.1	0	0.0444444
4-diphosphocytidyl-2-C-methyl-D-erythritol kinase [Campylobacter jejuni subsp. jejuni 81-176]	gi|121613239	95% (0.0042)	-0.1	-0.1	-0.2	-0.133333	0.057735		0.0333333			0	0	0	0		0.2	0.1	-0.1	0.0666667		0.2	0	-0.1	0.0333333			0	0	0	0.2	0.1	-0.1	0.2	0	-0.1	0.0333333
4-hydroxy-3-methylbut-2-en-1-yl diphosphate synthase [Campylobacter jejuni subsp. jejuni 81-176]	gi|121612967	95% (0.0020)	0.1	0.3	0.2	0.2	0.1		0.133333			0.1	0.1	0	0.0666667		0.3	0	0.3	0.2		0.3	0	0.1	0.133333			0.1	0.1	0	0.3	0	0.3	0.3	0	0.1	0.133333
4-hydroxy-3-methylbut-2-enyl diphosphate reductase [Campylobacter jejuni subsp. jejuni 81-176]	gi|121612663	0% (0.80)	0	0	0.3	0.1	0.173205		0.0666667			0	0	0	0		0.3	0	0.2	0.166667		0.2	-0.1	0	0.0333333			0	0	0	0.3	0	0.2	0.2	-0.1	0	0.0666667
4-hydroxythreonine-4-phosphate dehydrogenase [Campylobacter jejuni subsp. jejuni 81-176]	gi|121612245	0% (0.14)	-0.3	-0.1	0.1	-0.1	0.2		-0.155556			0	0	0	0		-0.8	0	-0.1	-0.3		-0.6	0.1	0	-0.166667			0	0	0	-0.8	0	-0.1	-0.6	0.1	0	-0.155556
4-methyl-5(beta-hydroxyethyl)-thiazole monophosphate synthesis protein [Campylobacter jejuni subsp. jejuni NCTC 11168]	gi|218562519	95% (0.00100)	1	-0.1	0.1	0.333333	0.585947		0.188889			-0.1	-0.2	-0.3	-0.2		1.2	-0.1	0.2	0.433333		1	-0.1	0.1	0.333333			-0.1	-0.2	-0.3	1.2	-0.1	0.2	1	-0.1	0.1	0.188889
4-oxalocrotonate tautomerase family protein [Campylobacter jejuni subsp. jejuni 81116]	gi|157414567	95% (0.017)	0.9	0.2	0.7	0.6	0.360555		0.511111			0.1	0.1	0	0.0666667		0.8	0.3	0.7	0.6		1.2	0.6	0.8	0.866667			0.1	0.1	0	0.8	0.3	0.7	1.2	0.6	0.8	0.511111
4'-phosphopantetheinyl transferase [Campylobacter jejuni subsp. jejuni 81-176]	gi|121612343	0% (0.38)			-0.2	-0.2	#DIV/0!		-0.133333					0	0				-0.2	-0.2				-0.2	-0.2					0			-0.2			-0.2	-0.133333
50S ribosomal protein L1 [Campylobacter jejuni subsp. jejuni 81116]	gi|157414768	75% (0.19)	0	0.1	0	0.0333333	0.057735		-0.0777778			0	0	0	0		0	0	-0.1	-0.0333333		-0.4	-0.2	0	-0.2			0	0	0	0	0	-0.1	-0.4	-0.2	0	-0.0777778
50S ribosomal protein L10 [Campylobacter jejuni subsp. jejuni 81-176]	gi|121612441	75% (0.40)	0.1	-0.1	0	0	0.1		-0.0111111			0	0	0	0		0.4	0.1	-0.1	0.133333		-0.2	-0.1	-0.2	-0.166667			0	0	0	0.4	0.1	-0.1	-0.2	-0.1	-0.2	-0.0111111
50S ribosomal protein L11 [Campylobacter jejuni subsp. jejuni 81116]	gi|157414767	75% (0.62)	-0.1	0	0	-0.0333333	0.057735		-0.188889			-0.2	-0.1	-0.1	-0.133333		-0.3	0.1	-0.1	-0.1		-0.6	-0.1	-0.3	-0.333333			-0.2	-0.1	-0.1	-0.3	0.1	-0.1	-0.6	-0.1	-0.3	-0.188889
50S ribosomal protein L13 [Campylobacter jejuni subsp. jejuni 81-176]	gi|121612364	95% (0.015)	0.4	-0.1	-0.1	0.0666667	0.288675		0.0333333			-0.2	0	0	-0.0666667		0.6	0.2	-0.2	0.2		0	-0.1	0	-0.0333333			-0.2	0	0	0.6	0.2	-0.2	0	-0.1	0	0.0333333
50S ribosomal protein L14 [Campylobacter jejuni subsp. jejuni 81116]	gi|157415919	95% (0.024)	-0.1	0	0.1	0	0.1		0.0555556			0	0	0	0		0.7	0.1	0	0.266667		0.1	-0.3	-0.1	-0.1			0	0	0	0.7	0.1	0	0.1	-0.3	-0.1	0.0555556
50S ribosomal protein L15 [Campylobacter jejuni subsp. jejuni 81-176]	gi|121613463	95% (0.036)	-0.2	0.1	0.1	0	0.173205		0			0	0	0	0		0.5	0.2	-0.2	0.166667		-0.1	-0.2	-0.2	-0.166667			0	0	0	0.5	0.2	-0.2	-0.1	-0.2	-0.2	0
50S ribosomal protein L16 [Campylobacter jejuni subsp. jejuni 81116]	gi|157415922	75% (0.27)	0.2	0.3	0.2	0.233333	0.057735		0.111111			0.2	0.1	0.2	0.166667		0.2	0.3	0	0.166667		-0.2	0	0.2	0			0.2	0.1	0.2	0.2	0.3	0	-0.2	0	0.2	0.111111
50S ribosomal protein L17 [Campylobacter jejuni subsp. jejuni 81116]	gi|157415816	95% (< 0.0001)	-0.3	0	0	-0.1	0.173205		-0.0888889			0	0	0	0		0	0.1	0	0.0333333		-0.5	-0.3	-0.1	-0.3			0	0	0	0	0.1	0	-0.5	-0.3	-0.1	-0.0888889
50S ribosomal protein L18 [Campylobacter jejuni subsp. jejuni 81116]	gi|157415913	75% (0.19)	-0.1	0	-0.2	-0.1	0.1		-0.0666667			-0.1	-0.1	-0.1	-0.1		0.4	0.2	-0.2	0.133333		-0.1	-0.4	-0.2	-0.233333			-0.1	-0.1	-0.1	0.4	0.2	-0.2	-0.1	-0.4	-0.2	-0.0666667
50S ribosomal protein L19 [Campylobacter jejuni subsp. jejuni NCTC 11168]	gi|218562353	95% (0.015)	-0.2	0	0.1	-0.0333333	0.152753		0.0222222			0	0	0	0		0.4	0.1	0	0.166667		-0.2	-0.2	0.1	-0.1			0	0	0	0.4	0.1	0	-0.2	-0.2	0.1	0.0222222
50S ribosomal protein L2 [Campylobacter jejuni subsp. jejuni 81116]	gi|157415926	95% (0.00063)	0.7	0.5	0.4	0.533333	0.152753		0.333333			0.1	-0.2	0	-0.0333333		1.1	0.5	0.3	0.633333		0.7	0.1	0.4	0.4			0.1	-0.2	0	1.1	0.5	0.3	0.7	0.1	0.4	0.333333
50S ribosomal protein L20 [Campylobacter jejuni subsp. jejuni 81-176]	gi|121613523	75% (0.35)	0	0.1	0.1	0.0666667	0.057735		-0.0111111			0	0	0	0		0.2	0.2	0.1	0.166667		-0.4	-0.2	0	-0.2			0	0	0	0.2	0.2	0.1	-0.4	-0.2	0	-0.0111111
50S ribosomal protein L21 [Campylobacter jejuni subsp. jejuni 81116]	gi|157414407	0% (0.19)	0.8	0.1	0.1	0.333333	0.404145		0.211111			-0.1	0	0	-0.0333333		1.4	0.1	0	0.5		0.6	-0.1	0	0.166667			-0.1	0	0	1.4	0.1	0	0.6	-0.1	0	0.211111
50S ribosomal protein L22 [Campylobacter jejuni subsp. jejuni 81116]	gi|157415924	0% (0.26)	1	-0.2	0	0.266667	0.64291		0.144444			0.1	0	-0.1	0		1.1	-0.1	0.1	0.366667		0.5	-0.5	0.2	0.0666667			0.1	0	-0.1	1.1	-0.1	0.1	0.5	-0.5	0.2	0.144444
50S ribosomal protein L23 [Campylobacter jejuni subsp. jejuni 81116]	gi|157415927	0% (0.30)	0	-0.1	-0.1	-0.0666667	0.057735		0.0555556			0	0	0	0		0.9	-0.1	-0.1	0.233333		-0.1	0	-0.1	-0.0666667			0	0	0	0.9	-0.1	-0.1	-0.1	0	-0.1	0.0555556
50S ribosomal protein L24 [Campylobacter jejuni subsp. jejuni 81116]	gi|157415918	0% (0.20)	-0.1	0	-0.1	-0.0666667	0.057735		-0.0888889			-0.1	0	0	-0.0333333		0.1	0	-0.1	0		-0.4	-0.3	0	-0.233333			-0.1	0	0	0.1	0	-0.1	-0.4	-0.3	0	-0.0888889
50S ribosomal protein L25/general stress protein Ctc [Campylobacter jejuni subsp. jejuni 81116]	gi|157414608	95% (0.042)	-0.1	-0.1	0.1	-0.0333333	0.11547		-0.122222			-0.1	-0.1	0	-0.0666667		-0.1	-0.1	-0.1	-0.1		-0.4	-0.2	0	-0.2			-0.1	-0.1	0	-0.1	-0.1	-0.1	-0.4	-0.2	0	-0.122222
50S ribosomal protein L27 [Campylobacter jejuni subsp. jejuni 81116]	gi|157414408	0% (0.30)	0.1	0.2	0.1	0.133333	0.057735		-0.133333			0	0	0	0		-0.6	0.1	-0.1	-0.2		-0.2	-0.5	0.1	-0.2			0	0	0	-0.6	0.1	-0.1	-0.2	-0.5	0.1	-0.133333
50S ribosomal protein L28 [Campylobacter jejuni subsp. jejuni 81116]	gi|157414743	95% (0.018)	-0.2	0	-0.1	-0.1	0.1		-0.2			0	0	0	0		-0.4	0	-0.2	-0.2		-0.9	-0.3	0	-0.4			0	0	0	-0.4	0	-0.2	-0.9	-0.3	0	-0.2
50S ribosomal protein L29 [Campylobacter jejuni subsp. jejuni 81116]	gi|157415921	0% (0.84)	-0.2	0	0	-0.0666667	0.11547		-0.1			0	0	0	0		-0.2	0.1	-0.2	-0.1		-0.3	-0.3	0	-0.2			0	0	0	-0.2	0.1	-0.2	-0.3	-0.3	0	-0.1
50S ribosomal protein L3 [Campylobacter jejuni subsp. jejuni NCTC 11168]	gi|218563293	95% (0.031)	0	0	0.4	0.133333	0.23094		0.0555556			0	0	0.3	0.1		0.3	0.1	0.2	0.2		-0.4	-0.1	0.1	-0.133333			0	0	0.3	0.3	0.1	0.2	-0.4	-0.1	0.1	0.0555556
50S ribosomal protein L31 [Campylobacter jejuni subsp. jejuni 81116]	gi|157414472	0% (0.54)	0	0.3	0.4	0.233333	0.208167		0.0666667			0	0	0	0		0.5	0	-0.1	0.133333		0.1	-0.1	0.2	0.0666667			0	0	0	0.5	0	-0.1	0.1	-0.1	0.2	0.0666667
50S ribosomal protein L32 [Campylobacter jejuni subsp. jejuni 81116]	gi|157414627	0% (0.98)	0	0	0.4	0.133333	0.23094		0.144444			0	0	0	0		0.6	0.1	-0.1	0.2		0.9	-0.3	0.1	0.233333			0	0	0	0.6	0.1	-0.1	0.9	-0.3	0.1	0.144444
50S ribosomal protein L33 [Campylobacter jejuni subsp. jejuni 81116]	gi|157414764	0% (0.57)	0.4	-0.2	0.2	0.133333	0.305505		0.0444444			0	0	0	0		0.8	0.1	-0.2	0.233333		0	-0.3	0	-0.1			0	0	0	0.8	0.1	-0.2	0	-0.3	0	0.0444444
50S ribosomal protein L35 [Campylobacter jejuni subsp. doylei 269.97]	gi|153950939	0% (0.26)	0	-0.1	0.4	0.1	0.264575		-0.111111			0	0	0	0		-0.1	-0.2	-0.1	-0.133333		-0.4	-0.4	0.2	-0.2			0	0	0	-0.1	-0.2	-0.1	-0.4	-0.4	0.2	-0.111111
50S ribosomal protein L4 [Campylobacter jejuni subsp. jejuni NCTC 11168]	gi|218563292	0% (0.33)	0.3	0.1	0	0.133333	0.152753		0.166667			0.2	0.1	0.1	0.133333		0.9	0.2	-0.2	0.3		0.3	-0.1	0	0.0666667			0.2	0.1	0.1	0.9	0.2	-0.2	0.3	-0.1	0	0.166667
50S ribosomal protein L5 [Campylobacter jejuni subsp. jejuni 81116]	gi|157415917	0% (0.58)	-0.2	0.1	0	-0.0333333	0.152753		-0.0888889			0.1	0	0	0.0333333		-0.6	0.2	0.2	-0.0666667		-0.6	-0.2	0.1	-0.233333			0.1	0	0	-0.6	0.2	0.2	-0.6	-0.2	0.1	-0.0888889
50S ribosomal protein L6 [Campylobacter jejuni subsp. jejuni 81116]	gi|157415914	75% (0.72)	-0.2	-0.1	0	-0.1	0.1		-0.0555556			0	0	0	0		0	0.2	-0.1	0.0333333		-0.4	-0.2	0	-0.2			0	0	0	0	0.2	-0.1	-0.4	-0.2	0	-0.0555556
50S ribosomal protein L7/L12 [Campylobacter jejuni subsp. jejuni NCTC 11168]	gi|218562132	75% (0.017)	-0.1	0.2	0.3	0.133333	0.208167		0.0333333			-0.3	0.2	-0.3	-0.133333		-0.1	0.2	0.5	0.2		-0.4	0.1	0.4	0.0333333			-0.3	0.2	-0.3	-0.1	0.2	0.5	-0.4	0.1	0.4	0.0333333
50S ribosomal protein L9 [Campylobacter jejuni subsp. doylei 269.97]	gi|153951618	75% (0.069)	0.2	0.1	0.2	0.166667	0.057735		-0.0222222			0	-0.1	0.1	0		-0.3	0.1	0.1	-0.0333333		-0.1	0.1	-0.1	-0.0333333			0	-0.1	0.1	-0.3	0.1	0.1	-0.1	0.1	-0.1	-0.0222222
5-methyltetrahydropteroyltriglutamate--homocysteine methyltransferase [Campylobacter jejuni subsp. jejuni 81116]	gi|157415465	95% (< 0.0001)	0	0.2	0.5	0.233333	0.251661		0.0111111			-0.1	0	0.2	0.0333333		0.1	0.8	0.5	0.466667		-1.2	0	-0.2	-0.466667			-0.1	0	0.2	0.1	0.8	0.5	-1.2	0	-0.2	0.0111111
5'-methylthioadenosine/S-adenosylhomocysteine nucleosidase [Campylobacter jejuni subsp. jejuni 81116]	gi|157414430	75% (0.0046)	0.5	-0.2	0.3	0.2	0.360555		-0.0111111			-0.1	-0.1	0	-0.0666667		0	-0.3	0.4	0.0333333		0.2	-0.3	0.1	0			-0.1	-0.1	0	0	-0.3	0.4	0.2	-0.3	0.1	-0.0111111
6-pyruvoyl tetrahydropterin synthase [Campylobacter jejuni subsp. jejuni NCTC 11168]	gi|218561840	95% (0.0020)	-0.1	0.1	0.1	0.0333333	0.11547		-0.111111			0	0	0	0		-0.5	-0.1	0.1	-0.166667		-0.5	0	0	-0.166667			0	0	0	-0.5	-0.1	0.1	-0.5	0	0	-0.111111
7-alpha-hydroxysteroid dehydrogenase [Campylobacter jejuni subsp. jejuni 81-176]	gi|121613526	75% (0.20)	-0.1	-0.1	0	-0.0666667	0.057735		-0.0666667			-0.3	-0.1	0	-0.133333		0.1	0	-0.1	0		-0.1	-0.1	0	-0.0666667			-0.3	-0.1	0	0.1	0	-0.1	-0.1	-0.1	0	-0.0666667
7-cyano-7-deazaguanine reductase [Campylobacter jejuni subsp. jejuni 81-176]	gi|121613010	0% (0.63)	-0.1	0	0.1	0	0.1		-0.0111111			0	0	0	0		-0.1	0	0	-0.0333333		-0.1	0	0.1	0			0	0	0	-0.1	0	0	-0.1	0	0.1	-0.0111111
8-amino-7-oxononanoate synthase [Campylobacter jejuni subsp. jejuni 81116]	gi|157414603	95% (0.00100)	0.1	0	0.1	0.0666667	0.057735		-0.133333			0	0	0	0		-0.4	-0.1	-0.2	-0.233333		-0.2	-0.1	-0.2	-0.166667			0	0	0	-0.4	-0.1	-0.2	-0.2	-0.1	-0.2	-0.133333
AAA family ATPase [Campylobacter jejuni subsp. jejuni NCTC 11168]	gi|218562035	95% (0.0063)	0.1	0	0.2	0.1	0.1		-0.0888889			0	0	0	0		-0.4	0	0	-0.133333		-0.4	-0.2	0.2	-0.133333			0	0	0	-0.4	0	0	-0.4	-0.2	0.2	-0.0888889
ABC transporter ATP-binding protein [Campylobacter jejuni subsp. doylei 269.97]	gi|153951598	95% (0.019)	-0.5	0	-0.3	-0.266667	0.251661		-0.2			0	0	0	0		0.1	-0.2	-0.4	-0.166667		-0.7	0.1	-0.7	-0.433333			0	0	0	0.1	-0.2	-0.4	-0.7	0.1	-0.7	-0.2
ABC transporter ATP-binding protein [Campylobacter jejuni subsp. jejuni 81116]	gi|157415045	0% (0.065)	0.2	0.2	0.1	0.166667	0.057735		0.133333			0.2	0	0	0.0666667		0.3	0.2	0.1	0.2		0.2	0.1	0.1	0.133333			0.2	0	0	0.3	0.2	0.1	0.2	0.1	0.1	0.133333
ABC transporter ATP-binding protein [Campylobacter jejuni subsp. jejuni ICDCCJ07001]	gi|315124734	0% (0.92)	-0.1	-0.1	0	-0.0666667	0.057735		-0.0333333			0	0	0	0		-0.1	-0.1	0	-0.0666667		0	0	-0.1	-0.0333333			0	0	0	-0.1	-0.1	0	0	0	-0.1	-0.0333333
ABC transporter ATP-binding protein [Campylobacter jejuni subsp. jejuni NCTC 11168]	gi|218562084	0% (0.066)	-0.1	0.1	0.1	0.0333333	0.11547		0.0222222			-0.2	0	0	-0.0666667		0	0	0.2	0.0666667		0	0.1	0.1	0.0666667			-0.2	0	0	0	0	0.2	0	0.1	0.1	0.0222222
ABC transporter ATP-binding protein [Campylobacter jejuni subsp. jejuni NCTC 11168]	gi|218562508	95% (< 0.0001)	0.2	0.1	0	0.1	0.1		-0.0444444			0	0	0	0		-0.2	0.1	0	-0.0333333		-0.2	-0.1	0	-0.1			0	0	0	-0.2	0.1	0	-0.2	-0.1	0	-0.0444444
ABC transporter ATP-binding protein [Campylobacter jejuni subsp. jejuni NCTC 11168]	gi|218563236	0% (0.29)	-0.1	-0.2	0.1	-0.0666667	0.152753		0.155556			0	0	0	0		0.9	-0.1	-0.1	0.233333		0.8	0	-0.1	0.233333			0	0	0	0.9	-0.1	-0.1	0.8	0	-0.1	0.155556
ABC transporter permease [Campylobacter jejuni subsp. doylei 269.97]	gi|153952628	0% (0.23)	-0.1	-0.3	-0.2	-0.2	0.1		-0.255556			0	0	0	0		-1.9	0	0	-0.633333		-0.4	0	0	-0.133333			0	0	0	-1.9	0	0	-0.4	0	0	-0.255556
ABC transporter permease [Campylobacter jejuni subsp. jejuni NCTC 11168]	gi|218563249	95% (< 0.0001)	-0.5	-0.1	-0.2	-0.266667	0.208167		-0.155556			0	0	0	0		0	-0.1	-0.3	-0.133333		-0.7	0.1	-0.4	-0.333333			0	0	0	0	-0.1	-0.3	-0.7	0.1	-0.4	-0.155556
ABC transporter permease [Campylobacter jejuni subsp. jejuni NCTC 11168]	gi|218563235	95% (0.00053)	0.3		0	0.15	0.212132		-0.116667			0		0	0		-0.6		-0.1	-0.35		-0.1		0.1	0			0		0	-0.6		-0.1	-0.1		0.1	-0.116667
ABC transporter substrate-binding protein [Campylobacter jejuni subsp. jejuni NCTC 11168]	gi|218563237	75% (0.32)	0.2	-0.1	0.1	0.0666667	0.152753		-0.0555556			0	0	0	0		-0.3	-0.2	0	-0.166667		0	-0.1	0.1	0			0	0	0	-0.3	-0.2	0	0	-0.1	0.1	-0.0555556
ABC transporter transmembrane protein [Campylobacter jejuni subsp. jejuni NCTC 11168]	gi|218562258	95% (0.012)	-0.1	-0.1	0	-0.0666667	0.057735		-0.0777778			-0.1	-0.1	-0.1	-0.1		-0.3	-0.2	-0.1	-0.2		0	0.1	0.1	0.0666667			-0.1	-0.1	-0.1	-0.3	-0.2	-0.1	0	0.1	0.1	-0.0777778
ABC transporter, ATP-binding protein [Campylobacter jejuni subsp. jejuni 81-176]	gi|121612754	0% (0.19)	0.1	-0.1	0.3	0.1	0.2		-0.0333333			0	0	0.1	0.0333333		-0.5	0	0.1	-0.133333		-0.3	0	0.3	0			0	0	0.1	-0.5	0	0.1	-0.3	0	0.3	-0.0333333
ABC transporter, ATP-binding protein [Campylobacter jejuni subsp. jejuni 81-176]	gi|121613354	0% (0.81)	0.6	0	0.1	0.233333	0.321455		0.166667			0.1	0	0	0.0333333		0.7	-0.1	0	0.2		0.7	0	0.1	0.266667			0.1	0	0	0.7	-0.1	0	0.7	0	0.1	0.166667
ABC transporter, periplasmic substrate-binding protein [Campylobacter jejuni subsp. jejuni 81-176]	gi|121613181	0% (0.12)			-0.2	-0.2	#DIV/0!		-0.166667					0	0				-0.1	-0.1				-0.4	-0.4					0			-0.1			-0.4	-0.166667
acetate kinase [Campylobacter jejuni RM1221]	gi|57236992	95% (< 0.0001)	-1.8	-2.3	-1.9	-2	0.264575		0.233333			0	0.2	0.1	0.1		0.7	0.2	0.1	0.333333		0.4	0.2	0.2	0.266667			0	0.2	0.1	0.7	0.2	0.1	0.4	0.2	0.2	0.233333
acetolactate synthase 3 catalytic subunit [Campylobacter jejuni subsp. jejuni 81116]	gi|157414856	75% (0.059)	0.5	0.1	0.1	0.233333	0.23094		-3.08395e-18			-0.1	-0.1	0	-0.0666667		0.2	-0.3	0	-0.0333333		0.2	0.1	0	0.1			-0.1	-0.1	0	0.2	-0.3	0	0.2	0.1	0	-3.08395e-18
acetolactate synthase 3 regulatory subunit [Campylobacter jejuni subsp. jejuni 81116]	gi|157414857	0% (0.79)	0	0.2	0.1	0.1	0.1		0.0888889			0	0	0	0		0.5	0	0	0.166667		0.3	0.1	-0.1	0.1			0	0	0	0.5	0	0	0.3	0.1	-0.1	0.0888889
acetyl-CoA carboxylase [Campylobacter jejuni subsp. jejuni 81116]	gi|157415294	95% (0.016)	-0.2	-0.1	0.3	0	0.264575		0.0555556			-0.1	-0.2	0.1	-0.0666667		0.1	0.1	0.2	0.133333		0	0.1	0.2	0.1			-0.1	-0.2	0.1	0.1	0.1	0.2	0	0.1	0.2	0.0555556
acetyl-CoA carboxylase biotin carboxyl carrier protein [Campylobacter jejuni subsp. jejuni 81116]	gi|157415554	75% (0.020)	0.8	0.3	0.5	0.533333	0.251661		0.244444			0.1	0.2	-0.1	0.0666667		0.8	0.3	0.4	0.5		-0.1	0.2	0.4	0.166667			0.1	0.2	-0.1	0.8	0.3	0.4	-0.1	0.2	0.4	0.244444
acetyl-CoA carboxylase carboxyltransferase subunit alpha [Campylobacter jejuni subsp. jejuni NCTC 11168]	gi|218562101	0% (0.31)	0.3	0	0.1	0.133333	0.152753		0			0	0	0	0		0.2	-0.1	-0.1	0		0.2	-0.1	-0.1	0			0	0	0	0.2	-0.1	-0.1	0.2	-0.1	-0.1	0
acetyl-CoA carboxylase subunit beta [Campylobacter jejuni subsp. jejuni NCTC 11168]	gi|218561808	0% (0.070)	0.1	0.2	0.3	0.2	0.1		0.233333			0.1	0.1	0.2	0.133333		0.3	0.2	0.3	0.266667		0.3	0.3	0.3	0.3			0.1	0.1	0.2	0.3	0.2	0.3	0.3	0.3	0.3	0.233333
acetyl-CoA synthetase [Campylobacter jejuni subsp. jejuni 81-176]	gi|121613338	95% (< 0.0001)	0.5	1.1	0.5	0.7	0.34641		0.288889			0.1	0.1	0.3	0.166667		0.1	0.4	0.1	0.2		-0.4	1.1	0.8	0.5			0.1	0.1	0.3	0.1	0.4	0.1	-0.4	1.1	0.8	0.288889
acetylglutamate kinase [Campylobacter jejuni subsp. jejuni NCTC 11168]	gi|218561890	75% (0.46)	0.4	0.1	0	0.166667	0.208167		-0.133333			0.1	0	0	0.0333333		-0.6	0	0	-0.2		-0.5	-0.1	-0.1	-0.233333			0.1	0	0	-0.6	0	0	-0.5	-0.1	-0.1	-0.133333
acetylornithine aminotransferase [Campylobacter jejuni subsp. jejuni 81116]	gi|157414525	75% (0.29)	-0.1	0	0.1	0	0.1		-0.144444			-0.2	0	-0.2	-0.133333		-0.1	-0.2	0	-0.1		-0.4	-0.2	0	-0.2			-0.2	0	-0.2	-0.1	-0.2	0	-0.4	-0.2	0	-0.144444
acetyltransferase [Campylobacter jejuni subsp. doylei 269.97]	gi|153952231	0% (0.73)	-0.2	-0.1	0	-0.1	0.1		0.0555556			0	0	0	0		0.3	0.1	-0.2	0.0666667		0.1	0.2	0	0.1			0	0	0	0.3	0.1	-0.2	0.1	0.2	0	0.0555556
acetyltransferase [Campylobacter jejuni subsp. jejuni 81-176]	gi|121612697	0% (0.24)	0	-0.2	0.1	-0.0333333	0.152753		0			0	0	0	0		-0.1	0	0	-0.0333333		-0.1	0.1	0.1	0.0333333			0	0	0	-0.1	0	0	-0.1	0.1	0.1	0
acetyltransferase [Campylobacter jejuni subsp. jejuni NCTC 11168]	gi|218561889	95% (0.00046)	0.2	0.1	0.1	0.133333	0.057735		-0.288889			0	0	0	0		-1.2	-0.1	0.1	-0.4		-1.2	-0.2	0	-0.466667			0	0	0	-1.2	-0.1	0.1	-1.2	-0.2	0	-0.288889
acetyltransferase [Campylobacter jejuni subsp. jejuni NCTC 11168]	gi|218563301	0% (0.24)	0.3	0.3	0	0.2	0.173205		0.0111111			0	0	0	0		0.1	0	-0.1	0		0.3	-0.2	0	0.0333333			0	0	0	0.1	0	-0.1	0.3	-0.2	0	0.0111111
acid phosphatase [Campylobacter jejuni subsp. jejuni ICDCCJ07001]	gi|315123867	95% (0.039)	0	-0.1	0	-0.0333333	0.057735		-0.122222			0	0	0	0		-0.3	-0.1	-0.1	-0.166667		-0.4	-0.1	-0.1	-0.2			0	0	0	-0.3	-0.1	-0.1	-0.4	-0.1	-0.1	-0.122222
acidic periplasmic protein [Campylobacter jejuni subsp. jejuni NCTC 11168]	gi|218562082	95% (0.0013)	-0.9	-0.4	-0.3	-0.533333	0.321455		0.0777778			0	0	0	0		0.4	0.1	-0.5	0		0.6	0.3	-0.2	0.233333			0	0	0	0.4	0.1	-0.5	0.6	0.3	-0.2	0.0777778
acyl carrier protein [Campylobacter jejuni subsp. jejuni 81116]	gi|157414736	0% (0.35)	0.5	0.3	0	0.266667	0.251661		0.0555556			0.1	0.2	0	0.1		-0.2	0.2	-0.1	-0.0333333		0.2	0.2	-0.1	0.1			0.1	0.2	0	-0.2	0.2	-0.1	0.2	0.2	-0.1	0.0555556
acyl carrier protein [Campylobacter jejuni subsp. jejuni NCTC 11168]	gi|218562910	0% (0.36)	-0.2	0	0	-0.0666667	0.11547		-0.2			0	0	0	0		-1.4	0.2	-0.1	-0.433333		-0.8	0.1	0.2	-0.166667			0	0	0	-1.4	0.2	-0.1	-0.8	0.1	0.2	-0.2
acylneuraminate cytidylyltransferase [Campylobacter jejuni subsp. jejuni NCTC 11168]	gi|218562922	0% (0.16)	0.1	0	0	0.0333333	0.057735		-0.0444444			0	0	0	0		-0.2	-0.2	-0.1	-0.166667		0.1	0.1	-0.1	0.0333333			0	0	0	-0.2	-0.2	-0.1	0.1	0.1	-0.1	-0.0444444
adenine phosphoribosyltransferase [Campylobacter jejuni subsp. jejuni 81116]	gi|157415184	0% (0.086)	0.4	-0.2	0.4	0.2	0.34641		0.0111111			0	0	0.2	0.0666667		-0.9	0	0.6	-0.1		-0.4	0.1	0.5	0.0666667			0	0	0.2	-0.9	0	0.6	-0.4	0.1	0.5	0.0111111
adenosylmethionine--8-amino-7-oxononanoate transaminase [Campylobacter jejuni subsp. jejuni 81116]	gi|157414604	0% (0.60)	0.4	0.2	0	0.2	0.2		0.122222			0.1	0.1	0	0.0666667		0.2	0.1	0.1	0.133333		0.3	0.1	0.1	0.166667			0.1	0.1	0	0.2	0.1	0.1	0.3	0.1	0.1	0.122222
adenylate kinase [Campylobacter jejuni subsp. jejuni 81116]	gi|157414918	75% (0.00063)	0.6	0.2	-0.2	0.2	0.4		0.133333			0.1	0	0	0.0333333		0.7	0.1	-0.1	0.233333		0.6	0	-0.2	0.133333			0.1	0	0	0.7	0.1	-0.1	0.6	0	-0.2	0.133333
adenylosuccinate lyase [Campylobacter jejuni subsp. jejuni 81-176]	gi|121612216	0% (0.065)	0.5	0.1	0.3	0.3	0.2		0.122222			0.1	0.1	0	0.0666667		0.2	0.1	0.2	0.166667		0.3	0	0.1	0.133333			0.1	0.1	0	0.2	0.1	0.2	0.3	0	0.1	0.122222
adenylosuccinate lyase [Campylobacter jejuni subsp. jejuni 81-176]	gi|121612561	95% (0.023)	-0.2		-0.1	-0.15	0.0707107		-0.0166667			0		0	0		-0.4		-0.2	-0.3		-0.1		0.6	0.25			0		0	-0.4		-0.2	-0.1		0.6	-0.0166667
adenylosuccinate lyase [Campylobacter jejuni subsp. jejuni NCTC 11168]	gi|218563000	75% (0.034)	-0.6	-0.2	-0.4	-0.4	0.2		-0.111111			0	0	0	0		-0.3	0	-0.3	-0.2		-0.3	0	-0.1	-0.133333			0	0	0	-0.3	0	-0.3	-0.3	0	-0.1	-0.111111
adenylosuccinate synthetase [Campylobacter jejuni subsp. jejuni 81-176]	gi|121612533	75% (0.095)	0.1	0.2	0.1	0.133333	0.057735		0.0333333			0	0	0	0		0.2	-0.1	-0.1	0		0.1	0.1	0.1	0.1			0	0	0	0.2	-0.1	-0.1	0.1	0.1	0.1	0.0333333
adenylylsulfate kinase [Campylobacter jejuni subsp. jejuni NCTC 11168]	gi|218563019	95% (0.015)	0	0.1	0.2	0.1	0.1		-0.166667			0	0	0	0		-1.1	0	0	-0.366667		-0.4	-0.1	0.1	-0.133333			0	0	0	-1.1	0	0	-0.4	-0.1	0.1	-0.166667
ADP-glyceromanno-heptose 6-epimerase [Campylobacter jejuni subsp. jejuni NCTC 11168]	gi|218562763	0% (0.073)	0.1	0	0.2	0.1	0.1		0.0111111			0	0	0	0		-0.2	0.1	-0.1	-0.0666667		0.1	0.1	0.1	0.1			0	0	0	-0.2	0.1	-0.1	0.1	0.1	0.1	0.0111111
alanine racemase [Campylobacter jejuni subsp. jejuni 81116]	gi|157415162	0% (0.94)	-0.1	-0.1	0	-0.0666667	0.057735		-0.1			0	0	0	0		-0.1	-0.4	0	-0.166667		0	-0.2	-0.2	-0.133333			0	0	0	-0.1	-0.4	0	0	-0.2	-0.2	-0.1
alanyl-tRNA synthetase [Campylobacter jejuni subsp. jejuni NCTC 11168]	gi|218562159	95% (< 0.0001)	0.1	0.2	0.3	0.2	0.1		0.0555556			-0.3	0.2	0.1	0		-0.4	0.2	0.2	0		0	0.2	0.3	0.166667			-0.3	0.2	0.1	-0.4	0.2	0.2	0	0.2	0.3	0.0555556
aldehyde dehydrogenase A [Campylobacter jejuni RM1221]	gi|57237542	95% (< 0.0001)	0.1	0.4	0	0.166667	0.208167		-0.0666667			0	0	0	0		-0.1	0.1	-0.3	-0.1		-0.5	0.3	-0.1	-0.1			0	0	0	-0.1	0.1	-0.3	-0.5	0.3	-0.1	-0.0666667
allophanate hydrolase subunit 2 [Campylobacter jejuni subsp. jejuni NCTC 11168]	gi|218563136	95% (0.00017)	0.3	0.5	0.1	0.3	0.2		0.0777778			0	0	0	0		0.3	0.1	-0.1	0.1		0.1	0.2	0.1	0.133333			0	0	0	0.3	0.1	-0.1	0.1	0.2	0.1	0.0777778
alpha-2,3 sialyltransferase [Campylobacter jejuni subsp. jejuni NCTC 11168]	gi|218562754	0% (0.25)	-0.1	-0.1	0	-0.0666667	0.057735		0.0777778			0	0	0	0		0.4	0	-0.1	0.1		0.4	0.1	-0.1	0.133333			0	0	0	0.4	0	-0.1	0.4	0.1	-0.1	0.0777778
altronate hydrolase C-terminus [Campylobacter jejuni subsp. jejuni NCTC 11168]	gi|218562138	95% (0.0065)	0.2	0.4	0.1	0.233333	0.152753		0			0	0	0	0		0.2	0.1	-0.1	0.0666667		-0.5	0.2	0.1	-0.0666667			0	0	0	0.2	0.1	-0.1	-0.5	0.2	0.1	0
amidohydrolase [Campylobacter jejuni subsp. jejuni NCTC 11168]	gi|218562256	95% (0.0012)	-0.2	-0.3	0.1	-0.133333	0.208167		0.0222222			0	0	0	0		0.3	0	0	0.1		0	-0.2	0.1	-0.0333333			0	0	0	0.3	0	0	0	-0.2	0.1	0.0222222
amidohydrolase [Campylobacter jejuni subsp. jejuni NCTC 11168]	gi|218562142	0% (0.91)	0.4		0.1	0.25	0.212132		0.1			0		0	0		0.8		-0.2	0.3		0.1		-0.1	0			0		0	0.8		-0.2	0.1		-0.1	0.1
amidohydrolase family protein [Campylobacter jejuni subsp. jejuni NCTC 11168]	gi|218562208	0% (0.31)	0.4	0.1	0.1	0.2	0.173205		0.244444			0	0	-0.1	-0.0333333		1.6	0.2	0.2	0.666667		0.7	-0.4	0	0.1			0	0	-0.1	1.6	0.2	0.2	0.7	-0.4	0	0.244444
amidophosphoribosyltransferase [Campylobacter jejuni subsp. jejuni 81-176]	gi|121613314	0% (0.14)	-0.1	-0.4	0	-0.166667	0.208167		-0.144444			-0.2	-0.2	0	-0.133333		0	-0.4	0	-0.133333		-0.1	-0.4	0	-0.166667			-0.2	-0.2	0	0	-0.4	0	-0.1	-0.4	0	-0.144444
amidotransferase [Campylobacter jejuni subsp. jejuni NCTC 11168]	gi|218563021	0% (0.16)	-0.3		0	-0.15	0.212132		-0.1			0		0	0		-0.5		0	-0.25		-0.2		0.1	-0.05			0		0	-0.5		0	-0.2		0.1	-0.1
amino acid ABC tansporter permease [Campylobacter jejuni subsp. jejuni NCTC 11168]	gi|218562521	0% (0.14)	0.1	0.2	0.1	0.133333	0.057735		-0.0222222			0	0	0	0		-0.2	-0.1	-0.1	-0.133333		-0.1	0.3	0	0.0666667			0	0	0	-0.2	-0.1	-0.1	-0.1	0.3	0	-0.0222222
amino acid ABC transporter permease [Campylobacter jejuni subsp. doylei 269.97]	gi|153951698	95% (0.024)	0.5	0.5	0.1	0.366667	0.23094		0.0888889			0	0	0	0		0.3	0	-0.4	-0.0333333		0.3	0.3	0.3	0.3			0	0	0	0.3	0	-0.4	0.3	0.3	0.3	0.0888889
amino acid activating enzyme [Campylobacter jejuni subsp. jejuni NCTC 11168]	gi|218562918	95% (0.012)	-0.2	0	0.1	-0.0333333	0.152753		0.0444444			0	0	-0.1	-0.0333333		0.1	0	0	0.0333333		0.2	0.1	0.1	0.133333			0	0	-0.1	0.1	0	0	0.2	0.1	0.1	0.0444444
amino acid recemase [Campylobacter jejuni subsp. jejuni NCTC 11168]	gi|218561766	0% (0.92)	-0.5	-0.3	0	-0.266667	0.251661		-0.166667			-0.1	-0.1	0.2	0		-1	0.2	0.1	-0.233333		-0.6	-0.2	0	-0.266667			-0.1	-0.1	0.2	-1	0.2	0.1	-0.6	-0.2	0	-0.166667
amino acid transporter [Campylobacter jejuni subsp. jejuni NCTC 11168]	gi|218563214	0% (0.38)	0.1	0.1	-0.3	-0.0333333	0.23094		-0.211111			-0.1	-0.1	-0.1	-0.1		-1	0	-0.1	-0.366667		-0.7	0.2	0	-0.166667			-0.1	-0.1	-0.1	-1	0	-0.1	-0.7	0.2	0	-0.211111
amino-acid ABC transporter ATP-binding protein [Campylobacter jejuni subsp. jejuni NCTC 11168]	gi|218562541	95% (< 0.0001)	1.3	1.2	0.7	1.06667	0.321455		0.577778			0.1	0.2	0.1	0.133333		1.1	0.6	0.5	0.733333		0.6	1	1	0.866667			0.1	0.2	0.1	1.1	0.6	0.5	0.6	1	1	0.577778
amino-acid ABC transporter ATP-binding protein [Campylobacter jejuni subsp. jejuni NCTC 11168]	gi|218562124	0% (0.86)	0.3	-0.2	0	0.0333333	0.251661		0			0	0	0	0		0	0.1	0	0.0333333		0.2	-0.2	-0.1	-0.0333333			0	0	0	0	0.1	0	0.2	-0.2	-0.1	0
amino-acid transport protein [Campylobacter jejuni subsp. jejuni NCTC 11168]	gi|218562523	0% (0.41)	0.3	0.1	-0.2	0.0666667	0.251661		-0.0666667			0	0	-0.1	-0.0333333		-0.7	0.4	-0.1	-0.133333		-0.7	0.4	0.2	-0.0333333			0	0	-0.1	-0.7	0.4	-0.1	-0.7	0.4	0.2	-0.0666667
amino-acid transporter periplasmic solute-binding protein [Campylobacter jejuni subsp. jejuni NCTC 11168]	gi|218562598	95% (< 0.0001)	1.4	0.5	0.3	0.733333	0.585947		0.244444			0.1	0.2	0.2	0.166667		1.2	0.1	0	0.433333		-0.6	0.5	0.5	0.133333			0.1	0.2	0.2	1.2	0.1	0	-0.6	0.5	0.5	0.244444
aminodeoxychorismate lyase family protein [Campylobacter jejuni subsp. jejuni NCTC 11168]	gi|218562181	75% (0.18)	0.2	0	0.3	0.166667	0.152753		-0.122222			-0.1	-0.1	-0.1	-0.1		-0.5	-0.3	0.1	-0.233333		-0.2	0.1	0	-0.0333333			-0.1	-0.1	-0.1	-0.5	-0.3	0.1	-0.2	0.1	0	-0.122222
aminopeptidase [Campylobacter jejuni subsp. jejuni NCTC 11168]	gi|218562303	95% (< 0.0001)	0.5	0.9	0.1	0.5	0.4		0.0111111			0.2	0.1	-0.1	0.0666667		-0.2	0	-0.3	-0.166667		-0.1	0.5	0	0.133333			0.2	0.1	-0.1	-0.2	0	-0.3	-0.1	0.5	0	0.0111111
aminotransferase [Campylobacter jejuni RM1221]	gi|57238371	0% (0.58)	-0.1	0.1	0.1	0.0333333	0.11547		-0.111111			0	0	0	0		-0.5	-0.1	0	-0.2		-0.3	-0.1	0	-0.133333			0	0	0	-0.5	-0.1	0	-0.3	-0.1	0	-0.111111
aminotransferase [Campylobacter jejuni subsp. jejuni NCTC 11168]	gi|218563040	95% (< 0.0001)	0.1	-0.1	1.3	0.433333	0.757188		0.211111			0.2	-0.1	-0.1	0		-1.7	-1.8	1.3	-0.733333		1.4	0.9	1.8	1.36667			0.2	-0.1	-0.1	-1.7	-1.8	1.3	1.4	0.9	1.8	0.211111
aminotransferase [Campylobacter jejuni subsp. jejuni NCTC 11168]	gi|218563041	95% (< 0.0001)	-0.1	-0.2	-0.6	-0.3	0.264575		-0.677778			0	0	0	0		0.3	0.4	-0.9	-0.0666667		-1.8	-2	-2.1	-1.96667			0	0	0	0.3	0.4	-0.9	-1.8	-2	-2.1	-0.677778
aminotransferase, putative [Campylobacter jejuni subsp. jejuni 81-176]	gi|121613123	0% (0.63)	0.3	0	0	0.1	0.173205		0.0222222			0	0	0	0		0.1	-0.1	-0.1	-0.0333333		0.2	0.1	0	0.1			0	0	0	0.1	-0.1	-0.1	0.2	0.1	0	0.0222222
anaerobic C4-dicarboxylate transporter [Campylobacter jejuni subsp. jejuni 81116]	gi|157414946	0% (0.97)	-0.1	-0.3	0.1	-0.1	0.2		-0.0444444			-0.1	0.1	0.1	0.0333333		-0.5	0.1	0.1	-0.1		-0.5	0.1	0.2	-0.0666667			-0.1	0.1	0.1	-0.5	0.1	0.1	-0.5	0.1	0.2	-0.0444444
anaerobic C4-dicarboxylate transporter [Campylobacter jejuni subsp. jejuni NCTC 11168]	gi|218561769	95% (< 0.0001)	0.6	0.4	1.7	0.9	0.7		0			0.1	0.1	0.1	0.1		-2.8	-2.4	1.7	-1.16667		0.9	0.5	1.8	1.06667			0.1	0.1	0.1	-2.8	-2.4	1.7	0.9	0.5	1.8	0
ankyrin repeat-containing periplasmic protein [Campylobacter jejuni subsp. jejuni NCTC 11168]	gi|218562462	95% (< 0.0001)	0.6	0.2	0.3	0.366667	0.208167		0.0444444			0	0	0	0		-0.2	-0.1	0.1	-0.0666667		0	0.1	0.5	0.2			0	0	0	-0.2	-0.1	0.1	0	0.1	0.5	0.0444444
anthranilate synthase component I [Campylobacter jejuni subsp. jejuni 81-176]	gi|121612335	75% (0.85)	-0.7	-0.1	-0.2	-0.333333	0.321455		-0.244444			0	-0.1	0	-0.0333333		-0.8	0.2	-0.2	-0.266667		-1.2	-0.1	0	-0.433333			0	-0.1	0	-0.8	0.2	-0.2	-1.2	-0.1	0	-0.244444
anthranilate synthase component II [Campylobacter jejuni subsp. jejuni 81-176]	gi|121612640	95% (0.022)	-0.8	-0.2	-0.2	-0.4	0.34641		-0.244444			0	0	-0.1	-0.0333333		-0.5	0	-0.3	-0.266667		-0.9	-0.3	-0.1	-0.433333			0	0	-0.1	-0.5	0	-0.3	-0.9	-0.3	-0.1	-0.244444
anti-oxidant AhpCTSA family protein [Campylobacter jejuni subsp. jejuni 81116]	gi|157414568	0% (0.74)	0.5	-0.3	-0.1	0.0333333	0.416333		-0.0888889			-0.2	0	0	-0.0666667		-0.1	-0.1	-0.1	-0.1		0.4	-0.5	-0.2	-0.1			-0.2	0	0	-0.1	-0.1	-0.1	0.4	-0.5	-0.2	-0.0888889
antioxidant, AhpC/Tsa family [Campylobacter jejuni subsp. jejuni 81116]	gi|157414631	95% (0.00073)	0.4	0	0	0.133333	0.23094		0.211111			0	0.1	-0.1	0		0.6	0.5	0	0.366667		0.5	0.5	-0.2	0.266667			0	0.1	-0.1	0.6	0.5	0	0.5	0.5	-0.2	0.211111
apolipoprotein N-acyltransferase [Campylobacter jejuni subsp. jejuni 81-176]	gi|121613544	95% (0.029)	-0.2	0.2	0	0	0.2		-0.133333			0	0	0	0		-0.5	0.1	0	-0.133333		-0.6	-0.1	-0.1	-0.266667			0	0	0	-0.5	0.1	0	-0.6	-0.1	-0.1	-0.133333
arginine decarboxylase [Campylobacter jejuni subsp. jejuni NCTC 11168]	gi|218562392	75% (0.51)	0.2	-0.1	0.1	0.0666667	0.152753		-0.0666667			-0.1	0	-0.1	-0.0666667		-0.2	0	0	-0.0666667		-0.2	0	0	-0.0666667			-0.1	0	-0.1	-0.2	0	0	-0.2	0	0	-0.0666667
argininosuccinate lyase [Campylobacter jejuni subsp. jejuni NCTC 11168]	gi|218562550	0% (0.96)	0.1	-0.1	-0.1	-0.0333333	0.11547		-0.5			0	0	0	0		-2.8	0.3	0.1	-0.8		-2.3	0.2	0	-0.7			0	0	0	-2.8	0.3	0.1	-2.3	0.2	0	-0.5
argininosuccinate synthase [Campylobacter jejuni subsp. jejuni NCTC 11168]	gi|218562310	0% (0.064)	0.2	-0.2	-0.1	-0.0333333	0.208167		-0.0888889			-0.2	0	-0.1	-0.1		-0.2	-0.1	-0.1	-0.133333		0	0.1	-0.2	-0.0333333			-0.2	0	-0.1	-0.2	-0.1	-0.1	0	0.1	-0.2	-0.0888889
arginyl-tRNA synthetase [Campylobacter jejuni subsp. jejuni ICDCCJ07001]	gi|315124642	95% (0.0025)	0.2	-0.2	-0.1	-0.0333333	0.208167		-0.122222			0	-0.3	-0.1	-0.133333		-0.3	-0.1	-0.1	-0.166667		-0.1	-0.1	0	-0.0666667			0	-0.3	-0.1	-0.3	-0.1	-0.1	-0.1	-0.1	0	-0.122222
arginyl-tRNA-protein transferase [Campylobacter jejuni subsp. jejuni NCTC 11168]	gi|218562651	0% (0.075)	-0.2	0	0.1	-0.0333333	0.152753		-0.0555556			0	0	0	0		-0.3	-0.3	0.1	-0.166667		0.1	-0.1	0	0			0	0	0	-0.3	-0.3	0.1	0.1	-0.1	0	-0.0555556
aspartate alpha-decarboxylase [Campylobacter jejuni subsp. jejuni 81116]	gi|157414593	95% (0.045)	0.3	-0.4	0.1	0	0.360555		-0.122222			0	0	0	0		-0.2	0.1	0	-0.0333333		-0.5	-0.3	-0.2	-0.333333			0	0	0	-0.2	0.1	0	-0.5	-0.3	-0.2	-0.122222
aspartate aminotransferase [Campylobacter jejuni subsp. jejuni 81-176]	gi|121613169	0% (0.47)		-0.2	-0.2	-0.2	0		0.0333333				0	0	0			0.4	0	0.2			0.1	-0.3	-0.1				0	0		0.4	0		0.1	-0.3	0.0333333
aspartate aminotransferase [Campylobacter jejuni subsp. jejuni NCTC 11168]	gi|218562390	95% (0.00033)	0.4	0.1	0.2	0.233333	0.152753		0.0444444			-0.1	0	-0.1	-0.0666667		-0.1	0.1	0.2	0.0666667		0	0.1	0.3	0.133333			-0.1	0	-0.1	-0.1	0.1	0.2	0	0.1	0.3	0.0444444
aspartate aminotransferase [Campylobacter jejuni subsp. jejuni NCTC 11168]	gi|218561831	0% (0.80)	0.4	0.2	-0.2	0.133333	0.305505		-0.0555556			0	0	0	0		-0.3	-0.1	0	-0.133333		0	-0.1	0	-0.0333333			0	0	0	-0.3	-0.1	0	0	-0.1	0	-0.0555556
aspartate ammonia-lyase [Campylobacter jejuni subsp. jejuni NCTC 11168]	gi|218561768	95% (0.00062)	-0.1	0	0	-0.0333333	0.057735		0.133333			0.1	-0.1	0	0		0.5	0	0.1	0.2		0.5	0	0.1	0.2			0.1	-0.1	0	0.5	0	0.1	0.5	0	0.1	0.133333
aspartate carbamoyltransferase catalytic subunit [Campylobacter jejuni subsp. jejuni NCTC 11168]	gi|218562712	95% (< 0.0001)	-1.6	-1.6	-2.1	-1.76667	0.288675		-0.111111			0	0	0	0		-0.3	-0.3	0.1	-0.166667		-0.2	-0.2	-0.1	-0.166667			0	0	0	-0.3	-0.3	0.1	-0.2	-0.2	-0.1	-0.111111
aspartate kinase [Campylobacter jejuni subsp. jejuni NCTC 11168]	gi|218562233	75% (0.21)	0	-0.1	0	-0.0333333	0.057735		-0.111111			-0.1	0	-0.1	-0.0666667		-0.1	-0.2	-0.1	-0.133333		-0.1	-0.2	-0.1	-0.133333			-0.1	0	-0.1	-0.1	-0.2	-0.1	-0.1	-0.2	-0.1	-0.111111
aspartate-semialdehyde dehydrogenase [Campylobacter jejuni subsp. jejuni NCTC 11168]	gi|218562639	0% (0.23)	0.4	0.2	0.1	0.233333	0.152753		0.0555556			0	0.1	0.1	0.0666667		-0.1	0	0.1	0		0.1	0.2	0	0.1			0	0.1	0.1	-0.1	0	0.1	0.1	0.2	0	0.0555556
aspartyl/glutamyl-tRNA amidotransferase subunit A [Campylobacter jejuni RM1221]	gi|57237944	75% (0.17)	0.4	0.1	0.4	0.3	0.173205		0.111111			-0.2	0	0.2	0		0	0.1	0.4	0.166667		0	0.1	0.4	0.166667			-0.2	0	0.2	0	0.1	0.4	0	0.1	0.4	0.111111
aspartyl/glutamyl-tRNA amidotransferase subunit B [Campylobacter jejuni subsp. jejuni NCTC 11168]	gi|218562809	75% (0.011)	0.1	0.3	0.1	0.166667	0.11547		0.1			0.1	0.2	0	0.1		0.1	0.1	-0.1	0.0333333		0.1	0.3	0.1	0.166667			0.1	0.2	0	0.1	0.1	-0.1	0.1	0.3	0.1	0.1
aspartyl/glutamyl-tRNA amidotransferase subunit C [Campylobacter jejuni subsp. jejuni NCTC 11168]	gi|218562056	75% (0.10)	0.3	0.2	0.3	0.266667	0.057735		0.0777778			0	0	0	0		0	0	0.2	0.0666667		0	0.3	0.2	0.166667			0	0	0	0	0	0.2	0	0.3	0.2	0.0777778
aspartyl/glutamyl-tRNA(Asn/Gln) amidotransferase subunit B [Candidatus Chloracidobacterium thermophilum B]	gi|347755097	0% (0.34)	-0.1	-0.2		-0.15	0.0707107		-0.933333			0	0		0		-2.9	-0.2		-1.55		-2.4	-0.1		-1.25			0	0		-2.9	-0.2		-2.4	-0.1		-0.933333
aspartyl-tRNA synthetase [Campylobacter jejuni subsp. jejuni NCTC 11168]	gi|218562290	95% (< 0.0001)	0.4	0.4	0.4	0.4	6.7987e-17		0.0777778			-0.2	0	0.1	-0.0333333		0	-0.1	0.3	0.0666667		0.2	0.2	0.2	0.2			-0.2	0	0.1	0	-0.1	0.3	0.2	0.2	0.2	0.0777778
ATP phosphoribosyltransferase [Campylobacter jejuni subsp. jejuni NCTC 11168]	gi|218563186	75% (0.38)	0.3	0.5	0.4	0.4	0.1		0.111111			0.1	0.1	0	0.0666667		0.1	0.3	0.2	0.2		0.1	0.1	0	0.0666667			0.1	0.1	0	0.1	0.3	0.2	0.1	0.1	0	0.111111
ATP/GTP binding protein [Campylobacter jejuni subsp. jejuni NCTC 11168]	gi|218562070	0% (0.75)	0	-0.1	-0.1	-0.0666667	0.057735		-0.0555556			0	0	0	0		-0.2	-0.1	0	-0.1		0.1	-0.2	-0.1	-0.0666667			0	0	0	-0.2	-0.1	0	0.1	-0.2	-0.1	-0.0555556
ATP/GTP-binding protein [Campylobacter jejuni subsp. jejuni NCTC 11168]	gi|218563195	0% (0.45)	0.1	0.1	0.1	0.1	1.69967e-17		0.0222222			-0.2	0.1	0.3	0.0666667		-0.4	0.1	0.2	-0.0333333		-0.2	0	0.3	0.0333333			-0.2	0.1	0.3	-0.4	0.1	0.2	-0.2	0	0.3	0.0222222
ATP/GTP-binding protein [Campylobacter jejuni subsp. jejuni NCTC 11168]	gi|218562698	75% (0.014)	0.2	0.1	0	0.1	0.1		-0.166667			0	0	0	0		-1	-0.1	0	-0.366667		-0.2	-0.2	0	-0.133333			0	0	0	-1	-0.1	0	-0.2	-0.2	0	-0.166667
ATPase [Campylobacter jejuni subsp. jejuni NCTC 11168]	gi|218562428	75% (0.22)	-0.1	0	0	-0.0333333	0.057735		-0.2			-0.2	0	0	-0.0666667		-0.7	0	-0.1	-0.266667		-0.5	-0.2	-0.1	-0.266667			-0.2	0	0	-0.7	0	-0.1	-0.5	-0.2	-0.1	-0.2
ATP-binding protein [Campylobacter jejuni subsp. jejuni NCTC 11168]	gi|218563222	0% (0.51)	0.3	0	0.1	0.133333	0.152753		0.0111111			0	0	0	0		0	0.1	0.1	0.0666667		0	-0.1	0	-0.0333333			0	0	0	0	0.1	0.1	0	-0.1	0	0.0111111
ATP-dependent Clp protease adaptor protein [Campylobacter jejuni subsp. jejuni NCTC 11168]	gi|218562721	0% (0.19)	0	-0.1	-0.1	-0.0666667	0.057735		0.0333333			0	0	0	0		0.4	0.1	0	0.166667		0	-0.2	0	-0.0666667			0	0	0	0.4	0.1	0	0	-0.2	0	0.0333333
ATP-dependent Clp protease ATP-binding subunit [Campylobacter jejuni subsp. jejuni NCTC 11168]	gi|218562162	95% (< 0.0001)	0.4	0.1	0.2	0.233333	0.152753		0.0111111			0	0	-0.1	-0.0333333		-0.3	-0.1	0.2	-0.0666667		0.1	0.2	0.1	0.133333			0	0	-0.1	-0.3	-0.1	0.2	0.1	0.2	0.1	0.0111111
ATP-dependent Clp protease ATP-binding subunit [Campylobacter jejuni subsp. jejuni NCTC 11168]	gi|218562722	75% (0.19)	-0.1	-0.1	-0.1	-0.1	1.69967e-17		0.0111111			-0.1	0.1	0	0		0.1	0.1	0	0.0666667		0.1	-0.2	0	-0.0333333			-0.1	0.1	0	0.1	0.1	0	0.1	-0.2	0	0.0111111
ATP-dependent Clp protease proteolytic subunit [Campylobacter jejuni subsp. jejuni 81116]	gi|157414501	0% (0.087)	0.3	0.1	0.1	0.166667	0.11547		0.0222222			0	0	0	0		0.3	-0.1	-0.1	0.0333333		0.3	-0.1	-0.1	0.0333333			0	0	0	0.3	-0.1	-0.1	0.3	-0.1	-0.1	0.0222222
ATP-dependent DNA helicase RecG [Campylobacter jejuni subsp. jejuni NCTC 11168]	gi|218562119	0% (0.61)	0.2	0	0.3	0.166667	0.152753		0.0888889			0	0	0	0		0.3	0	0.1	0.133333		0.4	0	0	0.133333			0	0	0	0.3	0	0.1	0.4	0	0	0.0888889
ATP-dependent DNA helicase UvrD [Campylobacter jejuni subsp. jejuni 81-176]	gi|121612511	95% (< 0.0001)	-1.5	-2.1	-1.5	-1.7	0.34641		-0.133333			0	0	0	0		0.1	-0.3	-0.1	-0.1		-0.1	-0.7	-0.1	-0.3			0	0	0	0.1	-0.3	-0.1	-0.1	-0.7	-0.1	-0.133333
ATP-dependent protease ATP-binding subunit [Campylobacter jejuni subsp. jejuni 81116]	gi|157414572	0% (0.85)	0	0.1	0	0.0333333	0.057735		0.0111111			0	0	0	0		0.1	0	0.1	0.0666667		0.1	-0.2	0	-0.0333333			0	0	0	0.1	0	0.1	0.1	-0.2	0	0.0111111
ATP-dependent protease ATP-binding subunit HslU [Campylobacter jejuni subsp. jejuni 81-176]	gi|121612676	95% (< 0.0001)	0.3	0.1	0.1	0.166667	0.11547		0.0444444			-0.1	0	0	-0.0333333		0.3	0	0.1	0.133333		0.3	-0.1	-0.1	0.0333333			-0.1	0	0	0.3	0	0.1	0.3	-0.1	-0.1	0.0444444
ATP-dependent protease La [Campylobacter jejuni subsp. jejuni NCTC 11168]	gi|218562687	75% (0.0016)	0.2	0.2	0.2	0.2	3.39935e-17		0.122222			0	0.2	0	0.0666667		0.2	0.3	0	0.166667		0.2	0.1	0.1	0.133333			0	0.2	0	0.2	0.3	0	0.2	0.1	0.1	0.122222
ATP-dependent protease peptidase subunit [Campylobacter jejuni subsp. jejuni NCTC 11168]	gi|218562308	0% (0.52)	0	0	0.2	0.0666667	0.11547		0.1			-0.1	0	0.2	0.0333333		0.2	0.2	0.1	0.166667		0.3	-0.1	0.1	0.1			-0.1	0	0.2	0.2	0.2	0.1	0.3	-0.1	0.1	0.1
bacterioferritin, putative [Campylobacter jejuni subsp. jejuni 81-176]	gi|121613494	95% (0.00078)	0.3	-0.1	-0.2	0	0.264575		0.0666667			-0.1	0	-0.3	-0.133333		0.2	-0.1	0	0.0333333		0.5	0.4	0	0.3			-0.1	0	-0.3	0.2	-0.1	0	0.5	0.4	0	0.0666667
bifunctional 2-C-methyl-D-erythritol 4-phosphate cytidylyltransferase/2-C-methyl-D-erythritol 2,4-cyclodiphosphate synthase protein [Campylobacter jejuni subsp. jejuni 81116]	gi|157415826	75% (0.051)	0.3	0.1	0.2	0.2	0.1		0.0222222			0.1	0	0	0.0333333		0	-0.1	-0.1	-0.0666667		0.1	0.1	0.1	0.1			0.1	0	0	0	-0.1	-0.1	0.1	0.1	0.1	0.0222222
bifunctional 3,4-dihydroxy-2-butanone 4-phosphate synthase/GTP cyclohydrolase II protein [Campylobacter jejuni subsp. jejuni 81116]	gi|157414854	0% (0.14)	0.2	0	0.1	0.1	0.1		0.0333333			-0.1	0	0	-0.0333333		0	0.1	0	0.0333333		0.1	0.2	0	0.1			-0.1	0	0	0	0.1	0	0.1	0.2	0	0.0333333
bifunctional 5,10-methylene-tetrahydrofolate dehydrogenase/ 5,10-methylene-tetrahydrofolate cyclohydrolase [Campylobacter jejuni RM1221]	gi|57237696	0% (0.22)	-0.3	-0.1	0.2	-0.0666667	0.251661		0.0555556			-0.1	0	-0.1	-0.0666667		0.3	0.1	0.1	0.166667		0.1	0	0.1	0.0666667			-0.1	0	-0.1	0.3	0.1	0.1	0.1	0	0.1	0.0555556
bifunctional aconitate hydratase 2/2-methylisocitrate dehydratase [Campylobacter jejuni subsp. jejuni NCTC 11168]	gi|218562463	95% (< 0.0001)	0.8	0.5	0	0.433333	0.404145		0.0333333			-0.3	0	-0.3	-0.2		0.4	-0.1	0	0.1		0.4	0.3	-0.1	0.2			-0.3	0	-0.3	0.4	-0.1	0	0.4	0.3	-0.1	0.0333333
bifunctional aconitate hydratase 2/2-methylisocitrate dehydratase [Helicobacter pylori G27]	gi|208434691	0% (0.77)	-0.1			-0.1	#DIV/0!		-0.166667			0			0		-0.7			-0.7		0.2			0.2			0			-0.7			0.2			-0.166667
bifunctional adhesin/ABC transporter aspartate/glutamate-binding protein [Campylobacter jejuni subsp. jejuni 81116]	gi|157415178	95% (< 0.0001)	1	0.5	0.6	0.7	0.264575		0.133333			0	-0.4	0.1	-0.1		0.4	-0.2	0.1	0.1		0.1	0.5	0.6	0.4			0	-0.4	0.1	0.4	-0.2	0.1	0.1	0.5	0.6	0.133333
bifunctional beta-1,4-N-acetylgalactosaminyltransferase/CMP-Neu5Ac synthase [Campylobacter jejuni subsp. jejuni NCTC 11168]	gi|218562757	0% (0.25)	-0.3	0.1	0.3	0.0333333	0.305505		0.0555556			0	0	0.1	0.0333333		-0.3	0.1	0.3	0.0333333		-0.2	0.2	0.3	0.1			0	0	0.1	-0.3	0.1	0.3	-0.2	0.2	0.3	0.0555556
bifunctional N-acetylglucosamine-1-phosphate uridyltransferase/glucosamine-1-phosphate acetyltransferase [Campylobacter jejuni subsp. jejuni NCTC 11168]	gi|218562449	75% (0.00024)	0.2	-0.1	0	0.0333333	0.152753		-0.0555556			-0.1	-0.1	-0.3	-0.166667		0.1	-0.2	0	-0.0333333		0.1	0	0	0.0333333			-0.1	-0.1	-0.3	0.1	-0.2	0	0.1	0	0	-0.0555556
bifunctional phosphopantothenoylcysteine decarboxylase/phosphopantothenate synthase [Campylobacter jejuni RM1221]	gi|57237663	0% (0.20)	-0.1	-0.2	0.1	-0.0666667	0.152753		0.0444444			0	0	0.1	0.0333333		0.2	-0.2	0.1	0.0333333		0.2	-0.1	0.1	0.0666667			0	0	0.1	0.2	-0.2	0.1	0.2	-0.1	0.1	0.0444444
bifunctional phosphoribosylaminoimidazolecarboxamide formyltransferase/IMP cyclohydrolase [Campylobacter jejuni subsp. jejuni 81-176]	gi|121613431	95% (0.0040)	0.2	0.3	0.4	0.3	0.1		0.0111111			-0.1	0	0.1	0		0.1	0	0.2	0.1		0.1	-0.4	0.1	-0.0666667			-0.1	0	0.1	0.1	0	0.2	0.1	-0.4	0.1	0.0111111
bifunctional phosphoribosyl-AMP cyclohydrolase/phosphoribosyl-ATP pyrophosphatase [Campylobacter jejuni subsp. jejuni NCTC 11168]	gi|218563193	0% (0.69)	0.3	-0.1	0.1	0.1	0.2		0.0222222			0	0	0	0		0.1	-0.1	0.2	0.0666667		-0.1	-0.1	0.2	0			0	0	0	0.1	-0.1	0.2	-0.1	-0.1	0.2	0.0222222
bifunctional putA protein [Campylobacter jejuni subsp. jejuni ICDCCJ07001]	gi|315124930	95% (< 0.0001)	0.9	0.6	0.4	0.633333	0.251661		0.0777778			0.2	-0.1	0.1	0.0666667		0.2	-0.1	-0.2	-0.0333333		-0.1	0.3	0.4	0.2			0.2	-0.1	0.1	0.2	-0.1	-0.2	-0.1	0.3	0.4	0.0777778
bifunctional riboflavin kinase/FMN adenylyltransferase [Campylobacter jejuni subsp. jejuni NCTC 11168]	gi|218562240	95% (< 0.0001)	0.2	0.2	0	0.133333	0.11547		-0.0666667			0	0	0	0		-0.2	-0.1	0	-0.1		-0.2	0	-0.1	-0.1			0	0	0	-0.2	-0.1	0	-0.2	0	-0.1	-0.0666667
biopolymer transport exbD protein [Campylobacter jejuni subsp. doylei 269.97]	gi|153952038	95% (0.00100)		-0.5	-0.1	-0.3	0.282843		-0.183333				0	0	0			-0.1	-0.3	-0.2			-0.1	-0.6	-0.35				0	0		-0.1	-0.3		-0.1	-0.6	-0.183333
biopolymer transport protein [Campylobacter jejuni subsp. jejuni NCTC 11168]	gi|218561858	0% (0.68)		-0.2	-0.5	-0.35	0.212132		-0.133333				0	0	0			0.1	-0.4	-0.15			0.5	-1	-0.25				0	0		0.1	-0.4		0.5	-1	-0.133333
biotin biosynthesis protein BioC [Campylobacter jejuni subsp. jejuni 81116]	gi|157414601	0% (0.13)		0	0	0	0		-0.0666667				0	0	0			0.1	-0.1	0			-0.2	-0.2	-0.2				0	0		0.1	-0.1		-0.2	-0.2	-0.0666667
biotin carboxylase [Campylobacter jejuni subsp. jejuni NCTC 11168]	gi|218562901	75% (0.00083)	-0.1	-0.1	0.1	-0.0333333	0.11547		-0.0888889			-0.2	-0.1	-0.2	-0.166667		0.1	-0.2	0	-0.0333333		0.1	-0.3	0	-0.0666667			-0.2	-0.1	-0.2	0.1	-0.2	0	0.1	-0.3	0	-0.0888889
biotin synthase [Campylobacter jejuni subsp. jejuni NCTC 11168]	gi|218563271	95% (0.020)	0.3	0.2	0.2	0.233333	0.057735		0.0222222			-0.1	0	-0.2	-0.1		0.2	0.2	0.1	0.166667		0.1	-0.1	0	0			-0.1	0	-0.2	0.2	0.2	0.1	0.1	-0.1	0	0.0222222
biotin--protein ligase [Campylobacter jejuni subsp. jejuni NCTC 11168]	gi|218561780	0% (0.89)			0.6	0.6	#DIV/0!		0.266667					0	0				0.4	0.4				0.4	0.4					0			0.4			0.4	0.266667
branched-chain amino acid aminotransferase [Campylobacter jejuni subsp. jejuni 81116]	gi|157414566	95% (0.0038)	0.7	0.2	0.2	0.366667	0.288675		0.277778			0.3	0.2	-0.1	0.133333		1	0.2	0.3	0.5		0.3	0.1	0.2	0.2			0.3	0.2	-0.1	1	0.2	0.3	0.3	0.1	0.2	0.277778
branched-chain amino-acid ABC transporter ATP-binding protein [Campylobacter jejuni subsp. jejuni NCTC 11168]	gi|218562631	0% (0.37)	-0.2	-0.1	-0.2	-0.166667	0.057735		-0.166667			0	-0.1	-0.2	-0.1		-0.2	-0.2	0	-0.133333		-0.4	-0.2	-0.2	-0.266667			0	-0.1	-0.2	-0.2	-0.2	0	-0.4	-0.2	-0.2	-0.166667
branched-chain amino-acid ABC transporter periplasmic binding protein [Campylobacter jejuni subsp. jejuni NCTC 11168]	gi|218562634	75% (0.19)	0.2	0.1	-0.1	0.0666667	0.152753		-0.0555556			0	-0.1	-0.3	-0.133333		0.3	-0.1	-0.1	0.0333333		0.3	-0.3	-0.2	-0.0666667			0	-0.1	-0.3	0.3	-0.1	-0.1	0.3	-0.3	-0.2	-0.0555556
C4 aminotransferase [Campylobacter jejuni subsp. jejuni NCTC 11168]	gi|218562905	95% (0.014)	0.4	0.1	0.4	0.3	0.173205		0.122222			0	0	0.1	0.0333333		-0.1	-0.1	0.3	0.0333333		0.4	0.1	0.4	0.3			0	0	0.1	-0.1	-0.1	0.3	0.4	0.1	0.4	0.122222
C4-dicarboxylate transport protein [Campylobacter jejuni subsp. jejuni 81-176]	gi|121613384	95% (< 0.0001)	0.5	0.4	0	0.3	0.264575		-0.855556			0	0	0	0		-0.4	0.2	-0.1	-0.1		-2.9	-1.9	-2.6	-2.46667			0	0	0	-0.4	0.2	-0.1	-2.9	-1.9	-2.6	-0.855556
capsular polysaccharide ABC transporter [Campylobacter jejuni subsp. jejuni 81116]	gi|157415671	75% (0.11)	0	-0.1	0.2	0.0333333	0.152753		-0.0333333			0	-0.1	-0.1	-0.0666667		-0.3	0	0	-0.1		-0.1	0.1	0.2	0.0666667			0	-0.1	-0.1	-0.3	0	0	-0.1	0.1	0.2	-0.0333333
capsular polysaccharide ABC transporter ATP-binding protein [Campylobacter jejuni subsp. doylei 269.97]	gi|153951373	75% (0.13)	-0.2	-0.1	-0.1	-0.133333	0.057735		-0.1			0	0	0	0		-0.3	0	-0.1	-0.133333		0	-0.3	-0.2	-0.166667			0	0	0	-0.3	0	-0.1	0	-0.3	-0.2	-0.1
capsular polysaccharide ABC transporter, periplasmic polysaccharide-binding protein [Campylobacter jejuni subsp. jejuni 81116]	gi|157415670	0% (0.19)	0	-0.2	-0.2	-0.133333	0.11547		-0.122222			0	-0.2	-0.2	-0.133333		0.1	-0.2	-0.1	-0.0666667		0.1	-0.3	-0.3	-0.166667			0	-0.2	-0.2	0.1	-0.2	-0.1	0.1	-0.3	-0.3	-0.122222
capsular polysaccharide heptosyltransferase [Campylobacter jejuni subsp. jejuni NCTC 11168]	gi|218563035	95% (0.036)	0.1	-0.2	-0.1	-0.0666667	0.152753		-0.0777778			0	0	0	0		-0.5	0	0	-0.166667		-0.1	-0.1	0	-0.0666667			0	0	0	-0.5	0	0	-0.1	-0.1	0	-0.0777778
capsule polysaccharide export protein KpsS [Campylobacter jejuni subsp. jejuni 81-176]	gi|121613000	0% (0.58)	-0.2		0.3	0.05	0.353553		0.116667			0		0	0		0.4		0	0.2		0.2		0.1	0.15			0		0	0.4		0	0.2		0.1	0.116667
capsule polysaccharide modification protein [Campylobacter jejuni subsp. jejuni NCTC 11168]	gi|218563018	0% (0.29)	0	0	0.1	0.0333333	0.057735		0.0111111			0	0	-0.2	-0.0666667		0.2	-0.1	0.1	0.0666667		0.3	-0.2	0	0.0333333			0	0	-0.2	0.2	-0.1	0.1	0.3	-0.2	0	0.0111111
carbamoyl phosphate synthase large subunit [Campylobacter jejuni subsp. jejuni 81116]	gi|157414575	95% (0.00061)	0.1	0	0.2	0.1	0.1		0.1			-0.1	0	0.2	0.0333333		0.1	0.2	0.2	0.166667		0	0.1	0.2	0.1			-0.1	0	0.2	0.1	0.2	0.2	0	0.1	0.2	0.1
carbamoyl phosphate synthase small subunit [Campylobacter jejuni subsp. jejuni 81-176]	gi|121612786	75% (0.18)	0.2	0.1	0	0.1	0.1		0.0444444			0	0	0.1	0.0333333		0.3	0	0	0.1		0.2	0	-0.2	0			0	0	0.1	0.3	0	0	0.2	0	-0.2	0.0444444
carbon storage regulator [Campylobacter jejuni subsp. jejuni 81116]	gi|157415364	75% (0.040)	-0.1	-0.2	-0.3	-0.2	0.1		-0.4			0	0	0	0		-2.3	-0.1	-0.2	-0.866667		-0.9	0	-0.1	-0.333333			0	0	0	-2.3	-0.1	-0.2	-0.9	0	-0.1	-0.4
carbonic anhydrase [Campylobacter jejuni subsp. jejuni 81116]	gi|157414535	95% (0.039)	0.1		0.2	0.15	0.0707107		0.283333			0		0	0		0.7		0.5	0.6		0.4		0.1	0.25			0		0	0.7		0.5	0.4		0.1	0.283333
carbon-nitrogen family hydrolase [Campylobacter jejuni subsp. jejuni 81-176]	gi|121612517	0% (0.57)	0.1	-0.1	0.1	0.0333333	0.11547		-0.0222222			0	0	0	0		0.1	-0.2	-0.1	-0.0666667		0.1	-0.2	0.1	0			0	0	0	0.1	-0.2	-0.1	0.1	-0.2	0.1	-0.0222222
carbon-nitrogen family hydrolase [Campylobacter jejuni subsp. jejuni 81-176]	gi|121612447	0% (0.12)	0.1	0.2	0.1	0.133333	0.057735		-0.0666667			0	0	0	0		-0.1	0	0	-0.0333333		-0.3	-0.2	0	-0.166667			0	0	0	-0.1	0	0	-0.3	-0.2	0	-0.0666667
carboxyl-terminal protease [Campylobacter jejuni subsp. jejuni 81116]	gi|157414795	75% (0.00083)	0.4	-0.1	0	0.1	0.264575		0.0333333			0	0	0	0		0.1	0	0	0.0333333		0.2	0	0	0.0666667			0	0	0	0.1	0	0	0.2	0	0	0.0333333
catalase [Campylobacter jejuni subsp. jejuni 81-176]	gi|121612952	95% (0.0015)		-0.1	-0.4	-0.25	0.212132		0.0666667				0.1	0	0.05			0.7	-0.5	0.1			0.8	-0.7	0.05				0.1	0		0.7	-0.5		0.8	-0.7	0.0666667
cation ABC transporter, ATP-binding protein [Campylobacter jejuni subsp. jejuni 81116]	gi|157414456	75% (0.038)	0	0	0.2	0.0666667	0.11547		-0.122222			0	0	0	0		-0.5	-0.1	0.1	-0.166667		-0.6	0	0	-0.2			0	0	0	-0.5	-0.1	0.1	-0.6	0	0	-0.122222
cation ABC transporter, periplasmic cation-binding protein [Campylobacter jejuni subsp. jejuni 81-176]	gi|121612478	95% (0.00100)	-0.2	0	0	-0.0666667	0.11547		-0.311111			0	0	0	0		-1.6	0.1	-0.1	-0.533333		-1.1	0	-0.1	-0.4			0	0	0	-1.6	0.1	-0.1	-1.1	0	-0.1	-0.311111
cation efflux family protein [Campylobacter jejuni subsp. jejuni 81-176]	gi|121612677	95% (0.0028)	0.1	-0.3	0	-0.0666667	0.208167		-0.211111			0	0	0	0		-0.4	-0.3	-0.1	-0.266667		-0.3	-0.5	-0.3	-0.366667			0	0	0	-0.4	-0.3	-0.1	-0.3	-0.5	-0.3	-0.211111
cation efflux family protein [Campylobacter jejuni subsp. jejuni 81-176]	gi|121612674	0% (0.78)	-0.2	-0.1	0	-0.1	0.1		-0.0222222			0	0	0	0		0	0.2	-0.1	0.0333333		-0.3	0	0	-0.1			0	0	0	0	0.2	-0.1	-0.3	0	0	-0.0222222
cation-transporting ATPase [Campylobacter jejuni subsp. jejuni NCTC 11168]	gi|218562773	75% (0.14)	0.5	0.1	0	0.2	0.264575		-0.0333333			0	0	0	0		-0.1	0	0	-0.0333333		0.1	-0.2	-0.1	-0.0666667			0	0	0	-0.1	0	0	0.1	-0.2	-0.1	-0.0333333
cbb3-type cytochrome c oxidase subunit I [Campylobacter jejuni subsp. doylei 269.97]	gi|153951418	75% (0.022)	-0.1	-0.5	-0.1	-0.233333	0.23094		-0.0777778			0	0	0	0		-0.3	-0.2	-0.1	-0.2		-0.1	0	0	-0.0333333			0	0	0	-0.3	-0.2	-0.1	-0.1	0	0	-0.0777778
cell division protein [Campylobacter jejuni subsp. jejuni NCTC 11168]	gi|218562506	95% (0.024)	0	0	0.1	0.0333333	0.057735		-0.177778			-0.2	0	0	-0.0666667		-0.6	-0.1	-0.1	-0.266667		-0.4	-0.2	0	-0.2			-0.2	0	0	-0.6	-0.1	-0.1	-0.4	-0.2	0	-0.177778
cell division protein FtsA [Campylobacter jejuni RM1221]	gi|57236998	95% (0.012)	0.3	0	0.2	0.166667	0.152753		-0.0444444			0	0.1	0.1	0.0666667		-0.2	-0.2	-0.1	-0.166667		-0.1	-0.1	0.1	-0.0333333			0	0.1	0.1	-0.2	-0.2	-0.1	-0.1	-0.1	0.1	-0.0444444
cell division protein FtsX, putative [Campylobacter jejuni subsp. jejuni 81-176]	gi|121612564	0% (0.49)	0.1	0	0.3	0.133333	0.152753		0.0333333			0	0	0.2	0.0666667		-0.7	-0.1	0.3	-0.166667		-0.1	0.2	0.5	0.2			0	0	0.2	-0.7	-0.1	0.3	-0.1	0.2	0.5	0.0333333
cell division protein FtsZ [Campylobacter jejuni subsp. jejuni 81116]	gi|157414983	95% (0.021)	0.6	0.1	0.4	0.366667	0.251661		0.177778			0.3	0.2	0.4	0.3		0.1	0.2	0.5	0.266667		-0.2	-0.3	0.4	-0.0333333			0.3	0.2	0.4	0.1	0.2	0.5	-0.2	-0.3	0.4	0.177778
chaperone protein DnaJ [Campylobacter jejuni subsp. jejuni NCTC 11168]	gi|218562872	0% (0.20)	-0.3	0.1	0.2	0	0.264575		-0.2			0	0	0	0		-1.1	0.2	0	-0.3		-0.8	-0.2	0.1	-0.3			0	0	0	-1.1	0.2	0	-0.8	-0.2	0.1	-0.2
chaperonin GroEL [Campylobacter jejuni subsp. jejuni 81-176]	gi|121612249	95% (< 0.0001)	0.8	0.3	0.5	0.533333	0.251661		0.455556			0.3	0.2	0.2	0.233333		1	0.3	0.3	0.533333		0.8	0.5	0.5	0.6			0.3	0.2	0.2	1	0.3	0.3	0.8	0.5	0.5	0.455556
chaperonin GroEL [Candidatus Desulforudis audaxviator MP104C]	gi|169832148	0% (0.54)	-0.6		0	-0.3	0.424264		0.233333			0		0	0		1.2		-0.1	0.55		0.4		-0.1	0.15			0		0	1.2		-0.1	0.4		-0.1	0.233333
chaperonin GroEL [Synechococcus sp. JA-3-3Ab]	gi|86606077	0% (1.00)				#DIV/0!	#DIV/0!		-0.233333			0			0		-0.2			-0.2		-0.5			-0.5			0			-0.2			-0.5			-0.233333
chemotaxis histidine kinase [Campylobacter jejuni subsp. jejuni NCTC 11168]	gi|218561946	0% (0.52)	0.1	0.1	3.6	1.26667	2.02073		0.966667			0.1	0	0	0.0333333		0.2	0.1	3.6	1.3		0.6	0.3	3.8	1.56667			0.1	0	0	0.2	0.1	3.6	0.6	0.3	3.8	0.966667
chemotaxis protein [Campylobacter jejuni subsp. jejuni ICDCCJ07001]	gi|315123859	0% (0.97)	0.1	0.1	0.1	0.1	1.69967e-17		0.0888889			0.2	0.1	0.2	0.166667		-0.1	0	0.2	0.0333333		-0.1	0.1	0.2	0.0666667			0.2	0.1	0.2	-0.1	0	0.2	-0.1	0.1	0.2	0.0888889
chemotaxis protein [Campylobacter jejuni subsp. jejuni NCTC 11168]	gi|218561947	75% (0.00100)	0.5	-0.1	-0.1	0.1	0.34641		-0.0888889			-0.1	-0.2	-0.1	-0.133333		0.2	-0.2	-0.3	-0.1		0	-0.1	0	-0.0333333			-0.1	-0.2	-0.1	0.2	-0.2	-0.3	0	-0.1	0	-0.0888889
chemotaxis protein CheA [Campylobacter jejuni subsp. doylei 269.97]	gi|153951110	0% (0.24)	0.6	0.1	0.5	0.4	0.264575		0.3			0	0	0	0		0.5	-0.1	0.6	0.333333		0.5	0.3	0.9	0.566667			0	0	0	0.5	-0.1	0.6	0.5	0.3	0.9	0.3
chemotaxis protein CheA [Campylobacter jejuni subsp. jejuni 81116]	gi|157414580	0% (0.94)	-0.3	-0.1	0.2	-0.0666667	0.251661		-0.288889			0	0	0	0		-2.2	0.1	0	-0.7		-0.9	0.2	0.2	-0.166667			0	0	0	-2.2	0.1	0	-0.9	0.2	0.2	-0.288889
chemotaxis protein CheY [Campylobacter jejuni subsp. jejuni 81116]	gi|157415379	0% (0.84)	0.1	-0.2	0.2	0.0333333	0.208167		-0.0111111			0	0	0	0		-0.1	0	0.1	0		-0.1	-0.1	0.1	-0.0333333			0	0	0	-0.1	0	0.1	-0.1	-0.1	0.1	-0.0111111
chlorohydrolase [Campylobacter jejuni subsp. jejuni NCTC 11168]	gi|218561752	0% (0.72)	0	0	-0.2	-0.0666667	0.11547		-0.144444			0	0	0	0		-0.7	0	-0.1	-0.266667		-0.3	-0.1	-0.1	-0.166667			0	0	0	-0.7	0	-0.1	-0.3	-0.1	-0.1	-0.144444
chorismate mutase/prephenate dehydratase [Campylobacter jejuni subsp. jejuni NCTC 11168]	gi|218561975	75% (0.11)	0.5	0	0.1	0.2	0.264575		-0.0222222			0	0	0	0		-0.1	-0.1	-0.1	-0.1		0.3	-0.2	0	0.0333333			0	0	0	-0.1	-0.1	-0.1	0.3	-0.2	0	-0.0222222
chorismate synthase [Campylobacter jejuni subsp. jejuni NCTC 11168]	gi|218563223	0% (0.10)	0	0	-0.1	-0.0333333	0.057735		-0.288889			0	0	0	0		-1.5	0	-0.1	-0.533333		-0.9	0	-0.1	-0.333333			0	0	0	-1.5	0	-0.1	-0.9	0	-0.1	-0.288889
chromosomal replication initiation protein [Campylobacter jejuni subsp. jejuni NCTC 11168]	gi|218561694	0% (0.18)	0.4	0.1	0.1	0.2	0.173205		-0.0111111			0.1	-0.1	-0.1	-0.0333333		0.1	-0.1	0.1	0.0333333		0.1	-0.2	0	-0.0333333			0.1	-0.1	-0.1	0.1	-0.1	0.1	0.1	-0.2	0	-0.0111111
chromosome partitioning protein, ParA family [Campylobacter jejuni subsp. jejuni 81116]	gi|157414413	95% (0.030)	1.2	0.2	0.6	0.666667	0.503322		0.266667			0.1	0.2	0.2	0.166667		0.5	0.1	0.5	0.366667		0.5	-0.1	0.4	0.266667			0.1	0.2	0.2	0.5	0.1	0.5	0.5	-0.1	0.4	0.266667
CiaB protein [Campylobacter jejuni subsp. jejuni NCTC 11168]	gi|218562533	0% (0.076)	0.3	-0.3	0.2	0.0666667	0.321455		0.144444			0.1	0	0.1	0.0666667		0	0.1	0.2	0.1		0.5	0.1	0.2	0.266667			0.1	0	0.1	0	0.1	0.2	0.5	0.1	0.2	0.144444
citrate synthase [Campylobacter jejuni subsp. jejuni 81116]	gi|157415898	95% (0.0038)	0.6	0.5	0.1	0.4	0.264575		0.2			0.1	0.1	-0.1	0.0333333		0.2	0.2	0.2	0.2		0.2	0.5	0.4	0.366667			0.1	0.1	-0.1	0.2	0.2	0.2	0.2	0.5	0.4	0.2
citrate transporter, authentic frameshift [Campylobacter jejuni subsp. jejuni 81-176]	gi|121612409	0% (0.55)	0.5	0.4	0.2	0.366667	0.152753		0.0666667			0.1	0.1	0.1	0.1		-0.6	0.2	0.2	-0.0666667		-0.5	0.5	0.5	0.166667			0.1	0.1	0.1	-0.6	0.2	0.2	-0.5	0.5	0.5	0.0666667
CoA binding domain containing protein [Campylobacter jejuni subsp. jejuni NCTC 11168]	gi|218562457	0% (0.29)	0.1	-0.2	0	-0.0333333	0.152753		-0.0777778			0	0	0	0		-0.2	-0.1	-0.1	-0.133333		-0.1	-0.2	0	-0.1			0	0	0	-0.2	-0.1	-0.1	-0.1	-0.2	0	-0.0777778
co-chaperonin GroES [Campylobacter jejuni subsp. jejuni 81116]	gi|157415483	95% (0.021)	0	-0.2	-0.1	-0.1	0.1		0.133333			0	0	0	0		0.6	-0.1	0	0.166667		0.5	0.2	0	0.233333			0	0	0	0.6	-0.1	0	0.5	0.2	0	0.133333
competence protein ComEA [Campylobacter jejuni subsp. jejuni 81-176]	gi|121613207	95% (0.040)	0.4		0.3	0.35	0.0707107		0.0666667			0		0	0		-0.4		0.2	-0.1		0.3		0.3	0.3			0		0	-0.4		0.2	0.3		0.3	0.0666667
competence/damage-inducible domain protein [Campylobacter jejuni subsp. jejuni 81116]	gi|157415323	75% (0.025)	-0.1	-0.3	-0.1	-0.166667	0.11547		-0.333333			-0.1	-0.1	-0.1	-0.1		-1.5	-0.1	-0.1	-0.566667		-0.8	-0.1	-0.1	-0.333333			-0.1	-0.1	-0.1	-1.5	-0.1	-0.1	-0.8	-0.1	-0.1	-0.333333
coproporphyrinogen III oxidase [Campylobacter jejuni RM1221]	gi|57237418	75% (0.31)	0	0.2	0.4	0.2	0.2		-0.0444444			0	0	0.2	0.0666667		-0.6	0	0.3	-0.1		-0.3	-0.2	0.2	-0.1			0	0	0.2	-0.6	0	0.3	-0.3	-0.2	0.2	-0.0444444
coproporphyrinogen III oxidase [Campylobacter jejuni subsp. jejuni NCTC 11168]	gi|218562608	0% (0.11)	0.1	-0.1	-0.1	-0.0333333	0.11547		-0.133333			0	-0.2	-0.3	-0.166667		-0.1	-0.2	-0.1	-0.133333		0.1	-0.3	-0.1	-0.1			0	-0.2	-0.3	-0.1	-0.2	-0.1	0.1	-0.3	-0.1	-0.133333
CorA-like Mg2+ transporter protein [Campylobacter jejuni subsp. jejuni NCTC 11168]	gi|218562627	95% (0.0020)	0	0	0.1	0.0333333	0.057735		-0.233333			-0.1	-0.1	-0.1	-0.1		-1.2	-0.1	0	-0.433333		-0.5	0	0	-0.166667			-0.1	-0.1	-0.1	-1.2	-0.1	0	-0.5	0	0	-0.233333
cpp12 [Campylobacter jejuni subsp. jejuni 81-176]	gi|121999259	95% (< 0.0001)	-0.3	1	0.6	0.433333	0.665833		1.55556			0	0	0	0		1.3	-0.9	0.7	0.366667		4.1	4.5	4.3	4.3			0	0	0	1.3	-0.9	0.7	4.1	4.5	4.3	1.55556
cpp13 [Campylobacter jejuni subsp. jejuni 81-176]	gi|121999260	75% (0.041)	2.9			2.9	#DIV/0!		2.76667			0			0		2.7			2.7		5.6			5.6			0			2.7			5.6			2.76667
cpp14 [Campylobacter jejuni subsp. jejuni 81-176]	gi|121999261	95% (< 0.0001)	-0.3			-0.3	#DIV/0!		0.933333			0			0		-0.7			-0.7		3.5			3.5			0			-0.7			3.5			0.933333
cpp23 [Campylobacter jejuni subsp. jejuni 81-176]	gi|121999269	95% (0.020)	6.6	0.7	0.2	2.5	3.55949		2.15556			-4.2	-0.1	0	-1.43333		6.6	0.6	0.7	2.63333		6.6	3.9	5.3	5.26667			-4.2	-0.1	0	6.6	0.6	0.7	6.6	3.9	5.3	2.15556
cpp47 [Campylobacter jejuni subsp. jejuni ICDCCJ07001]	gi|315123610	75% (0.041)	-0.2			-0.2	#DIV/0!		0.666667			0			0		-0.1			-0.1		2.1			2.1			0			-0.1			2.1			0.666667
CRISPR-associated protein [Campylobacter jejuni subsp. jejuni NCTC 11168]	gi|218563121	0% (0.55)	0	-0.1	0.2	0.0333333	0.152753		0.0111111			0	0	0.1	0.0333333		-0.4	0	0.2	-0.0666667		-0.1	0	0.3	0.0666667			0	0	0.1	-0.4	0	0.2	-0.1	0	0.3	0.0111111
CTP synthetase [Campylobacter jejuni subsp. jejuni 81-176]	gi|121612860	75% (0.015)	0.4	0.2	0.2	0.266667	0.11547		0.188889			0.2	0.1	0.1	0.133333		0.1	0	0.2	0.1		0.4	0.3	0.3	0.333333			0.2	0.1	0.1	0.1	0	0.2	0.4	0.3	0.3	0.188889
curved-DNA binding protein [Campylobacter jejuni subsp. jejuni NCTC 11168]	gi|218562841	0% (0.078)	0.3	0	0	0.1	0.173205		0.0666667			0	0	0	0		0.2	0	0	0.0666667		0.2	0.1	0.1	0.133333			0	0	0	0.2	0	0	0.2	0.1	0.1	0.0666667
cvpA family protein [Campylobacter jejuni subsp. jejuni 81116]	gi|157414694	0% (0.18)	0.2	0.1	0.5	0.266667	0.208167		0.111111			0.1	0.1	0.1	0.1		-0.5	0.3	0.3	0.0333333		0.1	0.2	0.3	0.2			0.1	0.1	0.1	-0.5	0.3	0.3	0.1	0.2	0.3	0.111111
cyclopropane-fatty-acyl-phospholipid synthase [Campylobacter jejuni RM1221]	gi|57238055	95% (0.037)	0.1	-0.2	-0.2	-0.1	0.173205		0.0666667			0	0	0	0		-0.2	0.2	-0.1	-0.0333333		0.1	0.7	-0.1	0.233333			0	0	0	-0.2	0.2	-0.1	0.1	0.7	-0.1	0.0666667
cysQ protein [Campylobacter jejuni subsp. jejuni 81-176]	gi|121613046	75% (0.41)	0.4	0.3	0.1	0.266667	0.152753		0.133333			0.1	0.2	0.2	0.166667		0	0.2	0.2	0.133333		0.2	-0.1	0.2	0.1			0.1	0.2	0.2	0	0.2	0.2	0.2	-0.1	0.2	0.133333
cysteine desulfurase, putative [Campylobacter jejuni subsp. jejuni 81-176]	gi|121612995	95% (< 0.0001)	0.4	0.1	0.4	0.3	0.173205		0.0555556			0	-0.3	0	-0.1		0.3	-0.1	0.4	0.2		-0.4	0.2	0.4	0.0666667			0	-0.3	0	0.3	-0.1	0.4	-0.4	0.2	0.4	0.0555556
cysteine synthase [Campylobacter jejuni subsp. jejuni NCTC 11168]	gi|218562531	0% (0.073)	0.3	-0.1	0	0.0666667	0.208167		0.155556			0.1	0	0.3	0.133333		0.4	-0.1	0.2	0.166667		0.3	-0.1	0.3	0.166667			0.1	0	0.3	0.4	-0.1	0.2	0.3	-0.1	0.3	0.155556
cysteinyl-tRNA synthetase [Campylobacter jejuni subsp. jejuni NCTC 11168]	gi|218562430	0% (0.17)	0.2	0.2	0.2	0.2	3.39935e-17		0.0888889			0.1	0.1	0.1	0.1		-0.1	0	0.2	0.0333333		0.1	0.2	0.1	0.133333			0.1	0.1	0.1	-0.1	0	0.2	0.1	0.2	0.1	0.0888889
cytochrome bd oxidase subunit I [Campylobacter jejuni subsp. jejuni NCTC 11168]	gi|218561764	95% (< 0.0001)	0.3	0.4	0.1	0.266667	0.152753		-0.122222			0	0	0	0		-0.1	-0.1	0	-0.0666667		-0.4	-0.3	-0.2	-0.3			0	0	0	-0.1	-0.1	0	-0.4	-0.3	-0.2	-0.122222
cytochrome C biogenesis protein [Campylobacter jejuni subsp. jejuni NCTC 11168]	gi|218562629	75% (0.37)	0.1	0	0.2	0.1	0.1		-0.0666667			0	0	0	0		-0.2	-0.1	0.1	-0.0666667		-0.2	-0.1	-0.1	-0.133333			0	0	0	-0.2	-0.1	0.1	-0.2	-0.1	-0.1	-0.0666667
cytochrome c family protein [Campylobacter jejuni subsp. doylei 269.97]	gi|153951605	0% (0.43)	0.1	0.1	0.1	0.1	1.69967e-17		-0.0111111			0	0	0	0		0	0	0	0		0	-0.1	0	-0.0333333			0	0	0	0	0	0	0	-0.1	0	-0.0111111
cytochrome c family protein [Campylobacter jejuni subsp. jejuni 81-176]	gi|121612292	95% (< 0.0001)	-0.2	-0.1	-0.1	-0.133333	0.057735		-0.277778			0	0	-0.3	-0.1		-0.4	-0.4	-0.3	-0.366667		-0.5	-0.4	-0.2	-0.366667			0	0	-0.3	-0.4	-0.4	-0.3	-0.5	-0.4	-0.2	-0.277778
cytochrome c family protein [Campylobacter jejuni subsp. jejuni 81-176]	gi|121612824	0% (0.79)	0	0.8	5.6	2.13333	3.02875		1.275			0	0		0		-2.3	1.4	5.7	1.6		-1.4	1.2	5.6	1.8			0	0		-2.3	1.4	5.7	-1.4	1.2	5.6	1.275
cytochrome c oxidase, cbb3-type, subunit II [Campylobacter jejuni subsp. jejuni 81-176]	gi|121613685	75% (0.30)	-0.2	0	-0.1	-0.1	0.1		-0.0333333			0	0	0	0		0	0	-0.2	-0.0666667		0	-0.1	0	-0.0333333			0	0	0	0	0	-0.2	0	-0.1	0	-0.0333333
cytochrome c oxidase, cbb3-type, subunit III [Campylobacter jejuni subsp. jejuni 81116]	gi|157415711	0% (0.34)	-0.3	-0.2	0	-0.166667	0.152753		-0.233333			-0.4	-0.1	-0.1	-0.2		-0.9	-0.1	0	-0.333333		-0.6	0	0.1	-0.166667			-0.4	-0.1	-0.1	-0.9	-0.1	0	-0.6	0	0.1	-0.233333
cytochrome c551 peroxidase [Campylobacter jejuni subsp. jejuni 81-176]	gi|121612556	0% (0.56)	0.3	0.2	-0.2	0.1	0.264575		0.111111			-0.1	0.1	0.1	0.0333333		0.6	0.2	-0.2	0.2		0.3	0	0	0.1			-0.1	0.1	0.1	0.6	0.2	-0.2	0.3	0	0	0.111111
cytochrome c551 peroxidase [Campylobacter jejuni subsp. jejuni ICDCCJ07001]	gi|315123921	0% (0.070)	-0.4	0	0	-0.133333	0.23094		-0.0333333			-0.1	-0.1	-0.1	-0.1		0.3	0.1	-0.2	0.0666667		0	-0.3	0.1	-0.0666667			-0.1	-0.1	-0.1	0.3	0.1	-0.2	0	-0.3	0.1	-0.0333333
cytochrome c553 [Campylobacter jejuni subsp. jejuni 81116]	gi|157415419	75% (0.035)	0	0	0.1	0.0333333	0.057735		0.144444			0.1	0.1	0.1	0.1		0.4	0.1	0.1	0.2		0.3	-0.2	0.3	0.133333			0.1	0.1	0.1	0.4	0.1	0.1	0.3	-0.2	0.3	0.144444
cytochrome C-type haem-binding periplasmic protein [Campylobacter jejuni subsp. jejuni NCTC 11168]	gi|218561928	0% (0.33)	0	0.2	0.2	0.133333	0.11547		0.0444444			0	0.1	0.1	0.0666667		0.1	0.2	0.2	0.166667		-0.6	0.1	0.2	-0.1			0	0.1	0.1	0.1	0.2	0.2	-0.6	0.1	0.2	0.0444444
cytochrome c-type protein nrfH [Campylobacter jejuni subsp. jejuni 81-176]	gi|121612120	0% (0.42)	-0.2	-0.1	-0.1	-0.133333	0.057735		-0.155556			0	0	0	0		-0.6	-0.3	-0.1	-0.333333		-0.2	-0.3	0.1	-0.133333			0	0	0	-0.6	-0.3	-0.1	-0.2	-0.3	0.1	-0.155556
cytochrome d ubiquinol oxidase, subunit II [Campylobacter jejuni subsp. jejuni 81-176]	gi|121613219	95% (0.035)	0.5	0.2	0.5	0.4	0.173205		-0.244444			0	0	0	0		-1	-0.2	0.2	-0.333333		-0.8	-0.3	-0.1	-0.4			0	0	0	-1	-0.2	0.2	-0.8	-0.3	-0.1	-0.244444
cytochrome P450 [Campylobacter jejuni subsp. jejuni NCTC 11168]	gi|218563015	0% (0.24)	0.4	0	0.1	0.166667	0.208167		0.0888889			0.1	0	0	0.0333333		0.5	-0.1	-0.1	0.1		0.6	0	-0.2	0.133333			0.1	0	0	0.5	-0.1	-0.1	0.6	0	-0.2	0.0888889
cytolethal distending toxin [Campylobacter jejuni subsp. jejuni 81116]	gi|157414391	75% (0.014)	0.7	0.1	0.7	0.5	0.34641		0.333333			0.1	0.1	0	0.0666667		0.6	0.1	0.5	0.4		0.7	0.1	0.8	0.533333			0.1	0.1	0	0.6	0.1	0.5	0.7	0.1	0.8	0.333333
cytolethal distending toxin, subunit A [Campylobacter jejuni subsp. jejuni 81-176]	gi|121613564	0% (0.27)	0.1	-0.1	0	0	0.1		0.0111111			0	0	0	0		-0.4	0.1	0	-0.1		0.1	0	0.3	0.133333			0	0	0	-0.4	0.1	0	0.1	0	0.3	0.0111111
cytolethal distending toxin, subunit B [Campylobacter jejuni subsp. jejuni 81-176]	gi|121612768	0% (0.43)	0.7	0	0.5	0.4	0.360555		0.0666667			0	0.1	0.2	0.1		-0.4	-0.1	0.1	-0.133333		0.2	-0.1	0.6	0.233333			0	0.1	0.2	-0.4	-0.1	0.1	0.2	-0.1	0.6	0.0666667
D,D-heptose 1,7-bisphosphate phosphatase [Campylobacter jejuni subsp. jejuni NCTC 11168]	gi|218562764	0% (0.58)	-0.2	-0.2	-0.1	-0.166667	0.057735		-0.311111			0	0	0	0		-1.5	-0.2	0	-0.566667		-0.8	-0.2	-0.1	-0.366667			0	0	0	-1.5	-0.2	0	-0.8	-0.2	-0.1	-0.311111
D12 class N6 adenine-specific DNA methyltransferase [Campylobacter jejuni subsp. jejuni 81-176]	gi|121613412	0% (0.77)	-0.2	-0.1	-0.1	-0.133333	0.057735		-0.311111			0	0	0	0		-1.6	0	-0.1	-0.566667		-1.2	0.1	0	-0.366667			0	0	0	-1.6	0	-0.1	-1.2	0.1	0	-0.311111
D-3-phosphoglycerate dehydrogenase [Campylobacter jejuni subsp. jejuni NCTC 11168]	gi|218562511	75% (0.13)	0.3	0	0.1	0.133333	0.152753		-0.0444444			0	0	0	0		0.1	-0.1	-0.1	-0.0333333		-0.1	-0.2	0	-0.1			0	0	0	0.1	-0.1	-0.1	-0.1	-0.2	0	-0.0444444
D-alanyl-alanine synthetase A [Campylobacter jejuni subsp. jejuni NCTC 11168]	gi|218562426	0% (0.32)	0.1	0	0.2	0.1	0.1		0.0222222			0	0	0	0		0	0	0.1	0.0333333		0.1	-0.1	0.1	0.0333333			0	0	0	0	0	0.1	0.1	-0.1	0.1	0.0222222
D-arabinose 5-phosphate isomerase [Campylobacter jejuni subsp. jejuni NCTC 11168]	gi|218563047	0% (0.070)	0.1	-0.1	-0.1	-0.0333333	0.11547		0.0111111			0	0	0	0		0.4	-0.1	-0.1	0.0666667		0.2	-0.2	-0.1	-0.0333333			0	0	0	0.4	-0.1	-0.1	0.2	-0.2	-0.1	0.0111111
D-beta-D-heptose 7-phosphate kinase/D-beta-D-heptose 1-phosphate adenylyltransferase [Campylobacter jejuni subsp. jejuni NCTC 11168]	gi|218562762	0% (0.28)	0.2	0.1	-0.1	0.0666667	0.152753		0.0444444			0	0	0	0		0.3	0	-0.2	0.0333333		0.3	0.1	-0.1	0.1			0	0	0	0.3	0	-0.2	0.3	0.1	-0.1	0.0444444
decarboxylase [Campylobacter jejuni subsp. jejuni NCTC 11168]	gi|218563114	0% (0.26)	-0.3	-0.2	0	-0.166667	0.152753		-0.0222222			0	0	0	0		-0.2	0.2	0	0		-0.2	0	0	-0.0666667			0	0	0	-0.2	0.2	0	-0.2	0	0	-0.0222222
DegT family aminotransferase [Campylobacter jejuni subsp. jejuni NCTC 11168]	gi|218562158	0% (0.097)	0.7	-0.3	0	0.133333	0.51316		0.0777778			0.1	0	0	0.0333333		0.5	-0.1	0	0.133333		0.5	-0.3	0	0.0666667			0.1	0	0	0.5	-0.1	0	0.5	-0.3	0	0.0777778
delta-aminolevulinic acid dehydratase [Campylobacter jejuni subsp. jejuni NCTC 11168]	gi|218562611	75% (0.00100)	0.3	-0.2	0.1	0.0666667	0.251661		0.133333			0	0	-0.1	-0.0333333		0.4	-0.2	0.3	0.166667		0.5	0	0.3	0.266667			0	0	-0.1	0.4	-0.2	0.3	0.5	0	0.3	0.133333
deoxycytidine triphosphate deaminase [Campylobacter jejuni subsp. jejuni ICDCCJ07001]	gi|315124746	0% (0.90)	0	0	-0.2	-0.0666667	0.11547		-0.0666667			-0.1	-0.1	-0.1	-0.1		0	-0.1	-0.2	-0.1		0.1	0	-0.1	0			-0.1	-0.1	-0.1	0	-0.1	-0.2	0.1	0	-0.1	-0.0666667
deoxyuridine triphosphatase domain protein [Campylobacter jejuni subsp. jejuni 81116]	gi|157415676	95% (0.019)	0.2	-0.2	-0.2	-0.0666667	0.23094		0			0	-0.1	0	-0.0333333		-0.4	-0.1	0.1	-0.133333		-0.1	0.2	0.4	0.166667			0	-0.1	0	-0.4	-0.1	0.1	-0.1	0.2	0.4	0
dephospho-CoA kinase [Campylobacter jejuni subsp. jejuni NCTC 11168]	gi|218563123	0% (0.063)	0		-0.1	-0.05	0.0707107		-0.1			0		0	0		-0.1		0	-0.05		-0.4		-0.1	-0.25			0		0	-0.1		0	-0.4		-0.1	-0.1
dethiobiotin synthetase [Campylobacter jejuni subsp. jejuni 81116]	gi|157414605	0% (0.60)	0	0.3	0.1	0.133333	0.152753		-0.0666667			0	0	0	0		-0.3	0.3	-0.2	-0.0666667		-0.4	-0.5	0.5	-0.133333			0	0	0	-0.3	0.3	-0.2	-0.4	-0.5	0.5	-0.0666667
D-glycero-D-manno-heptose 1-phosphate guanosyltransferase [Campylobacter jejuni subsp. jejuni NCTC 11168]	gi|218563027	0% (0.63)	0	0	0.3	0.1	0.173205		0.0333333			0	0	0	0		0.1	-0.3	0.4	0.0666667		0	-0.4	0.5	0.0333333			0	0	0	0.1	-0.3	0.4	0	-0.4	0.5	0.0333333
D-glycero-D-manno-heptose 7-phosphate kinase [Campylobacter jejuni subsp. jejuni NCTC 11168]	gi|218563029	75% (0.18)	0.2	0.2	0.3	0.233333	0.057735		-0.0222222			0	0	0	0		-0.2	-0.1	0	-0.1		-0.2	0.2	0.1	0.0333333			0	0	0	-0.2	-0.1	0	-0.2	0.2	0.1	-0.0222222
di-/tripeptide transporter [Campylobacter jejuni subsp. jejuni 81116]	gi|157414933	95% (< 0.0001)	0.5	0.7	-0.1	0.366667	0.416333		-0.411111			0	0	0	0		-1.5	-0.3	-0.7	-0.833333		-1.4	0.3	-0.1	-0.4			0	0	0	-1.5	-0.3	-0.7	-1.4	0.3	-0.1	-0.411111
diaminopimelate decarboxylase [Campylobacter jejuni subsp. jejuni NCTC 11168]	gi|218561973	75% (0.54)	0.1	-0.2	0.2	0.0333333	0.208167		-0.1			0	0	0	0		-0.6	0	0	-0.2		-0.2	-0.1	0	-0.1			0	0	0	-0.6	0	0	-0.2	-0.1	0	-0.1
diaminopimelate epimerase [Campylobacter jejuni subsp. jejuni 81-176]	gi|121612449	95% (0.00055)	0.1	0	0	0.0333333	0.057735		-0.0333333			0	0	0	0		-0.5	0	-0.1	-0.2		0.1	0.2	0	0.1			0	0	0	-0.5	0	-0.1	0.1	0.2	0	-0.0333333
dihydrodipicolinate reductase [Campylobacter jejuni subsp. jejuni 81-176]	gi|121612567	0% (0.073)	0.2	0	0.2	0.133333	0.11547		-0.0555556			0	0	0	0		-0.1	-0.1	0	-0.0666667		-0.1	-0.1	-0.1	-0.1			0	0	0	-0.1	-0.1	0	-0.1	-0.1	-0.1	-0.0555556
dihydrodipicolinate synthase [Campylobacter jejuni subsp. jejuni NCTC 11168]	gi|218562434	95% (0.020)	-0.2	-0.2	0.1	-0.1	0.173205		-0.0111111			-0.2	-0.1	0	-0.1		0.2	0.2	0	0.133333		-0.1	-0.1	0	-0.0666667			-0.2	-0.1	0	0.2	0.2	0	-0.1	-0.1	0	-0.0111111
dihydrodipicolinate synthase [Campylobacter jejuni subsp. jejuni NCTC 11168]	gi|218562136	95% (0.0030)	0	0.5	0.5	0.333333	0.288675		-0.0444444			0	0	0	0		-0.1	0.2	-0.1	0		-0.9	0.2	0.3	-0.133333			0	0	0	-0.1	0.2	-0.1	-0.9	0.2	0.3	-0.0444444
dihydroorotase [Campylobacter jejuni subsp. jejuni 81-176]	gi|121612810	75% (0.067)	0.1	0.1	0	0.0666667	0.057735		0.0222222			-0.1	0	0	-0.0333333		0.1	-0.1	0	0		0.3	0.1	-0.1	0.1			-0.1	0	0	0.1	-0.1	0	0.3	0.1	-0.1	0.0222222
dihydroorotase [Campylobacter jejuni subsp. jejuni NCTC 11168]	gi|218561922	75% (0.47)	-0.2	0	0	-0.0666667	0.11547		-0.144444			0	0	0	0		-0.5	0.1	-0.1	-0.166667		-0.4	-0.2	-0.2	-0.266667			0	0	0	-0.5	0.1	-0.1	-0.4	-0.2	-0.2	-0.144444
dihydroorotate dehydrogenase 2 [Campylobacter jejuni subsp. jejuni NCTC 11168]	gi|218562432	95% (0.0039)	0.4	0.1	0.3	0.266667	0.152753		0.177778			0.1	0.1	0	0.0666667		0.5	0	0.1	0.2		0.6	0.1	0.1	0.266667			0.1	0.1	0	0.5	0	0.1	0.6	0.1	0.1	0.177778
dihydropteroate synthase [Campylobacter jejuni subsp. jejuni 81-176]	gi|121613043	95% (0.00078)	0.1	0	0	0.0333333	0.057735		-0.255556			0	0	0	0		-1.3	-0.1	0.1	-0.433333		-1	0	0	-0.333333			0	0	0	-1.3	-0.1	0.1	-1	0	0	-0.255556
dihydroxy-acid dehydratase [Campylobacter jejuni subsp. jejuni NCTC 11168]	gi|218561706	0% (0.19)	0.3	0.1	0.1	0.166667	0.11547		-0.0222222			0	0	0	0		0	-0.1	0.1	0		-0.1	-0.2	0.1	-0.0666667			0	0	0	0	-0.1	0.1	-0.1	-0.2	0.1	-0.0222222
dimethyladenosine transferase [Campylobacter jejuni subsp. jejuni 81116]	gi|157415933	0% (0.57)			-0.4	-0.4	#DIV/0!		-0.166667					0	0				-0.2	-0.2				-0.3	-0.3					0			-0.2			-0.3	-0.166667
dinucleoside polyphosphate hydrolase [Campylobacter jejuni subsp. doylei 269.97]	gi|153952382	0% (0.50)	0.4	-0.5	-0.4	-0.166667	0.493288		-0.255556			0	0	0	0		-1.2	-0.1	0	-0.433333		-0.7	-0.1	-0.2	-0.333333			0	0	0	-1.2	-0.1	0	-0.7	-0.1	-0.2	-0.255556
DNA gyrase subunit A [Campylobacter jejuni subsp. jejuni 81116]	gi|157415284	0% (0.40)	0	0.1	0.1	0.0666667	0.057735		-0.0222222			-0.2	0	0.2	0		-0.1	0	0.1	0		-0.1	-0.1	0	-0.0666667			-0.2	0	0.2	-0.1	0	0.1	-0.1	-0.1	0	-0.0222222
DNA gyrase subunit B [Campylobacter jejuni subsp. jejuni NCTC 11168]	gi|218561696	75% (0.025)	0.2	0.1	-0.1	0.0666667	0.152753		-0.0444444			-0.1	0.2	-0.3	-0.0666667		-0.1	0	-0.2	-0.1		0.1	0.1	-0.1	0.0333333			-0.1	0.2	-0.3	-0.1	0	-0.2	0.1	0.1	-0.1	-0.0444444
DNA methylase [Campylobacter jejuni subsp. jejuni NCTC 11168]	gi|218562361	95% (0.012)	0	-0.1	0	-0.0333333	0.057735		-0.122222			0	0	0	0		-0.3	-0.1	-0.1	-0.166667		-0.4	-0.1	-0.1	-0.2			0	0	0	-0.3	-0.1	-0.1	-0.4	-0.1	-0.1	-0.122222
DNA polymerase I [Campylobacter jejuni subsp. jejuni NCTC 11168]	gi|218561997	95% (0.049)	0.3	0.1	0.2	0.2	0.1		0.0333333			0.2	0.1	0.1	0.133333		-0.3	0	0	-0.1		0	0.1	0.1	0.0666667			0.2	0.1	0.1	-0.3	0	0	0	0.1	0.1	0.0333333
DNA polymerase III subunit alpha [Campylobacter jejuni subsp. jejuni NCTC 11168]	gi|218562357	75% (0.72)	-0.2	0.2	0.2	0.0666667	0.23094		0.0111111			0.2	0.2	0.2	0.2		-0.1	0.2	0.1	0.0666667		-0.3	-0.5	0.1	-0.233333			0.2	0.2	0.2	-0.1	0.2	0.1	-0.3	-0.5	0.1	0.0111111
DNA polymerase III subunit beta [Campylobacter jejuni RM1221]	gi|57236916	75% (0.019)	0.2	-0.1	0	0.0333333	0.152753		0.0666667			-0.1	-0.1	-0.2	-0.133333		0.4	0.1	0	0.166667		0.3	0.1	0.1	0.166667			-0.1	-0.1	-0.2	0.4	0.1	0	0.3	0.1	0.1	0.0666667
DNA polymerase III subunit delta [Campylobacter jejuni subsp. doylei 269.97]	gi|153951750	0% (0.11)	0.1		0.1	0.1	0		-0.0666667			0		0	0		-0.3		0	-0.15		-0.1		0	-0.05			0		0	-0.3		0	-0.1		0	-0.0666667
DNA polymerase III subunit delta' [Campylobacter jejuni subsp. jejuni NCTC 11168]	gi|218562235	0% (0.11)	0.1	0.1	0	0.0666667	0.057735		-0.0444444			0	0	0	0		-0.1	-0.2	0	-0.1		0.1	-0.2	0	-0.0333333			0	0	0	-0.1	-0.2	0	0.1	-0.2	0	-0.0444444
DNA polymerase III subunit epsilon [Campylobacter jejuni subsp. jejuni NCTC 11168]	gi|218562107	95% (0.034)	0.6	0.2	0.3	0.366667	0.208167		0.0444444			-0.2	-0.1	0	-0.1		0	0	0.2	0.0666667		0.4	-0.2	0.3	0.166667			-0.2	-0.1	0	0	0	0.2	0.4	-0.2	0.3	0.0444444
DNA polymerase III subunits gamma and tau [Campylobacter jejuni subsp. jejuni 81-176]	gi|121613206	75% (0.049)	0.2	0.2	0.2	0.2	3.39935e-17		0.122222			0.3	0.1	0.1	0.166667		-0.1	0.1	0.3	0.1		0.2	0	0.1	0.1			0.3	0.1	0.1	-0.1	0.1	0.3	0.2	0	0.1	0.122222
DNA primase [Campylobacter jejuni subsp. jejuni NCTC 11168]	gi|218563227	0% (0.19)	0.2		0	0.1	0.141421		0.133333			0		0	0		0.3		0.1	0.2		0.4		0	0.2			0		0	0.3		0.1	0.4		0	0.133333
DNA processing protein A [Campylobacter jejuni subsp. jejuni 81-176]	gi|121612378	95% (0.044)	0.3		0.2	0.25	0.0707107		0.116667			0		0	0		-0.2		0.3	0.05		0.3		0.3	0.3			0		0	-0.2		0.3	0.3		0.3	0.116667
DNA recombinase [Campylobacter jejuni subsp. jejuni NCTC 11168]	gi|218562491	95% (0.0064)	0.2	0.1	0	0.1	0.1		-0.277778			0	0	0	0		-1.2	0.1	0	-0.366667		-1	-0.3	-0.1	-0.466667			0	0	0	-1.2	0.1	0	-1	-0.3	-0.1	-0.277778
DNA repair protein [Campylobacter jejuni subsp. jejuni NCTC 11168]	gi|218562292	0% (0.19)	0.2	0.2	0.2	0.2	3.39935e-17		0.2			0.1	0.2	0	0.1		0.4	0.2	0.2	0.266667		0.3	0.2	0.2	0.233333			0.1	0.2	0	0.4	0.2	0.2	0.3	0.2	0.2	0.2
DNA repair protein RadA [Campylobacter jejuni subsp. jejuni NCTC 11168]	gi|218562817	0% (0.96)	0	-0.1	0	-0.0333333	0.057735		-0.0222222			0	0	0	0		0	0	-0.2	-0.0666667		0	0	0	0			0	0	0	0	0	-0.2	0	0	0	-0.0222222
DNA topoisomerase I [Campylobacter jejuni subsp. jejuni NCTC 11168]	gi|218563272	95% (0.00023)	0.4	0.3	0.2	0.3	0.1		0.0777778			0.1	0.1	0.1	0.1		0.2	0.2	0.2	0.2		-0.2	-0.1	0.1	-0.0666667			0.1	0.1	0.1	0.2	0.2	0.2	-0.2	-0.1	0.1	0.0777778
DNA/RNA helicase, superfamily ii, snf2 family protein [Lactobacillus delbrueckii subsp. bulgaricus ND02]	gi|313124061	0% (0.54)	-0.4			-0.4	#DIV/0!		-0.1			0			0		0			0		-0.3			-0.3			0			0			-0.3			-0.1
DNA/RNA non-specific endonuclease [Campylobacter jejuni RM1221]	gi|57238723	0% (0.39)	0.1	0.5	0	0.2	0.264575		0.188889			0.2	0.1	0.2	0.166667		-0.1	0.4	-0.1	0.0666667		0.1	0.6	0.3	0.333333			0.2	0.1	0.2	-0.1	0.4	-0.1	0.1	0.6	0.3	0.188889
DNA/RNA non-specific endonuclease [Campylobacter jejuni subsp. jejuni NCTC 11168]	gi|218562245	0% (0.86)	0.3	0.1	0.2	0.2	0.1		0.0111111			0.1	0.1	0.1	0.1		-0.1	0	0.1	0		0	-0.1	-0.1	-0.0666667			0.1	0.1	0.1	-0.1	0	0.1	0	-0.1	-0.1	0.0111111
DNA-binding protein HU [Campylobacter jejuni subsp. jejuni 81116]	gi|157415169	95% (< 0.0001)	0.7	0.6	0.4	0.566667	0.152753		0.522222			0.1	0.3	0.1	0.166667		1.2	0.4	0.5	0.7		1	0.6	0.5	0.7			0.1	0.3	0.1	1.2	0.4	0.5	1	0.6	0.5	0.522222
DNA-binding protein HU [Campylobacter lari RM2100]	gi|222824223	0% (1.00)	-0.2	0.2		0	0.282843		-0.133333			0	0		0		-0.3	-0.3		-0.3		-0.1	-0.1		-0.1			0	0		-0.3	-0.3		-0.1	-0.1		-0.133333
DNA-binding response regulator [Campylobacter jejuni RM1221]	gi|57237410	75% (0.0019)	0.9	0.1	0	0.333333	0.493288		0.2			0	0	-0.2	-0.0666667		0.9	0.1	-0.1	0.3		1.2	0	-0.1	0.366667			0	0	-0.2	0.9	0.1	-0.1	1.2	0	-0.1	0.2
DNA-binding response regulator [Campylobacter jejuni subsp. doylei 269.97]	gi|153952622	0% (0.36)	0.7			0.7	#DIV/0!		1.86667			0.1			0.1		3.2			3.2		2.3			2.3			0.1			3.2			2.3			1.86667
DNA-binding response regulator [Campylobacter jejuni subsp. jejuni 81116]	gi|157415490	0% (0.27)	0.4	-0.3	-0.1	0	0.360555		-0.0111111			0.2	-0.1	-0.1	0		0.2	0	-0.1	0.0333333		0.2	-0.2	-0.2	-0.0666667			0.2	-0.1	-0.1	0.2	0	-0.1	0.2	-0.2	-0.2	-0.0111111
DNA-binding response regulator [Campylobacter jejuni subsp. jejuni 81116]	gi|157415486	0% (0.096)	0	-0.1	-0.1	-0.0666667	0.057735		-0.344444			-0.1	-0.1	-0.1	-0.1		-1.8	0	0	-0.6		-0.9	-0.1	0	-0.333333			-0.1	-0.1	-0.1	-1.8	0	0	-0.9	-0.1	0	-0.344444
DNA-binding response regulator [Campylobacter jejuni subsp. jejuni 81-176]	gi|121613322	0% (0.75)	0.2	-0.2	0.1	0.0333333	0.208167		-0.0777778			0.1	0	0	0.0333333		-0.2	-0.1	-0.1	-0.133333		-0.1	-0.2	-0.1	-0.133333			0.1	0	0	-0.2	-0.1	-0.1	-0.1	-0.2	-0.1	-0.0777778
DNA-binding response regulator [Campylobacter jejuni subsp. jejuni 81-176]	gi|121613098	75% (0.075)	0	0.1	0.2	0.1	0.1		-0.122222			0	0	0	0		-0.4	-0.1	-0.1	-0.2		-0.2	-0.2	-0.1	-0.166667			0	0	0	-0.4	-0.1	-0.1	-0.2	-0.2	-0.1	-0.122222
DNA-binding response regulator, putative [Campylobacter jejuni subsp. jejuni 81-176]	gi|121613170	0% (0.54)	0.3		-1	-0.35	0.919239		-0.671429			0	0	0	0		-2.2		-0.1	-1.15		-2		-0.4	-1.2			0	0	0	-2.2		-0.1	-2		-0.4	-0.671429
DNA-binding/iron metalloprotein/AP endonuclease [Campylobacter jejuni subsp. jejuni NCTC 11168]	gi|218562953	75% (0.029)	0.1	-0.1	0	0	0.1		-0.133333			0	0	0	0		-0.2	-0.2	-0.3	-0.233333		-0.2	-0.2	-0.1	-0.166667			0	0	0	-0.2	-0.2	-0.3	-0.2	-0.2	-0.1	-0.133333
DNA-directed RNA polymerase subunit alpha [Campylobacter jejuni subsp. jejuni NCTC 11168]	gi|218563184	75% (0.00013)	0.3	-0.2	-0.3	-0.0666667	0.321455		-0.0444444			0	-0.2	0	-0.0666667		0.3	-0.1	-0.2	0		0.2	-0.2	-0.2	-0.0666667			0	-0.2	0	0.3	-0.1	-0.2	0.2	-0.2	-0.2	-0.0444444
DNA-directed RNA polymerase subunit beta [Campylobacter jejuni subsp. jejuni NCTC 11168]	gi|218562133	95% (0.00026)	0.2	-0.2	0.3	0.1	0.264575		-0.0444444			-0.1	-0.2	0.1	-0.0666667		-0.1	-0.2	0.2	-0.0333333		-0.1	-0.2	0.2	-0.0333333			-0.1	-0.2	0.1	-0.1	-0.2	0.2	-0.1	-0.2	0.2	-0.0444444
DNA-directed RNA polymerase subunit beta' [Campylobacter jejuni subsp. jejuni NCTC 11168]	gi|218562134	95% (< 0.0001)	0.1	0.2	0	0.1	0.1		0.1			-0.1	0.3	0	0.0666667		0.2	0.2	0.1	0.166667		0	0.1	0.1	0.0666667			-0.1	0.3	0	0.2	0.2	0.1	0	0.1	0.1	0.1
DNA-directed RNA polymerase subunit omega [Campylobacter jejuni subsp. jejuni 81116]	gi|157415537	0% (0.75)	0.4	0	0.1	0.166667	0.208167		-0.0111111			0	-0.1	-0.1	-0.0666667		0.1	0	-0.2	-0.0333333		0.1	0.1	0	0.0666667			0	-0.1	-0.1	0.1	0	-0.2	0.1	0.1	0	-0.0111111
DnaJ domain protein [Campylobacter jejuni subsp. jejuni 81116]	gi|157415216	75% (0.38)	0.4	-0.1	-0.1	0.0666667	0.288675		-0.522222			-0.2	0	0	-0.0666667		-2.2	-0.1	-0.2	-0.833333		-1.6	-0.2	-0.2	-0.666667			-0.2	0	0	-2.2	-0.1	-0.2	-1.6	-0.2	-0.2	-0.522222
DsbB family disulfide bond formation protein [Campylobacter jejuni subsp. jejuni 81-176]	gi|121613521	95% (< 0.0001)	-0.1	0	0.1	0	0.1		-0.166667			0	0	0	0		-0.3	-0.1	0.1	-0.1		-0.6	-0.3	-0.3	-0.4			0	0	0	-0.3	-0.1	0.1	-0.6	-0.3	-0.3	-0.166667
dTDP-4-dehydrorhamnose 3,5-epimerase [Campylobacter jejuni subsp. jejuni NCTC 11168]	gi|218563034	75% (0.87)	0.1	0	0.1	0.0666667	0.057735		-0.0777778			0	0	-0.1	-0.0333333		-0.3	0	0.1	-0.0666667		-0.2	-0.2	0	-0.133333			0	0	-0.1	-0.3	0	0.1	-0.2	-0.2	0	-0.0777778
elongation factor G [Campylobacter jejuni subsp. jejuni 81116]	gi|157414775	95% (< 0.0001)	0.5	0	0	0.166667	0.288675		0.0333333			0.3	-0.1	-0.3	-0.0333333		0.5	0.2	-0.1	0.2		0.2	-0.3	-0.1	-0.0666667			0.3	-0.1	-0.3	0.5	0.2	-0.1	0.2	-0.3	-0.1	0.0333333
elongation factor G [Deinococcus deserti VCD115]	gi|226356901	0% (0.78)	0.2			0.2	#DIV/0!		-1.06667			0			0		-1.7			-1.7		-1.5			-1.5			0			-1.7			-1.5			-1.06667
elongation factor P [Campylobacter jejuni subsp. jejuni 81116]	gi|157414832	0% (0.11)	0.4	0	0.2	0.2	0.2		-0.0111111			0.1	0	0	0.0333333		-0.2	0.1	0	-0.0333333		0	-0.2	0.1	-0.0333333			0.1	0	0	-0.2	0.1	0	0	-0.2	0.1	-0.0111111
elongation factor Tu [Bdellovibrio bacteriovorus HD100]	gi|42524390	0% (1.00)	0	0.2		0.1	0.141421		-0.05			0	0		0		-0.1	0		-0.05		0	-0.2		-0.1			0	0		-0.1	0		0	-0.2		-0.05
elongation factor Tu [Campylobacter jejuni subsp. jejuni 81116]	gi|157414763	75% (0.00035)	0.8	0.1	-0.1	0.266667	0.472582		0.188889			0	0	-0.3	-0.1		1.1	0.2	-0.1	0.4		0.8	0.2	-0.2	0.266667			0	0	-0.3	1.1	0.2	-0.1	0.8	0.2	-0.2	0.188889
endonuclease [Campylobacter jejuni subsp. jejuni NCTC 11168]	gi|218561820	95% (< 0.0001)	-0.3	-0.2	0.1	-0.133333	0.208167		-1.05556			0	0	0	0		0.4	-0.1	0	0.1		-2.7	-3.4	-3.7	-3.26667			0	0	0	0.4	-0.1	0	-2.7	-3.4	-3.7	-1.05556
endonuclease III [Campylobacter jejuni subsp. doylei 269.97]	gi|153952219	0% (0.21)	0.2	-0.1	0.1	0.0666667	0.152753		0.0666667			0	0	0	0		0.3	-0.1	0.1	0.1		0.4	-0.2	0.1	0.1			0	0	0	0.3	-0.1	0.1	0.4	-0.2	0.1	0.0666667
endoribonuclease L-PSP [Campylobacter jejuni subsp. jejuni NCTC 11168]	gi|218562997	0% (0.26)	0.4	-0.1	0.1	0.133333	0.251661		0.455556			0.3	0.1	0.1	0.166667		1.8	-0.1	0.2	0.633333		1.4	0.3	0	0.566667			0.3	0.1	0.1	1.8	-0.1	0.2	1.4	0.3	0	0.455556
endoribonuclease L-PSP family protein [Campylobacter jejuni subsp. jejuni 81-176]	gi|121613465	0% (0.44)	0.4	-0.1	-0.1	0.0666667	0.288675		0.188889			0.1	0	0	0.0333333		0.8	0.4	0.1	0.433333		0.5	-0.2	0	0.1			0.1	0	0	0.8	0.4	0.1	0.5	-0.2	0	0.188889
enoyl-(acyl carrier protein) reductase [Campylobacter jejuni subsp. jejuni 81-176]	gi|121613563	0% (0.15)	0	0.2	0.1	0.1	0.1		0.155556			0.2	-0.1	0.1	0.0666667		0.3	0.2	0.2	0.233333		0.2	0.2	0.1	0.166667			0.2	-0.1	0.1	0.3	0.2	0.2	0.2	0.2	0.1	0.155556
enterochelin transport system substrate-binding protein [Campylobacter jejuni subsp. jejuni 81116]	gi|157415591	0% (0.15)	-0.2	0	-0.2	-0.133333	0.11547		0.0333333			0.1	-0.1	-0.1	-0.0333333		0.6	0.2	-0.1	0.233333		-0.1	0.2	-0.4	-0.1			0.1	-0.1	-0.1	0.6	0.2	-0.1	-0.1	0.2	-0.4	0.0333333
enterochelin uptake ATP-binding protein [Campylobacter jejuni subsp. jejuni NCTC 11168]	gi|218562963	95% (0.0020)		0.2	-0.1	0.05	0.212132		-0.1				0	0	0			0.1	-0.1	0			0	-0.6	-0.3				0	0		0.1	-0.1		0	-0.6	-0.1
exbD/tolR family transport protein [Campylobacter jejuni subsp. jejuni NCTC 11168]	gi|218561791	95% (< 0.0001)	0.2	0	0	0.0666667	0.11547		-0.0777778			0.1	0.1	0.1	0.1		-0.5	0	0	-0.166667		-0.3	-0.1	-0.1	-0.166667			0.1	0.1	0.1	-0.5	0	0	-0.3	-0.1	-0.1	-0.0777778
excinuclease ABC subunit A [Campylobacter jejuni subsp. jejuni NCTC 11168]	gi|218562001	0% (0.081)	0.2	0	-0.2	0	0.2		0.0222222			0.1	0	-0.1	0		0.3	0	-0.2	0.0333333		0.3	0	-0.2	0.0333333			0.1	0	-0.1	0.3	0	-0.2	0.3	0	-0.2	0.0222222
Excinuclease ABC subunit A, dimeric form [Taylorella asinigenitalis MCE3]	gi|348590620	0% (0.79)	0.2		0	0.1	0.141421		0.0333333			0		0	0		0.1		0.1	0.1		-0.1		0.1	0			0		0	0.1		0.1	-0.1		0.1	0.0333333
excinuclease ABC subunit B [Campylobacter jejuni subsp. doylei 269.97]	gi|153952519	75% (0.32)	0.2	0.2	0.2	0.2	3.39935e-17		0.1			0	0	0	0		0.3	0	0.2	0.166667		0.3	0.1	0	0.133333			0	0	0	0.3	0	0.2	0.3	0.1	0	0.1
excinuclease ABC subunit C [Campylobacter jejuni subsp. jejuni NCTC 11168]	gi|218562858	0% (0.19)	-0.1	0.1	0.1	0.0333333	0.11547		-0.0888889			0	0	0	0		-0.5	0.1	-0.1	-0.166667		0	-0.2	-0.1	-0.1			0	0	0	-0.5	0.1	-0.1	0	-0.2	-0.1	-0.0888889
exodeoxyribonuclease III [Campylobacter jejuni RM1221]	gi|57237312	75% (0.052)	-0.1	0.1	0.1	0.0333333	0.11547		-0.0555556			0	0	0	0		-0.2	0.2	-0.1	-0.0333333		-0.3	0	-0.1	-0.133333			0	0	0	-0.2	0.2	-0.1	-0.3	0	-0.1	-0.0555556
exodeoxyribonuclease VII large subunit [Campylobacter jejuni subsp. jejuni 81-176]	gi|121613063	0% (0.59)	0.2	0.1	0	0.1	0.1		-0.0555556			0	0	0	0		-0.2	0	-0.1	-0.1		-0.1	-0.1	0	-0.0666667			0	0	0	-0.2	0	-0.1	-0.1	-0.1	0	-0.0555556
exporting protein [Campylobacter jejuni subsp. jejuni NCTC 11168]	gi|218562826	0% (0.061)	0.3	0.2	0	0.166667	0.152753		0.0222222			0.1	0	0	0.0333333		0	-0.1	-0.1	-0.0666667		0.2	0.1	0	0.1			0.1	0	0	0	-0.1	-0.1	0.2	0.1	0	0.0222222
extracellular deoxyribonuclease [Campylobacter jejuni RM1221]	gi|57237266	95% (< 0.0001)	-2.9	-2.1	-1.9	-2.3	0.52915		-0.133333			-0.1	-0.1	-0.1	-0.1		-0.5	-0.1	-0.1	-0.233333		-0.3	0.1	0	-0.0666667			-0.1	-0.1	-0.1	-0.5	-0.1	-0.1	-0.3	0.1	0	-0.133333
extracellular endonuclease [Serratia sp. AS12]	gi|333926615	75% (0.0070)	2.5	2.1	3.3	2.63333	0.61101		1.33333			-0.5	-1	-3.2	-1.56667		3.8	1.6	3	2.8		3	2.1	3.2	2.76667			-0.5	-1	-3.2	3.8	1.6	3	3	2.1	3.2	1.33333
F0F1 ATP synthase subunit A [Campylobacter jejuni subsp. jejuni 81-176]	gi|121612748	0% (0.20)	0.2	-0.1	0.9	0.333333	0.51316		0.0444444			-0.2	0	0.1	-0.0333333		-0.4	-0.1	0.7	0.0666667		-0.1	-0.4	0.8	0.1			-0.2	0	0.1	-0.4	-0.1	0.7	-0.1	-0.4	0.8	0.0444444
F0F1 ATP synthase subunit alpha [Campylobacter jejuni subsp. jejuni 81116]	gi|157414418	75% (0.051)	0.1	0.2	0	0.1	0.1		0.0111111			0.1	0	-0.2	-0.0333333		0.1	0.2	-0.2	0.0333333		0	0.2	-0.1	0.0333333			0.1	0	-0.2	0.1	0.2	-0.2	0	0.2	-0.1	0.0111111
F0F1 ATP synthase subunit B [Campylobacter jejuni subsp. jejuni 81116]	gi|157414416	0% (0.050)	-0.1	0.1	0.1	0.0333333	0.11547		0.144444			-0.1	-0.1	-0.1	-0.1		0.8	0.2	0	0.333333		0.6	0	0	0.2			-0.1	-0.1	-0.1	0.8	0.2	0	0.6	0	0	0.144444
F0F1 ATP synthase subunit B' [Campylobacter jejuni subsp. jejuni NCTC 11168]	gi|218561783	75% (0.023)	0.9	0	0.7	0.533333	0.472582		0.411111			0.2	0.1	0.2	0.166667		0.9	0.1	0.6	0.533333		1.1	0.1	0.4	0.533333			0.2	0.1	0.2	0.9	0.1	0.6	1.1	0.1	0.4	0.411111
F0F1 ATP synthase subunit beta [Campylobacter jejuni subsp. jejuni 81116]	gi|157414420	95% (0.038)	0.1	0.2	-0.1	0.0666667	0.152753		-0.0444444			0	0.3	-0.2	0.0333333		-0.1	0.2	-0.1	0		-0.4	0	-0.1	-0.166667			0	0.3	-0.2	-0.1	0.2	-0.1	-0.4	0	-0.1	-0.0444444
F0F1 ATP synthase subunit C [Campylobacter jejuni subsp. doylei 269.97]	gi|153951147	75% (0.027)	0.1		-0.1	0	0.141421		-0.516667			0		0	0		-1.8		0	-0.9		-1.3		0	-0.65			0		0	-1.8		0	-1.3		0	-0.516667
F0F1 ATP synthase subunit delta [Campylobacter jejuni subsp. jejuni 81-176]	gi|121612819	0% (0.66)	0	-0.4	0	-0.133333	0.23094		-0.144444			-0.1	-0.2	-0.2	-0.166667		0.2	-0.2	-0.3	-0.1		0	-0.3	-0.2	-0.166667			-0.1	-0.2	-0.2	0.2	-0.2	-0.3	0	-0.3	-0.2	-0.144444
F0F1 ATP synthase subunit epsilon [Campylobacter jejuni subsp. jejuni 81-176]	gi|121613437	75% (0.053)	0.2	0	0.1	0.1	0.1		0.0555556			0	0	0	0		0.2	0	0.1	0.1		0.1	0	0.1	0.0666667			0	0	0	0.2	0	0.1	0.1	0	0.1	0.0555556
F0F1 ATP synthase subunit gamma [Campylobacter jejuni subsp. jejuni NCTC 11168]	gi|218561787	0% (0.22)	0.1	0.1	0.3	0.166667	0.11547		0.177778			0.2	0.1	0.4	0.233333		-0.3	0.3	0.4	0.133333		0.1	-0.1	0.5	0.166667			0.2	0.1	0.4	-0.3	0.3	0.4	0.1	-0.1	0.5	0.177778
FAD-dependent thymidylate synthase [Campylobacter jejuni subsp. jejuni 81-176]	gi|121613393	0% (0.18)	0.1	0	0.1	0.0666667	0.057735		-0.0222222			0	-0.1	-0.1	-0.0666667		0.1	-0.1	0	0		0.1	-0.1	0	0			0	-0.1	-0.1	0.1	-0.1	0	0.1	-0.1	0	-0.0222222
ferredoxin [Campylobacter jejuni subsp. jejuni NCTC 11168]	gi|218561992	75% (0.080)	0.5	0.2	0.1	0.266667	0.208167		-0.0555556			0.3	0	0	0.1		-0.7	-0.1	-0.2	-0.333333		0	-0.2	0.4	0.0666667			0.3	0	0	-0.7	-0.1	-0.2	0	-0.2	0.4	-0.0555556
ferric receptor CfrA [Campylobacter jejuni RM1221]	gi|57237601	95% (0.0070)		0	-0.4	-0.2	0.282843		-0.216667				0.1	0.1	0.1			-0.1	-0.6	-0.35			0	-0.8	-0.4				0.1	0.1		-0.1	-0.6		0	-0.8	-0.216667
ferric receptor CfrA [Campylobacter jejuni subsp. jejuni ICDCCJ07001]	gi|315124277	0% (0.25)		-0.2	-0.4	-0.3	0.141421		-0.166667				0	0	0			0	-0.6	-0.3			-0.1	-0.3	-0.2				0	0		0	-0.6		-0.1	-0.3	-0.166667
ferric uptake regulation protein [Campylobacter jejuni subsp. jejuni 81116]	gi|157414695	0% (0.31)	0.5	0.1	0	0.2	0.264575		0.144444			0	0	-0.1	-0.0333333		0.6	0	0.1	0.233333		0.6	0	0.1	0.233333			0	0	-0.1	0.6	0	0.1	0.6	0	0.1	0.144444
ferrochelatase [Campylobacter jejuni subsp. jejuni NCTC 11168]	gi|218562156	0% (0.46)	0.1	0.1	0.5	0.233333	0.23094		0.244444			0.2	0.2	0.2	0.2		0.4	-0.2	0.3	0.166667		0.5	0.2	0.4	0.366667			0.2	0.2	0.2	0.4	-0.2	0.3	0.5	0.2	0.4	0.244444
fibronectin domain-containing lipoprotein [Campylobacter jejuni subsp. jejuni NCTC 11168]	gi|218562891	75% (0.10)	0.2	0	0	0.0666667	0.11547		0.155556			0.1	0.1	0.2	0.133333		0.1	0.1	0.1	0.1		0.3	0.3	0.1	0.233333			0.1	0.1	0.2	0.1	0.1	0.1	0.3	0.3	0.1	0.155556
fibronectin/fibrinogen-binding protein [Campylobacter jejuni subsp. jejuni NCTC 11168]	gi|218562958	0% (0.13)	0.1	0	0	0.0333333	0.057735		-0.0222222			0	0	0	0		0.3	0	0	0.1		-0.1	-0.4	0	-0.166667			0	0	0	0.3	0	0	-0.1	-0.4	0	-0.0222222
fibronectin-binding protein [Campylobacter jejuni subsp. jejuni 81-176]	gi|121612147	75% (0.034)	0.5	0.1	-0.3	0.1	0.4		0.0111111			-0.1	-0.2	0	-0.1		0.1	0	-0.1	0		0.2	0.3	-0.1	0.133333			-0.1	-0.2	0	0.1	0	-0.1	0.2	0.3	-0.1	0.0111111
FKBP-type peptidyl-prolyl cis-trans isomerase SlyD [Campylobacter jejuni subsp. jejuni 81-176]	gi|121613510	75% (0.023)	0.1	0.1	0.3	0.166667	0.11547		0.0666667			-0.1	0	0	-0.0333333		0.1	0	0	0.0333333		0.2	0.1	0.3	0.2			-0.1	0	0	0.1	0	0	0.2	0.1	0.3	0.0666667
flagellar assembly protein FliW [Campylobacter jejuni subsp. doylei 269.97]	gi|153952492	0% (0.36)	-0.1	0.1	-0.2	-0.0666667	0.152753		0.0444444			0	0	0	0		0.3	0	-0.1	0.0666667		0	0.1	0.1	0.0666667			0	0	0	0.3	0	-0.1	0	0.1	0.1	0.0444444
flagellar assembly protein H [Campylobacter jejuni subsp. jejuni 81-176]	gi|121613227	75% (0.082)	0.2	0.1	0.1	0.133333	0.057735		-0.0888889			0	0	-0.2	-0.0666667		0	-0.2	0	-0.0666667		-0.2	-0.2	0	-0.133333			0	0	-0.2	0	-0.2	0	-0.2	-0.2	0	-0.0888889
flagellar basal body L-ring protein [Campylobacter jejuni subsp. jejuni 81116]	gi|157414975	0% (0.48)	0.4	-0.3	0.5	0.2	0.43589		0.0444444			0.2	0	0.1	0.1		-0.6	-0.1	0.3	-0.133333		-0.2	0	0.7	0.166667			0.2	0	0.1	-0.6	-0.1	0.3	-0.2	0	0.7	0.0444444
flagellar basal body P-ring protein [Campylobacter jejuni subsp. jejuni NCTC 11168]	gi|218563065	0% (0.59)	0.2	0.1	0.1	0.133333	0.057735		0.122222			-0.1	0	0	-0.0333333		0.3	0.2	0	0.166667		0.2	0.2	0.3	0.233333			-0.1	0	0	0.3	0.2	0	0.2	0.2	0.3	0.122222
flagellar basal body rod modification protein [Campylobacter jejuni subsp. jejuni 81-176]	gi|121613172	95% (0.0021)	0.1	0.8	0.1	0.333333	0.404145		0.211111			0	0.1	-0.1	0		-0.3	0.6	0.1	0.133333		0.3	0.8	0.4	0.5			0	0.1	-0.1	-0.3	0.6	0.1	0.3	0.8	0.4	0.211111
flagellar basal body rod protein FlgG [Campylobacter jejuni subsp. jejuni 81116]	gi|157414985	0% (0.76)	0	0.1	-0.1	0	0.1		0.0222222			0	0	0	0		0.2	-0.1	-0.1	0		0	0.1	0.1	0.0666667			0	0	0	0.2	-0.1	-0.1	0	0.1	0.1	0.0222222
flagellar basal body-associated protein FliL [Campylobacter jejuni subsp. jejuni 81116]	gi|157415641	75% (0.038)	0.3	0.5	0.8	0.533333	0.251661		0.388889			0.1	0.3	0.4	0.266667		-0.4	0.6	0.9	0.366667		0.2	0.5	0.9	0.533333			0.1	0.3	0.4	-0.4	0.6	0.9	0.2	0.5	0.9	0.388889
flagellar biosynthesis protein FlhA [Campylobacter jejuni subsp. jejuni 81-176]	gi|121613700	0% (0.25)	0	0.2	0.3	0.166667	0.152753		-0.0555556			-0.2	0	0.1	-0.0333333		-0.5	0	0.4	-0.0333333		-0.3	-0.4	0.4	-0.1			-0.2	0	0.1	-0.5	0	0.4	-0.3	-0.4	0.4	-0.0555556
flagellar biosynthesis protein FlhB [Campylobacter jejuni subsp. jejuni 81-176]	gi|121613536	0% (0.92)	0.1	-0.3	0	-0.0666667	0.208167		0.277778			0	0	0	0		1.5	0	-0.1	0.466667		1.4	-0.1	-0.2	0.366667			0	0	0	1.5	0	-0.1	1.4	-0.1	-0.2	0.277778
flagellar biosynthesis protein FliP [Campylobacter jejuni subsp. jejuni 81116]	gi|157415087	0% (0.98)	-0.2	-0.1	-0.1	-0.133333	0.057735		-0.0666667			0	0	0	0		0.2	-0.3	0	-0.0333333		0.1	-0.6	0	-0.166667			0	0	0	0.2	-0.3	0	0.1	-0.6	0	-0.0666667
flagellar biosynthesis regulator FlhF [Campylobacter jejuni subsp. jejuni 81116]	gi|157414378	75% (0.023)	0.3	0.3	0.3	0.3	0		0.211111			0	0.2	0.2	0.133333		0.3	0.2	0.2	0.233333		0.2	0.3	0.3	0.266667			0	0.2	0.2	0.3	0.2	0.2	0.2	0.3	0.3	0.211111
flagellar biosynthesis sigma factor [Campylobacter jejuni subsp. jejuni NCTC 11168]	gi|218561746	75% (0.23)	-0.1	0.1	0.5	0.166667	0.305505		0			0.2	0.1	0.1	0.133333		-0.2	0.1	0.4	0.1		-0.4	-0.2	-0.1	-0.233333			0.2	0.1	0.1	-0.2	0.1	0.4	-0.4	-0.2	-0.1	0
flagellar capping protein [Campylobacter jejuni subsp. jejuni 81116]	gi|157414829	95% (< 0.0001)	1.3	0	0.4	0.566667	0.665833		-0.322222			-0.1	-0.3	0	-0.133333		0	-0.2	0.1	-0.0333333		-0.4	-1.1	-0.9	-0.8			-0.1	-0.3	0	0	-0.2	0.1	-0.4	-1.1	-0.9	-0.322222
flagellar hook protein FlgE [Campylobacter jejuni subsp. doylei 269.97]	gi|153951692	0% (0.84)	-0.2	0	-0.2	-0.133333	0.11547		-0.366667			-0.2	-0.1	-0.2	-0.166667		-1.5	0.1	-0.2	-0.533333		-1	0	-0.2	-0.4			-0.2	-0.1	-0.2	-1.5	0.1	-0.2	-1	0	-0.2	-0.366667
flagellar hook protein FlgE [Campylobacter jejuni subsp. jejuni 81116]	gi|157415947	0% (0.33)	-0.1	0.1	0.3	0.1	0.2		-0.0888889			0	0.1	0.1	0.0666667		-1	0.1	0.3	-0.2		-0.8	0.1	0.3	-0.133333			0	0.1	0.1	-1	0.1	0.3	-0.8	0.1	0.3	-0.0888889
flagellar hook-associated protein FlgK [Campylobacter jejuni subsp. jejuni 81116]	gi|157415691	0% (0.50)	0.8	-0.1	1.7	0.8	0.9		0.2			0	0	0	0		-1.6	0	1.7	0.0333333		-0.9	-0.1	2.7	0.566667			0	0	0	-1.6	0	1.7	-0.9	-0.1	2.7	0.2
flagellar hook-basal body protein FliE [Campylobacter jejuni subsp. jejuni NCTC 11168]	gi|218562178	95% (< 0.0001)	0.2		0.2	0.2	0		-0.05			0		0	0		0.3		0.2	0.25		-0.6		-0.2	-0.4			0		0	0.3		0.2	-0.6		-0.2	-0.05
flagellar motor protein MotA [Campylobacter jejuni subsp. jejuni NCTC 11168]	gi|218561996	95% (0.0020)	0.3	0.3	0.5	0.366667	0.11547		0.277778			0.1	0.1	0.2	0.133333		0.2	0.4	0.4	0.333333		0.2	0.4	0.5	0.366667			0.1	0.1	0.2	0.2	0.4	0.4	0.2	0.4	0.5	0.277778
flagellar motor protein MotB [Campylobacter jejuni subsp. jejuni NCTC 11168]	gi|218561995	95% (0.023)	0.5	0	0.2	0.233333	0.251661		0.244444			-0.1	0.1	0.1	0.0333333		0.7	0.2	0.1	0.333333		0.7	0.2	0.2	0.366667			-0.1	0.1	0.1	0.7	0.2	0.1	0.7	0.2	0.2	0.244444
flagellar motor switch protein [Campylobacter jejuni subsp. jejuni 81116]	gi|157414648	0% (0.18)	0.1	0	0.1	0.0666667	0.057735		-0.144444			0	0	0	0		-0.8	0	0.1	-0.233333		-0.6	-0.2	0.2	-0.2			0	0	0	-0.8	0	0.1	-0.6	-0.2	0.2	-0.144444
flagellar motor switch protein FliM [Campylobacter jejuni subsp. doylei 269.97]	gi|153951200	95% (0.0050)	0.1	0.2	0.2	0.166667	0.057735		0.0888889			0	0	0	0		0.2	0	0.1	0.1		0.2	0.1	0.2	0.166667			0	0	0	0.2	0	0.1	0.2	0.1	0.2	0.0888889
flagellar motor switch protein FliY [Campylobacter jejuni subsp. jejuni NCTC 11168]	gi|218561744	0% (0.79)	0.2	0.1	-0.1	0.0666667	0.152753		0.0111111			0	0	0	0		0.1	0	0.1	0.0666667		0.1	-0.1	-0.1	-0.0333333			0	0	0	0.1	0	0.1	0.1	-0.1	-0.1	0.0111111
flagellar motor switch protein G [Campylobacter jejuni subsp. jejuni 81116]	gi|157414616	95% (0.0023)	-0.2	-0.2	0.1	-0.1	0.173205		-0.1			0	0	0	0		-0.4	0	0	-0.133333		-0.2	-0.3	0	-0.166667			0	0	0	-0.4	0	0	-0.2	-0.3	0	-0.1
flagellar MS-ring protein [Campylobacter jejuni subsp. jejuni 81-176]	gi|121612614	0% (0.26)	0.1	-0.3	0.2	0	0.264575		-0.0555556			0.1	0.1	0	0.0666667		-0.4	-0.1	0.1	-0.133333		-0.1	-0.3	0.1	-0.1			0.1	0.1	0	-0.4	-0.1	0.1	-0.1	-0.3	0.1	-0.0555556
flagellar protein FlaG [Campylobacter jejuni subsp. jejuni 81116]	gi|157414828	95% (< 0.0001)	1.6	0.1	0.6	0.766667	0.763763		-0.833333			0	0	0	0		-0.5	0	0.2	-0.1		-2.2	-2.2	-2.8	-2.4			0	0	0	-0.5	0	0.2	-2.2	-2.2	-2.8	-0.833333
flagellar protein FliS [Campylobacter jejuni subsp. jejuni 81-176]	gi|121612919	95% (0.0016)	1.5	0.7	0.8	1	0.43589		-0.3			-0.2	0	0	-0.0666667		-0.5	0.2	0	-0.1		-0.7	-0.6	-0.9	-0.733333			-0.2	0	0	-0.5	0.2	0	-0.7	-0.6	-0.9	-0.3
flagellar protein, putative [Campylobacter jejuni subsp. jejuni 81-176]	gi|121612383	0% (0.78)	-0.2	-0.1	0	-0.1	0.1		-0.0444444			0	0	0	0		-0.2	0	-0.1	-0.1		-0.1	0.1	-0.1	-0.0333333			0	0	0	-0.2	0	-0.1	-0.1	0.1	-0.1	-0.0444444
flagellin [Campylobacter jejuni RM1221]	gi|57238729	75% (0.041)	0.7	0.3	0.3	0.433333	0.23094		0.422222			0	0.2	0.1	0.1		0.8	0.4	0.2	0.466667		0.8	0.8	0.5	0.7			0	0.2	0.1	0.8	0.4	0.2	0.8	0.8	0.5	0.422222
flagellin [Campylobacter jejuni subsp. doylei 269.97]	gi|153951910	95% (0.00097)	0.1	0	0.2	0.1	0.1		0.166667			0.1	0.1	0.1	0.1		-0.3	0	-0.1	-0.133333		-0.1	0.5	1.2	0.533333			0.1	0.1	0.1	-0.3	0	-0.1	-0.1	0.5	1.2	0.166667
flagellin [Campylobacter jejuni subsp. jejuni NCTC 11168]	gi|218562948	95% (< 0.0001)	0.7	0.7	0.4	0.6	0.173205		0.755556			0	0.2	-0.1	0.0333333		0.5	0.4	0.3	0.4		1.7	2	1.8	1.83333			0	0.2	-0.1	0.5	0.4	0.3	1.7	2	1.8	0.755556
flagellin modification protein A [Campylobacter jejuni subsp. jejuni NCTC 11168]	gi|218562942	75% (0.16)	0.2	-0.1	0	0.0333333	0.152753		0.0222222			-0.1	0	0	-0.0333333		-0.1	0	0	-0.0333333		0.2	0.1	0.1	0.133333			-0.1	0	0	-0.1	0	0	0.2	0.1	0.1	0.0222222
flagellin modification protein, PseA [Campylobacter jejuni subsp. jejuni 81-176]	gi|121613681	95% (< 0.0001)	0.2	-0.4	0	-0.0666667	0.305505		0.133333			-0.2	-0.2	0.2	-0.0666667		-0.2	-0.1	0.1	-0.0666667		0.3	0.6	0.7	0.533333			-0.2	-0.2	0.2	-0.2	-0.1	0.1	0.3	0.6	0.7	0.133333
flagellin subunit protein FlaC [Campylobacter jejuni subsp. jejuni 81116]	gi|157415007	95% (< 0.0001)	0.8	0.3	0.5	0.533333	0.251661		-0.133333			0	0	0	0		0.2	-0.2	-0.1	-0.0333333		-0.4	-0.3	-0.4	-0.366667			0	0	0	0.2	-0.2	-0.1	-0.4	-0.3	-0.4	-0.133333
flagellum-specific ATP synthase [Campylobacter jejuni subsp. doylei 269.97]	gi|153951633	0% (0.27)	0.1	0.2	0.3	0.2	0.1		0.0222222			0	0	0.1	0.0333333		-0.4	0	0.3	-0.0333333		-0.2	0.1	0.3	0.0666667			0	0	0.1	-0.4	0	0.3	-0.2	0.1	0.3	0.0222222
flavodoxin FldA [Campylobacter jejuni subsp. jejuni 81116]	gi|157415619	0% (0.18)	0.2	0.1	0.4	0.233333	0.152753		0.255556			-0.3	0.2	0.3	0.0666667		0.5	0.3	0.4	0.4		0.1	0.4	0.4	0.3			-0.3	0.2	0.3	0.5	0.3	0.4	0.1	0.4	0.4	0.255556
flavodoxin-like fold domain-containing protein [Campylobacter jejuni subsp. jejuni 81-176]	gi|121612448	75% (0.26)	0.3	-0.2	0	0.0333333	0.251661		-0.0333333			0	0	0	0		-0.1	0	0	-0.0333333		0	-0.1	-0.1	-0.0666667			0	0	0	-0.1	0	0	0	-0.1	-0.1	-0.0333333
flippase [Campylobacter jejuni subsp. jejuni NCTC 11168]	gi|218562744	75% (0.21)	-0.1	-0.3	-0.1	-0.166667	0.11547		0.0111111			0	0	0	0		-0.1	-0.1	0	-0.0666667		0.3	-0.1	0.1	0.1			0	0	0	-0.1	-0.1	0	0.3	-0.1	0.1	0.0111111
FolB domain-containing protein [Campylobacter jejuni subsp. jejuni 81-176]	gi|121612949	0% (0.44)	-0.1		0.1	0	0.141421		-0.166667			0		0	0		-0.6		-0.1	-0.35		-0.3		0	-0.15			0		0	-0.6		-0.1	-0.3		0	-0.166667
folC bifunctional protein [Campylobacter jejuni subsp. jejuni 81-176]	gi|121612183	0% (0.15)	0.1	0	-0.1	0	0.1		-0.0777778			0	0	0	0		-0.2	-0.1	-0.2	-0.166667		-0.1	-0.2	0.1	-0.0666667			0	0	0	-0.2	-0.1	-0.2	-0.1	-0.2	0.1	-0.0777778
formate dehydrogenase accessory protein [Campylobacter jejuni subsp. jejuni NCTC 11168]	gi|218563108	0% (0.19)	0.1	-0.2	0	-0.0333333	0.152753		-0.0222222			0	-0.2	0.1	-0.0333333		0	-0.3	0.1	-0.0666667		-0.1	0.1	0.1	0.0333333			0	-0.2	0.1	0	-0.3	0.1	-0.1	0.1	0.1	-0.0222222
formate dehydrogenase large subunit [Campylobacter jejuni subsp. jejuni NCTC 11168]	gi|218563111	95% (< 0.0001)	0.2	0.2	0.4	0.266667	0.11547		0.166667			-0.1	0	0.2	0.0333333		-0.2	-0.2	0.4	0		0.9	0.1	0.4	0.466667			-0.1	0	0.2	-0.2	-0.2	0.4	0.9	0.1	0.4	0.166667
formate dehydrogenase, cytochrome b subunit [Campylobacter jejuni subsp. jejuni 81-176]	gi|121612220	95% (0.00045)	0.2	0	0	0.0666667	0.11547		-0.122222			0	0	0	0		-1.2	-0.2	0	-0.466667		0.1	0.1	0.1	0.1			0	0	0	-1.2	-0.2	0	0.1	0.1	0.1	-0.122222
formate dehydrogenase, iron-sulfur subunit [Campylobacter jejuni subsp. jejuni 81116]	gi|157415732	95% (0.00092)	0.1	0.2	0.3	0.2	0.1		0			-0.2	0	-0.2	-0.133333		-0.4	-0.1	-0.1	-0.2		0.8	0	0.2	0.333333			-0.2	0	-0.2	-0.4	-0.1	-0.1	0.8	0	0.2	0
formyltetrahydrofolate deformylase [Campylobacter jejuni subsp. doylei 269.97]	gi|153951464	95% (0.00034)	0.1	0.1	0.2	0.133333	0.057735		-0.0111111			0	0	0	0		-0.1	0	0	-0.0333333		-0.1	0	0.1	0			0	0	0	-0.1	0	0	-0.1	0	0.1	-0.0111111
fructose-1,6-bisphosphatase [Campylobacter jejuni subsp. jejuni NCTC 11168]	gi|218562468	95% (0.028)	0.4	0.2	0.2	0.266667	0.11547		-0.0555556			0	0	0	0		-0.5	0	0.1	-0.133333		-0.2	0.1	0	-0.0333333			0	0	0	-0.5	0	0.1	-0.2	0.1	0	-0.0555556
fructose-bisphosphate aldolase [Campylobacter jejuni subsp. jejuni NCTC 11168]	gi|218562248	95% (0.037)	0.5	0	-0.2	0.1	0.360555		-0.0333333			-0.1	-0.3	-0.2	-0.2		0.4	0	-0.1	0.1		0.2	0	-0.2	0			-0.1	-0.3	-0.2	0.4	0	-0.1	0.2	0	-0.2	-0.0333333
fumarate hydratase [Campylobacter jejuni subsp. jejuni NCTC 11168]	gi|218562973	75% (0.00031)	0.3	-0.1	0.2	0.133333	0.208167		0.0777778			-0.2	-0.1	0	-0.1		0.4	-0.1	0	0.1		0.6	0	0.1	0.233333			-0.2	-0.1	0	0.4	-0.1	0	0.6	0	0.1	0.0777778
fumarate reductase [Campylobacter jejuni subsp. jejuni 81116]	gi|157414704	75% (0.00035)	0.5	0.2	0.3	0.333333	0.152753		0.266667			0.3	0.3	0.3	0.3		0.4	0.3	0.1	0.266667		0.2	0.2	0.3	0.233333			0.3	0.3	0.3	0.4	0.3	0.1	0.2	0.2	0.3	0.266667
fumarate reductase cytochrome b-556 subunit [Campylobacter jejuni subsp. jejuni 81116]	gi|157414703	0% (0.34)	-0.2	-0.1	0	-0.1	0.1		-0.222222			0	0	0	0		-1.5	0.1	0	-0.466667		-0.7	0	0.1	-0.2			0	0	0	-1.5	0.1	0	-0.7	0	0.1	-0.222222
fumarate reductase iron-sulfur subunit [Campylobacter jejuni subsp. jejuni 81116]	gi|157414705	0% (0.055)	0	-0.2	0.1	-0.0333333	0.152753		-0.0222222			0	0	0	0		-0.2	-0.1	0.1	-0.0666667		-0.1	-0.1	0.2	0			0	0	0	-0.2	-0.1	0.1	-0.1	-0.1	0.2	-0.0222222
fumarylacetoacetate hydrolase family protein [Campylobacter jejuni subsp. jejuni 81-176]	gi|121612391	95% (0.00100)	0.6	0.5	0.2	0.433333	0.208167		0.0555556			0	0	0	0		0	0	0	0		0.1	0.2	0.2	0.166667			0	0	0	0	0	0	0.1	0.2	0.2	0.0555556
galactosyltransferase [Campylobacter jejuni subsp. jejuni NCTC 11168]	gi|218562738	75% (0.047)	0.3	-0.1	0	0.0666667	0.208167		-0.122222			0	0	0	0		-0.7	0	0	-0.233333		-0.2	-0.1	-0.1	-0.133333			0	0	0	-0.7	0	0	-0.2	-0.1	-0.1	-0.122222
GalNAc transferase [Campylobacter jejuni subsp. jejuni NCTC 11168]	gi|218562741	0% (0.31)	0.3	-0.1	0.1	0.1	0.2		0.0444444			0	0	0	0		0	0	0.1	0.0333333		0.2	-0.1	0.2	0.1			0	0	0	0	0	0.1	0.2	-0.1	0.2	0.0444444
GalNAc transferase [Campylobacter jejuni subsp. jejuni NCTC 11168]	gi|218562739	0% (0.18)	-0.1	0.2	-0.2	-0.0333333	0.208167		0.0777778			-0.1	0	-0.1	-0.0666667		0.4	0.1	-0.2	0.1		0.6	0.2	-0.2	0.2			-0.1	0	-0.1	0.4	0.1	-0.2	0.6	0.2	-0.2	0.0777778
GalNAc transferase/polymerase [Campylobacter jejuni subsp. jejuni NCTC 11168]	gi|218562743	0% (0.098)	-0.2	0	0	-0.0666667	0.11547		-0.0888889			0	0	0	0		-0.5	0	0	-0.166667		-0.2	-0.1	0	-0.1			0	0	0	-0.5	0	0	-0.2	-0.1	0	-0.0888889
gamma-glutamyl kinase [Campylobacter jejuni subsp. jejuni 81-176]	gi|121612918	0% (0.39)	0.1	-0.2	0	-0.0333333	0.152753		-0.455556			0	0	0	0		-2.5	-0.1	0	-0.866667		-1.5	0	0	-0.5			0	0	0	-2.5	-0.1	0	-1.5	0	0	-0.455556
gamma-glutamyl phosphate reductase [Campylobacter jejuni subsp. jejuni NCTC 11168]	gi|218562210	0% (0.95)	0.1	0	0	0.0333333	0.057735		0.0444444			0	0	0	0		0.1	0.1	0.1	0.1		0.1	0	0	0.0333333			0	0	0	0.1	0.1	0.1	0.1	0	0	0.0444444
GatB/Yqey family protein [Campylobacter jejuni subsp. jejuni NCTC 11168]	gi|218562224	75% (0.030)	0.6	0.1	0	0.233333	0.321455		0.188889			0.1	0	0	0.0333333		0.7	0.1	0	0.266667		0.7	0.1	0	0.266667			0.1	0	0	0.7	0.1	0	0.7	0.1	0	0.188889
GDP-L-fucose synthetase [Campylobacter jejuni subsp. jejuni NCTC 11168]	gi|218563032	75% (0.92)	0.1	-0.1	-0.3	-0.1	0.2		-0.144444			0	-0.1	-0.2	-0.1		-0.5	-0.1	0	-0.2		-0.3	-0.1	0	-0.133333			0	-0.1	-0.2	-0.5	-0.1	0	-0.3	-0.1	0	-0.144444
general glycosylation pathway protein [Campylobacter jejuni subsp. doylei 269.97]	gi|153952487	0% (0.94)	0.7	-0.2	0	0.166667	0.472582		-0.122222			0.2	0	0	0.0666667		-1	-0.1	0	-0.366667		-0.3	0.1	0	-0.0666667			0.2	0	0	-1	-0.1	0	-0.3	0.1	0	-0.122222
general glycosylation pathway protein [Campylobacter jejuni subsp. jejuni 81116]	gi|157415388	0% (0.11)	-0.1	-0.2	-0.1	-0.133333	0.057735		-0.0777778			0	0	0	0		-0.3	0	-0.1	-0.133333		0.1	-0.3	-0.1	-0.1			0	0	0	-0.3	0	-0.1	0.1	-0.3	-0.1	-0.0777778
general glycosylation pathway protein [Campylobacter jejuni subsp. jejuni 81-176]	gi|121613626	0% (0.74)	-0.1	-0.2	0	-0.1	0.1		-0.0333333			0	0	0	0		-0.1	-0.1	0	-0.0666667		0.1	-0.2	0	-0.0333333			0	0	0	-0.1	-0.1	0	0.1	-0.2	0	-0.0333333
general secretory pathway protein D [Campylobacter jejuni subsp. jejuni 81-176]	gi|121613593	0% (0.19)	0.4	-0.2	-0.1	0.0333333	0.321455		0.0111111			0	0	0	0		0.1	-0.2	-0.1	-0.0666667		0.2	0	0.1	0.1			0	0	0	0.1	-0.2	-0.1	0.2	0	0.1	0.0111111
general secretory pathway protein E [Campylobacter jejuni subsp. jejuni 81-176]	gi|121612612	0% (0.97)	-0.1	0	0.2	0.0333333	0.152753		0.0333333			0	0	0	0		0.1	0.1	0.1	0.1		-0.1	-0.1	0.2	0			0	0	0	0.1	0.1	0.1	-0.1	-0.1	0.2	0.0333333
geranyltranstransferase [Campylobacter jejuni subsp. doylei 269.97]	gi|153952306	0% (0.14)	0.5	0	0.3	0.266667	0.251661		-0.0222222			-0.1	0	0	-0.0333333		-0.3	0.1	0.2	0		-0.2	0	0.1	-0.0333333			-0.1	0	0	-0.3	0.1	0.2	-0.2	0	0.1	-0.0222222
glucosamine--fructose-6-phosphate aminotransferase [Campylobacter jejuni subsp. jejuni 81-176]	gi|121613200	0% (0.070)	0	0.2	0.3	0.166667	0.152753		0.122222			-0.3	0.3	0.2	0.0666667		0	0.2	0.2	0.133333		0.1	0.2	0.2	0.166667			-0.3	0.3	0.2	0	0.2	0.2	0.1	0.2	0.2	0.122222
glucose-6-phosphate isomerase [Campylobacter jejuni subsp. jejuni 81-176]	gi|121612886	0% (0.080)	0	0	0.2	0.0666667	0.11547		-0.0333333			0	0	0	0		-0.2	-0.1	0	-0.1		0	-0.1	0.1	0			0	0	0	-0.2	-0.1	0	0	-0.1	0.1	-0.0333333
glucosyltransferase [Campylobacter jejuni subsp. jejuni NCTC 11168]	gi|218562759	0% (0.46)	-0.1	0	0.1	0	0.1		-0.244444			0	0	0	0		-1.2	0.1	0	-0.366667		-1	-0.1	0	-0.366667			0	0	0	-1.2	0.1	0	-1	-0.1	0	-0.244444
glutamate racemase [Campylobacter jejuni subsp. doylei 269.97]	gi|153952642	0% (0.59)	0.3	0	0.1	0.133333	0.152753		0.0666667			0	0	0	0		0.2	0.1	0.1	0.133333		0.3	-0.2	0.1	0.0666667			0	0	0	0.2	0.1	0.1	0.3	-0.2	0.1	0.0666667
glutamate synthase large subunit [Campylobacter jejuni subsp. jejuni NCTC 11168]	gi|218561700	95% (< 0.0001)	1.1	0.3	0.8	0.733333	0.404145		0.622222			0.2	0	0.3	0.166667		2	1.9	0.8	1.56667		0.2	-0.2	0.4	0.133333			0.2	0	0.3	2	1.9	0.8	0.2	-0.2	0.4	0.622222
glutamate synthase subunit beta [Campylobacter jejuni subsp. jejuni NCTC 11168]	gi|218561702	95% (< 0.0001)	0.2	0.2	0.2	0.2	3.39935e-17		0.255556			-0.1	-0.2	-0.2	-0.166667		1.5	1.9	0.3	1.23333		-0.4	-0.4	-0.1	-0.3			-0.1	-0.2	-0.2	1.5	1.9	0.3	-0.4	-0.4	-0.1	0.255556
glutamate-1-semialdehyde aminotransferase [Campylobacter jejuni subsp. jejuni 81-176]	gi|121613210	95% (0.00050)	0.3	0.2	0.5	0.333333	0.152753		0.344444			0.2	0.1	0.2	0.166667		0.6	0.1	0.3	0.333333		0.5	0.5	0.6	0.533333			0.2	0.1	0.2	0.6	0.1	0.3	0.5	0.5	0.6	0.344444
glutamine binding periplasmic protein [Campylobacter jejuni subsp. jejuni NCTC 11168]	gi|218562445	0% (0.16)	0.2	-0.1	0	0.0333333	0.152753		-0.0222222			0	0.1	0.1	0.0666667		-0.4	0.1	0	-0.1		-0.1	0	0	-0.0333333			0	0.1	0.1	-0.4	0.1	0	-0.1	0	0	-0.0222222
glutamine synthetase [Campylobacter jejuni subsp. jejuni NCTC 11168]	gi|218562338	95% (0.0020)	0.8	-0.2	0.3	0.3	0.5		0.233333			0	0	0	0		1.2	2.2	0.5	1.3		-1	-0.8	0	-0.6			0	0	0	1.2	2.2	0.5	-1	-0.8	0	0.233333
glutamine synthetase, type I [Campylobacter jejuni subsp. jejuni 81116]	gi|157414986	0% (0.43)	0.8	-0.2	0.6	0.4	0.52915		-0.144444			0	0	0	0		-1.4	2.4	0.9	0.633333		-2.7	-0.3	-0.2	-1.06667			0	0	0	-1.4	2.4	0.9	-2.7	-0.3	-0.2	-0.144444
glutamine transport ATP-binding protein [Campylobacter jejuni subsp. jejuni NCTC 11168]	gi|218562522	75% (0.15)	0.1	0.1	0.2	0.133333	0.057735		-0.0111111			0	0	0	0		-0.1	-0.1	0.1	-0.0333333		0.1	-0.1	0	0			0	0	0	-0.1	-0.1	0.1	0.1	-0.1	0	-0.0111111
glutamylglutaminyl-tRNA synthetase [Campylobacter jejuni subsp. jejuni 81-176]	gi|121612680	0% (0.58)	0.1	0.3	0.2	0.2	0.1		0.0888889			0	0	0	0		-0.1	0.3	0.2	0.133333		0.1	0.3	0	0.133333			0	0	0	-0.1	0.3	0.2	0.1	0.3	0	0.0888889
glutamylglutaminyl-tRNA synthetase [Campylobacter jejuni subsp. jejuni NCTC 11168]	gi|218562473	0% (0.18)	0.3	0.3	0.5	0.366667	0.11547		0.155556			0.2	0.2	0	0.133333		-0.3	0.3	0.4	0.133333		0	0.2	0.4	0.2			0.2	0.2	0	-0.3	0.3	0.4	0	0.2	0.4	0.155556
glutamyl-tRNA reductase [Campylobacter jejuni subsp. jejuni 81-176]	gi|121612724	0% (0.64)	-0.2	0	0.1	-0.0333333	0.152753		-0.0888889			0	0	-0.1	-0.0333333		-0.1	-0.1	-0.1	-0.1		-0.3	-0.2	0.1	-0.133333			0	0	-0.1	-0.1	-0.1	-0.1	-0.3	-0.2	0.1	-0.0888889
glutamyl-tRNA synthetase [Campylobacter jejuni subsp. jejuni 81116]	gi|157415551	75% (0.14)	0.1	0	-0.1	0	0.1		-0.166667			-0.2	-0.1	-0.1	-0.133333		-0.3	0	-0.2	-0.166667		-0.3	-0.1	-0.2	-0.2			-0.2	-0.1	-0.1	-0.3	0	-0.2	-0.3	-0.1	-0.2	-0.166667
glutathionylspermidine synthase [Campylobacter jejuni subsp. jejuni NCTC 11168]	gi|218562030	0% (0.31)	0.4	-0.4	-0.2	-0.0666667	0.416333		-0.0444444			0.2	0	-0.2	0		0.1	-0.2	-0.2	-0.1		0	0	-0.1	-0.0333333			0.2	0	-0.2	0.1	-0.2	-0.2	0	0	-0.1	-0.0444444
glyceraldehyde 3-phosphate dehydrogenase A [Campylobacter jejuni subsp. jejuni 81-176]	gi|121612463	0% (0.13)	0.3	0.2	0.1	0.2	0.1		0.177778			0.2	0	0	0.0666667		0.3	0.2	0.1	0.2		0.4	0.3	0.1	0.266667			0.2	0	0	0.3	0.2	0.1	0.4	0.3	0.1	0.177778
glycerol-3-phosphate acyltransferase PlsX [Campylobacter jejuni subsp. jejuni NCTC 11168]	gi|218561988	0% (0.46)	0.1	0.1	0.2	0.133333	0.057735		0.0777778			0	0	0	0		0.3	0	0.2	0.166667		0.2	-0.1	0.1	0.0666667			0	0	0	0.3	0	0.2	0.2	-0.1	0.1	0.0777778
glycolate oxidase subunit D [Campylobacter jejuni subsp. jejuni NCTC 11168]	gi|218562825	75% (0.035)	0	0.1	-0.1	0	0.1		-0.0555556			-0.1	-0.1	-0.1	-0.1		0	0	0	0		-0.1	-0.1	0	-0.0666667			-0.1	-0.1	-0.1	0	0	0	-0.1	-0.1	0	-0.0555556
glycosyltransferase [Campylobacter jejuni subsp. jejuni NCTC 11168]	gi|218562750	95% (0.00100)	0.4	0.1	0.3	0.266667	0.152753		0			0	0	0	0		-0.2	-0.1	0	-0.1		0.3	-0.2	0.2	0.1			0	0	0	-0.2	-0.1	0	0.3	-0.2	0.2	0
glycosyltransferase [Campylobacter jejuni subsp. jejuni NCTC 11168]	gi|218562751	95% (0.033)	-0.2	-0.4	-0.2	-0.266667	0.11547		-0.133333			0	0	0	0		-0.6	0	0	-0.2		-0.1	-0.2	-0.3	-0.2			0	0	0	-0.6	0	0	-0.1	-0.2	-0.3	-0.133333
glycosyltransferase [Campylobacter jejuni subsp. jejuni NCTC 11168]	gi|218562752	0% (0.63)	-0.5		0	-0.25	0.353553		0.683333			0		0	0		2.5		-0.2	1.15		1.9		-0.1	0.9			0		0	2.5		-0.2	1.9		-0.1	0.683333
glycyl-tRNA synthetase subunit alpha [Campylobacter jejuni subsp. jejuni 81-176]	gi|121613687	75% (0.72)	0.3	0.1	0	0.133333	0.152753		0.0444444			0	0	0	0		0	-0.1	0.1	0		0.2	0.1	0.1	0.133333			0	0	0	0	-0.1	0.1	0.2	0.1	0.1	0.0444444
glycyl-tRNA synthetase subunit beta [Campylobacter jejuni subsp. jejuni NCTC 11168]	gi|218562846	75% (0.072)	0.3	0	0.1	0.133333	0.152753		-0.0777778			0.3	0	-0.1	0.0666667		-0.5	-0.1	0	-0.2		-0.2	-0.1	0	-0.1			0.3	0	-0.1	-0.5	-0.1	0	-0.2	-0.1	0	-0.0777778
GMC oxidoreductase subunit [Campylobacter jejuni subsp. jejuni NCTC 11168]	gi|218562073	75% (< 0.0001)	0.5	-0.3	0.1	0.1	0.4		0.0111111			0	0	-0.1	-0.0333333		0.3	-0.1	0.3	0.166667		-0.4	-0.2	0.3	-0.1			0	0	-0.1	0.3	-0.1	0.3	-0.4	-0.2	0.3	0.0111111
GMP synthase [Campylobacter jejuni subsp. jejuni NCTC 11168]	gi|218562860	75% (0.029)	0.3	0.2	-0.1	0.133333	0.208167		0.0777778			0.2	0	-0.1	0.0333333		0	0.4	-0.1	0.1		0.1	0.3	-0.1	0.1			0.2	0	-0.1	0	0.4	-0.1	0.1	0.3	-0.1	0.0777778
groEL gene product [Acidovorax citrulli AAC00-1]	gi|120609639	0% (0.72)	0.2	-0.1	0.1	0.0666667	0.152753		0.0888889			0	0	0	0		0.5	0	0	0.166667		0.1	0.1	0.1	0.1			0	0	0	0.5	0	0	0.1	0.1	0.1	0.0888889
groEL gene product [Herminiimonas arsenicoxydans]	gi|134095720	0% (1.00)	-0.1			-0.1	#DIV/0!		0.266667			0			0		0.5			0.5		0.3			0.3			0			0.5			0.3			0.266667
GTP cyclohydrolase I [Campylobacter jejuni subsp. jejuni NCTC 11168]	gi|218561873	0% (0.74)	0.3	-0.3	-0.1	-0.0333333	0.305505		-0.0666667			0	-0.2	-0.2	-0.133333		0.6	-0.2	-0.5	-0.0333333		0.4	-0.3	-0.2	-0.0333333			0	-0.2	-0.2	0.6	-0.2	-0.5	0.4	-0.3	-0.2	-0.0666667
GTP cyclohydrolase II [Campylobacter jejuni subsp. jejuni 81-176]	gi|121612797	95% (0.013)	-0.1	0	0.2	0.0333333	0.152753		-0.233333			0	0	0	0		-0.9	-0.1	-0.1	-0.366667		-0.7	-0.4	0.1	-0.333333			0	0	0	-0.9	-0.1	-0.1	-0.7	-0.4	0.1	-0.233333
GTPase ObgE [Campylobacter jejuni subsp. jejuni NCTC 11168]	gi|218561777	0% (0.47)	0.5	0	-0.2	0.1	0.360555		-0.0555556			0.2	-0.1	0.1	0.0666667		-0.1	0	-0.1	-0.0666667		-0.1	-0.3	-0.1	-0.166667			0.2	-0.1	0.1	-0.1	0	-0.1	-0.1	-0.3	-0.1	-0.0555556
GTP-binding protein [Campylobacter jejuni subsp. jejuni 81-176]	gi|121612321	95% (< 0.0001)	0	0	0.1	0.0333333	0.057735		-0.0777778			0	0	0	0		-0.4	-0.1	-0.1	-0.2		-0.1	-0.1	0.1	-0.0333333			0	0	0	-0.4	-0.1	-0.1	-0.1	-0.1	0.1	-0.0777778
GTP-binding protein EngA [Campylobacter jejuni subsp. jejuni NCTC 11168]	gi|218562044	0% (0.26)	0.2	0.1	-0.1	0.0666667	0.152753		-0.0666667			0	-0.1	-0.1	-0.0666667		-0.4	0.1	0.1	-0.0666667		-0.1	-0.1	0	-0.0666667			0	-0.1	-0.1	-0.4	0.1	0.1	-0.1	-0.1	0	-0.0666667
GTP-binding protein Era [Campylobacter jejuni subsp. jejuni NCTC 11168]	gi|218562306	0% (0.36)	0.2	0.1	0.2	0.166667	0.057735		0.0333333			0	0	0	0		-0.1	0.1	0.1	0.0333333		0.2	0	0	0.0666667			0	0	0	-0.1	0.1	0.1	0.2	0	0	0.0333333
GTP-binding protein LepA [Campylobacter jejuni subsp. jejuni 81116]	gi|157415287	95% (0.013)	0.1	0.1	0	0.0666667	0.057735		-0.0555556			0	0	0	0		-0.2	0	0	-0.0666667		-0.1	-0.2	0	-0.1			0	0	0	-0.2	0	0	-0.1	-0.2	0	-0.0555556
GTP-binding protein TypA [Campylobacter jejuni subsp. jejuni NCTC 11168]	gi|218561731	95% (0.030)	0.1	0.2	-0.1	0.0666667	0.152753		-0.0222222			0.1	0.1	-0.1	0.0333333		0	0.2	-0.1	0.0333333		-0.3	0	-0.1	-0.133333			0.1	0.1	-0.1	0	0.2	-0.1	-0.3	0	-0.1	-0.0222222
GTP-dependent nucleic acid-binding protein EngD [Campylobacter jejuni subsp. jejuni NCTC 11168]	gi|218562549	75% (0.029)	0.1	-0.1	-0.1	-0.0333333	0.11547		-0.1			-0.3	0.1	-0.2	-0.133333		-0.1	-0.1	-0.3	-0.166667		0	0.1	-0.1	0			-0.3	0.1	-0.2	-0.1	-0.1	-0.3	0	0.1	-0.1	-0.1
guanosine-3',5'-bis(diphosphate) 3'-pyrophosphohydrolase [Campylobacter jejuni subsp. jejuni NCTC 11168]	gi|218562884	0% (0.49)	0	0	0	0	0		-0.0111111			0	0	0	0		-0.2	-0.1	0	-0.1		0.1	0.1	0	0.0666667			0	0	0	-0.2	-0.1	0	0.1	0.1	0	-0.0111111
guanylate kinase [Campylobacter jejuni subsp. jejuni ICDCCJ07001]	gi|315124643	0% (0.12)	0	0.1	-0.1	0	0.1		-0.111111			0	0	0	0		-0.5	-0.1	-0.1	-0.233333		-0.2	-0.1	0	-0.1			0	0	0	-0.5	-0.1	-0.1	-0.2	-0.1	0	-0.111111
HAD-superfamily hydrolase [Campylobacter jejuni subsp. jejuni NCTC 11168]	gi|218561974	75% (0.99)	0.3	0.1	0.2	0.2	0.1		0.0666667			0.2	0.2	0.2	0.2		-0.2	0.1	0.1	0		0	0.1	-0.1	0			0.2	0.2	0.2	-0.2	0.1	0.1	0	0.1	-0.1	0.0666667
HAD-superfamily hydrolase [Campylobacter jejuni subsp. jejuni NCTC 11168]	gi|218562845	0% (0.15)	0.2	0.2	0.5	0.3	0.173205		-0.0222222			0.1	-0.1	0.1	0.0333333		-0.7	0.1	0.1	-0.166667		-0.2	0.2	0.2	0.0666667			0.1	-0.1	0.1	-0.7	0.1	0.1	-0.2	0.2	0.2	-0.0222222
HAD-superfamily hydrolase, subfamily IA, variant 1 family protein [Campylobacter jejuni subsp. jejuni 81116]	gi|157415701	95% (0.033)	0.1	0.2	-0.3	0	0.264575		-0.111111			0	0	0	0		0	0	0	0		-0.5	-0.3	-0.2	-0.333333			0	0	0	0	0	0	-0.5	-0.3	-0.2	-0.111111
haemin uptake system outer membrane receptor [Campylobacter jejuni subsp. jejuni NCTC 11168]	gi|218563203	0% (0.46)		-0.2	-0.5	-0.35	0.212132		-0.15				0	0	0			-0.1	-0.5	-0.3			0.4	-0.7	-0.15				0	0		-0.1	-0.5		0.4	-0.7	-0.15
heat shock protein 90 [Campylobacter jejuni subsp. doylei 269.97]	gi|153951602	0% (0.66)	-1	0.2	-1.5	-0.766667	0.873689		-0.233333			0	0	0	0		0.1	0.4	-1.5	-0.333333		-0.7	0.3	-0.7	-0.366667			0	0	0	0.1	0.4	-1.5	-0.7	0.3	-0.7	-0.233333
heat shock protein GrpE [Campylobacter jejuni subsp. jejuni NCTC 11168]	gi|218562386	0% (0.055)	0.3	0.8	0.4	0.5	0.264575		0.322222			0.1	0.2	0	0.1		0.2	1	0.4	0.533333		-0.1	0.8	0.3	0.333333			0.1	0.2	0	0.2	1	0.4	-0.1	0.8	0.3	0.322222
heavy metal translocating P-type ATPase [Campylobacter jejuni subsp. jejuni 81-176]	gi|121613249	0% (0.063)	0		-0.3	-0.15	0.212132		-0.05			0		0	0		-0.2		-0.1	-0.15		0		0	0			0		0	-0.2		-0.1	0		0	-0.05
hemerythrin family non-heme iron protein [Campylobacter jejuni subsp. jejuni 81116]	gi|157415487	95% (0.00100)	0.3	0.2	0.3	0.266667	0.057735		-0.0777778			0	0	0	0		-0.3	-0.1	0.3	-0.0333333		-0.4	-0.3	0.1	-0.2			0	0	0	-0.3	-0.1	0.3	-0.4	-0.3	0.1	-0.0777778
hemin uptake system ATP-binding protein [Campylobacter jejuni subsp. jejuni NCTC 11168]	gi|218563205	0% (0.11)		-0.1	-0.4	-0.25	0.212132		-0.116667				0	0	0			-0.1	-0.3	-0.2			0.2	-0.5	-0.15				0	0		-0.1	-0.3		0.2	-0.5	-0.116667
hemin uptake system periplasmic hemin-binding protein [Campylobacter jejuni subsp. jejuni NCTC 11168]	gi|218563206	75% (0.12)		-0.1	-0.5	-0.3	0.282843		-0.0666667				0	0	0			-0.1	-0.7	-0.4			1	-0.6	0.2				0	0		-0.1	-0.7		1	-0.6	-0.0666667
hemolysin [Campylobacter jejuni subsp. jejuni NCTC 11168]	gi|218562239	95% (0.00100)	0.1	-0.1	0.1	0.0333333	0.11547		-0.133333			0	0	0	0		-0.5	-0.2	-0.1	-0.266667		-0.4	0.2	-0.2	-0.133333			0	0	0	-0.5	-0.2	-0.1	-0.4	0.2	-0.2	-0.133333
heptosyltransferase I [Campylobacter jejuni subsp. jejuni NCTC 11168]	gi|218562747	95% (0.0020)	0.2	0	0	0.0666667	0.11547		-0.0333333			0	0	0	0		-0.3	0.1	0	-0.0666667		-0.2	0	0.1	-0.0333333			0	0	0	-0.3	0.1	0	-0.2	0	0.1	-0.0333333
heptosyltransferase II [Campylobacter jejuni subsp. jejuni NCTC 11168]	gi|218562760	95% (0.0012)	0.1	-0.1	0.1	0.0333333	0.11547		-0.0666667			0.1	0.1	0.1	0.1		-0.7	-0.1	0	-0.266667		-0.1	0	0	-0.0333333			0.1	0.1	0.1	-0.7	-0.1	0	-0.1	0	0	-0.0666667
high affinity branched-chain amino acid ABC transporter, ATP-binding protein [Campylobacter jejuni subsp. jejuni 81-176]	gi|121613528	75% (0.18)	0	0	0.1	0.0333333	0.057735		-0.0111111			0	0	0	0		0.2	-0.2	0.1	0.0333333		0	-0.2	0	-0.0666667			0	0	0	0.2	-0.2	0.1	0	-0.2	0	-0.0111111
high affinity branched-chain amino acid ABC transporter, periplasmic amino acid-binding protein [Campylobacter jejuni subsp. jejuni 81-176]	gi|121612759	75% (0.48)	0.1	0	-0.1	0	0.1		-0.0666667			0	0	0.1	0.0333333		-0.2	0.1	-0.1	-0.0666667		-0.4	0	-0.1	-0.166667			0	0	0.1	-0.2	0.1	-0.1	-0.4	0	-0.1	-0.0666667
high affinity branched-chain amino acid ABC transporter, permease protein [Campylobacter jejuni subsp. jejuni 81116]	gi|157415273	0% (0.44)	0.1	-0.3	-0.1	-0.1	0.2		-0.277778			0	0	0	0		-1.3	0.1	-0.1	-0.433333		-0.9	-0.1	-0.2	-0.4			0	0	0	-1.3	0.1	-0.1	-0.9	-0.1	-0.2	-0.277778
hippurate hydrolase [Campylobacter jejuni subsp. jejuni NCTC 11168]	gi|218562601	75% (0.22)	-0.2	-0.3	0	-0.166667	0.152753		-0.1			0	-0.1	-0.1	-0.0666667		0.2	0	-0.1	0.0333333		-0.3	-0.3	-0.2	-0.266667			0	-0.1	-0.1	0.2	0	-0.1	-0.3	-0.3	-0.2	-0.1
His/Glu/Gln/Arg/opine ABC transporter permease [Campylobacter jejuni subsp. jejuni 81-176]	gi|121612627	75% (0.064)	-0.1	-0.1	-0.2	-0.133333	0.057735		-0.0777778			0	0	0	0		-0.1	-0.2	-0.1	-0.133333		-0.1	-0.1	-0.1	-0.1			0	0	0	-0.1	-0.2	-0.1	-0.1	-0.1	-0.1	-0.0777778
histidine triad (HIT) family protein [Campylobacter jejuni subsp. jejuni NCTC 11168]	gi|218562154	0% (0.62)	-0.2	0	0	-0.0666667	0.11547		-0.0333333			-0.1	-0.1	-0.1	-0.1		0.4	0	-0.1	0.1		0	-0.1	-0.2	-0.1			-0.1	-0.1	-0.1	0.4	0	-0.1	0	-0.1	-0.2	-0.0333333
histidine-binding protein precursor [Campylobacter jejuni subsp. jejuni NCTC 11168]	gi|218562373	0% (0.059)	0.3	-0.1	0.2	0.133333	0.208167		0.0777778			0	0	0.1	0.0333333		0.1	0	0.1	0.0666667		0.1	0.1	0.2	0.133333			0	0	0.1	0.1	0	0.1	0.1	0.1	0.2	0.0777778
histidinol dehydrogenase [Campylobacter jejuni subsp. jejuni NCTC 11168]	gi|218563187	75% (0.016)	0.7	0.2	0.2	0.366667	0.288675		0.211111			0.2	0.2	-0.1	0.1		0.6	0.2	0.2	0.333333		0.4	0.1	0.1	0.2			0.2	0.2	-0.1	0.6	0.2	0.2	0.4	0.1	0.1	0.211111
histidinol-phosphate aminotransferase [Campylobacter jejuni subsp. jejuni NCTC 11168]	gi|218561976	75% (0.39)	0.2	0.4	0.4	0.333333	0.11547		0.0777778			-0.1	0.3	0.1	0.1		-0.3	0.3	0.2	0.0666667		-0.1	0.1	0.2	0.0666667			-0.1	0.3	0.1	-0.3	0.3	0.2	-0.1	0.1	0.2	0.0777778
histidyl-tRNA synthetase [Campylobacter jejuni subsp. jejuni NCTC 11168]	gi|218562393	0% (0.17)	0.1	-0.2	0.3	0.0666667	0.251661		-0.122222			-0.2	0	0.1	-0.0333333		-0.6	-0.2	0.2	-0.2		-0.4	-0.2	0.2	-0.133333			-0.2	0	0.1	-0.6	-0.2	0.2	-0.4	-0.2	0.2	-0.122222
HIT family protein [Campylobacter jejuni subsp. doylei 269.97]	gi|153951911	0% (0.96)	0	0.1	0.1	0.0666667	0.057735		0.0555556			0.1	0	0.2	0.1		-0.4	0.2	0.1	-0.0333333		-0.1	0.3	0.1	0.1			0.1	0	0.2	-0.4	0.2	0.1	-0.1	0.3	0.1	0.0555556
HIT family protein [Campylobacter jejuni subsp. doylei 269.97]	gi|153952114	0% (0.71)	1	-0.2	-0.1	0.233333	0.665833		0.111111			-0.1	0	0	-0.0333333		0.3	0.2	-0.2	0.1		0.9	0	-0.1	0.266667			-0.1	0	0	0.3	0.2	-0.2	0.9	0	-0.1	0.111111
Holliday junction DNA helicase RuvA [Campylobacter jejuni subsp. jejuni 81116]	gi|157415070	95% (< 0.0001)	0.3	0.3	0	0.2	0.173205		-0.211111			0	0	0	0		-0.7	-0.1	-0.1	-0.3		-0.4	-0.4	-0.2	-0.333333			0	0	0	-0.7	-0.1	-0.1	-0.4	-0.4	-0.2	-0.211111
Holliday junction DNA helicase RuvB [Campylobacter jejuni subsp. jejuni 81-176]	gi|121612638	95% (0.0043)	0.4	0.3	0.2	0.3	0.1		-0.0555556			-0.2	-0.1	-0.2	-0.166667		-0.1	0	0.1	0		0	0	0	0			-0.2	-0.1	-0.2	-0.1	0	0.1	0	0	0	-0.0555556
homoserine dehydrogenase [Campylobacter jejuni subsp. jejuni NCTC 11168]	gi|218561830	95% (0.0029)	0.4	0.1	0.1	0.2	0.173205		0.2			-0.2	0	0	-0.0666667		0.8	0	0	0.266667		0.9	0.2	0.1	0.4			-0.2	0	0	0.8	0	0	0.9	0.2	0.1	0.2
homoserine kinase [Campylobacter jejuni subsp. jejuni 81-176]	gi|121613224	0% (0.78)	0.1	-0.1	0	0	0.1		-0.0555556			0	0	-0.1	-0.0333333		0	-0.2	0	-0.0666667		-0.2	-0.1	0.1	-0.0666667			0	0	-0.1	0	-0.2	0	-0.2	-0.1	0.1	-0.0555556
homoserine O-succinyltransferase [Campylobacter jejuni subsp. jejuni 81-176]	gi|121613233	95% (0.017)	0.2	0.2	0.4	0.266667	0.11547		-0.122222			0	0	0.1	0.0333333		-0.2	0	0.4	0.0666667		-1.4	0.2	-0.2	-0.466667			0	0	0.1	-0.2	0	0.4	-1.4	0.2	-0.2	-0.122222
hydrogenase assembly chaperone HypC/HupF [Campylobacter jejuni subsp. jejuni 81116]	gi|157414904	0% (0.081)	0.1	0.1	0.2	0.133333	0.057735		-0.211111			0	0	0	0		-1	0	0.1	-0.3		-1	-0.2	0.2	-0.333333			0	0	0	-1	0	0.1	-1	-0.2	0.2	-0.211111
hydrogenase expression/formation protein [Campylobacter jejuni subsp. jejuni NCTC 11168]	gi|218562278	0% (0.27)	0	0	0.2	0.0666667	0.11547		-0.1			0	0	0	0		-0.4	-0.1	0	-0.166667		-0.3	-0.1	0	-0.133333			0	0	0	-0.4	-0.1	0	-0.3	-0.1	0	-0.1
hydrogenase expression/formation protein HypD [Campylobacter jejuni subsp. jejuni 81-176]	gi|121612566	75% (0.13)	0	-0.1	0.1	0	0.1		-0.144444			0	0	0	0		-0.4	-0.1	-0.1	-0.2		-0.4	-0.2	-0.1	-0.233333			0	0	0	-0.4	-0.1	-0.1	-0.4	-0.2	-0.1	-0.144444
hydrogenase isoenzymes formation protein [Campylobacter jejuni subsp. jejuni NCTC 11168]	gi|218562274	0% (0.61)	0	-0.1	0	-0.0333333	0.057735		-0.0444444			0	0	0	0		0.1	0	-0.2	-0.0333333		-0.3	0.1	-0.1	-0.1			0	0	0	0.1	0	-0.2	-0.3	0.1	-0.1	-0.0444444
hydrogenase isoenzymes formation protein [Campylobacter jejuni subsp. jejuni NCTC 11168]	gi|218562277	0% (0.11)	0.1	0.1	0.2	0.133333	0.057735		0.111111			0	0	0	0		0.2	0.1	0.3	0.2		-0.2	0.2	0.4	0.133333			0	0	0	0.2	0.1	0.3	-0.2	0.2	0.4	0.111111
hydrogenase maturation protease [Campylobacter jejuni subsp. jejuni NCTC 11168]	gi|218562876	95% (0.011)	-0.3	0	-0.1	-0.133333	0.152753		0.0333333			0	0	0	0		0.2	-0.2	0	0		0.3	-0.1	0.1	0.1			0	0	0	0.2	-0.2	0	0.3	-0.1	0.1	0.0333333
hydrolase [Campylobacter jejuni subsp. jejuni NCTC 11168]	gi|218562534	0% (0.63)	-0.2	-0.3	0	-0.166667	0.152753		-0.255556			0	0	-0.1	-0.0333333		-1.1	-0.1	0.2	-0.333333		-0.7	-0.4	-0.1	-0.4			0	0	-0.1	-1.1	-0.1	0.2	-0.7	-0.4	-0.1	-0.255556
hydrolase [Campylobacter jejuni subsp. jejuni NCTC 11168]	gi|218562424	0% (0.28)	0.2	0	0.1	0.1	0.1		0.0444444			0	0	0	0		0.1	-0.1	0.1	0.0333333		0.1	0.2	0	0.1			0	0	0	0.1	-0.1	0.1	0.1	0.2	0	0.0444444
hypothetical protein C8J_0039 [Campylobacter jejuni subsp. jejuni 81116]	gi|157414361	0% (0.98)	0.2	0	0.2	0.133333	0.11547		0.0333333			0.1	0.1	0.1	0.1		-0.1	0	0.1	0		-0.2	0.1	0.1	0			0.1	0.1	0.1	-0.1	0	0.1	-0.2	0.1	0.1	0.0333333
hypothetical protein C8J_0043 [Campylobacter jejuni subsp. jejuni 81116]	gi|157414365	0% (0.090)	0.1		0.6	0.35	0.353553		0.35			0		0	0		0.2		0.6	0.4		0.5		0.8	0.65			0		0	0.2		0.6	0.5		0.8	0.35
hypothetical protein C8J_0047 [Campylobacter jejuni subsp. jejuni 81116]	gi|157414369	95% (< 0.0001)	2.5	1.3	0	1.26667	1.25033		0.655556			0.1	0	0	0.0333333		0.7	0.9	-0.2	0.466667		1.8	1.5	1.1	1.46667			0.1	0	0	0.7	0.9	-0.2	1.8	1.5	1.1	0.655556
hypothetical protein C8J_0048 [Campylobacter jejuni subsp. jejuni 81116]	gi|157414370	95% (0.00035)	2.8		2.5	2.65	0.212132		1.4			0		-0.1	-0.05		1.1		2.2	1.65		1.8		3.4	2.6			0		-0.1	1.1		2.2	1.8		3.4	1.4
hypothetical protein C8J_0062 [Campylobacter jejuni subsp. jejuni 81116]	gi|157414383	95% (0.0050)	-0.4	-0.1	0	-0.166667	0.208167		0.0444444			-0.1	0	0.2	0.0333333		0.2	0	0.1	0.1		0	-0.1	0.1	0			-0.1	0	0.2	0.2	0	0.1	0	-0.1	0.1	0.0444444
hypothetical protein C8J_0107 [Campylobacter jejuni subsp. jejuni 81116]	gi|157414427	95% (0.044)	-0.1	-0.1	0.4	0.0666667	0.288675		0.1			0	0	-0.1	-0.0333333		0.1	0	0.2	0.1		0.4	0.1	0.2	0.233333			0	0	-0.1	0.1	0	0.2	0.4	0.1	0.2	0.1
hypothetical protein C8J_0112 [Campylobacter jejuni subsp. jejuni 81116]	gi|157414432	95% (0.038)	0.1	0	0.1	0.0666667	0.057735		-0.0888889			0	0	0	0		-0.3	-0.1	-0.1	-0.166667		-0.1	-0.1	-0.1	-0.1			0	0	0	-0.3	-0.1	-0.1	-0.1	-0.1	-0.1	-0.0888889
hypothetical protein C8J_0119 [Campylobacter jejuni subsp. jejuni 81116]	gi|157414439	0% (0.30)	0	-0.1	-0.1	-0.0666667	0.057735		-0.0555556			0	0	0	0		-0.2	0.1	-0.1	-0.0666667		-0.2	0	-0.1	-0.1			0	0	0	-0.2	0.1	-0.1	-0.2	0	-0.1	-0.0555556
hypothetical protein C8J_0153 [Campylobacter jejuni subsp. jejuni 81116]	gi|157414473	75% (0.018)	0.2	0	0.1	0.1	0.1		-0.144444			0	0	0	0		-0.7	-0.1	0	-0.266667		-0.4	-0.2	0.1	-0.166667			0	0	0	-0.7	-0.1	0	-0.4	-0.2	0.1	-0.144444
hypothetical protein C8J_0159 [Campylobacter jejuni subsp. jejuni 81116]	gi|157414479	0% (0.14)	0.2	0.1	0.5	0.266667	0.208167		-0.0666667			0	0	0	0		-0.3	-0.4	0.4	-0.1		-0.2	-0.3	0.2	-0.1			0	0	0	-0.3	-0.4	0.4	-0.2	-0.3	0.2	-0.0666667
hypothetical protein C8J_0178 [Campylobacter jejuni subsp. jejuni 81116]	gi|157414498	95% (0.012)	0.1	0.2	0.2	0.166667	0.057735		-0.0555556			0	0	0	0		-0.3	0.1	0	-0.0666667		-0.3	0.1	-0.1	-0.1			0	0	0	-0.3	0.1	0	-0.3	0.1	-0.1	-0.0555556
hypothetical protein C8J_0189 [Campylobacter jejuni subsp. jejuni 81116]	gi|157414509	95% (< 0.0001)	0.5	0.8	0.7	0.666667	0.152753		0.677778			0.1	0.1	0.1	0.1		0.5	-0.4	0.8	0.3		1.3	2.8	0.8	1.63333			0.1	0.1	0.1	0.5	-0.4	0.8	1.3	2.8	0.8	0.677778
hypothetical protein C8J_0241 [Campylobacter jejuni subsp. jejuni 81116]	gi|157414561	75% (0.12)	-0.1	0.1	0.3	0.1	0.2		0.111111			0.2	0.2	0.4	0.266667		-0.2	0.1	0.4	0.1		-0.5	0	0.4	-0.0333333			0.2	0.2	0.4	-0.2	0.1	0.4	-0.5	0	0.4	0.111111
hypothetical protein C8J_0249 [Campylobacter jejuni subsp. jejuni 81116]	gi|157414569	75% (0.083)	-0.2	0	-0.1	-0.1	0.1		-0.2			0	0	0	0		-0.9	-0.1	-0.1	-0.366667		-0.5	-0.1	-0.1	-0.233333			0	0	0	-0.9	-0.1	-0.1	-0.5	-0.1	-0.1	-0.2
hypothetical protein C8J_0256 [Campylobacter jejuni subsp. jejuni 81116]	gi|157414576	95% (0.014)	0.1	0.1	0.1	0.1	1.69967e-17		-0.133333			0	0	0	0		-0.6	0	0	-0.2		-0.3	-0.2	-0.1	-0.2			0	0	0	-0.6	0	0	-0.3	-0.2	-0.1	-0.133333
hypothetical protein C8J_0279 [Campylobacter jejuni subsp. jejuni 81116]	gi|157414599	0% (0.067)		-0.1	-0.1	-0.1	0		-0.0166667				0	0	0			-0.2	-0.1	-0.15			0.2	0	0.1				0	0		-0.2	-0.1		0.2	0	-0.0166667
hypothetical protein C8J_0300 [Campylobacter jejuni subsp. jejuni 81116]	gi|157414620	75% (0.0034)	0		0	0	0		-0.3			0		0	0		-1.4		0	-0.7		-0.4		0	-0.2			0		0	-1.4		0	-0.4		0	-0.3
hypothetical protein C8J_0327 [Campylobacter jejuni subsp. jejuni 81116]	gi|157414647	75% (0.036)	0.4	-0.1	0.2	0.166667	0.251661		-0.0777778			0	-0.1	-0.3	-0.133333		-0.3	-0.1	0	-0.133333		0	0	0.1	0.0333333			0	-0.1	-0.3	-0.3	-0.1	0	0	0	0.1	-0.0777778
hypothetical protein C8J_0340 [Campylobacter jejuni subsp. jejuni 81116]	gi|157414660	0% (0.31)	-0.1	-0.2	0	-0.1	0.1		0.0555556			0	0	0	0		0.3	-0.1	0.1	0.1		0.3	-0.1	0	0.0666667			0	0	0	0.3	-0.1	0.1	0.3	-0.1	0	0.0555556
hypothetical protein C8J_0347 [Campylobacter jejuni subsp. jejuni 81116]	gi|157414667	75% (0.18)	0.2	0.2	0.1	0.166667	0.057735		0.0777778			-0.2	0	0	-0.0666667		0.3	0.1	0.1	0.166667		0.1	0.2	0.1	0.133333			-0.2	0	0	0.3	0.1	0.1	0.1	0.2	0.1	0.0777778
hypothetical protein C8J_0422 [Campylobacter jejuni subsp. jejuni 81116]	gi|157414742	95% (0.039)	0.6	-0.2	-0.1	0.1	0.43589		0.0777778			-0.1	0	0	-0.0333333		0	0.1	-0.1	0		0.4	0.2	0.2	0.266667			-0.1	0	0	0	0.1	-0.1	0.4	0.2	0.2	0.0777778
hypothetical protein C8J_0500 [Campylobacter jejuni subsp. jejuni 81116]	gi|157414820	95% (0.00063)	0	-0.1	-0.1	-0.0666667	0.057735		-0.0888889			0	0	0	0		-0.2	0.1	0	-0.0333333		-0.5	-0.1	-0.1	-0.233333			0	0	0	-0.2	0.1	0	-0.5	-0.1	-0.1	-0.0888889
hypothetical protein C8J_0501 [Campylobacter jejuni subsp. jejuni 81116]	gi|157414821	0% (0.28)		0.4	0.1	0.25	0.212132		0.0666667				0	0	0			0.1	0	0.05			0.3	0	0.15				0	0		0.1	0		0.3	0	0.0666667
hypothetical protein C8J_0522 [Campylobacter jejuni subsp. jejuni 81116]	gi|157414842	95% (0.017)	0.1	0	0.2	0.1	0.1		-0.166667			0	0	0	0		-0.7	0.1	0	-0.2		-0.4	-0.2	-0.3	-0.3			0	0	0	-0.7	0.1	0	-0.4	-0.2	-0.3	-0.166667
hypothetical protein C8J_0572 [Campylobacter jejuni subsp. jejuni 81116]	gi|157414892	0% (0.13)	1.1	0.1	0.5	0.566667	0.503322		0.288889			0.1	0	0.1	0.0666667		0.7	-0.2	0.3	0.266667		1	0	0.6	0.533333			0.1	0	0.1	0.7	-0.2	0.3	1	0	0.6	0.288889
hypothetical protein C8J_0616 [Campylobacter jejuni subsp. jejuni 81116]	gi|157414936	0% (0.30)	0.9	0.2	0.1	0.4	0.43589		0.266667			0	0	0	0		1.3	-0.1	0.1	0.433333		1.1	0	0	0.366667			0	0	0	1.3	-0.1	0.1	1.1	0	0	0.266667
hypothetical protein C8J_0623 [Campylobacter jejuni subsp. jejuni 81116]	gi|157414943	0% (0.33)			0	0	#DIV/0!		-0.0333333					0	0				-0.1	-0.1				0	0					0			-0.1			0	-0.0333333
hypothetical protein C8J_0633 [Campylobacter jejuni subsp. jejuni 81116]	gi|157414953	95% (0.033)	0.8	0.3	0.4	0.5	0.264575		0.166667			0	0	0	0		0.4	0	0.1	0.166667		0.5	0.3	0.2	0.333333			0	0	0	0.4	0	0.1	0.5	0.3	0.2	0.166667
hypothetical protein C8J_0634 [Campylobacter jejuni subsp. jejuni 81116]	gi|157414954	0% (0.12)	0.2	0.6	-0.1	0.233333	0.351188		0.122222			0	0.1	-0.1	0		0.2	0.7	-0.2	0.233333		0.2	0.4	-0.2	0.133333			0	0.1	-0.1	0.2	0.7	-0.2	0.2	0.4	-0.2	0.122222
hypothetical protein C8J_0670 [Campylobacter jejuni subsp. jejuni 81116]	gi|157414990	95% (0.028)	0.2	0	0.2	0.133333	0.11547		-0.0444444			0	0	0	0		-0.2	0	0.1	-0.0333333		-0.2	-0.1	0	-0.1			0	0	0	-0.2	0	0.1	-0.2	-0.1	0	-0.0444444
hypothetical protein C8J_0678 [Campylobacter jejuni subsp. jejuni 81116]	gi|157414998	0% (0.20)	-0.2	-0.3	0.1	-0.133333	0.208167		-0.255556			0	0	0	0		-0.7	-0.1	0	-0.266667		-0.8	-0.7	0	-0.5			0	0	0	-0.7	-0.1	0	-0.8	-0.7	0	-0.255556
hypothetical protein C8J_0770 [Campylobacter jejuni subsp. jejuni 81116]	gi|157415090	0% (0.29)	-0.1		-0.1	-0.1	0		-0.8			0		0	0		-2.9		-0.1	-1.5		-1.7		-0.1	-0.9			0		0	-2.9		-0.1	-1.7		-0.1	-0.8
hypothetical protein C8J_0796 [Campylobacter jejuni subsp. jejuni 81116]	gi|157415116	95% (< 0.0001)	0.5	0.3	0.1	0.3	0.2		-0.244444			0	0	0	0		-0.5	0	0	-0.166667		-0.8	-0.6	-0.3	-0.566667			0	0	0	-0.5	0	0	-0.8	-0.6	-0.3	-0.244444
hypothetical protein C8J_0821 [Campylobacter jejuni subsp. jejuni 81116]	gi|157415141	0% (0.33)	0.6	-0.1	0	0.166667	0.378594		0.0888889			0	0	0	0		0.5	-0.1	0	0.133333		0.5	-0.2	0.1	0.133333			0	0	0	0.5	-0.1	0	0.5	-0.2	0.1	0.0888889
hypothetical protein C8J_0863 [Campylobacter jejuni subsp. jejuni 81116]	gi|157415183	0% (0.53)	-0.2	-0.2	0.2	-0.0666667	0.23094		0.0333333			0	0	0	0		0.3	0.1	0	0.133333		-0.1	-0.1	0.1	-0.0333333			0	0	0	0.3	0.1	0	-0.1	-0.1	0.1	0.0333333
hypothetical protein C8J_0923 [Campylobacter jejuni subsp. jejuni 81116]	gi|157415243	95% (0.00075)	0.2	0.2	0	0.133333	0.11547		-0.0222222			0	0	0	0		0	0	0	0		-0.3	0.1	0	-0.0666667			0	0	0	0	0	0	-0.3	0.1	0	-0.0222222
hypothetical protein C8J_0926 [Campylobacter jejuni subsp. jejuni 81116]	gi|157415246	0% (0.73)	0.9	0.1	-0.1	0.3	0.52915		-0.0888889			0	0	0	0		-0.5	0.4	-0.1	-0.0666667		-0.4	0	-0.2	-0.2			0	0	0	-0.5	0.4	-0.1	-0.4	0	-0.2	-0.0888889
hypothetical protein C8J_0973 [Campylobacter jejuni subsp. jejuni 81116]	gi|157415293	0% (0.47)	0.1	0.2	0.2	0.166667	0.057735		-0.0111111			0	0	0	0		-0.1	-0.1	0	-0.0666667		-0.1	0	0.2	0.0333333			0	0	0	-0.1	-0.1	0	-0.1	0	0.2	-0.0111111
hypothetical protein C8J_0998 [Campylobacter jejuni subsp. jejuni 81116]	gi|157415318	95% (0.0030)	0.2	0.2	0.6	0.333333	0.23094		0.1			0	0	0	0		0	0.1	0.3	0.133333		0.1	-0.1	0.5	0.166667			0	0	0	0	0.1	0.3	0.1	-0.1	0.5	0.1
hypothetical protein C8J_1010 [Campylobacter jejuni subsp. jejuni 81116]	gi|157415330	75% (0.10)	-0.1	-0.1	-0.2	-0.133333	0.057735		-0.144444			0	0	0	0		-0.8	0.1	0	-0.233333		-0.3	-0.3	0	-0.2			0	0	0	-0.8	0.1	0	-0.3	-0.3	0	-0.144444
hypothetical protein C8J_1027 [Campylobacter jejuni subsp. jejuni 81116]	gi|157415347	0% (0.33)	0.3	0.1	0.1	0.166667	0.11547		0.211111			0.1	0.1	0.1	0.1		0.6	0	0	0.2		0.7	0.1	0.2	0.333333			0.1	0.1	0.1	0.6	0	0	0.7	0.1	0.2	0.211111
hypothetical protein C8J_1030 [Campylobacter jejuni subsp. jejuni 81116]	gi|157415350	0% (0.55)	0.1	0	0.2	0.1	0.1		0			0	0	0.1	0.0333333		-0.3	0	0.1	-0.0666667		0.1	-0.1	0.1	0.0333333			0	0	0.1	-0.3	0	0.1	0.1	-0.1	0.1	0
hypothetical protein C8J_1106 [Campylobacter jejuni subsp. jejuni 81116]	gi|157415426	0% (0.37)	0.3	0.2	0.4	0.3	0.1		0.1			0	0	0	0		0.6	0.1	-0.1	0.2		0.1	0	0.2	0.1			0	0	0	0.6	0.1	-0.1	0.1	0	0.2	0.1
hypothetical protein C8J_1114 [Campylobacter jejuni subsp. jejuni 81116]	gi|157415434	95% (< 0.0001)	-0.3	-0.6	-0.2	-0.366667	0.208167		-0.322222			0	0	0	0		-0.9	-0.1	-0.1	-0.366667		-1.1	-0.2	-0.5	-0.6			0	0	0	-0.9	-0.1	-0.1	-1.1	-0.2	-0.5	-0.322222
hypothetical protein C8J_1151 [Campylobacter jejuni subsp. jejuni 81116]	gi|157415471	95% (0.022)	0.3	0.1	0.1	0.166667	0.11547		0.0777778			0	0	0	0		0.1	0.2	0.2	0.166667		0.1	0	0.1	0.0666667			0	0	0	0.1	0.2	0.2	0.1	0	0.1	0.0777778
hypothetical protein C8J_1185 [Campylobacter jejuni subsp. jejuni 81116]	gi|157415505	95% (0.00100)	-0.1		0.3	0.1	0.282843		0.3			0		0	0		0.1		0.3	0.2		0.5		0.9	0.7			0		0	0.1		0.3	0.5		0.9	0.3
hypothetical protein C8J_1195 [Campylobacter jejuni subsp. jejuni 81116]	gi|157415515	75% (0.19)	-0.1	-0.1	0	-0.0666667	0.057735		-0.455556			0	0	0	0		-1.7	-0.1	-0.3	-0.7		-1.3	-0.3	-0.4	-0.666667			0	0	0	-1.7	-0.1	-0.3	-1.3	-0.3	-0.4	-0.455556
hypothetical protein C8J_1232 [Campylobacter jejuni subsp. jejuni 81116]	gi|157415552	95% (0.00100)	0.3	0.4	0.4	0.366667	0.057735		0.0777778			-0.1	0	0	-0.0333333		-0.3	-0.1	0.3	-0.0333333		0.3	0.3	0.3	0.3			-0.1	0	0	-0.3	-0.1	0.3	0.3	0.3	0.3	0.0777778
hypothetical protein C8J_1389 [Campylobacter jejuni subsp. jejuni 81116]	gi|157415708	75% (0.071)	-0.1	0	-0.3	-0.133333	0.152753		-0.0333333			0	0	0	0		-0.1	-0.1	-0.2	-0.133333		0.2	0	-0.1	0.0333333			0	0	0	-0.1	-0.1	-0.2	0.2	0	-0.1	-0.0333333
hypothetical protein C8J_1400 [Campylobacter jejuni subsp. jejuni 81116]	gi|157415719	0% (0.18)	1.6	0.1	0.3	0.666667	0.814453		0.433333			-0.2	0.1	0.2	0.0333333		1.9	0	0.2	0.7		1.7	-0.2	0.2	0.566667			-0.2	0.1	0.2	1.9	0	0.2	1.7	-0.2	0.2	0.433333
hypothetical protein C8J_1432 [Campylobacter jejuni subsp. jejuni 81116]	gi|157415751	0% (0.93)	0	-0.5	0	-0.166667	0.288675		-1.11111			0	0	0	0		-6.5	0.1	0.1	-2.1		-3.6	-0.1	0	-1.23333			0	0	0	-6.5	0.1	0.1	-3.6	-0.1	0	-1.11111
hypothetical protein C8J_1525 [Campylobacter jejuni subsp. jejuni 81116]	gi|157415843	0% (0.92)	0.4		-0.2	0.1	0.424264		-0.0166667			0		0	0		0		-0.1	-0.05		0.2		-0.2	0			0		0	0		-0.1	0.2		-0.2	-0.0166667
hypothetical protein C8J_1529 [Campylobacter jejuni subsp. jejuni 81116]	gi|157415847	0% (0.98)	-0.1	0.1	0	0	0.1		-0.0777778			0	0	0	0		0.4	-0.4	0.1	0.0333333		0.1	-0.6	-0.3	-0.266667			0	0	0	0.4	-0.4	0.1	0.1	-0.6	-0.3	-0.0777778
hypothetical protein C8J_1561 [Campylobacter jejuni subsp. jejuni 81116]	gi|157415879	0% (0.11)	-0.2	0	-0.1	-0.1	0.1		0.0666667			0.1	0.1	0.1	0.1		0.4	-0.1	0	0.1		-0.1	0.3	-0.2	0			0.1	0.1	0.1	0.4	-0.1	0	-0.1	0.3	-0.2	0.0666667
hypothetical protein Cj0008 [Campylobacter jejuni subsp. jejuni NCTC 11168]	gi|218561701	95% (< 0.0001)	1	0.2	0.6	0.6	0.4		0.3			0.1	0.1	0.1	0.1		0.8	2	0.7	1.16667		-0.8	-0.3	0	-0.366667			0.1	0.1	0.1	0.8	2	0.7	-0.8	-0.3	0	0.3
hypothetical protein Cj0118 [Campylobacter jejuni subsp. jejuni NCTC 11168]	gi|218561799	0% (0.065)	0	0.4	0.3	0.233333	0.208167		0.177778			0	0.2	0.2	0.133333		-0.1	0.4	0.1	0.133333		0.3	0.3	0.2	0.266667			0	0.2	0.2	-0.1	0.4	0.1	0.3	0.3	0.2	0.177778
hypothetical protein Cj0140 [Campylobacter jejuni subsp. jejuni NCTC 11168]	gi|218561821	95% (< 0.0001)	-0.2	-0.2	0	-0.133333	0.11547		-0.911111			0	0	0	0		-0.8	0	0	-0.266667		-2.9	-2.2	-2.3	-2.46667			0	0	0	-0.8	0	0	-2.9	-2.2	-2.3	-0.911111
hypothetical protein Cj0152c [Campylobacter jejuni subsp. jejuni NCTC 11168]	gi|218561833	75% (0.47)	0.3	0.1	0	0.133333	0.152753		-0.166667			-0.1	-0.3	-0.1	-0.166667		-0.7	-0.1	0	-0.266667		-0.3	0.1	0	-0.0666667			-0.1	-0.3	-0.1	-0.7	-0.1	0	-0.3	0.1	0	-0.166667
hypothetical protein Cj0163c [Campylobacter jejuni subsp. jejuni NCTC 11168]	gi|218561844	95% (0.032)	0.2	0	0	0.0666667	0.11547		-0.122222			0	0	0	0		-0.6	-0.1	0	-0.233333		-0.4	0	0	-0.133333			0	0	0	-0.6	-0.1	0	-0.4	0	0	-0.122222
hypothetical protein Cj0170 [Campylobacter jejuni subsp. jejuni NCTC 11168]	gi|218561850	95% (< 0.0001)	-2.2	-2.8	-2.7	-2.56667	0.321455		-0.666667			0.1	0	0	0.0333333		0.6	0.4	0.5	0.5		-2.1	-2.6	-2.9	-2.53333			0.1	0	0	0.6	0.4	0.5	-2.1	-2.6	-2.9	-0.666667
hypothetical protein Cj0190c [Campylobacter jejuni subsp. jejuni NCTC 11168]	gi|218561869	75% (0.024)	0.1	0.2	0.4	0.233333	0.152753		0.166667			0	0	-0.1	-0.0333333		0.4	0	0.5	0.3		0.4	-0.1	0.4	0.233333			0	0	-0.1	0.4	0	0.5	0.4	-0.1	0.4	0.166667
hypothetical protein Cj0248 [Campylobacter jejuni subsp. jejuni NCTC 11168]	gi|218561911	0% (0.11)	0.6	0	0.3	0.3	0.3		0.144444			0.1	-0.2	0.2	0.0333333		0.4	0	0.3	0.233333		0.3	0	0.2	0.166667			0.1	-0.2	0.2	0.4	0	0.3	0.3	0	0.2	0.144444
hypothetical protein Cj0253 [Campylobacter jejuni subsp. jejuni NCTC 11168]	gi|218561916	0% (0.25)	-0.4	-0.5	-0.1	-0.333333	0.208167		-0.211111			0	0	0	0		-0.7	0.1	-0.1	-0.233333		-0.7	-0.5	0	-0.4			0	0	0	-0.7	0.1	-0.1	-0.7	-0.5	0	-0.211111
hypothetical protein Cj0331c [Campylobacter jejuni subsp. jejuni NCTC 11168]	gi|218561990	0% (0.43)		-0.3	0.6	0.15	0.636396		0.25				0	-0.1	-0.05			0	0.7	0.35			0	0.9	0.45				0	-0.1		0	0.7		0	0.9	0.25
hypothetical protein Cj0380c [Campylobacter jejuni subsp. jejuni NCTC 11168]	gi|218562038	95% (< 0.0001)	0.2	0	0.1	0.1	0.1		-0.166667			0	0	0	0		-0.6	-0.2	-0.2	-0.333333		-0.2	-0.2	-0.1	-0.166667			0	0	0	-0.6	-0.2	-0.2	-0.2	-0.2	-0.1	-0.166667
hypothetical protein Cj0391c [Campylobacter jejuni subsp. jejuni NCTC 11168]	gi|218562049	95% (0.00057)	1	0.9	0.4	0.766667	0.321455		-0.233333			0.1	-0.1	0.1	0.0333333		0.6	0.4	0.2	0.4		-0.7	-1	-1.7	-1.13333			0.1	-0.1	0.1	0.6	0.4	0.2	-0.7	-1	-1.7	-0.233333
hypothetical protein Cj0397c [Campylobacter jejuni subsp. jejuni NCTC 11168]	gi|218562055	75% (0.16)	0.6	0.1	0.4	0.366667	0.251661		0.0666667			0.3	0.1	0.1	0.166667		-0.5	-0.1	0.3	-0.1		0.1	-0.1	0.4	0.133333			0.3	0.1	0.1	-0.5	-0.1	0.3	0.1	-0.1	0.4	0.0666667
hypothetical protein Cj0427 [Campylobacter jejuni subsp. jejuni NCTC 11168]	gi|218562085	95% (0.0050)	0.7	1.2	1.3	1.06667	0.321455		0.255556			-0.1	0	0.2	0.0333333		-1.1	0.7	1.1	0.233333		-0.9	1.2	1.2	0.5			-0.1	0	0.2	-1.1	0.7	1.1	-0.9	1.2	1.2	0.255556
hypothetical protein Cj0429c [Campylobacter jejuni subsp. jejuni NCTC 11168]	gi|218562087	0% (0.38)	-0.1	0	0	-0.0333333	0.057735		-0.455556			0	0	0	0		-2.5	0	0	-0.833333		-1.5	0	-0.1	-0.533333			0	0	0	-2.5	0	0	-1.5	0	-0.1	-0.455556
hypothetical protein Cj0459c [Campylobacter jejuni subsp. jejuni NCTC 11168]	gi|218562114	0% (0.82)	0.1	0.1	0.1	0.1	1.69967e-17		-0.0555556			0	0	0	0		-0.1	-0.1	-0.1	-0.1		0	-0.2	0	-0.0666667			0	0	0	-0.1	-0.1	-0.1	0	-0.2	0	-0.0555556
hypothetical protein Cj0550 [Campylobacter jejuni subsp. jejuni NCTC 11168]	gi|218562202	75% (0.040)	1	-0.2	-0.1	0.233333	0.665833		-0.322222			0	0	0	0		-2.7	0	0.2	-0.833333		-1.3	0.4	0.5	-0.133333			0	0	0	-2.7	0	0.2	-1.3	0.4	0.5	-0.322222
hypothetical protein Cj0554 [Campylobacter jejuni subsp. jejuni NCTC 11168]	gi|218562206	95% (< 0.0001)	0.5	0.5	0.2	0.4	0.173205		0.0111111			0	0	0	0		0.1	0.3	0.1	0.166667		-0.6	0.2	0	-0.133333			0	0	0	0.1	0.3	0.1	-0.6	0.2	0	0.0111111
hypothetical protein Cj0566 [Campylobacter jejuni subsp. jejuni NCTC 11168]	gi|218562217	75% (0.0070)			1.6	1.6	#DIV/0!		0.233333					0	0				1	1				-0.3	-0.3					0			1			-0.3	0.233333
hypothetical protein Cj0598 [Campylobacter jejuni subsp. jejuni NCTC 11168]	gi|218562249	75% (0.079)	0.5	0.2	0.2	0.3	0.173205		0.0333333			0	0	0	0		0.1	0	0	0.0333333		0.1	0.1	0	0.0666667			0	0	0	0.1	0	0	0.1	0.1	0	0.0333333
hypothetical protein Cj0621 [Campylobacter jejuni subsp. jejuni NCTC 11168]	gi|218562272	75% (0.68)	-0.4	-0.2	0.1	-0.166667	0.251661		-0.0777778			-0.1	0	0	-0.0333333		-0.4	0.1	0.1	-0.0666667		-0.6	0.1	0.1	-0.133333			-0.1	0	0	-0.4	0.1	0.1	-0.6	0.1	0.1	-0.0777778
hypothetical protein Cj0706 [Campylobacter jejuni subsp. jejuni NCTC 11168]	gi|218562345	75% (0.0012)	0.6	0.1	0.1	0.266667	0.288675		0.0777778			-0.1	0	0	-0.0333333		0.3	0.1	0	0.133333		0.4	0	0	0.133333			-0.1	0	0	0.3	0.1	0	0.4	0	0	0.0777778
hypothetical protein Cj0760 [Campylobacter jejuni subsp. jejuni NCTC 11168]	gi|218562388	95% (0.012)	0.1	0	0.4	0.166667	0.208167		-0.0666667			0	0	0	0		-0.1	-0.1	0	-0.0666667		-0.2	-0.4	0.2	-0.133333			0	0	0	-0.1	-0.1	0	-0.2	-0.4	0.2	-0.0666667
hypothetical protein Cj0761 [Campylobacter jejuni subsp. jejuni NCTC 11168]	gi|218562389	0% (0.098)	0	0	0.1	0.0333333	0.057735		-0.2			0	0	0	0		-1.1	0	0	-0.366667		-0.5	-0.2	0	-0.233333			0	0	0	-1.1	0	0	-0.5	-0.2	0	-0.2
hypothetical protein Cj0787 [Campylobacter jejuni subsp. jejuni NCTC 11168]	gi|218562415	0% (0.060)	0.1	0	0	0.0333333	0.057735		-0.222222			0	0	0	0		-1	-0.2	0	-0.4		-0.5	-0.3	0	-0.266667			0	0	0	-1	-0.2	0	-0.5	-0.3	0	-0.222222
hypothetical protein Cj0837c [Campylobacter jejuni subsp. jejuni NCTC 11168]	gi|218562465	0% (0.82)	-0.2	0	0	-0.0666667	0.11547		-0.0666667			0	0	0	0		-0.2	0	0	-0.0666667		-0.3	0	-0.1	-0.133333			0	0	0	-0.2	0	0	-0.3	0	-0.1	-0.0666667
hypothetical protein Cj1012c [Campylobacter jejuni subsp. jejuni NCTC 11168]	gi|218562628	0% (0.78)	-0.1	-0.1	0.1	-0.0333333	0.11547		0.0333333			0	0	0	0		0.3	-0.1	-0.1	0.0333333		0.3	-0.1	0	0.0666667			0	0	0	0.3	-0.1	-0.1	0.3	-0.1	0	0.0333333
hypothetical protein Cj1217c [Campylobacter jejuni subsp. jejuni NCTC 11168]	gi|218562829	0% (0.59)	0	-0.5	-0.1	-0.2	0.264575		-0.144444			0	0	0	0		-0.6	-0.2	-0.1	-0.3		-0.3	0.1	-0.2	-0.133333			0	0	0	-0.6	-0.2	-0.1	-0.3	0.1	-0.2	-0.144444
hypothetical protein Cj1236 [Campylobacter jejuni subsp. jejuni NCTC 11168]	gi|218562848	0% (0.18)	0.1		0.1	0.1	0		-0.0666667			0		0	0		-0.4		0.1	-0.15		-0.2		0.1	-0.05			0		0	-0.4		0.1	-0.2		0.1	-0.0666667
hypothetical protein Cj1245c [Campylobacter jejuni subsp. jejuni NCTC 11168]	gi|218562857	75% (0.59)	-0.2	-0.3	-0.1	-0.2	0.1		-0.0888889			0	0	0	0		-0.2	-0.1	-0.1	-0.133333		-0.1	-0.1	-0.2	-0.133333			0	0	0	-0.2	-0.1	-0.1	-0.1	-0.1	-0.2	-0.0888889
hypothetical protein Cj1249 [Campylobacter jejuni subsp. jejuni NCTC 11168]	gi|218562861	95% (0.031)	0.1	0.3	0.4	0.266667	0.152753		0.188889			0.1	0.1	0.2	0.133333		0	0.1	0.4	0.166667		0.1	0.3	0.4	0.266667			0.1	0.1	0.2	0	0.1	0.4	0.1	0.3	0.4	0.188889
hypothetical protein Cj1295 [Campylobacter jejuni subsp. jejuni NCTC 11168]	gi|218562906	95% (< 0.0001)	-0.4	-0.1	-1.4	-0.633333	0.680686		0.155556			0.1	0.1	0.1	0.1		0	0.2	-0.3	-0.0333333		0.5	0.9	-0.2	0.4			0.1	0.1	0.1	0	0.2	-0.3	0.5	0.9	-0.2	0.155556
hypothetical protein Cj1301 [Campylobacter jejuni subsp. jejuni NCTC 11168]	gi|218562912	0% (0.12)	0	-0.2	0	-0.0666667	0.11547		-0.0666667			0	0	0	0		-0.5	-0.1	0	-0.2		-0.2	0	0.2	0			0	0	0	-0.5	-0.1	0	-0.2	0	0.2	-0.0666667
hypothetical protein Cj1306c [Campylobacter jejuni subsp. jejuni NCTC 11168]	gi|218562917	95% (0.012)	-0.1	-0.4	0.2	-0.1	0.3		-0.0888889			0	0	0	0		-0.5	-0.1	0	-0.2		0	-0.2	0	-0.0666667			0	0	0	-0.5	-0.1	0	0	-0.2	0	-0.0888889
hypothetical protein Cj1309c [Campylobacter jejuni subsp. jejuni NCTC 11168]	gi|218562920	95% (0.0012)	0.2	0.1	0.1	0.133333	0.057735		-0.233333			-0.1	0	-0.1	-0.0666667		-0.7	-0.3	-0.4	-0.466667		-0.4	0.2	-0.3	-0.166667			-0.1	0	-0.1	-0.7	-0.3	-0.4	-0.4	0.2	-0.3	-0.233333
hypothetical protein Cj1324 [Campylobacter jejuni subsp. jejuni NCTC 11168]	gi|218562935	75% (0.10)	-0.2	-0.2	0.1	-0.1	0.173205		0.1			-0.1	0	0.2	0.0333333		0.1	0.1	-0.1	0.0333333		0.5	0.2	0	0.233333			-0.1	0	0.2	0.1	0.1	-0.1	0.5	0.2	0	0.1
hypothetical protein Cj1330 [Campylobacter jejuni subsp. jejuni NCTC 11168]	gi|218562940	0% (0.81)	-0.1	0	0	-0.0333333	0.057735		-0.0111111			0	0	0	0		-0.1	0.1	-0.1	-0.0333333		0.1	-0.2	0.1	0			0	0	0	-0.1	0.1	-0.1	0.1	-0.2	0.1	-0.0111111
hypothetical protein Cj1340c [Campylobacter jejuni subsp. jejuni NCTC 11168]	gi|218562949	95% (0.0050)	0.5	0.3	0.1	0.3	0.2		0.133333			0	0	0	0		0	0.3	0.2	0.166667		0.2	0.3	0.2	0.233333			0	0	0	0	0.3	0.2	0.2	0.3	0.2	0.133333
hypothetical protein Cj1368 [Campylobacter jejuni subsp. jejuni NCTC 11168]	gi|218562977	0% (0.40)	0.1	0	0.3	0.133333	0.152753		0.1			0	0	0.1	0.0333333		0.2	0	0.3	0.166667		0.1	-0.1	0.3	0.1			0	0	0.1	0.2	0	0.3	0.1	-0.1	0.3	0.1
hypothetical protein Cj1418c [Campylobacter jejuni subsp. jejuni NCTC 11168]	gi|218563022	75% (0.029)	0.2	0	0.1	0.1	0.1		0.122222			0.1	0	0.1	0.0666667		0.2	0	0.2	0.133333		0.3	0	0.2	0.166667			0.1	0	0.1	0.2	0	0.2	0.3	0	0.2	0.122222
hypothetical protein Cj1429c [Campylobacter jejuni subsp. jejuni NCTC 11168]	gi|218563033	95% (< 0.0001)	-2.4	-2.6	-0.2	-1.73333	1.33167		0.544444			0.1	0	0.2	0.1		-0.1	-1	2.2	0.366667		0.2	1.1	2.2	1.16667			0.1	0	0.2	-0.1	-1	2.2	0.2	1.1	2.2	0.544444
hypothetical protein Cj1433c [Campylobacter jejuni subsp. jejuni NCTC 11168]	gi|218563037	75% (0.95)	0.1	-0.1	-0.2	-0.0666667	0.152753		-0.133333			0	-0.1	-0.2	-0.1		-0.1	-0.3	-0.2	-0.2		0.1	-0.1	-0.3	-0.1			0	-0.1	-0.2	-0.1	-0.3	-0.2	0.1	-0.1	-0.3	-0.133333
hypothetical protein Cj1459 [Campylobacter jejuni subsp. jejuni NCTC 11168]	gi|218563062	95% (0.047)	0	0.1	0.1	0.0666667	0.057735		-0.166667			-0.2	0	-0.2	-0.133333		-0.9	0	0	-0.3		-0.4	0.2	0	-0.0666667			-0.2	0	-0.2	-0.9	0	0	-0.4	0.2	0	-0.166667
hypothetical protein Cj1460 [Campylobacter jejuni subsp. jejuni NCTC 11168]	gi|218563063	95% (0.017)	0.2	0	0.1	0.1	0.1		-0.222222			0	0	0	0		-1.2	-0.1	0	-0.433333		-0.6	-0.2	0.1	-0.233333			0	0	0	-1.2	-0.1	0	-0.6	-0.2	0.1	-0.222222
hypothetical protein Cj1552c [Campylobacter jejuni subsp. jejuni NCTC 11168]	gi|218563145	0% (0.52)	-0.1	0	0.1	0	0.1		0			0	0	0	0		-0.2	0	0	-0.0666667		0	0	0.2	0.0666667			0	0	0	-0.2	0	0	0	0	0.2	0
hypothetical protein Cj1589 [Campylobacter jejuni subsp. jejuni NCTC 11168]	gi|218563178	75% (0.67)	0.2	0	0.3	0.166667	0.152753		-0.0555556			-0.2	0	0	-0.0666667		-0.4	0	0.3	-0.0333333		0	-0.3	0.1	-0.0666667			-0.2	0	0	-0.4	0	0.3	0	-0.3	0.1	-0.0555556
hypothetical protein Cj1602 [Campylobacter jejuni subsp. jejuni NCTC 11168]	gi|218563191	0% (0.43)	0.3	-0.2	0.1	0.0666667	0.251661		0.122222			0.1	0	0	0.0333333		0.4	0	0.1	0.166667		0.5	-0.1	0.1	0.166667			0.1	0	0	0.4	0	0.1	0.5	-0.1	0.1	0.122222
hypothetical protein Cj1674 [Campylobacter jejuni subsp. jejuni NCTC 11168]	gi|218563262	75% (0.12)	0.2	0	0.3	0.166667	0.152753		0.211111			0	0	0.2	0.0666667		0.5	0	0.4	0.3		0.5	0.1	0.2	0.266667			0	0	0.2	0.5	0	0.4	0.5	0.1	0.2	0.211111
hypothetical protein Cj1679 [Campylobacter jejuni subsp. jejuni NCTC 11168]	gi|218563266	0% (0.12)	0.1	-0.2	0	-0.0333333	0.152753		-0.155556			0	0	0	0		-0.8	-0.1	0	-0.3		-0.3	-0.1	-0.1	-0.166667			0	0	0	-0.8	-0.1	0	-0.3	-0.1	-0.1	-0.155556
hypothetical protein Cj1712 [Campylobacter jejuni subsp. jejuni NCTC 11168]	gi|218563298	0% (0.55)	-0.1		-0.4	-0.25	0.212132		-0.316667			0		0	0		-1		0	-0.5		-0.7		-0.2	-0.45			0		0	-1		0	-0.7		-0.2	-0.316667
hypothetical protein CJE0032 [Campylobacter jejuni RM1221]	gi|57237047	75% (0.12)	0.2	-0.3	0	-0.0333333	0.251661		-0.0333333			0	0	0	0		-0.3	-0.1	0	-0.133333		0.1	0	0	0.0333333			0	0	0	-0.3	-0.1	0	0.1	0	0	-0.0333333
hypothetical protein CJE0257 [Campylobacter jejuni RM1221]	gi|57237267	0% (0.62)		-0.4		-0.4	#DIV/0!		-0.0222222			0	0	0	0		0.6	0.1	-0.4	0.1		0.4	-0.3	-0.6	-0.166667			0	0	0	0.6	0.1	-0.4	0.4	-0.3	-0.6	-0.0222222
hypothetical protein CJE0401 [Campylobacter jejuni RM1221]	gi|57237407	75% (0.22)	0.3	0.1	0.4	0.266667	0.152753		-0.0555556			0	0	0.1	0.0333333		-0.8	-0.1	0.3	-0.2		-0.1	-0.1	0.2	0			0	0	0.1	-0.8	-0.1	0.3	-0.1	-0.1	0.2	-0.0555556
hypothetical protein CJE0627 [Campylobacter jejuni RM1221]	gi|57238277	75% (0.011)	0	0	-0.2	-0.0666667	0.11547		-0.277778			0	0	0	0		-1.5	0	0	-0.5		-0.7	-0.3	0	-0.333333			0	0	0	-1.5	0	0	-0.7	-0.3	0	-0.277778
hypothetical protein CJE1124 [Campylobacter jejuni RM1221]	gi|57237868	75% (0.016)			-0.3	-0.3	#DIV/0!		0.7					0	0				-1.5	-1.5				3.6	3.6					0			-1.5			3.6	0.7
hypothetical protein CJE1429 [Campylobacter jejuni RM1221]	gi|57238165	95% (0.017)	-0.2	-0.2	0	-0.133333	0.11547		-0.144444			0	0	0	0		-0.7	-0.1	-0.1	-0.3		-0.2	0	-0.2	-0.133333			0	0	0	-0.7	-0.1	-0.1	-0.2	0	-0.2	-0.144444
hypothetical protein CJE1432 [Campylobacter jejuni RM1221]	gi|57238168	0% (0.19)		0	0.3	0.15	0.212132		0.0833333				0	0	0			0.1	0.1	0.1			0.1	0.2	0.15				0	0		0.1	0.1		0.1	0.2	0.0833333
hypothetical protein CJE1442 [Campylobacter jejuni RM1221]	gi|57238724	0% (0.49)	0.3	-0.1	0.2	0.133333	0.208167		0.111111			0	-0.1	-0.1	-0.0666667		0.5	-0.1	0.1	0.166667		0.3	0.1	0.3	0.233333			0	-0.1	-0.1	0.5	-0.1	0.1	0.3	0.1	0.3	0.111111
hypothetical protein CJE1445 [Campylobacter jejuni RM1221]	gi|57238305	0% (0.98)	2.1	-0.5	-0.5	0.366667	1.50111		0.166667			-2.2	0	0	-0.733333		2.7	-0.2	-0.3	0.733333		2.2	-0.1	-0.6	0.5			-2.2	0	0	2.7	-0.2	-0.3	2.2	-0.1	-0.6	0.166667
hypothetical protein CJE1452 [Campylobacter jejuni RM1221]	gi|57238311	95% (0.0040)	-0.1		0.3	0.1	0.282843		-0.3			0		0	0		-0.7		-0.4	-0.55		-0.4		-0.3	-0.35			0		0	-0.7		-0.4	-0.4		-0.3	-0.3
hypothetical protein CJE1466 [Campylobacter jejuni RM1221]	gi|57238325	95% (< 0.0001)	0.1	0.5	0.8	0.466667	0.351188		0.188889			0	0	0	0		0.1	0.1	-0.2	0		0.5	0.9	0.3	0.566667			0	0	0	0.1	0.1	-0.2	0.5	0.9	0.3	0.188889
hypothetical protein CJE1504 [Campylobacter jejuni RM1221]	gi|57238362	95% (< 0.0001)	1.3	1	0.5	0.933333	0.404145		-0.566667			0	0	0	0		-2.6	-1.7	-0.8	-1.7		0	0.6	-0.6	0			0	0	0	-2.6	-1.7	-0.8	0	0.6	-0.6	-0.566667
hypothetical protein CJE1531 [Campylobacter jejuni RM1221]	gi|57238385	95% (< 0.0001)	1.3	0.7	1.9	1.3	0.6		1.17778			0	0	-0.1	-0.0333333		1.5	1.4	2.4	1.76667		1.5	1.5	2.4	1.8			0	0	-0.1	1.5	1.4	2.4	1.5	1.5	2.4	1.17778
hypothetical protein CJE1534 [Campylobacter jejuni RM1221]	gi|57238388	0% (0.24)	0	-0.1	-0.1	-0.0666667	0.057735		-0.577778			0	0	0	0		-2.9	-0.2	-0.2	-1.1		-1.8	-0.1	0	-0.633333			0	0	0	-2.9	-0.2	-0.2	-1.8	-0.1	0	-0.577778
hypothetical protein CJJ81176_0018 [Campylobacter jejuni subsp. jejuni 81-176]	gi|121612963	75% (0.87)	-0.1	-0.1	0	-0.0666667	0.057735		-0.122222			0	0	0	0		-0.5	0	0	-0.166667		-0.4	-0.1	-0.1	-0.2			0	0	0	-0.5	0	0	-0.4	-0.1	-0.1	-0.122222
hypothetical protein CJJ81176_0042 [Campylobacter jejuni subsp. jejuni 81-176]	gi|121613008	0% (0.55)	0.1	0.1	0.2	0.133333	0.057735		0.0777778			0.1	0.1	0.2	0.133333		-0.2	0.1	0.3	0.0666667		-0.3	0.1	0.3	0.0333333			0.1	0.1	0.2	-0.2	0.1	0.3	-0.3	0.1	0.3	0.0777778
hypothetical protein CJJ81176_0079 [Campylobacter jejuni subsp. jejuni 81-176]	gi|121612481	0% (0.28)	-0.1			-0.1	#DIV/0!		-0.366667			0			0		-1.1			-1.1		0			0			0			-1.1			0			-0.366667
hypothetical protein CJJ81176_0110 [Campylobacter jejuni subsp. jejuni 81-176]	gi|121613178	95% (0.00027)	0.8	0.6	1	0.8	0.2		0.522222			0	0.1	0.3	0.133333		0.9	0.3	0.7	0.633333		0.7	0.5	1.2	0.8			0	0.1	0.3	0.9	0.3	0.7	0.7	0.5	1.2	0.522222
hypothetical protein CJJ81176_0173 [Campylobacter jejuni subsp. jejuni 81-176]	gi|121613126	0% (0.83)	0	0.1	0	0.0333333	0.057735		-0.0111111			0	0	0	0		0.4	-0.1	-0.1	0.0666667		0.1	-0.3	-0.1	-0.1			0	0	0	0.4	-0.1	-0.1	0.1	-0.3	-0.1	-0.0111111
hypothetical protein CJJ81176_0181 [Campylobacter jejuni subsp. jejuni 81-176]	gi|121612931	75% (0.20)	0.2	0.3	0.1	0.2	0.1		-0.333333			0	0	0	0		-1.4	0.3	0.1	-0.333333		-1.6	-0.2	-0.2	-0.666667			0	0	0	-1.4	0.3	0.1	-1.6	-0.2	-0.2	-0.333333
hypothetical protein CJJ81176_0278 [Campylobacter jejuni subsp. jejuni 81-176]	gi|121613188	0% (1.00)			0.4	0.4	#DIV/0!		0					0	0					#DIV/0!					#DIV/0!					0							0
hypothetical protein CJJ81176_0281 [Campylobacter jejuni subsp. jejuni 81-176]	gi|121613015	0% (0.057)	0.2	-0.3	-0.1	-0.0666667	0.251661		-0.0111111			0.1	0	0	0.0333333		-0.3	-0.1	0	-0.133333		0	0.1	0.1	0.0666667			0.1	0	0	-0.3	-0.1	0	0	0.1	0.1	-0.0111111
hypothetical protein CJJ81176_0312 [Campylobacter jejuni subsp. jejuni 81-176]	gi|121613574	0% (0.95)	0		-0.1	-0.05	0.0707107		-0.05			0		0	0		-0.2		-0.1	-0.15		0.1		-0.1	0			0		0	-0.2		-0.1	0.1		-0.1	-0.05
hypothetical protein CJJ81176_0335 [Campylobacter jejuni subsp. jejuni 81-176]	gi|121612521	0% (0.18)	0.1	0.1	0.1	0.1	1.69967e-17		0.0444444			0	0	0	0		-0.1	0	0	-0.0333333		0.4	0.1	0	0.166667			0	0	0	-0.1	0	0	0.4	0.1	0	0.0444444
hypothetical protein CJJ81176_0427 [Campylobacter jejuni subsp. jejuni 81-176]	gi|121612581	0% (0.88)	-0.1	-0.1	0.1	-0.0333333	0.11547		-0.0666667			0	0	0	0		-0.3	0	0	-0.1		0	-0.3	0	-0.1			0	0	0	-0.3	0	0	0	-0.3	0	-0.0666667
hypothetical protein CJJ81176_0438 [Campylobacter jejuni subsp. jejuni 81-176]	gi|121613212	95% (0.00069)	0.5	-0.1	-0.1	0.1	0.34641		-0.0666667			-0.3	0	-0.1	-0.133333		0.2	-0.2	0.1	0.0333333		-0.2	-0.2	0.1	-0.1			-0.3	0	-0.1	0.2	-0.2	0.1	-0.2	-0.2	0.1	-0.0666667
hypothetical protein CJJ81176_0479 [Campylobacter jejuni subsp. jejuni 81-176]	gi|121613409	75% (0.046)	0.2	-0.1	-0.1	0	0.173205		-0.122222			0	0	0	0		-1.1	0.1	0	-0.333333		-0.7	0.3	0.3	-0.0333333			0	0	0	-1.1	0.1	0	-0.7	0.3	0.3	-0.122222
hypothetical protein CJJ81176_0480 [Campylobacter jejuni subsp. jejuni 81-176]	gi|121612456	95% (0.00012)	0	0	0.1	0.0333333	0.057735		0.255556			0	0	0	0		0.8	0.1	0.2	0.366667		0.7	0.1	0.4	0.4			0	0	0	0.8	0.1	0.2	0.7	0.1	0.4	0.255556
hypothetical protein CJJ81176_0482 [Campylobacter jejuni subsp. jejuni 81-176]	gi|121613056	0% (0.17)	0.1		0	0.05	0.0707107		0.166667			0		0	0		0.4		0.1	0.25		0.4		0.1	0.25			0		0	0.4		0.1	0.4		0.1	0.166667
hypothetical protein CJJ81176_0487 [Campylobacter jejuni subsp. jejuni 81-176]	gi|121612400	75% (0.0035)	0.3	-0.2	0.4	0.166667	0.321455		0.0888889			0	0	-0.2	-0.0666667		0.1	0	0.2	0.1		0.3	0	0.4	0.233333			0	0	-0.2	0.1	0	0.2	0.3	0	0.4	0.0888889
hypothetical protein CJJ81176_0490 [Campylobacter jejuni subsp. jejuni 81-176]	gi|121613002	0% (0.73)	-0.2	-0.4	0.1	-0.166667	0.251661		-0.166667			0	0	0	0		-0.6	0.1	-0.2	-0.233333		-0.8	-0.1	0.1	-0.266667			0	0	0	-0.6	0.1	-0.2	-0.8	-0.1	0.1	-0.166667
hypothetical protein CJJ81176_0547 [Campylobacter jejuni subsp. jejuni 81-176]	gi|121613054	0% (0.54)	-0.5	-0.2	-0.1	-0.266667	0.208167		0.0333333			0	0	0	0		0.9	0.1	-0.2	0.266667		0.4	-0.7	-0.2	-0.166667			0	0	0	0.9	0.1	-0.2	0.4	-0.7	-0.2	0.0333333
hypothetical protein CJJ81176_0611 [Campylobacter jejuni subsp. jejuni 81-176]	gi|121612179	0% (0.31)	0.1	0	0	0.0333333	0.057735		-0.0222222			0	0	0	0		0.2	-0.2	0	0		0	-0.2	0	-0.0666667			0	0	0	0.2	-0.2	0	0	-0.2	0	-0.0222222
hypothetical protein CJJ81176_0638 [Campylobacter jejuni subsp. jejuni 81-176]	gi|121613122	0% (0.86)	-0.2	-0.2	0.1	-0.1	0.173205		-0.0888889			0	0	0	0		0	-0.2	-0.2	-0.133333		-0.1	-0.2	-0.1	-0.133333			0	0	0	0	-0.2	-0.2	-0.1	-0.2	-0.1	-0.0888889
hypothetical protein CJJ81176_0661 [Campylobacter jejuni subsp. jejuni 81-176]	gi|121613073	0% (0.87)	-0.2	0.1	0.2	0.0333333	0.208167		0.0444444			0	0	0	0		0.2	0	-0.1	0.0333333		0.2	0.1	0	0.1			0	0	0	0.2	0	-0.1	0.2	0.1	0	0.0444444
hypothetical protein CJJ81176_0676 [Campylobacter jejuni subsp. jejuni 81-176]	gi|121613289	0% (0.75)		-0.1	0	-0.05	0.0707107		0				0	0	0			0	0	0			-0.1	0.1	0				0	0		0	0		-0.1	0.1	0
hypothetical protein CJJ81176_0686 [Campylobacter jejuni subsp. jejuni 81-176]	gi|121613529	0% (0.71)	0.2			0.2	#DIV/0!		-0.0333333			0			0		-0.1			-0.1		0			0			0			-0.1			0			-0.0333333
hypothetical protein CJJ81176_0713 [Campylobacter jejuni subsp. jejuni 81-176]	gi|121612979	0% (0.61)	0.1	0.1	0.1	0.1	1.69967e-17		0.0333333			0	0	0	0		0.2	-0.1	0.1	0.0666667		0.1	-0.2	0.2	0.0333333			0	0	0	0.2	-0.1	0.1	0.1	-0.2	0.2	0.0333333
hypothetical protein CJJ81176_0714 [Campylobacter jejuni subsp. jejuni 81-176]	gi|121613261	0% (0.37)	-0.1	0.2	0.1	0.0666667	0.152753		-0.0555556			-0.1	-0.1	-0.1	-0.1		-0.6	0.2	-0.1	-0.166667		-0.2	0.4	0.1	0.1			-0.1	-0.1	-0.1	-0.6	0.2	-0.1	-0.2	0.4	0.1	-0.0555556
hypothetical protein CJJ81176_0715 [Campylobacter jejuni subsp. jejuni 81-176]	gi|121612518	0% (0.54)	0.7	-1.1	-0.1	-0.166667	0.90185		0.177778			0	0	0	0		1.5	-0.1	0	0.466667		0.5	-0.1	-0.2	0.0666667			0	0	0	1.5	-0.1	0	0.5	-0.1	-0.2	0.177778
hypothetical protein CJJ81176_0723 [Campylobacter jejuni subsp. jejuni 81-176]	gi|121613498	95% (0.00065)	0.6	0.3	0.6	0.5	0.173205		0.211111			0.1	0.1	-0.2	0		-0.2	0.3	0.6	0.233333		0.3	0.3	0.6	0.4			0.1	0.1	-0.2	-0.2	0.3	0.6	0.3	0.3	0.6	0.211111
hypothetical protein CJJ81176_0742 [Campylobacter jejuni subsp. jejuni 81-176]	gi|121613343	0% (0.46)	1	0	0.1	0.366667	0.550757		0.0666667			0	0	0	0		0.6	-0.2	-0.1	0.1		0.3	0	0	0.1			0	0	0	0.6	-0.2	-0.1	0.3	0	0	0.0666667
hypothetical protein CJJ81176_0809 [Campylobacter jejuni subsp. jejuni 81-176]	gi|121613182	0% (0.61)	-0.2	0.4	0.2	0.133333	0.305505		-0.0111111			0	0	0	0		-0.3	0.1	0.1	-0.0333333		-0.3	0.1	0.2	0			0	0	0	-0.3	0.1	0.1	-0.3	0.1	0.2	-0.0111111
hypothetical protein CJJ81176_0888 [Campylobacter jejuni subsp. jejuni 81-176]	gi|121612411	0% (0.43)	6.6	-0.1	5.2	3.9	3.53412		2				-0.1	-3.4	-1.75			-0.1	5.2	2.55		6.6	0.4	5.4	4.13333				-0.1	-3.4		-0.1	5.2	6.6	0.4	5.4	2
hypothetical protein CJJ81176_0889 [Campylobacter jejuni subsp. jejuni 81-176]	gi|121612769	75% (0.096)	0	0.1	0	0.0333333	0.057735		-0.0777778			0	0	-0.2	-0.0666667		-0.2	0	0	-0.0666667		-0.2	0	-0.1	-0.1			0	0	-0.2	-0.2	0	0	-0.2	0	-0.1	-0.0777778
hypothetical protein CJJ81176_0901 [Campylobacter jejuni subsp. jejuni 81-176]	gi|121612780	0% (0.16)	0.7	0.6	1.7	1	0.608276		0.366667			-0.1	-0.1	-0.1	-0.1		0.2	-0.5	1.8	0.5		0.2	0.3	1.6	0.7			-0.1	-0.1	-0.1	0.2	-0.5	1.8	0.2	0.3	1.6	0.366667
hypothetical protein CJJ81176_0969 [Campylobacter jejuni subsp. jejuni 81-176]	gi|121612263	0% (0.97)	0.1	-0.2	-0.2	-0.1	0.173205		-0.0444444			0	0	0	0		0	0.1	-0.2	-0.0333333		0	-0.1	-0.2	-0.1			0	0	0	0	0.1	-0.2	0	-0.1	-0.2	-0.0444444
hypothetical protein CJJ81176_0980 [Campylobacter jejuni subsp. jejuni 81-176]	gi|121612959	95% (0.0028)	0.2	-0.2	-0.2	-0.0666667	0.23094		-0.1			0	0	0	0		0	-0.2	-0.2	-0.133333		-0.1	-0.4	0	-0.166667			0	0	0	0	-0.2	-0.2	-0.1	-0.4	0	-0.1
hypothetical protein CJJ81176_0996 [Campylobacter jejuni subsp. jejuni 81-176]	gi|121613158	75% (0.25)	0.3	0	0.1	0.133333	0.152753		0.144444			0	0	0	0		0.2	0	0	0.0666667		0.5	0.3	0.3	0.366667			0	0	0	0.2	0	0	0.5	0.3	0.3	0.144444
hypothetical protein CJJ81176_1008 [Campylobacter jejuni subsp. jejuni 81-176]	gi|121613647	0% (0.60)	1.3	0	0.2	0.5	0.7		0.3			-0.2	0	0	-0.0666667		1.4	-0.1	0	0.433333		1.4	0.1	0.1	0.533333			-0.2	0	0	1.4	-0.1	0	1.4	0.1	0.1	0.3
hypothetical protein CJJ81176_1011 [Campylobacter jejuni subsp. jejuni 81-176]	gi|121612360	0% (0.73)	-0.2	0.3	0.2	0.1	0.264575		0.0333333			0	0	0	0		1	0	-0.1	0.3		0	-0.4	-0.2	-0.2			0	0	0	1	0	-0.1	0	-0.4	-0.2	0.0333333
hypothetical protein CJJ81176_1051 [Campylobacter jejuni subsp. jejuni 81-176]	gi|121613587	0% (0.84)	-0.2	-0.2	0	-0.133333	0.11547		-0.155556			-0.2	-0.1	-0.1	-0.133333		-0.3	-0.1	-0.1	-0.166667		-0.2	-0.3	0	-0.166667			-0.2	-0.1	-0.1	-0.3	-0.1	-0.1	-0.2	-0.3	0	-0.155556
hypothetical protein CJJ81176_1062 [Campylobacter jejuni subsp. jejuni 81-176]	gi|121613726	75% (0.32)	0.1	0.1	-0.1	0.0333333	0.11547		-0.188889			-0.1	-0.1	-0.1	-0.1		-0.8	0	-0.2	-0.333333		-0.2	0	-0.2	-0.133333			-0.1	-0.1	-0.1	-0.8	0	-0.2	-0.2	0	-0.2	-0.188889
hypothetical protein CJJ81176_1118 [Campylobacter jejuni subsp. jejuni 81-176]	gi|121613077	95% (< 0.0001)	-1.8	-1	-1.7	-1.5	0.43589		-0.188889			0	0	0	0		-0.5	-0.2	-0.1	-0.266667		-0.2	-0.5	-0.2	-0.3			0	0	0	-0.5	-0.2	-0.1	-0.2	-0.5	-0.2	-0.188889
hypothetical protein CJJ81176_1179 [Campylobacter jejuni subsp. jejuni 81-176]	gi|121613606	75% (0.14)	0.1	0.1	0.3	0.166667	0.11547		0.155556			0.2	0.1	0.1	0.133333		0.5	0.3	0.3	0.366667		-0.1	-0.2	0.2	-0.0333333			0.2	0.1	0.1	0.5	0.3	0.3	-0.1	-0.2	0.2	0.155556
hypothetical protein CJJ81176_1187 [Campylobacter jejuni subsp. jejuni 81-176]	gi|121612584	75% (0.034)	0.4	-0.3	0.2	0.1	0.360555		0.211111			0.1	0	0.1	0.0666667		1	0	0.3	0.433333		0.5	-0.3	0.2	0.133333			0.1	0	0.1	1	0	0.3	0.5	-0.3	0.2	0.211111
hypothetical protein CJJ81176_1193 [Campylobacter jejuni subsp. jejuni 81-176]	gi|121613577	0% (0.091)	0.4	-0.1	0.2	0.166667	0.251661		-0.233333			0.1	-0.1	0	0		-1.8	-0.1	0.3	-0.533333		-1.3	0.4	0.4	-0.166667			0.1	-0.1	0	-1.8	-0.1	0.3	-1.3	0.4	0.4	-0.233333
hypothetical protein CJJ81176_1270 [Campylobacter jejuni subsp. jejuni 81-176]	gi|121613018	0% (0.16)			-0.2	-0.2	#DIV/0!		-0.0666667					0	0				-0.1	-0.1				-0.1	-0.1					0			-0.1			-0.1	-0.0666667
hypothetical protein CJJ81176_1271 [Campylobacter jejuni subsp. jejuni 81-176]	gi|121612874	0% (0.34)		0.5	-0.1	0.2	0.424264		-0.4				0	0	0			-0.3	-0.5	-0.4			-1.4	-0.2	-0.8				0	0		-0.3	-0.5		-1.4	-0.2	-0.4
hypothetical protein CJJ81176_1272 [Campylobacter jejuni subsp. jejuni 81-176]	gi|121612955	75% (0.65)	0.1	-0.2	-0.1	-0.0666667	0.152753		-0.0111111			0	0	0	0		-0.3	0	0	-0.1		0.1	0	0.1	0.0666667			0	0	0	-0.3	0	0	0.1	0	0.1	-0.0111111
hypothetical protein CJJ81176_1344 [Campylobacter jejuni subsp. jejuni 81-176]	gi|121613581	0% (0.59)	-0.6		0	-0.3	0.424264		-0.05			0		0	0		-0.3		0	-0.15		-0.2		0.2	0			0		0	-0.3		0	-0.2		0.2	-0.05
hypothetical protein CJJ81176_1358 [Campylobacter jejuni subsp. jejuni 81-176]	gi|121613600	75% (0.22)	-0.1	-0.3	-0.2	-0.2	0.1		-0.211111			0	0	0	0		-0.9	-0.2	-0.2	-0.433333		-0.6	-0.1	0.1	-0.2			0	0	0	-0.9	-0.2	-0.2	-0.6	-0.1	0.1	-0.211111
hypothetical protein CJJ81176_1363 [Campylobacter jejuni subsp. jejuni 81-176]	gi|121612322	0% (0.55)	1.4		0.2	0.8	0.848528		0.2			0.2		0.2	0.2		-0.5		0.2	-0.15		1.1		0	0.55			0.2		0.2	-0.5		0.2	1.1		0	0.2
hypothetical protein CJJ81176_1382 [Campylobacter jejuni subsp. jejuni 81-176]	gi|121613150	75% (0.31)	-0.1	-0.3	-0.1	-0.166667	0.11547		-0.2			-0.1	-0.1	-0.1	-0.1		-0.4	0	-0.2	-0.2		-0.5	-0.2	-0.2	-0.3			-0.1	-0.1	-0.1	-0.4	0	-0.2	-0.5	-0.2	-0.2	-0.2
hypothetical protein CJJ81176_1389 [Campylobacter jejuni subsp. jejuni 81-176]	gi|121612490	0% (0.38)	-0.3	-0.1	0	-0.133333	0.152753		-0.222222			0	0	0	0		-1	0	-0.1	-0.366667		-0.5	-0.2	-0.2	-0.3			0	0	0	-1	0	-0.1	-0.5	-0.2	-0.2	-0.222222
hypothetical protein CJJ81176_1404 [Campylobacter jejuni subsp. jejuni 81-176]	gi|121612776	0% (0.93)	-0.1	0.1	-0.1	-0.0333333	0.11547		-0.0111111			0	0	0	0		-0.2	0.2	0	0		-0.2	0	0.1	-0.0333333			0	0	0	-0.2	0.2	0	-0.2	0	0.1	-0.0111111
hypothetical protein CJJ81176_1411 [Campylobacter jejuni subsp. jejuni 81-176]	gi|121612145	0% (0.22)	0.2		0	0.1	0.141421		-0.0833333			0		0	0		-0.5		0	-0.25		0.1		-0.1	0			0		0	-0.5		0	0.1		-0.1	-0.0833333
hypothetical protein CJJ81176_1443 [Campylobacter jejuni subsp. jejuni 81-176]	gi|121612144	0% (0.45)	2.5		0.4	1.45	1.48492		0.183333			0		0	0		1.3		0.3	0.8		0.2		-0.7	-0.25			0		0	1.3		0.3	0.2		-0.7	0.183333
hypothetical protein CJJ81176_1458 [Campylobacter jejuni subsp. jejuni 81-176]	gi|121612595	95% (< 0.0001)	0.8	0.3	0.2	0.433333	0.321455		0.0444444			0	0	0	0		0.1	0	0	0.0333333		-0.2	0.1	0.4	0.1			0	0	0	0.1	0	0	-0.2	0.1	0.4	0.0444444
hypothetical protein CJJ81176_1475 [Campylobacter jejuni subsp. jejuni 81-176]	gi|121613506	0% (0.94)	0	-0.3	-0.1	-0.133333	0.152753		-0.188889			0	-0.1	-0.1	-0.0666667		-0.6	-0.1	-0.1	-0.266667		-0.3	-0.3	-0.1	-0.233333			0	-0.1	-0.1	-0.6	-0.1	-0.1	-0.3	-0.3	-0.1	-0.188889
hypothetical protein CJJ81176_1527 [Campylobacter jejuni subsp. jejuni 81-176]	gi|121612842	0% (0.88)	-0.4		0.1	-0.15	0.353553		-0.2			0.1		0.1	0.1		-0.7		-0.1	-0.4		-0.8		0.2	-0.3			0.1		0.1	-0.7		-0.1	-0.8		0.2	-0.2
hypothetical protein CJJ81176_1536 [Campylobacter jejuni subsp. jejuni 81-176]	gi|121612440	0% (0.15)	0.1	0	0.4	0.166667	0.208167		0.0888889			0.1	0.1	0	0.0666667		-0.3	0.1	0.3	0.0333333		0.2	-0.1	0.4	0.166667			0.1	0.1	0	-0.3	0.1	0.3	0.2	-0.1	0.4	0.0888889
hypothetical protein CJJ81176_1541 [Campylobacter jejuni subsp. jejuni 81-176]	gi|121612766	75% (0.13)	-0.3	-0.1	0	-0.133333	0.152753		0.0222222			0	0	0	0		-0.1	0	-0.1	-0.0666667		0.1	0.3	0	0.133333			0	0	0	-0.1	0	-0.1	0.1	0.3	0	0.0222222
hypothetical protein CJJ81176_1559 [Campylobacter jejuni subsp. jejuni 81-176]	gi|121612301	0% (0.21)	0	0	0	0	0		-0.0555556			0	0	0	0		-0.4	-0.1	0.2	-0.1		-0.3	0	0.1	-0.0666667			0	0	0	-0.4	-0.1	0.2	-0.3	0	0.1	-0.0555556
hypothetical protein CJJ81176_1622 [Campylobacter jejuni subsp. jejuni 81-176]	gi|121613634	95% (0.00100)	2			2	#DIV/0!		-0.5			0			0		-0.9			-0.9		-0.6			-0.6			0			-0.9			-0.6			-0.5
hypothetical protein CJJ81176_1628 [Campylobacter jejuni subsp. jejuni 81-176]	gi|121613390	0% (0.26)		-0.2	0.3	0.05	0.353553		0.233333				0	0	0			0.5	0.4	0.45			0	0.5	0.25				0	0		0.5	0.4		0	0.5	0.233333
hypothetical protein CJJ81176_1657 [Campylobacter jejuni subsp. jejuni 81-176]	gi|121612948	95% (0.00025)	-0.4	-0.5	-0.7	-0.533333	0.152753		-0.577778			0	0	0	0		-1.7	-0.6	-1	-1.1		-0.8	-0.5	-0.6	-0.633333			0	0	0	-1.7	-0.6	-1	-0.8	-0.5	-0.6	-0.577778
hypothetical protein CJJ81176_pTet0021 [Campylobacter jejuni subsp. jejuni 81-176]	gi|121999272	95% (0.021)	1.7	0	-0.1	0.533333	1.0116		1.3875			0	0	0	0			-0.9	-1.3	-1.1		4.9	3.9	4.5	4.43333			0	0	0		-0.9	-1.3	4.9	3.9	4.5	1.3875
hypothetical protein Cla_1077 [Campylobacter lari RM2100]	gi|222824076	0% (0.45)	0.4	0.1	0.1	0.2	0.173205		0.0555556			0.2	0.1	0.1	0.133333		-0.2	0.2	0.1	0.0333333		0	0	0	0			0.2	0.1	0.1	-0.2	0.2	0.1	0	0	0	0.0555556
hypothetical protein CLB_2542 [Clostridium botulinum A str. ATCC 19397]	gi|153931641	0% (1.00)			-2.9	-2.9	#DIV/0!		-0.233333					0	0				-0.4	-0.4				-0.3	-0.3					0			-0.4			-0.3	-0.233333
hypothetical protein CLOST_0363 [Clostridium sticklandii DSM 519]	gi|310657677	0% (0.99)	0.1	-0.5	-0.3	-0.233333	0.305505		-0.466667			0	0	0	0		-2.4	-0.2	-0.3	-0.966667		-1.2	-0.1	0	-0.433333			0	0	0	-2.4	-0.2	-0.3	-1.2	-0.1	0	-0.466667
hypothetical protein ICDCCJ07001_1089 [Campylobacter jejuni subsp. jejuni ICDCCJ07001]	gi|315124608	0% (0.56)	-0.2	-0.2	0	-0.133333	0.11547		-0.177778			0	0	0	0		-0.7	-0.1	-0.1	-0.3		-0.5	-0.1	-0.1	-0.233333			0	0	0	-0.7	-0.1	-0.1	-0.5	-0.1	-0.1	-0.177778
hypothetical protein ICDCCJ07001_117 [Campylobacter jejuni subsp. jejuni ICDCCJ07001]	gi|315123726	0% (0.67)	0	-0.1	-0.2	-0.1	0.1		-0.222222			0	0	-0.2	-0.0666667		-0.7	-0.1	-0.2	-0.333333		-0.5	-0.1	-0.2	-0.266667			0	0	-0.2	-0.7	-0.1	-0.2	-0.5	-0.1	-0.2	-0.222222
hypothetical protein ICDCCJ07001_1247 [Campylobacter jejuni subsp. jejuni ICDCCJ07001]	gi|315124753	75% (0.38)	0.1	0	-0.2	-0.0333333	0.152753		-0.1			0.1	0	0	0.0333333		-0.4	-0.2	-0.3	-0.3		0	0.1	-0.2	-0.0333333			0.1	0	0	-0.4	-0.2	-0.3	0	0.1	-0.2	-0.1
hypothetical protein ICDCCJ07001_1249 [Campylobacter jejuni subsp. jejuni ICDCCJ07001]	gi|315124755	75% (0.012)	3.3		2.1	2.7	0.848528		0.183333			0		0	0		0.9		0	0.45		1.1		-0.9	0.1			0		0	0.9		0	1.1		-0.9	0.183333
hypothetical protein ICDCCJ07001_1312 [Campylobacter jejuni subsp. jejuni ICDCCJ07001]	gi|315124816	0% (0.40)	0.4	-0.3	-0.6	-0.166667	0.51316		-0.0111111			0	0	0	0		0.3	-0.1	-0.3	-0.0333333		0.6	-0.2	-0.4	0			0	0	0	0.3	-0.1	-0.3	0.6	-0.2	-0.4	-0.0111111
hypothetical protein ICDCCJ07001_1431 [Campylobacter jejuni subsp. jejuni ICDCCJ07001]	gi|315124932	75% (0.033)	1	-0.1	0.3	0.4	0.556776		0.2			0.2	0	-0.1	0.0333333		0.9	-0.2	0	0.233333		0.9	0	0.1	0.333333			0.2	0	-0.1	0.9	-0.2	0	0.9	0	0.1	0.2
hypothetical protein ICDCCJ07001_1439 [Campylobacter jejuni subsp. jejuni ICDCCJ07001]	gi|315124940	75% (0.057)	0.3	0.3	0.5	0.366667	0.11547		0.0222222			-0.1	0	0	-0.0333333		-0.2	0.1	0.3	0.0666667		0.2	-0.1	0	0.0333333			-0.1	0	0	-0.2	0.1	0.3	0.2	-0.1	0	0.0222222
hypothetical protein ICDCCJ07001_587 [Campylobacter jejuni subsp. jejuni ICDCCJ07001]	gi|315124156	75% (0.013)	0.1	-0.1	-0.1	-0.0333333	0.11547		-0.166667			0	0	0	0		-1	0	-0.1	-0.366667		-0.3	0	-0.1	-0.133333			0	0	0	-1	0	-0.1	-0.3	0	-0.1	-0.166667
hypothetical protein ICDCCJ07001_659 [Campylobacter jejuni subsp. jejuni ICDCCJ07001]	gi|315124224	95% (0.00100)	-3.2		-2.7	-2.95	0.353553		0.0666667			0		0	0		0.2		0.1	0.15		-0.1		0.2	0.05			0		0	0.2		0.1	-0.1		0.2	0.0666667
hypothetical protein ICDCCJ07001_677 [Campylobacter jejuni subsp. jejuni ICDCCJ07001]	gi|315124241	95% (0.0050)		-2.9	-3	-2.95	0.0707107		-0.133333				0	0	0			0	-0.4	-0.2			0	-0.4	-0.2				0	0		0	-0.4		0	-0.4	-0.133333
hypothetical protein ICDCCJ07001_721 [Campylobacter jejuni subsp. jejuni ICDCCJ07001]	gi|315124276	0% (0.48)		-0.2	-0.4	-0.3	0.141421		-0.183333				0	0	0			-0.1	-0.4	-0.25			0.2	-0.8	-0.3				0	0		-0.1	-0.4		0.2	-0.8	-0.183333
hypothetical protein JJD26997_0209 [Campylobacter jejuni subsp. doylei 269.97]	gi|153952070	75% (0.11)	0.2		0.2	0.2	0		-0.0833333			0		0	0		-0.3		0.1	-0.1		-0.4		0.1	-0.15			0		0	-0.3		0.1	-0.4		0.1	-0.0833333
hypothetical protein JJD26997_0379 [Campylobacter jejuni subsp. doylei 269.97]	gi|153951173	0% (0.29)	-0.3	-0.1	-0.1	-0.166667	0.11547		-0.155556			0	0	0	0		-0.8	0	-0.1	-0.3		-0.4	-0.1	0	-0.166667			0	0	0	-0.8	0	-0.1	-0.4	-0.1	0	-0.155556
hypothetical protein JJD26997_0440 [Campylobacter jejuni subsp. doylei 269.97]	gi|153950941	95% (< 0.0001)	0.7	0.2	0.1	0.333333	0.321455		0.0111111			0	0	0	0		0.1	0.3	0.2	0.2		-0.4	0	-0.1	-0.166667			0	0	0	0.1	0.3	0.2	-0.4	0	-0.1	0.0111111
hypothetical protein JJD26997_0493 [Campylobacter jejuni subsp. doylei 269.97]	gi|153951725	75% (0.0070)			-0.3	-0.3	#DIV/0!		-0.266667					0	0				-0.6	-0.6				-0.2	-0.2					0			-0.6			-0.2	-0.266667
hypothetical protein JJD26997_0515 [Campylobacter jejuni subsp. doylei 269.97]	gi|153952040	0% (0.23)			0	0	#DIV/0!		-0.1					0	0				-0.2	-0.2				-0.1	-0.1					0			-0.2			-0.1	-0.1
hypothetical protein JJD26997_1155 [Campylobacter jejuni subsp. doylei 269.97]	gi|153951374	0% (0.61)	-0.3	-0.3	0.1	-0.166667	0.23094		0.0444444			0	0	0.1	0.0333333		-0.3	0	0.1	-0.0666667		0.1	0.1	0.3	0.166667			0	0	0.1	-0.3	0	0.1	0.1	0.1	0.3	0.0444444
hypothetical protein JJD26997_1289 [Campylobacter jejuni subsp. doylei 269.97]	gi|153951061	0% (0.25)	-0.1	0	0	-0.0333333	0.057735		-0.144444			0	0	0	0		-0.6	-0.1	0	-0.233333		-0.5	0	-0.1	-0.2			0	0	0	-0.6	-0.1	0	-0.5	0	-0.1	-0.144444
hypothetical protein JJD26997_1301 [Campylobacter jejuni subsp. doylei 269.97]	gi|153951851	0% (0.14)	0.4	-0.2	0.3	0.166667	0.321455		-0.0777778			-0.2	0	-0.2	-0.133333		0	-0.2	0.2	0		0.2	-0.6	0.1	-0.1			-0.2	0	-0.2	0	-0.2	0.2	0.2	-0.6	0.1	-0.0777778
hypothetical protein JJD26997_1483 [Campylobacter jejuni subsp. doylei 269.97]	gi|153951951	95% (< 0.0001)	0.3	-0.1	0	0.0666667	0.208167		0.166667			0	0	0	0		0.3	0.1	0	0.133333		0.4	0.4	0.3	0.366667			0	0	0	0.3	0.1	0	0.4	0.4	0.3	0.166667
hypothetical protein JJD26997_1544 [Campylobacter jejuni subsp. doylei 269.97]	gi|153951561	95% (< 0.0001)	0.3	0.3	0.2	0.266667	0.057735		0.177778			0	0	0	0		0.1	0.1	0.2	0.133333		0.5	0.4	0.3	0.4			0	0	0	0.1	0.1	0.2	0.5	0.4	0.3	0.177778
hypothetical protein JJD26997_1594 [Campylobacter jejuni subsp. doylei 269.97]	gi|153951238	0% (0.67)	0.1	0	0	0.0333333	0.057735		-0.111111			0	0	0	0		-0.9	0.2	0	-0.233333		-0.5	0.1	0.1	-0.1			0	0	0	-0.9	0.2	0	-0.5	0.1	0.1	-0.111111
hypothetical protein JJD26997_1815 [Campylobacter jejuni subsp. doylei 269.97]	gi|153952351	95% (0.0060)	0.4		0.7	0.55	0.212132		0.533333			0		0	0		0.7		0.8	0.75		0.7		1	0.85			0		0	0.7		0.8	0.7		1	0.533333
hypothetical protein JJD26997_1844 [Campylobacter jejuni subsp. doylei 269.97]	gi|153952527	75% (0.21)	0.1	0.1	0.3	0.166667	0.11547		0.0333333			0	0	0	0		-0.1	-0.2	0.1	-0.0666667		0	0.2	0.3	0.166667			0	0	0	-0.1	-0.2	0.1	0	0.2	0.3	0.0333333
hypothetical protein JJD26997_2002 [Campylobacter jejuni subsp. doylei 269.97]	gi|153951123	95% (0.00099)	0.3	0.1	0.2	0.2	0.1		-0.0888889			0	0	0	0		0	-0.1	0.1	0		-0.4	-0.4	0	-0.266667			0	0	0	0	-0.1	0.1	-0.4	-0.4	0	-0.0888889
hypothetical protein RoseRS_0038 [Roseiflexus sp. RS-1]	gi|148654226	0% (1.00)				#DIV/0!	#DIV/0!		0					0	0				-0.8	-0.8				0.8	0.8					0			-0.8			0.8	0
imidazole glycerol phosphate synthase subunit HisF [Campylobacter jejuni subsp. jejuni 81-176]	gi|121613611	0% (0.42)	0	-0.1	0	-0.0333333	0.057735		-0.111111			-0.1	-0.1	0	-0.0666667		-0.5	-0.1	0.1	-0.166667		-0.3	-0.1	0.1	-0.1			-0.1	-0.1	0	-0.5	-0.1	0.1	-0.3	-0.1	0.1	-0.111111
imidazole glycerol phosphate synthase subunit HisF [Campylobacter jejuni subsp. jejuni NCTC 11168]	gi|218562925	95% (0.042)	0	-0.2	0.3	0.0333333	0.251661		0.155556			0	0	-0.1	-0.0333333		0.3	-0.1	0.1	0.1		0.3	0.4	0.5	0.4			0	0	-0.1	0.3	-0.1	0.1	0.3	0.4	0.5	0.155556
imidazole glycerol phosphate synthase subunit HisH [Campylobacter jejuni subsp. jejuni NCTC 11168]	gi|218563189	75% (0.28)	0.1	0	0.1	0.0666667	0.057735		-0.0222222			-0.1	0	0	-0.0333333		-0.2	0.1	0.1	0		-0.1	-0.1	0.1	-0.0333333			-0.1	0	0	-0.2	0.1	0.1	-0.1	-0.1	0.1	-0.0222222
imidazole glycerol phosphate synthase subunit HisH [Campylobacter jejuni subsp. jejuni NCTC 11168]	gi|218562926	95% (0.00030)	0.1	-0.3	-0.4	-0.2	0.264575		-0.0333333			0	0	0	0		-0.6	-0.2	-0.2	-0.333333		0.1	0.3	0.3	0.233333			0	0	0	-0.6	-0.2	-0.2	0.1	0.3	0.3	-0.0333333
imidazole glycerol-phosphate dehydratase/histidinol phosphatase [Campylobacter jejuni subsp. jejuni 81-176]	gi|121613404	75% (0.87)	0.2	0.1	0.1	0.133333	0.057735		0			0	0.1	0.1	0.0666667		-0.6	0.2	0.2	-0.0666667		-0.1	0	0.1	0			0	0.1	0.1	-0.6	0.2	0.2	-0.1	0	0.1	0
indole-3-glycerol phosphate synthase [Campylobacter jejuni subsp. jejuni 81116]	gi|157414780	0% (0.56)	0.2	0	0	0.0666667	0.11547		0.0444444			0	0	0	0		0	0.2	0	0.0666667		0.1	0.1	0	0.0666667			0	0	0	0	0.2	0	0.1	0.1	0	0.0444444
inner membrane efflux transporter CmeB [Campylobacter jejuni subsp. jejuni NCTC 11168]	gi|218562024	75% (0.42)	0	-0.3	-0.2	-0.166667	0.152753		-0.188889			-0.2	-0.2	-0.2	-0.2		0	-0.2	-0.1	-0.1		-0.3	-0.3	-0.2	-0.266667			-0.2	-0.2	-0.2	0	-0.2	-0.1	-0.3	-0.3	-0.2	-0.188889
inner membrane protein translocase component YidC [Campylobacter jejuni subsp. jejuni NCTC 11168]	gi|218562577	0% (0.98)	0.2	-0.1	0.1	0.0666667	0.152753		-0.0444444			-0.1	0	-0.1	-0.0666667		0	-0.2	0.1	-0.0333333		0	-0.2	0.1	-0.0333333			-0.1	0	-0.1	0	-0.2	0.1	0	-0.2	0.1	-0.0444444
inorganic pyrophosphatase [Campylobacter jejuni subsp. jejuni NCTC 11168]	gi|218562288	95% (0.0019)	0.2	0.4	0.3	0.3	0.1		0.144444			0	0	0.1	0.0333333		0.4	0.1	0.2	0.233333		0.4	0.2	-0.1	0.166667			0	0	0.1	0.4	0.1	0.2	0.4	0.2	-0.1	0.144444
inosine-uridine preferring nucleoside hydrolase family protein [Campylobacter jejuni subsp. jejuni 81-176]	gi|121612749	75% (0.14)	0.1	0	0.1	0.0666667	0.057735		-0.0555556			0	0	0	0		-0.2	-0.1	-0.2	-0.166667		0	0.2	-0.2	0			0	0	0	-0.2	-0.1	-0.2	0	0.2	-0.2	-0.0555556
inositol monophosphatase family protein [Campylobacter jejuni subsp. doylei 269.97]	gi|153952203	0% (0.20)	-0.1	-0.2	0.2	-0.0333333	0.208167		-0.177778			0	0	0	0		-0.8	-0.3	-0.1	-0.4		-0.2	-0.4	0.2	-0.133333			0	0	0	-0.8	-0.3	-0.1	-0.2	-0.4	0.2	-0.177778
inositol-5-monophosphate dehydrogenase [Campylobacter jejuni subsp. jejuni 81116]	gi|157415319	75% (0.00011)	0.3	0.2	0.2	0.233333	0.057735		0.122222			-0.1	0	0.1	0		0.4	0.1	0.2	0.233333		0.3	0.1	0	0.133333			-0.1	0	0.1	0.4	0.1	0.2	0.3	0.1	0	0.122222
integral membrane protein [Campylobacter jejuni subsp. jejuni NCTC 11168]	gi|218561862	95% (0.00012)	0	0.2	0.1	0.1	0.1		-0.0666667			0	0	0	0		-0.6	0.1	0	-0.166667		-0.1	-0.1	0.1	-0.0333333			0	0	0	-0.6	0.1	0	-0.1	-0.1	0.1	-0.0666667
integral membrane protein [Campylobacter jejuni subsp. jejuni NCTC 11168]	gi|218563248	95% (0.0060)	-0.6	0	-0.2	-0.266667	0.305505		-0.322222			0	0	0	0		-1.3	-0.1	-0.2	-0.533333		-1.1	0.3	-0.5	-0.433333			0	0	0	-1.3	-0.1	-0.2	-1.1	0.3	-0.5	-0.322222
integral membrane protein [Campylobacter jejuni subsp. jejuni NCTC 11168]	gi|218562536	95% (0.0011)	1.2	0.6	0.4	0.733333	0.416333		0			0	0	0	0		-0.2	0	-0.4	-0.2		-0.2	0.4	0.4	0.2			0	0	0	-0.2	0	-0.4	-0.2	0.4	0.4	0
integral membrane protein [Campylobacter jejuni subsp. jejuni NCTC 11168]	gi|218563250	0% (0.99)	-0.4	0	-0.1	-0.166667	0.208167		0.144444			0.2	0.2	0.2	0.2		0.6	0.2	0	0.266667		-0.1	0.4	-0.4	-0.0333333			0.2	0.2	0.2	0.6	0.2	0	-0.1	0.4	-0.4	0.144444
integral membrane protein [Campylobacter jejuni subsp. jejuni NCTC 11168]	gi|218562982	0% (0.82)	-0.2		0.1	-0.05	0.212132		-0.466667			0		0	0		-1.5		0	-0.75		-1.3		0	-0.65			0		0	-1.5		0	-1.3		0	-0.466667
integral membrane protein [Campylobacter jejuni subsp. jejuni NCTC 11168]	gi|218561930	0% (0.58)	0.5	0.1	0.2	0.266667	0.208167		-0.0333333			0	0	0	0		-0.4	0	0.1	-0.1		-0.2	0.1	0.1	0			0	0	0	-0.4	0	0.1	-0.2	0.1	0.1	-0.0333333
integral membrane protein [Campylobacter jejuni subsp. jejuni NCTC 11168]	gi|218562079	0% (0.86)		0.1	0	0.05	0.0707107		1.6125				0	0	0		6.6	0	0	2.2		6.6	-0.2	-0.1	2.1				0	0	6.6	0	0	6.6	-0.2	-0.1	1.6125
integral membrane protein [Campylobacter jejuni subsp. jejuni NCTC 11168]	gi|218561929	0% (0.88)	0.2		0.2	0.2	0		0.2			0		0	0		0.7		-0.1	0.3		0.6		0	0.3			0		0	0.7		-0.1	0.6		0	0.2
integral membrane protein [Streptomyces violaceusniger Tu 4113]	gi|345009463	0% (0.53)	2.4			2.4	#DIV/0!		1.26667			-0.1			-0.1		2.1			2.1		1.8			1.8			-0.1			2.1			1.8			1.26667
invasion phenotype protein [Campylobacter jejuni subsp. jejuni 81116]	gi|157414972	95% (< 0.0001)	-2.9	-2.6	-3.4	-2.96667	0.404145		-0.1			-0.1	-0.1	-0.1	-0.1		-0.5	0	-0.2	-0.233333		0.2	0	-0.1	0.0333333			-0.1	-0.1	-0.1	-0.5	0	-0.2	0.2	0	-0.1	-0.1
ipid-A-disaccharide synthase [Campylobacter jejuni subsp. jejuni NCTC 11168]	gi|218561950	75% (0.017)	0.1	0.1	-0.2	0	0.173205		-0.122222			0	0	0	0		-0.7	0.1	-0.1	-0.233333		-0.3	0.1	-0.2	-0.133333			0	0	0	-0.7	0.1	-0.1	-0.3	0.1	-0.2	-0.122222
iron ABC transporter, ATP binding subunit [Campylobacter jejuni subsp. jejuni 81-176]	gi|121613129	95% (0.00020)	-0.4	0	0	-0.133333	0.23094		-0.0333333			0.1	0.1	0.1	0.1		0	0.1	0	0.0333333		-0.4	0.1	-0.4	-0.233333			0.1	0.1	0.1	0	0.1	0	-0.4	0.1	-0.4	-0.0333333
iron permease [Campylobacter jejuni subsp. jejuni NCTC 11168]	gi|218563246	75% (0.60)	-0.5	0	0.1	-0.133333	0.321455		0.0222222			0.1	0	0.3	0.133333		-0.3	0	0.1	-0.0666667		-0.5	0.6	-0.1	0			0.1	0	0.3	-0.3	0	0.1	-0.5	0.6	-0.1	0.0222222
iron transport protein [Campylobacter jejuni subsp. jejuni NCTC 11168]	gi|218561856	75% (0.094)		-0.1	-0.1	-0.1	0		-0.0833333				0	0	0			-0.1	-0.3	-0.2			0.5	-0.6	-0.05				0	0		-0.1	-0.3		0.5	-0.6	-0.0833333
iron(III) ABC transporter substrate-binding protein [Syntrophomonas wolfei subsp. wolfei str. Goettingen]	gi|114566713	0% (0.86)			-0.1	-0.1	#DIV/0!		0.266667					0.2	0.2				0.4	0.4				0.2	0.2					0.2			0.4			0.2	0.266667
iron-sulfur cluster binding protein [Campylobacter jejuni subsp. jejuni 81-176]	gi|121612415	95% (0.00022)	0.3	0.6	0.6	0.5	0.173205		0.177778			-0.1	0.2	0.1	0.0666667		-0.2	0.3	0.4	0.166667		-0.3	0.4	0.8	0.3			-0.1	0.2	0.1	-0.2	0.3	0.4	-0.3	0.4	0.8	0.177778
iron-sulfur cluster-binding domain protein [Campylobacter jejuni subsp. jejuni 81116]	gi|157414665	0% (0.90)	-0.2	0	-0.2	-0.133333	0.11547		-0.0444444			0	-0.2	0	-0.0666667		-0.3	0.3	-0.2	-0.0666667		0	0.1	-0.1	0			0	-0.2	0	-0.3	0.3	-0.2	0	0.1	-0.1	-0.0444444
iron-sulfur cluster-binding domain-containing protein [Campylobacter jejuni subsp. jejuni 81-176]	gi|121612915	0% (0.64)	-0.1	0.1	0.3	0.1	0.2		-0.0666667			0.1	0.1	0	0.0666667		-0.8	0	0.2	-0.2		-0.3	-0.2	0.3	-0.0666667			0.1	0.1	0	-0.8	0	0.2	-0.3	-0.2	0.3	-0.0666667
iron-uptake ABC transporter,periplasmic iron-binding protein [Campylobacter jejuni subsp. jejuni NCTC 11168]	gi|218561854	75% (0.58)	-0.7	-0.3	-0.2	-0.4	0.264575		-0.177778			-0.1	-0.1	0	-0.0666667		-0.1	0	-0.4	-0.166667		-0.5	0.3	-0.7	-0.3			-0.1	-0.1	0	-0.1	0	-0.4	-0.5	0.3	-0.7	-0.177778
isocitrate dehydrogenase [Campylobacter jejuni subsp. jejuni NCTC 11168]	gi|218562183	95% (< 0.0001)	0.2	0.2	0	0.133333	0.11547		-0.0555556			-0.1	-0.1	-0.2	-0.133333		-0.1	0	0	-0.0333333		0.1	-0.1	0	0			-0.1	-0.1	-0.2	-0.1	0	0	0.1	-0.1	0	-0.0555556
isoleucyl-tRNA synthetase [Campylobacter jejuni RM1221]	gi|57237946	0% (0.49)	0.2	0.1	0.1	0.133333	0.057735		-0.0555556			0	0	0	0		-0.7	0	0	-0.233333		-0.1	0.2	0.1	0.0666667			0	0	0	-0.7	0	0	-0.1	0.2	0.1	-0.0555556
isoleucyl-tRNA synthetase [Campylobacter jejuni subsp. jejuni 81116]	gi|157415322	0% (0.26)	0.2	0.1	0.3	0.2	0.1		0.122222			0	0	-0.1	-0.0333333		0	-0.1	0.3	0.0666667		0.4	0.1	0.5	0.333333			0	0	-0.1	0	-0.1	0.3	0.4	0.1	0.5	0.122222
isopropylmalate isomerase large subunit [Campylobacter jejuni subsp. jejuni NCTC 11168]	gi|218563303	0% (1.00)	-0.3	-0.3	0	-0.2	0.173205		-0.177778			-0.1	-0.1	0.1	-0.0333333		-0.3	-0.2	-0.3	-0.266667		-0.8	0	0.1	-0.233333			-0.1	-0.1	0.1	-0.3	-0.2	-0.3	-0.8	0	0.1	-0.177778
isopropylmalate isomerase small subunit [Campylobacter jejuni subsp. doylei 269.97]	gi|153951112	0% (0.48)	-0.7	-0.1	-0.1	-0.3	0.34641		-0.144444			0	0	0	0		-0.4	0.2	-0.2	-0.133333		-1	0.1	0	-0.3			0	0	0	-0.4	0.2	-0.2	-1	0.1	0	-0.144444
ketol-acid reductoisomerase [Campylobacter jejuni subsp. jejuni NCTC 11168]	gi|218562282	0% (0.80)	0.1	0.2	0	0.1	0.1		0.122222			0.1	0.1	0.1	0.1		0.2	0.2	0	0.133333		0.1	0.2	0.1	0.133333			0.1	0.1	0.1	0.2	0.2	0	0.1	0.2	0.1	0.122222
ketol-acid reductoisomerase [Sulfurimonas denitrificans DSM 1251]	gi|78776740	0% (0.79)	0.2			0.2	#DIV/0!		0.0666667			0			0		0.1			0.1		0.1			0.1			0			0.1			0.1			0.0666667
kinase [Campylobacter jejuni subsp. jejuni NCTC 11168]	gi|218561867	0% (0.63)	0.3	-0.1	-0.2	0	0.264575		-0.0222222			0	0	0	0		0.2	-0.2	-0.1	-0.0333333		0.1	-0.1	-0.1	-0.0333333			0	0	0	0.2	-0.2	-0.1	0.1	-0.1	-0.1	-0.0222222
lagellar hook-associated protein FlgL [Campylobacter jejuni subsp. jejuni NCTC 11168]	gi|218562507	95% (0.021)	0.3	0.3	0.1	0.233333	0.11547		-0.0888889			0	0	0	0		-0.3	0.1	-0.1	-0.1		-0.2	-0.6	0.3	-0.166667			0	0	0	-0.3	0.1	-0.1	-0.2	-0.6	0.3	-0.0888889
LamB/YcsF family protein [Campylobacter jejuni subsp. jejuni 81-176]	gi|121613379	95% (< 0.0001)	0.4	0.5	0.2	0.366667	0.152753		-0.0111111			-0.1	0	0	-0.0333333		-0.1	0	0	-0.0333333		-0.3	0.2	0.2	0.0333333			-0.1	0	0	-0.1	0	0	-0.3	0.2	0.2	-0.0111111
L-asparaginase [Campylobacter jejuni RM1221]	gi|57236941	0% (0.11)	-0.1	-0.2	-0.1	-0.133333	0.057735		0.0444444			0	0	0	0		0.3	0	0	0.1		0.2	-0.1	0	0.0333333			0	0	0	0.3	0	0	0.2	-0.1	0	0.0444444
leucyl aminopeptidase [Campylobacter jejuni subsp. jejuni NCTC 11168]	gi|218562548	75% (0.072)	0.2	-0.3	-0.2	-0.1	0.264575		0.0333333			0	0	-0.1	-0.0333333		0.3	0	-0.2	0.0333333		0.4	0	-0.1	0.1			0	0	-0.1	0.3	0	-0.2	0.4	0	-0.1	0.0333333
leucyl-tRNA synthetase [Campylobacter jejuni subsp. jejuni NCTC 11168]	gi|218562705	75% (0.00089)	0.3	0	0	0.1	0.173205		0			0.1	0	-0.2	-0.0333333		0	0.1	-0.1	0		0.2	-0.1	0	0.0333333			0.1	0	-0.2	0	0.1	-0.1	0.2	-0.1	0	0
lipid A biosynthesis lauroyl acyltransferase [Campylobacter jejuni subsp. jejuni NCTC 11168]	gi|218562748	0% (0.54)	0.3	0	-0.1	0.0666667	0.208167		-0.0111111			0	0	0	0		0	0.1	-0.1	0		0.1	-0.1	-0.1	-0.0333333			0	0	0	0	0.1	-0.1	0.1	-0.1	-0.1	-0.0111111
lipid export ABC transport protein [Campylobacter jejuni subsp. jejuni 81116]	gi|157415074	75% (0.12)	0.1	0	0.1	0.0666667	0.057735		-0.0555556			0	0	0	0		-0.3	0.1	0	-0.0666667		-0.3	0.1	-0.1	-0.1			0	0	0	-0.3	0.1	0	-0.3	0.1	-0.1	-0.0555556
lipoprotein [Campylobacter jejuni RM1221]	gi|57237683	0% (0.28)	-0.2	0	0	-0.0666667	0.11547		0.166667			0	0	0	0		0.6	-0.1	-0.1	0.133333		0.7	0.4	0	0.366667			0	0	0	0.6	-0.1	-0.1	0.7	0.4	0	0.166667
lipoprotein [Campylobacter jejuni subsp. jejuni ICDCCJ07001]	gi|315124027	95% (< 0.0001)	-0.1	-0.1	0.1	-0.0333333	0.11547		-0.155556			0	0	0	0		-1.4	0	0	-0.466667		-0.6	0.5	0.1	0			0	0	0	-1.4	0	0	-0.6	0.5	0.1	-0.155556
lipoprotein [Campylobacter jejuni subsp. jejuni NCTC 11168]	gi|218562599	95% (0.0027)	0.6	0.2	0.3	0.366667	0.208167		0.0444444			0.3	0	0	0.1		-0.1	0.1	0	0		-0.2	0.1	0.2	0.0333333			0.3	0	0	-0.1	0.1	0	-0.2	0.1	0.2	0.0444444
lipoprotein [Campylobacter jejuni subsp. jejuni NCTC 11168]	gi|218561770	75% (0.11)	0.2	0.1	0	0.1	0.1		0.0888889			0.1	0	0	0.0333333		0.1	-0.2	0.1	0		0.3	0.3	0.1	0.233333			0.1	0	0	0.1	-0.2	0.1	0.3	0.3	0.1	0.0888889
lipoprotein [Campylobacter jejuni subsp. jejuni NCTC 11168]	gi|218562054	95% (0.00081)	0.1	-0.2	0	-0.0333333	0.152753		-0.166667			0	-0.2	-0.2	-0.133333		-0.4	-0.3	-0.1	-0.266667		-0.2	0	-0.1	-0.1			0	-0.2	-0.2	-0.4	-0.3	-0.1	-0.2	0	-0.1	-0.166667
lipoprotein [Campylobacter jejuni subsp. jejuni NCTC 11168]	gi|218562064	95% (0.00100)	0.2	0.2	0	0.133333	0.11547		0.0555556			-0.1	0	0	-0.0333333		-0.3	-0.1	0	-0.133333		0.5	0.3	0.2	0.333333			-0.1	0	0	-0.3	-0.1	0	0.5	0.3	0.2	0.0555556
lipoprotein [Campylobacter jejuni subsp. jejuni NCTC 11168]	gi|218562565	75% (0.15)	0.1	-0.2	-0.2	-0.1	0.173205		-0.122222			-0.2	-0.1	-0.1	-0.133333		0.2	-0.1	-0.1	0		-0.2	-0.2	-0.3	-0.233333			-0.2	-0.1	-0.1	0.2	-0.1	-0.1	-0.2	-0.2	-0.3	-0.122222
lipoprotein [Campylobacter jejuni subsp. jejuni NCTC 11168]	gi|218562033	0% (0.42)	0	0	0	0	0		-0.0444444			0	0	0	0		-0.3	0.1	0	-0.0666667		-0.2	0	0	-0.0666667			0	0	0	-0.3	0.1	0	-0.2	0	0	-0.0444444
lipoprotein [Campylobacter jejuni subsp. jejuni NCTC 11168]	gi|218562990	95% (0.025)	-0.2	-0.2	0	-0.133333	0.11547		0.0333333			0	0	0	0		0	-0.2	0.1	-0.0333333		0.2	0	0.2	0.133333			0	0	0	0	-0.2	0.1	0.2	0	0.2	0.0333333
lipoprotein [Campylobacter jejuni subsp. jejuni NCTC 11168]	gi|218562279	95% (0.025)	-0.3		-0.2	-0.25	0.0707107		-0.233333			0		0	0		-0.3		-0.3	-0.3		-0.6		-0.2	-0.4			0		0	-0.3		-0.3	-0.6		-0.2	-0.233333
lipoprotein [Campylobacter jejuni subsp. jejuni NCTC 11168]	gi|218563242	0% (0.30)		-0.1	0	-0.05	0.0707107		-0.0833333				0	0	0			-0.2	-0.1	-0.15			-0.2	0	-0.1				0	0		-0.2	-0.1		-0.2	0	-0.0833333
L-lactate dehydrogenase [Campylobacter jejuni subsp. jejuni 81-176]	gi|121612218	0% (0.42)	0.2	-0.1	0.3	0.133333	0.208167		0.177778			-0.1	0.1	0.1	0.0333333		0.5	0	0.2	0.233333		0.5	0.1	0.2	0.266667			-0.1	0.1	0.1	0.5	0	0.2	0.5	0.1	0.2	0.177778
L-lactate permease [Campylobacter jejuni subsp. jejuni 81-176]	gi|121612542	75% (0.093)	0.7	0	0.3	0.333333	0.351188		-0.122222			0	0	-0.2	-0.0666667		-1.2	0	0.2	-0.333333		-0.9	0.5	0.5	0.0333333			0	0	-0.2	-1.2	0	0.2	-0.9	0.5	0.5	-0.122222
low molecular weight phosphotyrosine protein phosphatase [Campylobacter jejuni RM1221]	gi|57238130	75% (0.058)	-0.4	-0.1	-0.1	-0.2	0.173205		-0.0444444			0	0	0	0		-0.1	-0.1	0	-0.0666667		-0.1	-0.1	0	-0.0666667			0	0	0	-0.1	-0.1	0	-0.1	-0.1	0	-0.0444444
L-serine dehydratase [Campylobacter jejuni subsp. jejuni NCTC 11168]	gi|218563213	95% (< 0.0001)	0.3	0.8	0.4	0.5	0.264575		0.333333			0.2	0	0.1	0.1		0.6	0.3	0.3	0.4		0.6	0.4	0.5	0.5			0.2	0	0.1	0.6	0.3	0.3	0.6	0.4	0.5	0.333333
L-serine dehydratase, iron-sulfur-dependent subunit beta [Clostridium botulinum B1 str. Okra]	gi|170754410	75% (0.033)		-4	-0.1	-2.05	2.75772		-0.0333333				0	0	0			-0.1	-0.1	-0.1			0.1	-0.1	0				0	0		-0.1	-0.1		0.1	-0.1	-0.0333333
lysine decarboxylase family protein [Campylobacter jejuni subsp. jejuni 81-176]	gi|121612195	0% (0.81)	-0.1		0.3	0.1	0.282843		0.283333			0		0	0		0.9		-0.1	0.4		0.8		0.1	0.45			0		0	0.9		-0.1	0.8		0.1	0.283333
lysine decarboxylase family protein [Campylobacter jejuni subsp. jejuni NCTC 11168]	gi|218561739	0% (0.73)	0.3		2.2	1.25	1.3435		0.616667			0		-0.3	-0.15		-0.2		2.4	1.1		0		1.8	0.9			0		-0.3	-0.2		2.4	0		1.8	0.616667
LysR family transcriptional regulator [Campylobacter jejuni subsp. jejuni 81-176]	gi|121613078	95% (0.00100)	-0.7	-0.5	-0.1	-0.433333	0.305505		-0.1			0	0	0	0		-0.3	0.1	-0.2	-0.133333		-0.3	-0.2	0	-0.166667			0	0	0	-0.3	0.1	-0.2	-0.3	-0.2	0	-0.1
lysyl-tRNA synthetase [Campylobacter jejuni subsp. jejuni 81-176]	gi|121612659	75% (0.0100)	0.1	-0.1	0	0	0.1		-0.0444444			-0.2	-0.1	-0.1	-0.133333		0.1	0	-0.1	0		0.1	-0.1	0	0			-0.2	-0.1	-0.1	0.1	0	-0.1	0.1	-0.1	0	-0.0444444
M16 family peptidase [Campylobacter jejuni subsp. jejuni 81-176]	gi|121613273	75% (0.91)	0.1	0.1	0	0.0666667	0.057735		-0.111111			-0.1	0	0	-0.0333333		-0.6	0.1	0	-0.166667		-0.3	0	-0.1	-0.133333			-0.1	0	0	-0.6	0.1	0	-0.3	0	-0.1	-0.111111
M24/M37 family peptidase [Campylobacter jejuni subsp. jejuni 81-176]	gi|121612204	0% (0.25)	0.1	0.2	0	0.1	0.1		-0.0888889			0	0	0	0		-0.3	0	-0.1	-0.133333		0	-0.4	0	-0.133333			0	0	0	-0.3	0	-0.1	0	-0.4	0	-0.0888889
M48 family peptidase [Campylobacter jejuni subsp. jejuni 81-176]	gi|121612499	75% (0.93)	0.3	-0.2	0	0.0333333	0.251661		-0.255556			-0.1	-0.1	-0.2	-0.133333		-0.7	-0.1	0	-0.266667		-0.5	-0.4	-0.2	-0.366667			-0.1	-0.1	-0.2	-0.7	-0.1	0	-0.5	-0.4	-0.2	-0.255556
Maf-like protein [Campylobacter jejuni subsp. jejuni 81-176]	gi|121613120	0% (0.59)	-0.1	-0.1	0	-0.0666667	0.057735		-0.0444444			0	0	0	0		-0.5	-0.1	0	-0.2		0	0.1	0.1	0.0666667			0	0	0	-0.5	-0.1	0	0	0.1	0.1	-0.0444444
magnesium and cobalt transport protein CorA [Campylobacter jejuni subsp. jejuni 81-176]	gi|121613097	75% (0.54)	0.1	-0.1	0	0	0.1		-0.0666667			-0.1	0	0	-0.0333333		-0.5	-0.2	0	-0.233333		0	0.2	0	0.0666667			-0.1	0	0	-0.5	-0.2	0	0	0.2	0	-0.0666667
major antigenic peptide PEB2 [Campylobacter jejuni subsp. jejuni ICDCCJ07001]	gi|315124302	75% (0.16)	-0.2	0	-0.1	-0.1	0.1		-0.0333333			-0.1	0	-0.2	-0.1		0.2	0.3	0	0.166667		-0.1	0	-0.4	-0.166667			-0.1	0	-0.2	0.2	0.3	0	-0.1	0	-0.4	-0.0333333
major antigenic peptide PEB3 [Campylobacter jejuni subsp. jejuni NCTC 11168]	gi|218561951	75% (0.12)	-0.1	-0.3	0.2	-0.0666667	0.251661		0.122222			0.1	0.2	0.4	0.233333		0.2	0.3	0.1	0.2		-0.3	0	0.1	-0.0666667			0.1	0.2	0.4	0.2	0.3	0.1	-0.3	0	0.1	0.122222
major facilitator family protein [Campylobacter jejuni subsp. doylei 269.97]	gi|153951385	0% (0.16)			-0.2	-0.2	#DIV/0!		0					0	0				-0.1	-0.1				0.1	0.1					0			-0.1			0.1	0
major outer membrane protein [Campylobacter jejuni RM1221]	gi|57238131	0% (0.82)	0.2	-0.2		0	0.282843		0.15			0	0		0		1	-0.3		0.35		1	-0.8		0.1			0	0		1	-0.3		1	-0.8		0.15
major outer membrane protein [Campylobacter jejuni subsp. jejuni NCTC 11168]	gi|218562871	75% (0.0020)	1.1	-0.1	0.3	0.433333	0.61101		0.377778			0.4	-0.1	0.4	0.233333		0.4	0	0.4	0.266667		0.9	0.3	0.7	0.633333			0.4	-0.1	0.4	0.4	0	0.4	0.9	0.3	0.7	0.377778
major tail sheath protein [Campylobacter jejuni subsp. jejuni ICDCCJ07001]	gi|315124253	75% (0.0070)			-2.8	-2.8	#DIV/0!		-0.3					0	0				-0.3	-0.3				-0.6	-0.6					0			-0.3			-0.6	-0.3
malate dehydrogenase [Campylobacter jejuni subsp. jejuni NCTC 11168]	gi|218562184	75% (0.050)	0.1	0.3	0.2	0.2	0.1		-0.0333333			0	0	0	0		-0.2	0	-0.1	-0.1		-0.1	0.1	0	0			0	0	0	-0.2	0	-0.1	-0.1	0.1	0	-0.0333333
malonyl CoA-acyl carrier protein transacylase [Campylobacter jejuni subsp. jejuni NCTC 11168]	gi|218561797	0% (0.21)	0	0	-0.2	-0.0666667	0.11547		0.0111111			-0.1	0	-0.1	-0.0666667		0.3	0	-0.3	0		0.5	-0.1	-0.1	0.1			-0.1	0	-0.1	0.3	0	-0.3	0.5	-0.1	-0.1	0.0111111
mannosyl-glycoprotein endo-beta-N-acetylglucosamidase domain-containing protein [Campylobacter jejuni subsp. jejuni 81-176]	gi|121612382	0% (0.43)	0.5	0.1	0	0.2	0.264575		0.0444444			0	0	0	0		0.1	-0.2	0	-0.0333333		0.6	0	-0.1	0.166667			0	0	0	0.1	-0.2	0	0.6	0	-0.1	0.0444444
MCP-type signal transduction protein [Campylobacter jejuni subsp. jejuni NCTC 11168]	gi|218562103	95% (0.00045)	0.1	0.1	0	0.0666667	0.057735		0.122222			0	0.2	-0.1	0.0333333		0.3	0.3	-0.1	0.166667		0.2	0.3	0	0.166667			0	0.2	-0.1	0.3	0.3	-0.1	0.2	0.3	0	0.122222
MCP-type signal transduction protein [Campylobacter jejuni subsp. jejuni NCTC 11168]	gi|218563106	0% (0.072)	1.2	-0.1	-0.3	0.266667	0.814453		0.277778			0.2	0	0	0.0666667		1.4	0	-0.1	0.433333		0.9	0.1	0	0.333333			0.2	0	0	1.4	0	-0.1	0.9	0.1	0	0.277778
McrBC restriction endonuclease system, McrB subunit [Campylobacter jejuni subsp. jejuni ICDCCJ07001]	gi|315123741	95% (< 0.0001)	-0.2	0.4	0.1	0.1	0.3		-1.17778			0	0	0	0		0.5	0.2	0.2	0.3		-4.2	-3.1	-4.2	-3.83333			0	0	0	0.5	0.2	0.2	-4.2	-3.1	-4.2	-1.17778
mechanosensitive ion channel family protein [Campylobacter jejuni subsp. jejuni 81-176]	gi|121613243	75% (0.0039)	0	-0.1	0.1	0	0.1		-0.144444			0	0	0	0		-0.8	-0.2	0	-0.333333		-0.3	0	0	-0.1			0	0	0	-0.8	-0.2	0	-0.3	0	0	-0.144444
mechanosensitive ion channel family protein [Campylobacter jejuni subsp. jejuni NCTC 11168]	gi|218562623	95% (0.045)	0.3	0.2	0.2	0.233333	0.057735		0.0444444			0	-0.2	0	-0.0666667		0.1	0.1	-0.1	0.0333333		0.3	0.1	0.1	0.166667			0	-0.2	0	0.1	0.1	-0.1	0.3	0.1	0.1	0.0444444
membrane bound ATPase [Campylobacter jejuni subsp. jejuni NCTC 11168]	gi|218562621	95% (0.00054)	0.2	0.2	0.1	0.166667	0.057735		-0.0666667			-0.1	0	0	-0.0333333		-0.6	0	0	-0.2		-0.1	0.1	0.1	0.0333333			-0.1	0	0	-0.6	0	0	-0.1	0.1	0.1	-0.0666667
membrane bound zinc metallopeptidase [Campylobacter jejuni subsp. jejuni NCTC 11168]	gi|218562730	95% (< 0.0001)	0.4	0.3	0	0.233333	0.208167		0.2			0.2	0.1	-0.2	0.0333333		0.5	0.4	0.1	0.333333		0.4	0.3	0	0.233333			0.2	0.1	-0.2	0.5	0.4	0.1	0.4	0.3	0	0.2
membrane liproprotein MapA [Campylobacter jejuni subsp. doylei 269.97]	gi|153952272	75% (0.31)	0.1	0	0.1	0.0666667	0.057735		0.0555556			0	0	0.1	0.0333333		-0.3	0	0.2	-0.0333333		0	0.2	0.3	0.166667			0	0	0.1	-0.3	0	0.2	0	0.2	0.3	0.0555556
membrane protein, putative, degenerate [Campylobacter jejuni subsp. jejuni 81-176]	gi|121612314	0% (0.37)	-0.2	-0.2	0	-0.133333	0.11547		-0.222222			0	0	0	0		-1.1	0	-0.2	-0.433333		-0.8	0.2	-0.1	-0.233333			0	0	0	-1.1	0	-0.2	-0.8	0.2	-0.1	-0.222222
MerR family transcriptional regulator [Campylobacter jejuni subsp. jejuni 81-176]	gi|121613731	0% (0.74)	0.6	-0.1	-0.2	0.1	0.43589		-0.1			0	0	0	0		-0.2	0.1	-0.3	-0.133333		-0.2	-0.1	-0.2	-0.166667			0	0	0	-0.2	0.1	-0.3	-0.2	-0.1	-0.2	-0.1
metallo-beta-lactamase family protein [Campylobacter jejuni subsp. jejuni 81-176]	gi|121613382	75% (0.11)	0.1	0	-0.2	-0.0333333	0.152753		-0.188889			0	0.1	-0.4	-0.1		-0.4	0.3	-0.4	-0.166667		-0.4	0	-0.5	-0.3			0	0.1	-0.4	-0.4	0.3	-0.4	-0.4	0	-0.5	-0.188889
metallo-beta-lactamase family protein [Campylobacter jejuni subsp. jejuni 81-176]	gi|121613616	0% (0.19)	-0.3	0	0.1	-0.0666667	0.208167		-0.177778			0	0	0	0		-1.1	0	0	-0.366667		-0.6	0	0.1	-0.166667			0	0	0	-1.1	0	0	-0.6	0	0.1	-0.177778
methionine aminopeptidase [Campylobacter jejuni subsp. jejuni NCTC 11168]	gi|218563240	95% (0.00021)	0.6	0	0.2	0.266667	0.305505		0.277778			0	0	0	0		1.2	0.2	0.3	0.566667		1	-0.2	0	0.266667			0	0	0	1.2	0.2	0.3	1	-0.2	0	0.277778
methionine sulfoxide reductase A [Campylobacter jejuni subsp. jejuni NCTC 11168]	gi|218562287	0% (0.15)	0.6	0	0.9	0.5	0.458258		0.214286			0	-0.2	-0.6	-0.266667		0.2		0.9	0.55		0.3		0.9	0.6			0	-0.2	-0.6	0.2		0.9	0.3		0.9	0.214286
methionine sulfoxide reductase B [Campylobacter jejuni subsp. jejuni 81116]	gi|157415373	75% (0.23)	1	-0.1	0	0.3	0.608276		0.211111			-0.1	0	0	-0.0333333		0.9	-0.1	0.1	0.3		0.9	0.1	0.1	0.366667			-0.1	0	0	0.9	-0.1	0.1	0.9	0.1	0.1	0.211111
methionyl-tRNA formyltransferase [Campylobacter jejuni subsp. jejuni 81-176]	gi|121612514	95% (0.014)	0.2	0.1	0	0.1	0.1		-0.0444444			0	0	0	0		-0.3	0.1	0.1	-0.0333333		-0.4	0	0.1	-0.1			0	0	0	-0.3	0.1	0.1	-0.4	0	0.1	-0.0444444
methionyl-tRNA synthetase [Campylobacter jejuni subsp. jejuni NCTC 11168]	gi|218562466	95% (0.00055)	0.4	0.3	0.2	0.3	0.1		0.0222222			0	0	0	0		0.1	0.1	-0.1	0.0333333		0.1	0.1	-0.1	0.0333333			0	0	0	0.1	0.1	-0.1	0.1	0.1	-0.1	0.0222222
methyl-accepting chemotaxis protein [Campylobacter jejuni RM1221]	gi|57237992	75% (0.0012)	0.7	0.1	0.1	0.3	0.34641		0.177778			0.1	0.1	0.1	0.1		0.5	0	0.1	0.2		0.4	0.2	0.1	0.233333			0.1	0.1	0.1	0.5	0	0.1	0.4	0.2	0.1	0.177778
methyl-accepting chemotaxis protein [Campylobacter jejuni subsp. jejuni 81-176]	gi|121613515	95% (0.00051)	0.6	0	0.1	0.233333	0.321455		0.0222222			-0.1	0	-0.1	-0.0666667		0.3	-0.2	0.1	0.0666667		0	0.2	0	0.0666667			-0.1	0	-0.1	0.3	-0.2	0.1	0	0.2	0	0.0222222
methyl-accepting chemotaxis protein [Campylobacter jejuni subsp. jejuni 81-176]	gi|121612100	75% (0.045)	0.4	0.1	0.4	0.3	0.173205		0.155556			0.1	0.1	0.1	0.1		-0.1	0.2	0.4	0.166667		0.1	0.1	0.4	0.2			0.1	0.1	0.1	-0.1	0.2	0.4	0.1	0.1	0.4	0.155556
methyl-accepting chemotaxis protein [Campylobacter jejuni subsp. jejuni 81-176]	gi|121613242	75% (0.13)	0.6	0	-0.1	0.166667	0.378594		-0.0444444			0.1	0	-0.2	-0.0333333		0	-0.1	-0.2	-0.1		-0.2	0.4	-0.2	0			0.1	0	-0.2	0	-0.1	-0.2	-0.2	0.4	-0.2	-0.0444444
methyl-accepting chemotaxis protein [Campylobacter jejuni subsp. jejuni 81-176]	gi|121613017	0% (0.25)	2.8	0.7	1.3	1.6	1.08167		0.977778			-0.3	0.1	0	-0.0666667		2.9	0	1.6	1.5		3.7	0.1	0.7	1.5			-0.3	0.1	0	2.9	0	1.6	3.7	0.1	0.7	0.977778
methyl-accepting chemotaxis signal transduction protein [Campylobacter jejuni subsp. jejuni NCTC 11168]	gi|218563153	95% (< 0.0001)	0.3	-0.1	0	0.0666667	0.208167		0.0111111			-0.1	0	-0.1	-0.0666667		-0.1	0.1	-0.1	-0.0333333		0.2	0.2	0	0.133333			-0.1	0	-0.1	-0.1	0.1	-0.1	0.2	0.2	0	0.0111111
methylated-DNA--protein-cysteine methyltransferase [Campylobacter jejuni subsp. jejuni NCTC 11168]	gi|218562464	75% (0.060)	0	-0.1	-0.1	-0.0666667	0.057735		-0.0222222			0	0	0	0		0.3	0.1	-0.2	0.0666667		-0.1	-0.1	-0.2	-0.133333			0	0	0	0.3	0.1	-0.2	-0.1	-0.1	-0.2	-0.0222222
methyltransferase [Campylobacter jejuni subsp. doylei 269.97]	gi|153951729	75% (0.64)	0.1	-0.2	0.1	0	0.173205		-0.0888889			0	0	0	0		-0.4	-0.1	0	-0.166667		-0.3	-0.2	0.2	-0.1			0	0	0	-0.4	-0.1	0	-0.3	-0.2	0.2	-0.0888889
methyltransferase [Campylobacter jejuni subsp. jejuni NCTC 11168]	gi|218563023	95% (0.00074)	-0.4	0	0.4	0	0.4		0.166667			0.1	0	0.2	0.1		0.3	0.2	0.7	0.4		0.1	-0.4	0.3	0			0.1	0	0.2	0.3	0.2	0.7	0.1	-0.4	0.3	0.166667
methyltransferase [Campylobacter jejuni subsp. jejuni NCTC 11168]	gi|218563024	95% (0.00015)	1.8	-0.2	-0.5	0.366667	1.25033		0.155556			0.1	0	0	0.0333333		1.4	-1.1	-1.4	-0.366667		1.6	0.6	0.2	0.8			0.1	0	0	1.4	-1.1	-1.4	1.6	0.6	0.2	0.155556
methyltransferase [Campylobacter jejuni subsp. jejuni NCTC 11168]	gi|218562936	95% (< 0.0001)	-0.8	-0.6	0.2	-0.4	0.52915		-0.0555556			0	0	0	0		-0.4	-0.4	-0.3	-0.366667		-0.2	0.9	-0.1	0.2			0	0	0	-0.4	-0.4	-0.3	-0.2	0.9	-0.1	-0.0555556
methyltransferase domain protein [Campylobacter jejuni subsp. jejuni NCTC 11168]	gi|218562150	0% (0.60)	0.3		-0.4	-0.05	0.494975		0.233333			0		0	0		0.9		0	0.45		0.4		0.1	0.25			0		0	0.9		0	0.4		0.1	0.233333
methyltransferase family protein [Campylobacter jejuni subsp. jejuni NCTC 11168]	gi|218563030	95% (< 0.0001)	1.5	0.8	1.4	1.23333	0.378594		0.0444444			0.2	0.1	0.1	0.133333		-0.2	-1.7	0.7	-0.4		-0.1	0.5	0.8	0.4			0.2	0.1	0.1	-0.2	-1.7	0.7	-0.1	0.5	0.8	0.0444444
methyltransferase GidB [Campylobacter jejuni subsp. jejuni 81-176]	gi|121612782	0% (0.25)	0	0	0.1	0.0333333	0.057735		0.0222222			0	0	0	0		0.1	0.1	-0.2	0		0.1	0	0.1	0.0666667			0	0	0	0.1	0.1	-0.2	0.1	0	0.1	0.0222222
MFS transport protein [Campylobacter jejuni subsp. jejuni NCTC 11168]	gi|218561998	0% (0.94)	0.1	-0.4	0	-0.1	0.264575		-0.133333			0	0	0	0		-0.6	-0.3	0.1	-0.266667		0.1	-0.3	-0.2	-0.133333			0	0	0	-0.6	-0.3	0.1	0.1	-0.3	-0.2	-0.133333
MiaB-like tRNA modifying enzyme [Campylobacter jejuni subsp. jejuni NCTC 11168]	gi|218562622	95% (0.00019)	0.5	0.5	0.2	0.4	0.173205		0.166667			0.1	0	0	0.0333333		-0.2	0.1	0.1	0		0.5	0.3	0.6	0.466667			0.1	0	0	-0.2	0.1	0.1	0.5	0.3	0.6	0.166667
MiaB-like tRNA modifying protein [Campylobacter jejuni subsp. jejuni 81116]	gi|157415679	75% (0.19)	-0.2	0.1	0.1	0	0.173205		0.0222222			0	0	0	0		0	0.2	0.1	0.1		0	-0.2	0.1	-0.0333333			0	0	0	0	0.2	0.1	0	-0.2	0.1	0.0222222
molecular chaperone DnaK [Campylobacter jejuni subsp. jejuni ICDCCJ07001]	gi|315124280	95% (< 0.0001)	0.5	0.2	0.1	0.266667	0.208167		0.0444444			0.2	0.1	0	0.1		-0.3	0.2	0	-0.0333333		0.2	0	0	0.0666667			0.2	0.1	0	-0.3	0.2	0	0.2	0	0	0.0444444
molybdate transport system ATP-binding protein [Campylobacter jejuni subsp. jejuni 81116]	gi|157414597	75% (0.49)	0.2	-0.1	0.1	0.0666667	0.152753		-0.0666667			0	0	0	0		0.1	-0.2	-0.1	-0.0666667		-0.7	0.2	0.1	-0.133333			0	0	0	0.1	-0.2	-0.1	-0.7	0.2	0.1	-0.0666667
molybdate transport system substrate-binding protein [Campylobacter jejuni subsp. jejuni 81116]	gi|157414600	0% (0.32)	0.4	0.2	-0.1	0.166667	0.251661		0.0222222			0.2	0.1	0.1	0.133333		0.4	-0.2	-0.1	0.0333333		-0.7	0.4	0	-0.1			0.2	0.1	0.1	0.4	-0.2	-0.1	-0.7	0.4	0	0.0222222
molybdenum cofactor biosynthesis protein [Campylobacter jejuni subsp. jejuni 81-176]	gi|121613022	75% (0.021)	0.4	0.2	0	0.2	0.2		0.144444			-0.1	0.1	0.1	0.0333333		0.7	0	-0.1	0.2		0.6	0.1	-0.1	0.2			-0.1	0.1	0.1	0.7	0	-0.1	0.6	0.1	-0.1	0.144444
molybdenum cofactor biosynthesis protein A [Campylobacter jejuni subsp. jejuni 81116]	gi|157414478	95% (0.00026)	0.1	0.1	0.1	0.1	1.69967e-17		-0.0555556			0	0	0	0		-0.3	0	0	-0.1		0	-0.2	0	-0.0666667			0	0	0	-0.3	0	0	0	-0.2	0	-0.0555556
molybdenum cofactor biosynthesis protein MoaC [Campylobacter jejuni subsp. jejuni NCTC 11168]	gi|218561915	0% (0.77)	-0.5	-0.1	-0.1	-0.233333	0.23094		0.0111111			0	0	0	0		0.4	-0.1	-0.3	0		0.2	-0.2	0.1	0.0333333			0	0	0	0.4	-0.1	-0.3	0.2	-0.2	0.1	0.0111111
molybdopterin biosynthesis MoeA protein, putative [Campylobacter jejuni subsp. jejuni 81116]	gi|157415124	0% (0.35)			-0.2	-0.2	#DIV/0!		-0.133333					0	0				-0.2	-0.2				-0.2	-0.2					0			-0.2			-0.2	-0.133333
molybdopterin biosynthesis MoeA protein, putative [Campylobacter jejuni subsp. jejuni 81-176]	gi|121612389	0% (0.98)	0.8		0	0.4	0.565685		0.133333			-0.1		0	-0.05		0.4		0.2	0.3		0.5		-0.2	0.15			-0.1		0	0.4		0.2	0.5		-0.2	0.133333
molybdopterin biosynthesis protein [Campylobacter jejuni subsp. jejuni NCTC 11168]	gi|218563118	75% (0.077)	0.1	0	0.1	0.0666667	0.057735		0.144444			0.1	0.1	0.1	0.1		0.4	0.2	0	0.2		0.3	0.1	0	0.133333			0.1	0.1	0.1	0.4	0.2	0	0.3	0.1	0	0.144444
molybdopterin converting factor subunit 2 [Campylobacter jejuni subsp. jejuni NCTC 11168]	gi|218563117	75% (0.44)	-0.3	-0.5	0.1	-0.233333	0.305505		-0.0333333			0.1	0.1	0.2	0.133333		-0.7	0.1	0.3	-0.1		-0.3	-0.2	0.1	-0.133333			0.1	0.1	0.2	-0.7	0.1	0.3	-0.3	-0.2	0.1	-0.0333333
molybdopterin oxidoreductase family protein [Campylobacter jejuni subsp. jejuni 81-176]	gi|121613203	95% (< 0.0001)	-0.7	-0.4	-0.2	-0.433333	0.251661		-0.0111111			0	0	0	0		-0.2	0.1	-0.1	-0.0666667		0	-0.1	0.2	0.0333333			0	0	0	-0.2	0.1	-0.1	0	-0.1	0.2	-0.0111111
molybdopterin-guanine dinucleotide biosynthesis protein [Campylobacter jejuni subsp. jejuni NCTC 11168]	gi|218562469	95% (0.011)	0.1	0.1	0	0.0666667	0.057735		0.0111111			0	0	0	0		0.1	0	0	0.0333333		-0.2	0.2	0	0			0	0	0	0.1	0	0	-0.2	0.2	0	0.0111111
MotA/TolQ/ExbB proton channel family protein [Campylobacter jejuni subsp. jejuni 81-176]	gi|121612706	0% (0.65)	0.2	0	0	0.0666667	0.11547		-0.0777778			0	0	0	0		-0.6	0.2	0	-0.133333		-0.3	0	0	-0.1			0	0	0	-0.6	0.2	0	-0.3	0	0	-0.0777778
motility accessory factor [Campylobacter jejuni RM1221]	gi|57238379	0% (0.99)	0	-0.2	-0.2	-0.133333	0.11547		-0.122222			0	0	0	0		-0.5	-0.1	0	-0.2		-0.2	-0.2	-0.1	-0.166667			0	0	0	-0.5	-0.1	0	-0.2	-0.2	-0.1	-0.122222
motility accessory factor [Campylobacter jejuni RM1221]	gi|57238382	0% (0.32)	-0.1	0	-0.2	-0.1	0.1		0.0666667			0	0	0	0		0	0.2	0.1	0.1		0.2	0	0.1	0.1			0	0	0	0	0.2	0.1	0.2	0	0.1	0.0666667
motility accessory factor [Campylobacter jejuni subsp. jejuni NCTC 11168]	gi|218562950	75% (0.18)	0.4	0	0.4	0.266667	0.23094		0.111111			0	0	0	0		-0.7	0.4	0.5	0.0666667		0	0.3	0.5	0.266667			0	0	0	-0.7	0.4	0.5	0	0.3	0.5	0.111111
motility accessory factor [Campylobacter jejuni subsp. jejuni NCTC 11168]	gi|218562944	0% (0.064)	0	-0.1	0.2	0.0333333	0.152753		-0.111111			0	0	0.3	0.1		-1.2	0	0.2	-0.333333		-0.6	0	0.3	-0.1			0	0	0.3	-1.2	0	0.2	-0.6	0	0.3	-0.111111
motility accessory factor [Campylobacter jejuni subsp. jejuni NCTC 11168]	gi|218562929	95% (< 0.0001)	-0.9	-0.1	-0.9	-0.633333	0.46188		-0.133333			0	0	0	0		0.5	0.6	0.7	0.6		-0.7	-1	-1.3	-1			0	0	0	0.5	0.6	0.7	-0.7	-1	-1.3	-0.133333
multidrug efflux system membrane protein [Campylobacter jejuni subsp. jejuni NCTC 11168]	gi|218562649	75% (0.28)	0.3	0.1	0.2	0.2	0.1		0			0.1	0.1	0.1	0.1		0	0	-0.2	-0.0666667		0	0	-0.1	-0.0333333			0.1	0.1	0.1	0	0	-0.2	0	0	-0.1	0
multidrug transporter membrane component/ATP-binding component [Campylobacter jejuni subsp. jejuni 81-176]	gi|121613099	0% (0.13)		-0.2	-0.2	-0.2	0		-0.0666667				0	0	0			0	-0.2	-0.1			0.1	-0.3	-0.1				0	0		0	-0.2		0.1	-0.3	-0.0666667
N-(5'phosphoribosyl)anthranilate isomerase [Campylobacter jejuni subsp. jejuni 81116]	gi|157414644	95% (0.0080)	-0.6	-0.3	0	-0.3	0.3		-0.277778			0	0	0	0		-0.4	-0.2	-0.3	-0.3		-0.9	-0.6	-0.1	-0.533333			0	0	0	-0.4	-0.2	-0.3	-0.9	-0.6	-0.1	-0.277778
Na+/H+ antiporter family protein [Campylobacter jejuni subsp. jejuni 81-176]	gi|121612732	0% (0.31)	0.1	-0.3	-0.1	-0.1	0.2		-0.366667			0	0	0	0		-1.7	-0.2	-0.1	-0.666667		-1	-0.2	-0.1	-0.433333			0	0	0	-1.7	-0.2	-0.1	-1	-0.2	-0.1	-0.366667
Na+/H+ antiporter family protein [Campylobacter jejuni subsp. jejuni NCTC 11168]	gi|218562460	95% (0.027)	0.1	0.2	0.3	0.2	0.1		0.0111111			0	0	0	0		0	0.1	0	0.0333333		-0.2	0	0.2	0			0	0	0	0	0.1	0	-0.2	0	0.2	0.0111111
N-acetyl-gamma-glutamyl-phosphate reductase [Campylobacter jejuni subsp. jejuni NCTC 11168]	gi|218561888	0% (0.43)	0.1	-0.3	0.1	-0.0333333	0.23094		-0.0222222			0	0	0	0		0.2	-0.2	0	0		0	-0.1	-0.1	-0.0666667			0	0	0	0.2	-0.2	0	0	-0.1	-0.1	-0.0222222
N-acetylmuramoyl-L-alanine amidase [Campylobacter jejuni subsp. jejuni NCTC 11168]	gi|218562881	75% (0.11)	0.2	0.1	0.1	0.133333	0.057735		0.0666667			0.1	0.1	0.1	0.1		-0.1	-0.1	0.1	-0.0333333		0.1	0.1	0.2	0.133333			0.1	0.1	0.1	-0.1	-0.1	0.1	0.1	0.1	0.2	0.0666667
N-acetylneuraminic acid synthetase [Campylobacter jejuni RM1221]	gi|57238373	0% (0.13)	0.3	-0.1	0	0.0666667	0.208167		0			0.1	0	0	0.0333333		0	0	0	0		0.3	-0.3	-0.1	-0.0333333			0.1	0	0	0	0	0	0.3	-0.3	-0.1	0
N-acetylneuraminic acid synthetase [Campylobacter jejuni RM1221]	gi|57238369	0% (0.98)	0		-0.2	-0.1	0.141421		0.333333			0		0	0		1.4		-0.2	0.6		1.1		-0.3	0.4			0		0	1.4		-0.2	1.1		-0.3	0.333333
N-acetylneuraminic acid synthetase [Campylobacter jejuni subsp. jejuni 81-176]	gi|121612572	0% (0.99)	-0.3	0.1	-0.1	-0.1	0.2		0			0	0	0	0		-0.2	0.2	0	0		-0.2	0.1	0.1	0			0	0	0	-0.2	0.2	0	-0.2	0.1	0.1	0
NAD synthetase [Campylobacter jejuni subsp. jejuni 81-176]	gi|121613744	95% (0.00014)	0.2	-0.1	0	0.0333333	0.152753		-0.0888889			0	0	0	0		-0.3	-0.1	-0.1	-0.166667		-0.2	-0.1	0	-0.1			0	0	0	-0.3	-0.1	-0.1	-0.2	-0.1	0	-0.0888889
NAD(P)H-dependent glycerol-3-phosphate dehydrogenase [Campylobacter jejuni subsp. jejuni 81116]	gi|157415460	0% (0.14)	0.1	0	0.2	0.1	0.1		-0.0111111			-0.1	-0.1	-0.1	-0.1		0	-0.2	0.1	-0.0333333		0.2	0	0.1	0.1			-0.1	-0.1	-0.1	0	-0.2	0.1	0.2	0	0.1	-0.0111111
NAD-dependent deacetylase [Campylobacter jejuni subsp. jejuni 81-176]	gi|121613447	0% (0.97)	0	-0.2	0.2	0	0.2		-0.0222222			0	0	0.1	0.0333333		-0.4	0	0.2	-0.0666667		-0.3	0	0.2	-0.0333333			0	0	0.1	-0.4	0	0.2	-0.3	0	0.2	-0.0222222
NAD-dependent DNA ligase LigA [Campylobacter jejuni subsp. jejuni NCTC 11168]	gi|218562237	75% (0.075)	0.4	0.1	0.2	0.233333	0.152753		0.111111			0.1	0	0.1	0.0666667		0.2	0.1	0.2	0.166667		0.3	0.1	-0.1	0.1			0.1	0	0.1	0.2	0.1	0.2	0.3	0.1	-0.1	0.111111
NAD-dependent epimerase/dehydratase [Campylobacter jejuni RM1221]	gi|57238370	95% (0.0030)	0.2	0.4	0.3	0.3	0.1		-0.0666667			0	0	0	0		-0.5	0	0.2	-0.1		-0.3	0	0	-0.1			0	0	0	-0.5	0	0.2	-0.3	0	0	-0.0666667
NAD-dependent malic enzyme [Streptococcus parauberis KCTC 11537]	gi|333904891	0% (0.97)	-0.2	-0.4	0.1	-0.166667	0.251661		-0.644444			0	0	0	0		-3.4	0.1	0.2	-1.03333		-2.7	0.1	-0.1	-0.9			0	0	0	-3.4	0.1	0.2	-2.7	0.1	-0.1	-0.644444
NADH dehydrogenase I chain E [Campylobacter jejuni subsp. jejuni 81116]	gi|157415791	75% (0.42)	0.8	0.2	0.1	0.366667	0.378594		0.0444444			0	0	0	0		-0.3	0	0.1	-0.0666667		0.4	0.1	0.1	0.2			0	0	0	-0.3	0	0.1	0.4	0.1	0.1	0.0444444
NADH dehydrogenase subunit A [Campylobacter jejuni subsp. jejuni 81-176]	gi|121612125	0% (0.52)	-0.1	-0.5	-0.2	-0.266667	0.208167		-0.177778			0	0	0	0		-0.8	-0.1	0.1	-0.266667		-0.9	0.1	0	-0.266667			0	0	0	-0.8	-0.1	0.1	-0.9	0.1	0	-0.177778
NADH dehydrogenase subunit B [Campylobacter jejuni subsp. jejuni 81-176]	gi|121613264	0% (0.38)	-0.2	-0.2	0.3	-0.0333333	0.288675		-0.111111			0	0	0	0		-0.9	-0.3	0.1	-0.366667		0	0	0.1	0.0333333			0	0	0	-0.9	-0.3	0.1	0	0	0.1	-0.111111
NADH dehydrogenase subunit C [Campylobacter jejuni subsp. jejuni NCTC 11168]	gi|218563166	0% (0.52)	0.3	0.1	0.1	0.166667	0.11547		0.0444444			0	0	0	0		-0.1	-0.1	0.1	-0.0333333		0.3	0.1	0.1	0.166667			0	0	0	-0.1	-0.1	0.1	0.3	0.1	0.1	0.0444444
NADH dehydrogenase subunit D [Campylobacter jejuni subsp. jejuni NCTC 11168]	gi|218563165	75% (0.15)	0.1	-0.3	0.1	-0.0333333	0.23094		-0.244444			-0.2	0	0	-0.0666667		-0.9	-0.2	-0.1	-0.4		-0.5	-0.3	0	-0.266667			-0.2	0	0	-0.9	-0.2	-0.1	-0.5	-0.3	0	-0.244444
NADH dehydrogenase subunit G [Campylobacter jejuni subsp. jejuni 81-176]	gi|121612814	95% (< 0.0001)	0.4	0	0.1	0.166667	0.208167		0			0	0	-0.3	-0.1		-0.2	-0.1	0.2	-0.0333333		0.3	-0.1	0.2	0.133333			0	0	-0.3	-0.2	-0.1	0.2	0.3	-0.1	0.2	0
NADH dehydrogenase subunit H [Campylobacter jejuni subsp. jejuni 81-176]	gi|121613672	0% (0.78)	0.1	0	0	0.0333333	0.057735		-0.322222			0	0	0	0		-2	-0.3	0.3	-0.666667		-0.8	-0.1	0	-0.3			0	0	0	-2	-0.3	0.3	-0.8	-0.1	0	-0.322222
NADH dehydrogenase subunit L [Campylobacter jejuni subsp. jejuni 81-176]	gi|121612984	75% (0.058)	0.2	0.2	0	0.133333	0.11547		-0.188889			0	0	0	0		-1	0	0	-0.333333		-0.6	0	-0.1	-0.233333			0	0	0	-1	0	0	-0.6	0	-0.1	-0.188889
NADH-quinone oxidoreductase, I subunit [Campylobacter jejuni subsp. jejuni ICDCCJ07001]	gi|315124982	95% (0.0020)	0.3	0.2	0.6	0.366667	0.208167		0.0555556			-0.2	0	0.2	0		-0.2	-0.2	0.3	-0.0333333		0.1	0.1	0.4	0.2			-0.2	0	0.2	-0.2	-0.2	0.3	0.1	0.1	0.4	0.0555556
NADP-dependent malic enzyme, truncation [Campylobacter jejuni subsp. jejuni 81116]	gi|157415550	75% (< 0.0001)	0	-0.2	0	-0.0666667	0.11547		-0.0222222			0	-0.2	-0.3	-0.166667		0.4	-0.1	0	0.1		0.3	-0.3	0	0			0	-0.2	-0.3	0.4	-0.1	0	0.3	-0.3	0	-0.0222222
napA2 gene product [Azoarcus sp. BH72]	gi|119900231	0% (0.073)	-0.1			-0.1	#DIV/0!		1.16667			0			0		1.7			1.7		1.8			1.8			0			1.7			1.8			1.16667
napD protein [Campylobacter jejuni subsp. jejuni 81-176]	gi|121613698	0% (0.21)	-0.1	-0.1	0.1	-0.0333333	0.11547		0.144444			0	0	0	0		0.3	-0.1	0.3	0.166667		0.6	0.1	0.1	0.266667			0	0	0	0.3	-0.1	0.3	0.6	0.1	0.1	0.144444
Ni/Fe-hydrogenase B-type cytochrome subunit [Campylobacter jejuni subsp. jejuni NCTC 11168]	gi|218562877	95% (0.025)	-0.4	-0.4	-0.1	-0.3	0.173205		0.0666667			0	0	0	0		-0.2	0.2	0	0		0.3	0.1	0.2	0.2			0	0	0	-0.2	0.2	0	0.3	0.1	0.2	0.0666667
Ni/Fe-hydrogenase large subunit [Campylobacter jejuni subsp. jejuni NCTC 11168]	gi|218562878	75% (< 0.0001)	-0.1	0	0.3	0.0666667	0.208167		0.0555556			-0.1	0	0	-0.0333333		0.1	0	0.3	0.133333		0.1	-0.1	0.2	0.0666667			-0.1	0	0	0.1	0	0.3	0.1	-0.1	0.2	0.0555556
Ni/Fe-hydrogenase small chain [Campylobacter jejuni subsp. jejuni NCTC 11168]	gi|218562879	0% (0.067)	-0.2	-0.2	0	-0.133333	0.11547		-0.0888889			-0.2	-0.1	0	-0.1		-0.6	0	0	-0.2		-0.3	0.1	0.3	0.0333333			-0.2	-0.1	0	-0.6	0	0	-0.3	0.1	0.3	-0.0888889
Ni/Fe-hydrogenase small subunit [Campylobacter jejuni subsp. jejuni NCTC 11168]	gi|218563003	95% (0.030)	-0.2	0.1	-0.1	-0.0666667	0.152753		-0.0333333			-0.3	0	0	-0.1		-0.5	0	0.1	-0.133333		0.2	0	0.2	0.133333			-0.3	0	0	-0.5	0	0.1	0.2	0	0.2	-0.0333333
nicotinate phosphoribosyltransferase [Campylobacter jejuni subsp. jejuni NCTC 11168]	gi|218561894	75% (0.51)	0.3	0.1	0.1	0.166667	0.11547		0.144444			0.2	0.2	0	0.133333		0.2	0.1	0.1	0.133333		0.2	0.1	0.2	0.166667			0.2	0.2	0	0.2	0.1	0.1	0.2	0.1	0.2	0.144444
nicotinate-nucleotide adenylyltransferase [Campylobacter jejuni subsp. jejuni NCTC 11168]	gi|218563008	0% (0.62)	0.1	-0.1	0.3	0.1	0.2		-0.0666667			0	0	0.1	0.0333333		-0.7	0	0.4	-0.1		-0.5	-0.1	0.2	-0.133333			0	0	0.1	-0.7	0	0.4	-0.5	-0.1	0.2	-0.0666667
NifU family protein [Campylobacter jejuni subsp. jejuni 81116]	gi|157414537	95% (0.0029)	0.4	0.1	0	0.166667	0.208167		0.0555556			0.2	0	-0.1	0.0333333		0.5	0	0	0.166667		-0.3	0	0.2	-0.0333333			0.2	0	-0.1	0.5	0	0	-0.3	0	0.2	0.0555556
NifU family protein [Campylobacter jejuni subsp. jejuni 81-176]	gi|121612278	95% (0.011)	0.4	0.4	0.5	0.433333	0.057735		0.0666667			0.1	0.1	0.2	0.133333		-0.3	0	0.3	0		0	-0.1	0.3	0.0666667			0.1	0.1	0.2	-0.3	0	0.3	0	-0.1	0.3	0.0666667
nitroreducatase family protein, authentic frameshift [Campylobacter jejuni subsp. jejuni 81-176]	gi|121613422	75% (0.100)	-0.1	-0.1	-0.1	-0.1	1.69967e-17		0.0777778			0	0.1	0.1	0.0666667		0.3	0.1	0	0.133333		0.2	-0.1	0	0.0333333			0	0.1	0.1	0.3	0.1	0	0.2	-0.1	0	0.0777778
nitroreductase family protein [Campylobacter jejuni subsp. jejuni 81116]	gi|157415327	75% (0.020)	0	-0.2	0	-0.0666667	0.11547		0.0666667			0	0	0	0		0.5	0	-0.2	0.1		0.5	-0.1	-0.1	0.1			0	0	0	0.5	0	-0.2	0.5	-0.1	-0.1	0.0666667
NLPA family lipoprotein [Campylobacter jejuni subsp. doylei 269.97]	gi|153951885	0% (0.69)	-0.2	0.2	0	0	0.2		0.0666667			0.1	0	0.1	0.0666667		0	0.1	0	0.0333333		-0.2	0.6	-0.1	0.1			0.1	0	0.1	0	0.1	0	-0.2	0.6	-0.1	0.0666667
NLPA family lipoprotein [Campylobacter jejuni subsp. jejuni NCTC 11168]	gi|218562400	75% (0.0013)	0.4	0.1	0.6	0.366667	0.251661		0.166667			0.1	0	0.1	0.0666667		0.4	0	0.3	0.233333		-0.1	0.4	0.3	0.2			0.1	0	0.1	0.4	0	0.3	-0.1	0.4	0.3	0.166667
NLPA family lipoprotein [Campylobacter jejuni subsp. jejuni NCTC 11168]	gi|218562398	95% (0.0040)	-0.1	-0.2	0	-0.1	0.1		-0.177778			0	0	0	0		-1.2	0.1	-0.1	-0.4		-0.8	0.4	0	-0.133333			0	0	0	-1.2	0.1	-0.1	-0.8	0.4	0	-0.177778
NLPA family lipoprotein [Campylobacter jejuni subsp. jejuni NCTC 11168]	gi|218562812	95% (0.00093)	0.1	0.4	0.4	0.3	0.173205		0.0444444			-0.2	-0.2	-0.2	-0.2		0.6	0.9	0.3	0.6		-0.6	0.3	-0.5	-0.266667			-0.2	-0.2	-0.2	0.6	0.9	0.3	-0.6	0.3	-0.5	0.0444444
NOL1/NOP2/sun family protein [Campylobacter jejuni subsp. jejuni ICDCCJ07001]	gi|315124151	0% (0.66)	0.1	0.1	0.1	0.1	1.69967e-17		0.0111111			0	0	0	0		0.1	0.1	0.1	0.1		0.1	-0.3	0	-0.0666667			0	0	0	0.1	0.1	0.1	0.1	-0.3	0	0.0111111
non-haem iron protein [Campylobacter jejuni subsp. jejuni NCTC 11168]	gi|218561705	75% (0.27)	0.1	-0.2	-0.2	-0.1	0.173205		0.0888889			-0.1	-0.1	0.2	0		0.2	-0.3	-0.1	-0.0666667		0.3	0.1	0.6	0.333333			-0.1	-0.1	0.2	0.2	-0.3	-0.1	0.3	0.1	0.6	0.0888889
nonheme iron-containing ferritin [Campylobacter jejuni subsp. doylei 269.97]	gi|153952118	75% (0.042)	0.8	0.1	0.1	0.333333	0.404145		0.166667			-0.1	0	0	-0.0333333		0.4	0	0.2	0.2		0.4	0.5	0.1	0.333333			-0.1	0	0	0.4	0	0.2	0.4	0.5	0.1	0.166667
nuclease [Campylobacter jejuni subsp. jejuni NCTC 11168]	gi|218562697	0% (0.34)	0	0.3	0.3	0.2	0.173205		-0.0333333			0	0	0	0		-0.5	-0.2	0.3	-0.133333		0.2	-0.2	0.1	0.0333333			0	0	0	-0.5	-0.2	0.3	0.2	-0.2	0.1	-0.0333333
nuclease [Serratia proteamaculans 568]	gi|157370052	0% (0.61)	-0.1	0.1	0.6	0.2	0.360555		0.1			0	0	0	0		0.2	0	0.1	0.1		0	0.3	0.3	0.2			0	0	0	0.2	0	0.1	0	0.3	0.3	0.1
nucleoside diphosphate kinase [Campylobacter jejuni subsp. jejuni NCTC 11168]	gi|218561991	0% (0.77)	0.2	0.2	0.3	0.233333	0.057735		0.122222			-0.1	0.2	0.2	0.1		0.1	0.3	0.2	0.2		-0.1	0	0.3	0.0666667			-0.1	0.2	0.2	0.1	0.3	0.2	-0.1	0	0.3	0.122222
nucleotide phosphoribosyltransferase [Campylobacter jejuni subsp. jejuni NCTC 11168]	gi|218562979	0% (0.35)	0	0.2	0.4	0.2	0.2		0.111111			0	0	0	0		0.2	0.1	0.2	0.166667		0.3	-0.1	0.3	0.166667			0	0	0	0.2	0.1	0.2	0.3	-0.1	0.3	0.111111
nucleotidyltransferase [Campylobacter jejuni subsp. jejuni NCTC 11168]	gi|218562976	95% (< 0.0001)	0.1	0	0.1	0.0666667	0.057735		-0.255556			0.1	0.1	0.1	0.1		-1.3	-1.2	0.1	-0.8		-0.3	0.1	0	-0.0666667			0.1	0.1	0.1	-1.3	-1.2	0.1	-0.3	0.1	0	-0.255556
NUDIX domain-containing protein [Campylobacter jejuni subsp. jejuni 81-176]	gi|121612700	95% (0.032)	0.1	-0.1	0	0	0.1		-0.144444			0	0	0	0		-0.9	0	0	-0.3		-0.5	0.2	-0.1	-0.133333			0	0	0	-0.9	0	0	-0.5	0.2	-0.1	-0.144444
O-acetylhomoserine (thiol)-lyase [Campylobacter jejuni subsp. jejuni NCTC 11168]	gi|218563313	95% (< 0.0001)	0.7	0.1	0.4	0.4	0.3		-0.177778			0	-0.1	0.1	0		-0.1	-0.1	0.6	0.133333		-1.5	-0.3	-0.2	-0.666667			0	-0.1	0.1	-0.1	-0.1	0.6	-1.5	-0.3	-0.2	-0.177778
oligosaccharide transferase to N-glycosylate proteins [Campylobacter jejuni subsp. jejuni NCTC 11168]	gi|218562740	0% (0.82)	0.4	0	0.2	0.2	0.2		0.0333333			0.1	0.1	0.1	0.1		-0.3	0	0.1	-0.0666667		0	0	0.2	0.0666667			0.1	0.1	0.1	-0.3	0	0.1	0	0	0.2	0.0333333
OmpA family membrane protein [Campylobacter jejuni subsp. jejuni NCTC 11168]	gi|218562250	0% (0.29)	0.2	-0.1	0	0.0333333	0.152753		0.1			0	0	0	0		0.2	0	0.1	0.1		0.5	0.1	0	0.2			0	0	0	0.2	0	0.1	0.5	0.1	0	0.1
OPT family oligopeptide transporter [Campylobacter jejuni subsp. jejuni 81-176]	gi|121613125	0% (0.35)	0.9	0	0.2	0.366667	0.472582		0.277778			0.1	0.1	0.1	0.1		1.2	0.5	-0.1	0.533333		0.5	0	0.1	0.2			0.1	0.1	0.1	1.2	0.5	-0.1	0.5	0	0.1	0.277778
ornithine carbamoyltransferase [Campylobacter jejuni subsp. jejuni NCTC 11168]	gi|218562610	0% (0.19)	0.1	-0.1	-0.1	-0.0333333	0.11547		0.0111111			0	-0.1	-0.1	-0.0666667		0.3	0	-0.1	0.0666667		0.2	0	-0.1	0.0333333			0	-0.1	-0.1	0.3	0	-0.1	0.2	0	-0.1	0.0111111
orotate phosphoribosyltransferase [Campylobacter jejuni subsp. jejuni 81116]	gi|157414531	0% (0.76)	0.2	-0.2	0	0	0.2		0.0222222			0.1	0	0	0.0333333		0	0	0.1	0.0333333		-0.1	0.1	0	0			0.1	0	0	0	0	0.1	-0.1	0.1	0	0.0222222
orotidine 5'-phosphate decarboxylase [Campylobacter jejuni subsp. jejuni NCTC 11168]	gi|218562039	0% (0.61)	0.1	-0.1	0.4	0.133333	0.251661		-0.1			0.1	0.1	0.1	0.1		-0.9	0.1	0.1	-0.233333		-0.6	-0.1	0.2	-0.166667			0.1	0.1	0.1	-0.9	0.1	0.1	-0.6	-0.1	0.2	-0.1
OstA family protein [Campylobacter jejuni subsp. jejuni 81116]	gi|157414928	95% (0.024)		0.2	0.2	0.2	0		0.0833333				0	0	0			0	0.1	0.05			0.3	0.1	0.2				0	0		0	0.1		0.3	0.1	0.0833333
outer membrane efflux protein [Campylobacter jejuni subsp. jejuni NCTC 11168]	gi|218562259	95% (< 0.0001)	0.1	0	0.1	0.0666667	0.057735		-0.0888889			0	0	0	0		-0.6	-0.2	-0.1	-0.3		-0.1	0	0.2	0.0333333			0	0	0	-0.6	-0.2	-0.1	-0.1	0	0.2	-0.0888889
outer membrane protein [Campylobacter jejuni subsp. jejuni NCTC 11168]	gi|218561810	95% (0.00034)	0.3	0	0.2	0.166667	0.152753		0.144444			0.1	0	0	0.0333333		0.3	0.1	0.2	0.2		0.4	0	0.2	0.2			0.1	0	0	0.3	0.1	0.2	0.4	0	0.2	0.144444
outer membrane protein [Campylobacter jejuni subsp. jejuni NCTC 11168]	gi|218563307	95% (0.021)	0	-0.4	-0.2	-0.2	0.2		-0.233333			0.1	0.1	0.1	0.1		-0.9	0	-0.1	-0.333333		-1.2	0	-0.2	-0.466667			0.1	0.1	0.1	-0.9	0	-0.1	-1.2	0	-0.2	-0.233333
outer membrane protein assembly complex, YaeT protein [Thermodesulfatator indicus DSM 15286]	gi|337285975	0% (0.070)	0.3		-0.1	0.1	0.282843		-0.25			0		0	0		-1.1		-0.1	-0.6		-0.3		0	-0.15			0		0	-1.1		-0.1	-0.3		0	-0.25
outer-membrane lipoprotein carrier protein [Campylobacter jejuni subsp. jejuni NCTC 11168]	gi|218562562	0% (0.23)	0	-0.5	-0.2	-0.233333	0.251661		-0.144444			0	0	0	0		-1	0.1	0	-0.3		-0.4	0.2	-0.2	-0.133333			0	0	0	-1	0.1	0	-0.4	0.2	-0.2	-0.144444
oxidoreductase [Campylobacter jejuni subsp. jejuni ICDCCJ07001]	gi|315123953	95% (0.00015)	0.6	0.8	0.2	0.533333	0.305505		0.133333			0.1	0.1	-0.2	0		0.1	0.5	0.2	0.266667		-0.3	0.5	0.2	0.133333			0.1	0.1	-0.2	0.1	0.5	0.2	-0.3	0.5	0.2	0.133333
oxidoreductase [Campylobacter jejuni subsp. jejuni NCTC 11168]	gi|218563174	95% (0.014)	-0.1	-0.1	0	-0.0666667	0.057735		-0.1			0	0	0	0		-0.6	-0.1	0	-0.233333		-0.1	-0.2	0.1	-0.0666667			0	0	0	-0.6	-0.1	0	-0.1	-0.2	0.1	-0.1
oxidoreductase [Campylobacter jejuni subsp. jejuni NCTC 11168]	gi|218562461	95% (0.029)	0.2	0.2	0	0.133333	0.11547		-0.0666667			-0.1	-0.3	-0.1	-0.166667		0	0	-0.1	-0.0333333		0	-0.1	0.1	0			-0.1	-0.3	-0.1	0	0	-0.1	0	-0.1	0.1	-0.0666667
oxidoreductase [Campylobacter jejuni subsp. jejuni NCTC 11168]	gi|218562157	75% (0.12)	0	0.4	0.1	0.166667	0.208167		-0.0222222			0.1	0	0.1	0.0666667		-0.2	0	-0.1	-0.1		0.1	-0.1	-0.1	-0.0333333			0.1	0	0.1	-0.2	0	-0.1	0.1	-0.1	-0.1	-0.0222222
oxidoreductase ferredoxin-type electron transport protein [Campylobacter jejuni subsp. jejuni NCTC 11168]	gi|218562607	75% (0.029)	0	-0.3	-0.2	-0.166667	0.152753		-0.0222222			0	-0.2	-0.2	-0.133333		0.4	-0.2	-0.1	0.0333333		0.7	-0.6	0	0.0333333			0	-0.2	-0.2	0.4	-0.2	-0.1	0.7	-0.6	0	-0.0222222
oxidoreductase iron-sulfur subunit [Campylobacter jejuni subsp. jejuni NCTC 11168]	gi|218561758	95% (0.0019)	0.4	0.3	0	0.233333	0.208167		0.1			0.1	0	-0.2	-0.0333333		0	0.1	0	0.0333333		0.1	0.4	0.4	0.3			0.1	0	-0.2	0	0.1	0	0.1	0.4	0.4	0.1
oxidoreductase, 2-nitropropane dioxygenase family [Campylobacter jejuni subsp. jejuni 81116]	gi|157415534	75% (0.21)	0.4	0.1	0	0.166667	0.208167		-0.0333333			0.1	0	-0.2	-0.0333333		-0.1	0	-0.2	-0.1		0.2	0	-0.1	0.0333333			0.1	0	-0.2	-0.1	0	-0.2	0.2	0	-0.1	-0.0333333
pantoate--beta-alanine ligase [Campylobacter jejuni subsp. jejuni 81116]	gi|157414594	95% (0.0015)	0.2	-0.3	-0.3	-0.133333	0.288675		-0.0666667			0	0	0	0		0.5	0	-0.1	0.133333		-0.2	-0.4	-0.4	-0.333333			0	0	0	0.5	0	-0.1	-0.2	-0.4	-0.4	-0.0666667
pantothenate kinase [Campylobacter jejuni subsp. jejuni 81116]	gi|157414689	0% (0.80)	-0.1	0.2	0	0.0333333	0.152753		-0.0222222			0	0	0	0		-0.3	0.1	0	-0.0666667		-0.3	0.3	0	0			0	0	0	-0.3	0.1	0	-0.3	0.3	0	-0.0222222
ParaA family ATPase [Campylobacter jejuni subsp. jejuni 81-176]	gi|121613262	75% (0.061)	0.1	0.3	0	0.133333	0.152753		0.0222222			0	0	0	0		0	0	0	0		0.2	0	0	0.0666667			0	0	0	0	0	0	0.2	0	0	0.0222222
para-aminobenzoate synthase component I [Campylobacter jejuni subsp. jejuni NCTC 11168]	gi|218562490	0% (0.20)	0.1	1	-0.1	0.333333	0.585947		0.288889			0	0	0	0		0.7	0.9	0	0.533333		0.5	0.6	-0.1	0.333333			0	0	0	0.7	0.9	0	0.5	0.6	-0.1	0.288889
paralyzed flagella protein PflA [Campylobacter jejuni subsp. jejuni 81-176]	gi|121612223	95% (0.046)	0.1	-0.1	0.1	0.0333333	0.11547		-0.0777778			-0.2	0	0	-0.0666667		-0.5	-0.1	0.1	-0.166667		-0.1	-0.1	0.2	0			-0.2	0	0	-0.5	-0.1	0.1	-0.1	-0.1	0.2	-0.0777778
ParB family chromosome partitioning protein [Campylobacter jejuni subsp. doylei 269.97]	gi|153952129	95% (0.031)	0.2	0	0.1	0.1	0.1		-0.0333333			0	0	0	0		-0.1	-0.2	0.1	-0.0666667		-0.1	0	0	-0.0333333			0	0	0	-0.1	-0.2	0.1	-0.1	0	0	-0.0333333
pckA gene product [Escherichia coli O157:H7 str. EDL933]	gi|15803907	0% (0.63)	0.2	1.7	-0.5	0.466667	1.12398		0.4			0	-0.4	0	-0.133333		0.6	1.9	-0.4	0.7		0.4	1.7	-0.2	0.633333			0	-0.4	0	0.6	1.9	-0.4	0.4	1.7	-0.2	0.4
penicillin-binding protein [Campylobacter jejuni subsp. jejuni NCTC 11168]	gi|218562177	0% (0.77)	0	-0.1	0.2	0.0333333	0.152753		0.0111111			0	0	0	0		0	-0.2	0.1	-0.0333333		0.2	-0.1	0.1	0.0666667			0	0	0	0	-0.2	0.1	0.2	-0.1	0.1	0.0111111
penicillin-binding protein [Campylobacter jejuni subsp. jejuni NCTC 11168]	gi|218562302	0% (0.086)	0.2	0	0	0.0666667	0.11547		0.133333			0	0	0	0		0.9	0	-0.1	0.266667		0.6	-0.1	-0.1	0.133333			0	0	0	0.9	0	-0.1	0.6	-0.1	-0.1	0.133333
penicillin-binding protein 1A [Campylobacter jejuni subsp. jejuni 81-176]	gi|121612837	75% (0.061)	0.1	-0.1	0	0	0.1		0.0444444			0.2	-0.2	0	0		0.2	-0.1	0	0.0333333		0.4	0	-0.1	0.1			0.2	-0.2	0	0.2	-0.1	0	0.4	0	-0.1	0.0444444
peptidase [Campylobacter jejuni subsp. jejuni NCTC 11168]	gi|218562596	0% (0.63)	0.3	-0.1	0	0.0666667	0.208167		0.0333333			0.1	0	0	0.0333333		0	-0.1	-0.1	-0.0666667		0.1	0.2	0.1	0.133333			0.1	0	0	0	-0.1	-0.1	0.1	0.2	0.1	0.0333333
peptidase [Campylobacter jejuni subsp. jejuni NCTC 11168]	gi|218562713	95% (< 0.0001)	-1.8	-1.4	-2	-1.73333	0.305505		-0.111111			0	0	0	0		-0.5	0	0	-0.166667		-0.3	-0.1	-0.1	-0.166667			0	0	0	-0.5	0	0	-0.3	-0.1	-0.1	-0.111111
peptidase [Campylobacter jejuni subsp. jejuni NCTC 11168]	gi|218562701	75% (0.050)	0.1	0	0.2	0.1	0.1		-0.122222			-0.1	-0.1	-0.1	-0.1		-0.5	-0.2	0.2	-0.166667		-0.2	-0.2	0.1	-0.1			-0.1	-0.1	-0.1	-0.5	-0.2	0.2	-0.2	-0.2	0.1	-0.122222
peptidase M23 family protein [Campylobacter jejuni subsp. jejuni NCTC 11168]	gi|218561812	75% (0.016)	0.1	0	0.1	0.0666667	0.057735		0.1			-0.1	0.1	0.1	0.0333333		0.1	0.1	0	0.0666667		0.3	0.2	0.1	0.2			-0.1	0.1	0.1	0.1	0.1	0	0.3	0.2	0.1	0.1
peptidase M23 family protein [Campylobacter jejuni subsp. jejuni NCTC 11168]	gi|218562847	95% (0.00094)	0.2	0	0	0.0666667	0.11547		-0.177778			0	0	0	0		-1	-0.2	-0.1	-0.433333		-0.2	-0.1	0	-0.1			0	0	0	-1	-0.2	-0.1	-0.2	-0.1	0	-0.177778
peptidase M50 family protein [Campylobacter jejuni subsp. jejuni NCTC 11168]	gi|218562682	95% (0.0020)	-0.1		-0.1	-0.1	0		-0.133333			0		0	0		0.3		0	0.15		-0.7		-0.4	-0.55			0		0	0.3		0	-0.7		-0.4	-0.133333
peptidase, M23/M37 family [Campylobacter jejuni subsp. jejuni 81116]	gi|157415478	75% (0.0025)	0.2	0.2	0.4	0.266667	0.11547		0.144444			0	0.1	0.3	0.133333		0	0.2	0.3	0.166667		0	0	0.4	0.133333			0	0.1	0.3	0	0.2	0.3	0	0	0.4	0.144444
peptidase, putative [Campylobacter jejuni subsp. jejuni 81-176]	gi|121613016	0% (0.66)	0	0.1	0.2	0.1	0.1		0			0	0	0	0		-0.1	0.1	0	0		0	0	0	0			0	0	0	-0.1	0.1	0	0	0	0	0
peptide ABC transporter periplasmic peptide-binding protein [Campylobacter jejuni subsp. jejuni NCTC 11168]	gi|218563173	75% (0.096)	-0.1	0.3	0.2	0.133333	0.208167		0.0444444			0.1	0.1	0	0.0666667		-0.1	0.2	0	0.0333333		-0.1	-0.1	0.3	0.0333333			0.1	0.1	0	-0.1	0.2	0	-0.1	-0.1	0.3	0.0444444
peptide chain release factor 1 [Campylobacter jejuni subsp. jejuni NCTC 11168]	gi|218563201	75% (0.059)	0	0.1	0	0.0333333	0.057735		-0.155556			0	0	-0.3	-0.1		-0.5	-0.1	0.1	-0.166667		-0.3	-0.4	0.1	-0.2			0	0	-0.3	-0.5	-0.1	0.1	-0.3	-0.4	0.1	-0.155556
peptide chain release factor 2 [Campylobacter jejuni subsp. jejuni 81-176]	gi|121612135	95% (0.0038)	0.2	0.3	0.2	0.233333	0.057735		-0.0666667			-0.1	0	0	-0.0333333		-0.3	0	0	-0.1		-0.1	-0.1	0	-0.0666667			-0.1	0	0	-0.3	0	0	-0.1	-0.1	0	-0.0666667
peptide deformylase [Campylobacter jejuni subsp. jejuni 81116]	gi|157414500	0% (0.89)	-0.1	0	0	-0.0333333	0.057735		-0.0555556			0	0	0	0		-0.3	0	0	-0.1		-0.3	0.1	0	-0.0666667			0	0	0	-0.3	0	0	-0.3	0.1	0	-0.0555556
peptidoglycan-associated lipoprotein Omp18 [Campylobacter jejuni subsp. jejuni 81116]	gi|157414426	95% (0.045)	0	-0.2	0.1	-0.0333333	0.152753		-0.0444444			0.1	0	0	0.0333333		-0.3	-0.2	0.1	-0.133333		-0.2	0	0.1	-0.0333333			0.1	0	0	-0.3	-0.2	0.1	-0.2	0	0.1	-0.0444444
peptidyl-arginine deiminase family protein [Campylobacter jejuni subsp. jejuni 81-176]	gi|121612399	0% (0.91)	-0.4	-0.1	0.1	-0.133333	0.251661		-0.0888889			0	0	-0.2	-0.0666667		-0.4	0.1	0.1	-0.0666667		-0.4	-0.1	0.1	-0.133333			0	0	-0.2	-0.4	0.1	0.1	-0.4	-0.1	0.1	-0.0888889
peptidyl-prolyl cis-trans isomerase [Campylobacter jejuni subsp. jejuni ICDCCJ07001]	gi|315124114	95% (< 0.0001)	0.5	0	0	0.166667	0.288675		0.0777778			-0.3	-0.1	-0.1	-0.166667		0.7	-0.1	0.2	0.266667		0.6	-0.2	0	0.133333			-0.3	-0.1	-0.1	0.7	-0.1	0.2	0.6	-0.2	0	0.0777778
peptidyl-prolyl cis-trans isomerase B [Campylobacter jejuni subsp. jejuni 81-176]	gi|121613502	0% (0.21)	-0.1	0.2	0.1	0.0666667	0.152753		-0.0222222			0	-0.1	-0.1	-0.0666667		-0.2	0.2	0.2	0.0666667		-0.1	-0.1	0	-0.0666667			0	-0.1	-0.1	-0.2	0.2	0.2	-0.1	-0.1	0	-0.0222222
peptidyl-tRNA hydrolase [Campylobacter jejuni subsp. jejuni 81-176]	gi|121613036	75% (0.21)	0.4	0.1	0.1	0.2	0.173205		-0.1			0	0	-0.1	-0.0333333		-0.3	0	0	-0.1		-0.1	-0.3	-0.1	-0.166667			0	0	-0.1	-0.3	0	0	-0.1	-0.3	-0.1	-0.1
periplasmic cytochrome C [Campylobacter jejuni subsp. jejuni NCTC 11168]	gi|218562966	75% (0.23)	0.1	-0.1	0.1	0.0333333	0.11547		-0.122222			0.2	0	0	0.0666667		-0.3	-0.1	-0.3	-0.233333		-0.4	-0.3	0.1	-0.2			0.2	0	0	-0.3	-0.1	-0.3	-0.4	-0.3	0.1	-0.122222
periplasmic fusion protein CmeA [Campylobacter jejuni subsp. jejuni NCTC 11168]	gi|218562025	95% (0.0100)	0.5	0.2	0.2	0.3	0.173205		0.111111			0	0	0.1	0.0333333		0.5	0	0	0.166667		0.3	0.1	0	0.133333			0	0	0.1	0.5	0	0	0.3	0.1	0	0.111111
periplasmic nitrate reductase [Campylobacter jejuni subsp. jejuni ICDCCJ07001]	gi|315124304	75% (< 0.0001)	-0.1	0.1	0	0	0.1		0.0222222			-0.2	0.2	0	0		-0.1	0.3	-0.2	0		0.3	-0.2	0.1	0.0666667			-0.2	0.2	0	-0.1	0.3	-0.2	0.3	-0.2	0.1	0.0222222
periplasmic nitrate reductase small subunit [Campylobacter jejuni subsp. jejuni NCTC 11168]	gi|218562411	95% (0.00044)	-0.3	-0.1	0.1	-0.1	0.2		-0.2			0	0	0	0		-1.1	-0.1	0	-0.4		-0.5	-0.2	0.1	-0.2			0	0	0	-1.1	-0.1	0	-0.5	-0.2	0.1	-0.2
periplasmic oxidoreductase [Campylobacter jejuni subsp. jejuni NCTC 11168]	gi|218563115	95% (0.0014)	-0.1	-0.2	0	-0.1	0.1		-0.0111111			0	-0.2	0	-0.0666667		0.4	-0.1	0	0.1		0.3	-0.4	-0.1	-0.0666667			0	-0.2	0	0.4	-0.1	0	0.3	-0.4	-0.1	-0.0111111
periplasmic protein (vacJ-like protein) [Campylobacter jejuni subsp. jejuni ICDCCJ07001]	gi|315124811	95% (0.013)	0.1	0.1	0	0.0666667	0.057735		-0.0888889			0	0	0	0		-0.7	0.1	0.1	-0.166667		-0.2	-0.1	0	-0.1			0	0	0	-0.7	0.1	0.1	-0.2	-0.1	0	-0.0888889
periplasmic protein [Campylobacter jejuni subsp. jejuni ICDCCJ07001]	gi|315123975	95% (< 0.0001)	0.1	0.1	0.4	0.2	0.173205		0.266667			0.1	-0.1	0.3	0.1		0.7	0.2	0.2	0.366667		0.6	0.2	0.2	0.333333			0.1	-0.1	0.3	0.7	0.2	0.2	0.6	0.2	0.2	0.266667
periplasmic protein [Campylobacter jejuni subsp. jejuni ICDCCJ07001]	gi|315124300	75% (0.047)	0	-0.1	0	-0.0333333	0.057735		-0.0777778			0	0	0	0		-0.4	0	0	-0.133333		-0.4	0.1	0	-0.1			0	0	0	-0.4	0	0	-0.4	0.1	0	-0.0777778
periplasmic protein [Campylobacter jejuni subsp. jejuni ICDCCJ07001]	gi|315123937	95% (0.030)	0.2	0	0	0.0666667	0.11547		-0.0666667			0	0	0	0		-0.1	-0.1	0	-0.0666667		-0.4	-0.1	0.1	-0.133333			0	0	0	-0.1	-0.1	0	-0.4	-0.1	0.1	-0.0666667
periplasmic protein [Campylobacter jejuni subsp. jejuni ICDCCJ07001]	gi|315124110	0% (0.12)	0.2	0	0	0.0666667	0.11547		-0.0333333			0	0	0	0		-0.5	0.1	0	-0.133333		0	0.1	0	0.0333333			0	0	0	-0.5	0.1	0	0	0.1	0	-0.0333333
periplasmic protein [Campylobacter jejuni subsp. jejuni ICDCCJ07001]	gi|315124404	75% (0.32)	0	0.5	0.7	0.4	0.360555		0.0222222			0	0	0.1	0.0333333		-0.8	0.3	0.4	-0.0333333		-0.4	0.1	0.5	0.0666667			0	0	0.1	-0.8	0.3	0.4	-0.4	0.1	0.5	0.0222222
periplasmic protein [Campylobacter jejuni subsp. jejuni ICDCCJ07001]	gi|315124405	0% (0.20)	0.1	0.2	0	0.1	0.1		0.0555556			0	0	0	0		0.1	0.1	0	0.0666667		0	0.3	0	0.1			0	0	0	0.1	0.1	0	0	0.3	0	0.0555556
periplasmic protein [Campylobacter jejuni subsp. jejuni NCTC 11168]	gi|218562831	0% (0.48)	0	0	-0.2	-0.0666667	0.11547		-0.0777778			0	-0.1	-0.2	-0.1		-0.1	0	-0.2	-0.1		0	0	-0.1	-0.0333333			0	-0.1	-0.2	-0.1	0	-0.2	0	0	-0.1	-0.0777778
periplasmic protein [Campylobacter jejuni subsp. jejuni NCTC 11168]	gi|218563311	0% (0.072)	0.1	-0.2	0.2	0.0333333	0.208167		-0.0888889			0	-0.1	-0.1	-0.0666667		-0.1	-0.2	0.1	-0.0666667		-0.4	-0.1	0.1	-0.133333			0	-0.1	-0.1	-0.1	-0.2	0.1	-0.4	-0.1	0.1	-0.0888889
periplasmic protein [Campylobacter jejuni subsp. jejuni NCTC 11168]	gi|218561726	75% (0.23)	-0.2	0.1	-0.2	-0.1	0.173205		0.155556			0	0.2	0	0.0666667		0.6	0.3	-0.3	0.2		0.4	0.5	-0.3	0.2			0	0.2	0	0.6	0.3	-0.3	0.4	0.5	-0.3	0.155556
periplasmic protein [Campylobacter jejuni subsp. jejuni NCTC 11168]	gi|218562333	75% (0.099)	0	-0.1	-0.1	-0.0666667	0.057735		-0.222222			0	-0.2	-0.2	-0.133333		-0.4	-0.2	-0.2	-0.266667		-0.4	-0.1	-0.3	-0.266667			0	-0.2	-0.2	-0.4	-0.2	-0.2	-0.4	-0.1	-0.3	-0.222222
periplasmic protein [Campylobacter jejuni subsp. jejuni NCTC 11168]	gi|218561773	95% (< 0.0001)	0.7	0.3	0.3	0.433333	0.23094		0.2			0.2	0.2	-0.1	0.1		0.2	0.1	0.2	0.166667		0.3	0.3	0.4	0.333333			0.2	0.2	-0.1	0.2	0.1	0.2	0.3	0.3	0.4	0.2
periplasmic protein [Campylobacter jejuni subsp. jejuni NCTC 11168]	gi|218562526	75% (0.90)	0	-0.1	0.2	0.0333333	0.152753		0.0111111			0	0	0.3	0.1		-0.1	0.1	0	0		0	-0.3	0.1	-0.0666667			0	0	0.3	-0.1	0.1	0	0	-0.3	0.1	0.0111111
periplasmic protein [Campylobacter jejuni subsp. jejuni NCTC 11168]	gi|218561774	95% (< 0.0001)	0.6	0.4	0.3	0.433333	0.152753		0.144444			0.1	0	0.1	0.0666667		-0.4	-0.2	0.3	-0.1		0.7	0.5	0.2	0.466667			0.1	0	0.1	-0.4	-0.2	0.3	0.7	0.5	0.2	0.144444
periplasmic protein [Campylobacter jejuni subsp. jejuni NCTC 11168]	gi|218562182	75% (0.26)	0	0.3	0.2	0.166667	0.152753		0.0555556			0.1	0	0.1	0.0666667		-0.3	0	0.1	-0.0666667		0	0.3	0.2	0.166667			0.1	0	0.1	-0.3	0	0.1	0	0.3	0.2	0.0555556
periplasmic protein [Campylobacter jejuni subsp. jejuni NCTC 11168]	gi|218563215	95% (< 0.0001)	0.7	0.7	0.5	0.633333	0.11547		0.311111			-0.1	-0.1	0	-0.0666667		0.1	-0.6	0.4	-0.0333333		1.1	1.3	0.7	1.03333			-0.1	-0.1	0	0.1	-0.6	0.4	1.1	1.3	0.7	0.311111
periplasmic protein [Campylobacter jejuni subsp. jejuni NCTC 11168]	gi|218563210	0% (0.051)	0.1	0	0.1	0.0666667	0.057735		0.0666667			0.1	0	0.2	0.1		-0.1	-0.1	0.1	-0.0333333		0.1	0.1	0.2	0.133333			0.1	0	0.2	-0.1	-0.1	0.1	0.1	0.1	0.2	0.0666667
periplasmic protein [Campylobacter jejuni subsp. jejuni NCTC 11168]	gi|218562583	0% (0.67)	0.1	-0.1	-0.1	-0.0333333	0.11547		-0.0222222			-0.1	0	0	-0.0333333		0.2	-0.3	0	-0.0333333		0.1	-0.1	0	0			-0.1	0	0	0.2	-0.3	0	0.1	-0.1	0	-0.0222222
periplasmic protein [Campylobacter jejuni subsp. jejuni NCTC 11168]	gi|218563232	75% (0.088)	0.4	0.1	-0.1	0.133333	0.251661		0			0.1	0	0	0.0333333		-0.1	-0.2	0	-0.1		0.1	0	0.1	0.0666667			0.1	0	0	-0.1	-0.2	0	0.1	0	0.1	0
periplasmic protein [Campylobacter jejuni subsp. jejuni NCTC 11168]	gi|218562614	0% (0.67)	0.2	0.1	0.1	0.133333	0.057735		0.144444			0.1	0.1	0.1	0.1		0.4	0.1	-0.1	0.133333		0.6	-0.1	0.1	0.2			0.1	0.1	0.1	0.4	0.1	-0.1	0.6	-0.1	0.1	0.144444
periplasmic protein [Campylobacter jejuni subsp. jejuni NCTC 11168]	gi|218562168	0% (0.53)	0	-0.1	0	-0.0333333	0.057735		0			0	0	-0.1	-0.0333333		0	0.1	-0.1	0		0.2	-0.1	0	0.0333333			0	0	-0.1	0	0.1	-0.1	0.2	-0.1	0	0
periplasmic protein [Campylobacter jejuni subsp. jejuni NCTC 11168]	gi|218562864	95% (0.0035)	0.1	0.1	0	0.0666667	0.057735		-0.0111111			0.1	0.1	0.1	0.1		-0.1	-0.1	-0.1	-0.1		0	0	-0.1	-0.0333333			0.1	0.1	0.1	-0.1	-0.1	-0.1	0	0	-0.1	-0.0111111
periplasmic protein [Campylobacter jejuni subsp. jejuni NCTC 11168]	gi|218563267	95% (0.027)	0.3	0.6	0.4	0.433333	0.152753		0.288889			0.1	0.2	0	0.1		0.3	0.4	0.3	0.333333		0.4	0.4	0.5	0.433333			0.1	0.2	0	0.3	0.4	0.3	0.4	0.4	0.5	0.288889
periplasmic protein [Campylobacter jejuni subsp. jejuni NCTC 11168]	gi|218561832	0% (0.59)	0.3	0	0.1	0.133333	0.152753		0.1			0.1	0.1	0.1	0.1		-0.1	0.1	0.2	0.0666667		-0.2	0.2	0.4	0.133333			0.1	0.1	0.1	-0.1	0.1	0.2	-0.2	0.2	0.4	0.1
periplasmic protein [Campylobacter jejuni subsp. jejuni NCTC 11168]	gi|218561792	95% (0.0027)	0.1	0.1	-0.1	0.0333333	0.11547		-0.111111			0	0	0	0		-0.2	0	-0.2	-0.133333		-0.1	-0.3	-0.2	-0.2			0	0	0	-0.2	0	-0.2	-0.1	-0.3	-0.2	-0.111111
periplasmic protein [Campylobacter jejuni subsp. jejuni NCTC 11168]	gi|218563256	0% (0.30)	-0.1	-0.1	0	-0.0666667	0.057735		0.0666667			0	0	0	0		0.6	-0.1	-0.1	0.133333		0.5	-0.2	-0.1	0.0666667			0	0	0	0.6	-0.1	-0.1	0.5	-0.2	-0.1	0.0666667
periplasmic protein [Campylobacter jejuni subsp. jejuni NCTC 11168]	gi|218563258	0% (0.69)	0.7	0	0	0.233333	0.404145		-0.0111111			0	0	0	0		0.1	-0.2	0	-0.0333333		0.2	-0.1	-0.1	0			0	0	0	0.1	-0.2	0	0.2	-0.1	-0.1	-0.0111111
periplasmic protein [Campylobacter jejuni subsp. jejuni NCTC 11168]	gi|218562412	75% (0.026)	-0.1	-0.1	0	-0.0666667	0.057735		-0.155556			0	0	0	0		-0.7	-0.2	-0.1	-0.333333		-0.2	-0.2	0	-0.133333			0	0	0	-0.7	-0.2	-0.1	-0.2	-0.2	0	-0.155556
periplasmic protein [Campylobacter jejuni subsp. jejuni NCTC 11168]	gi|218562852	0% (0.68)	0.1	-0.3	0.4	0.0666667	0.351188		0.0111111			0.1	0.1	0.2	0.133333		-1.2	-0.2	0.5	-0.3		-0.1	0.1	0.6	0.2			0.1	0.1	0.2	-1.2	-0.2	0.5	-0.1	0.1	0.6	0.0111111
periplasmic protein [Campylobacter jejuni subsp. jejuni NCTC 11168]	gi|218562985	0% (0.23)	0.4	2.3	-0.1	0.866667	1.26623		0.0555556			0	0	0	0		-0.5	0	0	-0.166667		0.6	0.3	0.1	0.333333			0	0	0	-0.5	0	0	0.6	0.3	0.1	0.0555556
periplasmic protein [Campylobacter jejuni subsp. jejuni NCTC 11168]	gi|218562563	75% (0.062)	0.2	0.4	0.1	0.233333	0.152753		-0.0111111			0	0	0	0		-0.4	0	0	-0.133333		-0.3	0.4	0.2	0.1			0	0	0	-0.4	0	0	-0.3	0.4	0.2	-0.0111111
periplasmic protein [Campylobacter jejuni subsp. jejuni NCTC 11168]	gi|218562530	95% (0.027)	0	0.1	0.2	0.1	0.1		-0.0888889			0	0	0	0		-0.3	-0.2	-0.1	-0.2		-0.2	0.1	-0.1	-0.0666667			0	0	0	-0.3	-0.2	-0.1	-0.2	0.1	-0.1	-0.0888889
periplasmic thioredoxin [Campylobacter jejuni subsp. jejuni NCTC 11168]	gi|218562720	0% (0.45)	0.2	-0.2	-0.2	-0.0666667	0.23094		0.0444444			0.1	0	-0.2	-0.0333333		0.2	0.1	-0.2	0.0333333		0.5	0	-0.1	0.133333			0.1	0	-0.2	0.2	0.1	-0.2	0.5	0	-0.1	0.0444444
permease, putative [Campylobacter jejuni subsp. jejuni 81116]	gi|157415204	95% (0.034)	0	-0.2	0.1	-0.0333333	0.152753		-0.144444			0	0	0	0		-0.8	0	0	-0.266667		-0.4	-0.1	0	-0.166667			0	0	0	-0.8	0	0	-0.4	-0.1	0	-0.144444
peroxide stress regulator [Campylobacter jejuni subsp. jejuni NCTC 11168]	gi|218561981	95% (0.00020)	0.1	0.1	0	0.0666667	0.057735		-0.133333			0	0	0	0		-0.3	-0.2	0.1	-0.133333		-0.3	-0.4	-0.1	-0.266667			0	0	0	-0.3	-0.2	0.1	-0.3	-0.4	-0.1	-0.133333
phage integrase family site specific recombinase [Campylobacter jejuni RM1221]	gi|57238154	95% (0.049)		-0.3	0	-0.15	0.212132		-0.1				0	0	0			0	-0.1	-0.05			-0.3	-0.2	-0.25				0	0		0	-0.1		-0.3	-0.2	-0.1
phage major tail tube protein [Campylobacter jejuni subsp. jejuni ICDCCJ07001]	gi|315124254	75% (0.0060)		-2.2	-2.2	-2.2	0		-0.0166667				0	0	0			0	-0.1	-0.05			0.1	-0.1	0				0	0		0	-0.1		0.1	-0.1	-0.0166667
phage repressor protein [Campylobacter jejuni RM1221]	gi|57237226	95% (< 0.0001)	-4	-2.2		-3.1	1.27279		-0.0333333			0	0	0	0		-0.1	0	-0.2	-0.1		0.3	-0.1	-0.2	0			0	0	0	-0.1	0	-0.2	0.3	-0.1	-0.2	-0.0333333
phenylalanyl-tRNA synthetase subunit alpha [Campylobacter jejuni subsp. jejuni 81116]	gi|157415154	95% (0.034)	-0.2	0.1	0.1	0	0.173205		-0.0444444			0.1	-0.1	0	0		-0.1	0.1	0	0		-0.3	0	-0.1	-0.133333			0.1	-0.1	0	-0.1	0.1	0	-0.3	0	-0.1	-0.0444444
phenylalanyl-tRNA synthetase subunit beta [Campylobacter jejuni subsp. jejuni NCTC 11168]	gi|218562516	75% (0.10)	0.2	0.1	0	0.1	0.1		-0.0222222			0	0.2	-0.1	0.0333333		-0.1	0.1	-0.1	-0.0333333		-0.2	0.1	-0.1	-0.0666667			0	0.2	-0.1	-0.1	0.1	-0.1	-0.2	0.1	-0.1	-0.0222222
PhnA domain-containing protein [Campylobacter jejuni RM1221]	gi|57237190	0% (0.28)	1.3	0.1	0	0.466667	0.723418		0.233333			0	0	0	0		1.5	0.1	0	0.533333		1	-0.4	-0.1	0.166667			0	0	0	1.5	0.1	0	1	-0.4	-0.1	0.233333
phosphatase [Campylobacter jejuni subsp. jejuni NCTC 11168]	gi|218563039	95% (0.018)	-0.1	0.1	0.2	0.0666667	0.152753		0.0333333			0	0	0	0		0	-0.2	0	-0.0666667		0.2	0.2	0.1	0.166667			0	0	0	0	-0.2	0	0.2	0.2	0.1	0.0333333
phosphate ABC transporter, periplasmic phosphate-binding protein, putative [Campylobacter jejuni subsp. jejuni 81-176]	gi|121613740	95% (< 0.0001)	0.1	0.1	0.6	0.266667	0.288675		-0.0666667			0	0	0	0		0.2	0.2	0	0.133333		-0.3	-0.2	-0.5	-0.333333			0	0	0	0.2	0.2	0	-0.3	-0.2	-0.5	-0.0666667
phosphate acetyltransferase [Campylobacter jejuni subsp. jejuni 81-176]	gi|121613717	95% (< 0.0001)	-2.1	-2.2	-2.6	-2.3	0.264575		0.111111			0.2	0	0	0.0666667		0.3	0	-0.1	0.0666667		0.4	0.1	0.1	0.2			0.2	0	0	0.3	0	-0.1	0.4	0.1	0.1	0.111111
phosphate transporter family protein [Campylobacter jejuni subsp. jejuni 81-176]	gi|121612921	0% (0.87)	0.4	0.2	0.2	0.266667	0.11547		0.0666667			0.3	0.1	0.1	0.166667		-0.7	0.3	0.3	-0.0333333		-0.5	0.4	0.3	0.0666667			0.3	0.1	0.1	-0.7	0.3	0.3	-0.5	0.4	0.3	0.0666667
phosphatidylserine decarboxylase [Campylobacter jejuni subsp. jejuni NCTC 11168]	gi|218562475	95% (0.0044)	0.1	0	0	0.0333333	0.057735		-0.0333333			0	0	0	0		-0.1	0	-0.1	-0.0666667		0	0	-0.1	-0.0333333			0	0	0	-0.1	0	-0.1	0	0	-0.1	-0.0333333
phosphatidylserine decarboxylase-related protein [Campylobacter jejuni subsp. jejuni 81116]	gi|157415376	0% (0.74)	-0.1	-0.1	0	-0.0666667	0.057735		-0.0333333			0	0	0	0		-0.1	0	-0.1	-0.0666667		-0.1	0	0	-0.0333333			0	0	0	-0.1	0	-0.1	-0.1	0	0	-0.0333333
phospho-2-dehydro-3-deoxyheptonate aldolase [Campylobacter jejuni subsp. jejuni NCTC 11168]	gi|218562355	75% (0.022)	0.5	0	-0.2	0.1	0.360555		0.0888889			0.3	-0.1	-0.1	0.0333333		0.2	-0.1	0	0.0333333		0.5	0.1	0	0.2			0.3	-0.1	-0.1	0.2	-0.1	0	0.5	0.1	0	0.0888889
phosphodiesterase [Campylobacter jejuni subsp. jejuni 81-176]	gi|121612206	75% (0.35)	-0.2	0	0	-0.0666667	0.11547		-0.0666667			0	0	0	0		-0.2	0	0	-0.0666667		-0.3	0	-0.1	-0.133333			0	0	0	-0.2	0	0	-0.3	0	-0.1	-0.0666667
phosphoenolpyruvate carboxykinase [Campylobacter jejuni subsp. jejuni NCTC 11168]	gi|218562551	95% (< 0.0001)	0.4	0.2	0.1	0.233333	0.152753		0.122222			0	0	0	0		0.2	0.4	0.1	0.233333		0	0.2	0.2	0.133333			0	0	0	0.2	0.4	0.1	0	0.2	0.2	0.122222
phosphoglycerate kinase [Campylobacter jejuni subsp. jejuni ICDCCJ07001]	gi|315124837	75% (0.0021)	0.3	-0.1	0.1	0.1	0.2		0.155556			0.2	0	0	0.0666667		0.3	0.1	0.1	0.166667		0.4	0.2	0.1	0.233333			0.2	0	0	0.3	0.1	0.1	0.4	0.2	0.1	0.155556
phosphoglycerate/bisphosphoglycerate mutase [Campylobacter jejuni subsp. jejuni NCTC 11168]	gi|218562618	75% (0.066)	0	0.1	0	0.0333333	0.057735		-0.111111			0	0	0	0		-0.4	-0.1	0	-0.166667		-0.2	-0.1	-0.2	-0.166667			0	0	0	-0.4	-0.1	0	-0.2	-0.1	-0.2	-0.111111
phosphoglyceromutase [Campylobacter jejuni subsp. jejuni NCTC 11168]	gi|218562092	75% (0.039)	0.3	0.1	0.2	0.2	0.1		0.144444			0.1	0.1	0.3	0.166667		-0.1	0.1	0.2	0.0666667		0.1	0.2	0.3	0.2			0.1	0.1	0.3	-0.1	0.1	0.2	0.1	0.2	0.3	0.144444
phosphoheptose isomerase [Campylobacter jejuni subsp. jejuni NCTC 11168]	gi|218562761	0% (0.44)	0	-0.1	0.1	0	0.1		-0.0666667			-0.1	0	-0.2	-0.1		-0.2	0	0	-0.0666667		-0.1	-0.1	0.1	-0.0333333			-0.1	0	-0.2	-0.2	0	0	-0.1	-0.1	0.1	-0.0666667
phosphoheptose isomerase [Campylobacter jejuni subsp. jejuni NCTC 11168]	gi|218563028	95% (0.0100)	0.4	0.1	0	0.166667	0.208167		0.0444444			0	0	0	0		0.3	-0.2	0	0.0333333		0.3	0	0	0.1			0	0	0	0.3	-0.2	0	0.3	0	0	0.0444444
phospholipase A [Campylobacter jejuni subsp. jejuni NCTC 11168]	gi|218562960	95% (0.045)	1.2	0.4	0.2	0.6	0.52915		0.244444			-0.7	0	-0.2	-0.3		1.2	0	0.3	0.5		1.3	0.1	0.2	0.533333			-0.7	0	-0.2	1.2	0	0.3	1.3	0.1	0.2	0.244444
phosphomethylpyrimidine kinase [Campylobacter jejuni subsp. jejuni NCTC 11168]	gi|218562696	95% (0.00088)	0.7	0.2	0.1	0.333333	0.321455		0.0888889			-0.1	0	0	-0.0333333		0.5	-0.1	0	0.133333		0.5	-0.1	0.1	0.166667			-0.1	0	0	0.5	-0.1	0	0.5	-0.1	0.1	0.0888889
phospho-N-acetylmuramoyl-pentapeptide-transferase [Campylobacter jejuni subsp. jejuni 81-176]	gi|121613713	0% (0.94)	0.4	-0.2	-0.3	-0.0333333	0.378594		-0.0444444			0	0	0	0		0.1	-0.3	-0.2	-0.133333		0.3	0.1	-0.4	0			0	0	0	0.1	-0.3	-0.2	0.3	0.1	-0.4	-0.0444444
phosphopantetheine adenylyltransferase [Campylobacter jejuni subsp. jejuni 81116]	gi|157415038	75% (0.13)	0.2	0.3	0	0.166667	0.152753		0			0	0	0	0		0.1	-0.2	0.1	0		0.2	0	-0.2	0			0	0	0	0.1	-0.2	0.1	0.2	0	-0.2	0
phosphopyruvate hydratase [Campylobacter jejuni subsp. jejuni NCTC 11168]	gi|218563260	75% (0.021)	0.5	-0.1	0	0.133333	0.321455		0.166667			-0.1	0.2	-0.1	0		0.6	0	0	0.2		0.9	0.1	-0.1	0.3			-0.1	0.2	-0.1	0.6	0	0	0.9	0.1	-0.1	0.166667
phosphoribosylamine--glycine ligase [Campylobacter jejuni subsp. jejuni 81116]	gi|157415514	0% (0.66)	0	0	0.1	0.0333333	0.057735		-0.0222222			0.1	0	0.1	0.0666667		-0.4	0	0	-0.133333		-0.2	0.2	0	0			0.1	0	0.1	-0.4	0	0	-0.2	0.2	0	-0.0222222
phosphoribosylaminoimidazole carboxylase catalytic subunit [Campylobacter jejuni subsp. jejuni NCTC 11168]	gi|218562341	0% (0.24)	0.3	0.1	0.1	0.166667	0.11547		0.0333333			0	0	0.1	0.0333333		0.1	-0.1	0.2	0.0666667		0.2	-0.3	0.1	0			0	0	0.1	0.1	-0.1	0.2	0.2	-0.3	0.1	0.0333333
phosphoribosylaminoimidazole synthetase [Campylobacter jejuni subsp. jejuni NCTC 11168]	gi|218563122	0% (0.22)	0.2	0	0	0.0666667	0.11547		0.0888889			-0.1	0	0	-0.0333333		0.4	-0.1	0.1	0.133333		0.3	0	0.2	0.166667			-0.1	0	0	0.4	-0.1	0.1	0.3	0	0.2	0.0888889
phosphoribosylaminoimidazole-succinocarboxamide synthase [Campylobacter jejuni subsp. jejuni NCTC 11168]	gi|218562165	75% (0.00100)	0.8	-0.2	0	0.2	0.52915		-0.0333333			0.1	-0.4	-0.2	-0.166667		0.5	-0.1	-0.2	0.0666667		0.3	-0.3	0	0			0.1	-0.4	-0.2	0.5	-0.1	-0.2	0.3	-0.3	0	-0.0333333
phosphoribosylformylglycinamidine synthase I [Campylobacter jejuni subsp. jejuni NCTC 11168]	gi|218562167	75% (0.53)	0.1	0.2	-0.1	0.0666667	0.152753		0			0	0	0	0		0.1	0.1	-0.1	0.0333333		0.1	-0.2	0	-0.0333333			0	0	0	0.1	0.1	-0.1	0.1	-0.2	0	0
phosphoribosylformylglycinamidine synthase II [Campylobacter jejuni subsp. jejuni NCTC 11168]	gi|218562574	95% (0.00044)	0.3	-0.1	0	0.0666667	0.208167		-0.2			0	-0.2	-0.4	-0.2		-0.2	-0.3	-0.1	-0.2		0	-0.5	-0.1	-0.2			0	-0.2	-0.4	-0.2	-0.3	-0.1	0	-0.5	-0.1	-0.2
phosphoribosylformylglycinamidine synthase, purS protein [Campylobacter jejuni subsp. jejuni 81-176]	gi|121613644	0% (0.38)	0	0.2	0	0.0666667	0.11547		-0.0444444			0	0	0	0		0.1	0.1	0	0.0666667		-0.3	-0.1	-0.2	-0.2			0	0	0	0.1	0.1	0	-0.3	-0.1	-0.2	-0.0444444
phosphoribosylglycinamide formyltransferase [Campylobacter jejuni RM1221]	gi|57237192	0% (0.098)	0.5	0	0.1	0.2	0.264575		0.0777778			0	0	0	0		0.3	0	0.1	0.133333		0.3	-0.1	0.1	0.1			0	0	0	0.3	0	0.1	0.3	-0.1	0.1	0.0777778
phosphoserine aminotransferase [Campylobacter jejuni subsp. jejuni NCTC 11168]	gi|218561985	0% (0.91)	0.1	-0.1	-0.1	-0.0333333	0.11547		-0.0888889			0	-0.1	-0.1	-0.0666667		0	-0.1	-0.1	-0.0666667		0	-0.2	-0.2	-0.133333			0	-0.1	-0.1	0	-0.1	-0.1	0	-0.2	-0.2	-0.0888889
phosphoserine phosphatase [Campylobacter jejuni subsp. jejuni NCTC 11168]	gi|218561944	95% (0.0030)	0	0.2	0.1	0.1	0.1		-0.0888889			0	0	0	0		-0.3	-0.1	-0.1	-0.166667		-0.2	0	-0.1	-0.1			0	0	0	-0.3	-0.1	-0.1	-0.2	0	-0.1	-0.0888889
phospho-sugar mutase [Campylobacter jejuni subsp. jejuni ICDCCJ07001]	gi|315123922	75% (0.0011)	0.4	0.2	0.3	0.3	0.1		0.144444			0.1	0.2	0	0.1		0	0.3	0.2	0.166667		0.2	0.2	0.1	0.166667			0.1	0.2	0	0	0.3	0.2	0.2	0.2	0.1	0.144444
phospho-sugar mutase [Campylobacter jejuni subsp. jejuni NCTC 11168]	gi|218563011	75% (0.21)	0	-0.2	0.1	-0.0333333	0.152753		-0.0111111			-0.1	0	0	-0.0333333		0	0.1	0.1	0.0666667		-0.1	-0.1	0	-0.0666667			-0.1	0	0	0	0.1	0.1	-0.1	-0.1	0	-0.0111111
phosphotransferase enzyme family [Gallibacterium anatis UMN179]	gi|332289232	95% (< 0.0001)	0.3	1.2	0.5	0.666667	0.472582		1.37778			0	-0.1	-0.1	-0.0666667		-0.2	0.9	-0.2	0.166667		3.8	4.5	3.8	4.03333			0	-0.1	-0.1	-0.2	0.9	-0.2	3.8	4.5	3.8	1.37778
polyA polymerase family protein [Campylobacter jejuni subsp. jejuni 81116]	gi|157415060	95% (0.0060)	0	0	-0.1	-0.0333333	0.057735		-0.122222			0	0	0	0		-0.3	-0.2	-0.1	-0.2		-0.1	-0.3	-0.1	-0.166667			0	0	0	-0.3	-0.2	-0.1	-0.1	-0.3	-0.1	-0.122222
polynucleotide phosphorylase/polyadenylase [Campylobacter jejuni subsp. jejuni NCTC 11168]	gi|218562865	95% (< 0.0001)	0.5	0.1	-0.1	0.166667	0.305505		-0.0666667			0.1	-0.1	-0.2	-0.0666667		0	-0.1	-0.2	-0.1		0.2	-0.1	-0.2	-0.0333333			0.1	-0.1	-0.2	0	-0.1	-0.2	0.2	-0.1	-0.2	-0.0666667
polyphosphate kinase [Campylobacter jejuni subsp. jejuni 81116]	gi|157415597	75% (0.018)	0	-0.1	-0.2	-0.1	0.1		-0.144444			-0.2	-0.1	-0.2	-0.166667		-0.4	-0.1	-0.1	-0.2		-0.2	0	0	-0.0666667			-0.2	-0.1	-0.2	-0.4	-0.1	-0.1	-0.2	0	0	-0.144444
polyprenyl synthetase family protein [Campylobacter jejuni subsp. jejuni 81116]	gi|157414822	75% (0.36)	0.2	0.1	0.3	0.2	0.1		-0.0222222			0.1	0.1	0	0.0666667		-0.7	0.2	0.1	-0.133333		-0.3	0.1	0.2	0			0.1	0.1	0	-0.7	0.2	0.1	-0.3	0.1	0.2	-0.0222222
porphobilinogen deaminase [Campylobacter jejuni subsp. jejuni NCTC 11168]	gi|218562197	75% (0.11)	0.2	0	0.2	0.133333	0.11547		-0.0555556			0	0	0.1	0.0333333		-0.2	0	0.1	-0.0333333		-0.2	-0.2	-0.1	-0.166667			0	0	0.1	-0.2	0	0.1	-0.2	-0.2	-0.1	-0.0555556
posttranslational flagellin modification protein B [Campylobacter jejuni RM1221]	gi|57238377	95% (0.00057)	0.5	0	-0.3	0.0666667	0.404145		0.188889			0.2	0	0	0.0666667		0.8	-0.1	-0.3	0.133333		0.7	0.3	0.1	0.366667			0.2	0	0	0.8	-0.1	-0.3	0.7	0.3	0.1	0.188889
Ppx/GppA family phosphatase [Campylobacter jejuni RM1221]	gi|57238109	0% (0.52)	-0.2	-0.2	0	-0.133333	0.11547		-0.0777778			0	0	0	0		-0.1	-0.2	-0.1	-0.133333		0	-0.3	0	-0.1			0	0	0	-0.1	-0.2	-0.1	0	-0.3	0	-0.0777778
Ppx/GppA family phosphatase [Campylobacter jejuni subsp. jejuni 81116]	gi|157414650	75% (0.71)	0	-0.2	0	-0.0666667	0.11547		-0.222222			-0.1	-0.1	-0.2	-0.133333		-0.4	-0.1	-0.1	-0.2		-0.9	-0.2	0.1	-0.333333			-0.1	-0.1	-0.2	-0.4	-0.1	-0.1	-0.9	-0.2	0.1	-0.222222
prenyltransferase [Campylobacter jejuni subsp. jejuni NCTC 11168]	gi|218561845	0% (0.89)	0.1	-0.2	0	-0.0333333	0.152753		-0.0222222			0	0	0	0		0	-0.1	-0.1	-0.0666667		0	0.1	-0.1	0			0	0	0	0	-0.1	-0.1	0	0.1	-0.1	-0.0222222
prephenate dehydrogenase [Campylobacter jejuni subsp. jejuni 81116]	gi|157414443	0% (0.51)	0.7	0	-0.1	0.2	0.43589		0.133333			0	0	0	0		0.5	0.1	-0.1	0.166667		0.7	0	0	0.233333			0	0	0	0.5	0.1	-0.1	0.7	0	0	0.133333
preprotein translocase subunit SecA [Campylobacter jejuni subsp. jejuni NCTC 11168]	gi|218562561	75% (0.052)	0.3	0	0.3	0.2	0.173205		0.0666667			0.2	0	0.1	0.1		-0.2	-0.1	0.2	-0.0333333		0.1	0.2	0.1	0.133333			0.2	0	0.1	-0.2	-0.1	0.2	0.1	0.2	0.1	0.0666667
preprotein translocase subunit SecD [Campylobacter jejuni subsp. jejuni NCTC 11168]	gi|218562707	0% (0.63)	0	-0.2	-0.3	-0.166667	0.152753		-0.1			-0.2	0.1	-0.2	-0.1		0	0.1	-0.3	-0.0666667		0	-0.1	-0.3	-0.133333			-0.2	0.1	-0.2	0	0.1	-0.3	0	-0.1	-0.3	-0.1
preprotein translocase subunit SecF [Campylobacter jejuni subsp. jejuni 81116]	gi|157415353	0% (0.22)	-0.1	-0.1	-0.1	-0.1	1.69967e-17		-0.155556			0	0	0	0		-0.5	0	-0.1	-0.2		-0.4	-0.2	-0.2	-0.266667			0	0	0	-0.5	0	-0.1	-0.4	-0.2	-0.2	-0.155556
preprotein translocase subunit SecG [Campylobacter jejuni subsp. jejuni 81116]	gi|157414533	0% (0.085)	-0.1	-0.5	-0.2	-0.266667	0.208167		-0.722222			-0.1	-0.1	-0.1	-0.1		-3.5	-0.1	-0.1	-1.23333		-2.3	-0.1	-0.1	-0.833333			-0.1	-0.1	-0.1	-3.5	-0.1	-0.1	-2.3	-0.1	-0.1	-0.722222
preprotein translocase subunit SecY [Campylobacter jejuni subsp. jejuni 81116]	gi|157415910	0% (0.85)	0.4	-0.1	-0.2	0.0333333	0.321455		-0.233333			-0.1	-0.1	-0.1	-0.1		-0.6	-0.1	-0.1	-0.266667		-0.5	-0.5	0	-0.333333			-0.1	-0.1	-0.1	-0.6	-0.1	-0.1	-0.5	-0.5	0	-0.233333
preprotein translocase subunit YajC [Campylobacter jejuni subsp. jejuni 81116]	gi|157415355	0% (0.11)	0.2	0	-0.1	0.0333333	0.152753		0.133333			0.2	0.1	0	0.1		0.5	0.2	-0.1	0.2		0.3	0.1	-0.1	0.1			0.2	0.1	0	0.5	0.2	-0.1	0.3	0.1	-0.1	0.133333
primosome assembly protein PriA [Campylobacter jejuni subsp. jejuni 81116]	gi|157414956	0% (0.15)	0.1		0.3	0.2	0.141421		-0.0333333			0		0	0		-0.5		-0.1	-0.3		-0.1		0.5	0.2			0		0	-0.5		-0.1	-0.1		0.5	-0.0333333
probable thiol peroxidase [Campylobacter jejuni subsp. jejuni ICDCCJ07001]	gi|315124303	0% (0.54)	0.2	0	-0.3	-0.0333333	0.251661		0.0222222			-0.1	0	-0.2	-0.1		0.4	0	0	0.133333		0.1	0.1	-0.1	0.0333333			-0.1	0	-0.2	0.4	0	0	0.1	0.1	-0.1	0.0222222
prolyl-tRNA synthetase [Campylobacter jejuni subsp. jejuni NCTC 11168]	gi|218562195	0% (0.074)	0.2	0.1	-0.2	0.0333333	0.208167		-0.0555556			0	0	-0.1	-0.0333333		-0.1	0.1	-0.1	-0.0333333		-0.1	0	-0.2	-0.1			0	0	-0.1	-0.1	0.1	-0.1	-0.1	0	-0.2	-0.0555556
protease [Campylobacter jejuni subsp. jejuni NCTC 11168]	gi|218562340	95% (0.045)	0.3	0.3	0.2	0.266667	0.057735		0.0777778			0	0.1	0.2	0.1		0	0.2	0	0.0666667		0.1	0.1	0	0.0666667			0	0.1	0.2	0	0.2	0	0.1	0.1	0	0.0777778
protein disulphide isomerase [Campylobacter jejuni subsp. jejuni NCTC 11168]	gi|218562494	0% (0.16)	-0.3	-0.2	0	-0.166667	0.152753		0.0333333			0	0	0	0		0.3	0.1	-0.1	0.1		0.4	-0.5	0.1	0			0	0	0	0.3	0.1	-0.1	0.4	-0.5	0.1	0.0333333
protein-glutamate methylesterase CheB [Campylobacter jejuni subsp. jejuni 81-176]	gi|121613513	0% (0.12)	0	0	-0.2	-0.0666667	0.11547		0.0888889			0	0	0	0		0.2	0	0.2	0.133333		0.3	0	0.1	0.133333			0	0	0	0.2	0	0.2	0.3	0	0.1	0.0888889
protein-L-isoaspartate O-methyltransferase [Campylobacter jejuni subsp. jejuni 81116]	gi|157414526	0% (0.33)	-0.1	0	0	-0.0333333	0.057735		0			0	0	0	0		0.2	0.1	0	0.1		0.1	-0.3	-0.1	-0.1			0	0	0	0.2	0.1	0	0.1	-0.3	-0.1	0
PseE protein [Campylobacter jejuni subsp. jejuni NCTC 11168]	gi|218562946	0% (0.95)	0	0	0	0	0		-0.222222			0	0	0	0		-1.4	0.3	0	-0.366667		-0.9	0	0	-0.3			0	0	0	-1.4	0.3	0	-0.9	0	0	-0.222222
putative acyl carrier protein [Campylobacter jejuni subsp. doylei 269.97]	gi|153951194	0% (0.83)	0.1	0.8	0.4	0.433333	0.351188		0.122222			0	0	0.1	0.0333333		-0.7	0.5	0.5	0.1		-0.1	0.3	0.5	0.233333			0	0	0.1	-0.7	0.5	0.5	-0.1	0.3	0.5	0.122222
putative acyl carrier protein [Campylobacter jejuni subsp. doylei 269.97]	gi|153951300	0% (0.64)	0.3	0	0	0.1	0.173205		0.0777778			0.1	0	0	0.0333333		0.2	0	-0.1	0.0333333		0.3	0.2	0	0.166667			0.1	0	0	0.2	0	-0.1	0.3	0.2	0	0.0777778
putative ATP-dependent DNA helicase [Campylobacter jejuni subsp. jejuni 81-176]	gi|121613648	0% (0.27)	0.2		0.5	0.35	0.212132		0.3			0		0.1	0.05		0.2		0.6	0.4		0.2		0.7	0.45			0		0.1	0.2		0.6	0.2		0.7	0.3
putative Cache sensor-containing methyl-accepting chemotaxis sensory transducer [Clostridium botulinum BKT015925]	gi|331269839	0% (0.22)	-1.1		-0.4	-0.75	0.494975		-0.233333			0		0	0		-0.9		-0.3	-0.6		-0.4		0.2	-0.1			0		0	-0.9		-0.3	-0.4		0.2	-0.233333
putative dnaK suppressor protein [Campylobacter jejuni subsp. doylei 269.97]	gi|153952045	0% (0.14)	0	-0.3	0.2	-0.0333333	0.251661		-0.0888889			0	0	0	0		-0.3	0	0.1	-0.0666667		-0.6	-0.2	0.2	-0.2			0	0	0	-0.3	0	0.1	-0.6	-0.2	0.2	-0.0888889
putative hemin ABC transporter permease [Campylobacter jejuni subsp. doylei 269.97]	gi|153951720	0% (0.43)		0	-0.5	-0.25	0.353553		-0.15				0	0	0			0.1	-0.6	-0.25			0.3	-0.7	-0.2				0	0		0.1	-0.6		0.3	-0.7	-0.15
putative inner membrane protein [Campylobacter jejuni subsp. jejuni 81116]	gi|157415723	0% (0.063)	0.1	0.5	1	0.533333	0.450925		0.133333			0	-0.1	0.1	0		-0.1	1	0.9	0.6		-1.1	-0.1	0.6	-0.2			0	-0.1	0.1	-0.1	1	0.9	-1.1	-0.1	0.6	0.133333
putative integral membrane protein (DedA-like protein) [Campylobacter jejuni subsp. jejuni 81116]	gi|157415432	0% (0.16)	0	-0.1		-0.05	0.0707107		-0.233333			0	0		0		-0.8	0		-0.4		-0.6	0		-0.3			0	0		-0.8	0		-0.6	0		-0.233333
putative integral membrane protein [Campylobacter jejuni subsp. jejuni 81116]	gi|157415372	0% (0.64)	-0.1	-0.7	0.2	-0.2	0.458258		-0.0555556			0	0	0	0		-0.6	-0.1	0.1	-0.2		-0.2	0.2	0.1	0.0333333			0	0	0	-0.6	-0.1	0.1	-0.2	0.2	0.1	-0.0555556
putative integral membrane protein [Campylobacter jejuni subsp. jejuni 81-176]	gi|121613023	0% (0.96)	0.3	0.1	0	0.133333	0.152753		0.0777778			0.2	0.2	0	0.133333		-0.1	0.1	-0.1	-0.0333333		0.1	0.2	0.1	0.133333			0.2	0.2	0	-0.1	0.1	-0.1	0.1	0.2	0.1	0.0777778
putative K+ uptake protein [Campylobacter jejuni subsp. jejuni 81116]	gi|157415547	0% (0.100)	0.2	0	0.5	0.233333	0.251661		0.111111			-0.1	0	0.1	0		0.4	-0.1	0.5	0.266667		0	-0.2	0.4	0.0666667			-0.1	0	0.1	0.4	-0.1	0.5	0	-0.2	0.4	0.111111
putative lipoprotein [Campylobacter jejuni subsp. jejuni 81116]	gi|157415470	0% (0.69)	1.2	0	0	0.4	0.69282		0.0777778			0	0	0	0		0.1	0.1	0.1	0.1		0	0.2	0.2	0.133333			0	0	0	0.1	0.1	0.1	0	0.2	0.2	0.0777778
putative lipoprotein [Campylobacter jejuni subsp. jejuni 81116]	gi|157415351	0% (0.40)	0.1	-0.2	-0.2	-0.1	0.173205		-0.0777778			0	0	0	0		-0.2	0	-0.2	-0.133333		0	-0.1	-0.2	-0.1			0	0	0	-0.2	0	-0.2	0	-0.1	-0.2	-0.0777778
putative lipoprotein [Campylobacter jejuni subsp. jejuni 81-176]	gi|121612285	95% (0.020)	0.1	0	-0.1	0	0.1		0.177778			0.2	0.1	0.1	0.133333		0.5	0.2	0	0.233333		0.5	0	0	0.166667			0.2	0.1	0.1	0.5	0.2	0	0.5	0	0	0.177778
putative lipoprotein [Campylobacter jejuni subsp. jejuni 81-176]	gi|121613530	95% (0.00014)	0.5	0	0.2	0.233333	0.251661		0.166667			0.1	-0.2	0	-0.0333333		0.4	-0.2	0.3	0.166667		0.7	0.1	0.3	0.366667			0.1	-0.2	0	0.4	-0.2	0.3	0.7	0.1	0.3	0.166667
putative lipoprotein [Campylobacter jejuni subsp. jejuni 81-176]	gi|121612133	75% (0.047)	0.4	0	0.1	0.166667	0.208167		0.0777778			0.1	0	0	0.0333333		0.4	0	0	0.133333		0.2	0	0	0.0666667			0.1	0	0	0.4	0	0	0.2	0	0	0.0777778
putative lipoprotein [Campylobacter jejuni subsp. jejuni 81-176]	gi|121613300	0% (0.067)	-0.1	-0.2	-0.1	-0.133333	0.057735		-0.211111			0	0	0	0		-1	0.1	-0.2	-0.366667		-0.5	-0.3	0	-0.266667			0	0	0	-1	0.1	-0.2	-0.5	-0.3	0	-0.211111
putative lipoprotein [Campylobacter jejuni subsp. jejuni 81-176]	gi|121613305	0% (0.82)	-0.1	0	-0.1	-0.0666667	0.057735		0.188889			0	0	0	0		0.7	0.1	0	0.266667		1	-0.2	0.1	0.3			0	0	0	0.7	0.1	0	1	-0.2	0.1	0.188889
putative lipoprotein [Campylobacter jejuni subsp. jejuni 81-176]	gi|121613719	0% (0.15)	0.2	0	-0.6	-0.133333	0.416333		-0.166667			0	0	0	0		-0.6	-0.3	-0.2	-0.366667		-0.1	-0.2	-0.1	-0.133333			0	0	0	-0.6	-0.3	-0.2	-0.1	-0.2	-0.1	-0.166667
putative lipoprotein [Campylobacter jejuni subsp. jejuni 81-176]	gi|121612436	95% (0.0030)	0.2	0.2	0.3	0.233333	0.057735		0.0666667			0	0	0	0		0.1	0	0.1	0.0666667		0.3	0	0.1	0.133333			0	0	0	0.1	0	0.1	0.3	0	0.1	0.0666667
putative lipoprotein [Campylobacter jejuni subsp. jejuni 81-176]	gi|121613232	0% (0.42)	0.1	0.1	0.1	0.1	1.69967e-17		0.177778			0.1	0.1	0.1	0.1		0.6	0	0	0.2		0.6	0.1	0	0.233333			0.1	0.1	0.1	0.6	0	0	0.6	0.1	0	0.177778
putative lipoprotein [Campylobacter jejuni subsp. jejuni 81-176]	gi|121612459	0% (0.61)	0	0	0	0	0		-0.522222			0	0	0	0		-2.6	0	-0.1	-0.9		-2	0.2	-0.2	-0.666667			0	0	0	-2.6	0	-0.1	-2	0.2	-0.2	-0.522222
putative MCP protein methyltransferase [Campylobacter jejuni subsp. jejuni 81116]	gi|157415180	75% (0.035)	-0.2	-0.1	0.2	-0.0333333	0.208167		-0.0888889			0	0	0	0		-0.8	-0.1	0.2	-0.233333		-0.3	0.1	0.1	-0.0333333			0	0	0	-0.8	-0.1	0.2	-0.3	0.1	0.1	-0.0888889
putative metalloprotease [Campylobacter jejuni subsp. jejuni 81116]	gi|157414434	0% (0.67)	0.2		0.2	0.2	0		0.1			0		0	0		0.3		0	0.15		0.2		0.1	0.15			0		0	0.3		0	0.2		0.1	0.1
putative molybdopterin-guanine dinucleotide biosynthesis protein [Campylobacter jejuni subsp. jejuni 81116]	gi|157415586	0% (0.35)	0	0	0.2	0.0666667	0.11547		0.0333333			0	0	0	0		0.2	0	0.1	0.1		0.1	-0.1	0	0			0	0	0	0.2	0	0.1	0.1	-0.1	0	0.0333333
putative neurotransmitter:Na+ symporter protein [Campylobacter jejuni subsp. jejuni 81116]	gi|157414883	95% (0.0050)	0.3	0.2	0.1	0.2	0.1		-0.133333			0	0	0	0		-0.9	0	0	-0.3		-0.5	0	0.2	-0.1			0	0	0	-0.9	0	0	-0.5	0	0.2	-0.133333
putative nucleotide-binding protein [Campylobacter jejuni subsp. jejuni 81-176]	gi|121612347	75% (0.0100)	0.4	0.3	0.2	0.3	0.1		0.2			0	0	-0.1	-0.0333333		1.1	0	0	0.366667		0.7	0	0.1	0.266667			0	0	-0.1	1.1	0	0	0.7	0	0.1	0.2
putative outer membrane component of efflux system [Campylobacter jejuni subsp. jejuni 81116]	gi|157415288	95% (0.0032)	0	-0.3	0.1	-0.0666667	0.208167		-0.177778			0	0	0	0		-1.1	0	0	-0.366667		-0.5	-0.1	0.1	-0.166667			0	0	0	-1.1	0	0	-0.5	-0.1	0.1	-0.177778
putative periplasmic protein [Campylobacter jejuni subsp. jejuni 81116]	gi|157415610	0% (0.29)	0	0	0	0	0		-0.1			0	0	0	0		-0.7	-0.1	0.1	-0.233333		-0.2	-0.1	0.1	-0.0666667			0	0	0	-0.7	-0.1	0.1	-0.2	-0.1	0.1	-0.1
putative periplasmic protein [Campylobacter jejuni subsp. jejuni 81116]	gi|157414326	95% (0.033)	-0.6	-0.5	-0.3	-0.466667	0.152753		-0.0444444			0	0	0	0		-0.1	0	-0.2	-0.1		-0.1	-0.1	0.1	-0.0333333			0	0	0	-0.1	0	-0.2	-0.1	-0.1	0.1	-0.0444444
putative periplasmic protein [Campylobacter jejuni subsp. jejuni 81-176]	gi|121612192	95% (0.0080)	0	-0.1	-0.1	-0.0666667	0.057735		-0.1			0	0	0	0		-0.4	-0.1	0	-0.166667		-0.2	-0.2	0	-0.133333			0	0	0	-0.4	-0.1	0	-0.2	-0.2	0	-0.1
putative recombination protein RecB [Campylobacter jejuni subsp. jejuni 81-176]	gi|121612796	0% (0.46)	-0.2	-0.4	0.2	-0.133333	0.305505		-0.266667			0	0	0	0		0.5	-0.6	-0.4	-0.166667		-1.1	-1.1	0.3	-0.633333			0	0	0	0.5	-0.6	-0.4	-1.1	-1.1	0.3	-0.266667
putative signal-transduction sensor protein [Campylobacter jejuni subsp. jejuni 81116]	gi|157415455	0% (0.80)	0	0.2	-0.1	0.0333333	0.152753		-0.133333			-0.1	-0.3	-0.2	-0.2		-0.1	0.2	-0.1	0		-0.1	-0.3	-0.2	-0.2			-0.1	-0.3	-0.2	-0.1	0.2	-0.1	-0.1	-0.3	-0.2	-0.133333
putative sugar nucleotidyltransferase [Campylobacter jejuni subsp. jejuni 81116]	gi|157414957	0% (0.73)	0	-0.1	0.2	0.0333333	0.152753		-0.233333			-0.2	-0.2	-0.1	-0.166667		-0.9	-0.2	0	-0.366667		-0.6	-0.1	0.2	-0.166667			-0.2	-0.2	-0.1	-0.9	-0.2	0	-0.6	-0.1	0.2	-0.233333
putative transcriptional regulatory protein [Campylobacter jejuni subsp. jejuni 81116]	gi|157415299	0% (0.15)	0		0	0	0		-0.0666667			0		0	0		-0.1		-0.2	-0.15		0		-0.1	-0.05			0		0	-0.1		-0.2	0		-0.1	-0.0666667
putative transporter [Campylobacter jejuni subsp. doylei 269.97]	gi|153951263	0% (0.67)	0	-0.1	0	-0.0333333	0.057735		-0.0666667			0	0	0	0		0	0	-0.2	-0.0666667		0	0	-0.4	-0.133333			0	0	0	0	0	-0.2	0	0	-0.4	-0.0666667
pyridine nucleotide-disulphide oxidoreductase [Campylobacter jejuni subsp. jejuni NCTC 11168]	gi|218562211	75% (0.012)	-0.2	-0.1	-0.2	-0.166667	0.057735		-0.133333			-0.2	-0.2	0	-0.133333		-0.3	0	-0.2	-0.166667		-0.2	0.1	-0.2	-0.1			-0.2	-0.2	0	-0.3	0	-0.2	-0.2	0.1	-0.2	-0.133333
pyridoxamine 5'-phosphate oxidase [Campylobacter jejuni subsp. jejuni NCTC 11168]	gi|218562094	0% (0.67)	0	-0.1	-0.1	-0.0666667	0.057735		-0.0111111			-0.1	0	0.1	0		-0.1	0	0.2	0.0333333		-0.2	-0.2	0.2	-0.0666667			-0.1	0	0.1	-0.1	0	0.2	-0.2	-0.2	0.2	-0.0111111
Pyridoxamine 5'-phosphate oxidase family [Campylobacter jejuni subsp. jejuni ICDCCJ07001]	gi|315125020	75% (0.51)	-0.3	0	-0.1	-0.133333	0.152753		0.0333333			-0.1	0.1	0.2	0.0666667		0.2	0.1	0	0.1		-0.1	0.4	-0.5	-0.0666667			-0.1	0.1	0.2	0.2	0.1	0	-0.1	0.4	-0.5	0.0333333
pyridoxine 5'-phosphate synthase [Campylobacter jejuni subsp. jejuni NCTC 11168]	gi|218562850	0% (0.89)	-0.1	-0.1	0	-0.0666667	0.057735		0.0111111			0	0	0	0		0.2	-0.1	-0.1	0		0.1	0	0	0.0333333			0	0	0	0.2	-0.1	-0.1	0.1	0	0	0.0111111
pyrimidine-nucleoside phosphorylase [Caldicellulosiruptor bescii DSM 6725]	gi|222529759	0% (0.36)	-0.3			-0.3	#DIV/0!		-0.4			0			0		-0.8			-0.8		-0.4			-0.4			0			-0.8			-0.4			-0.4
pyrroline-5-carboxylate reductase [Campylobacter jejuni subsp. jejuni 81-176]	gi|121612664	0% (0.14)	0	0	0	0	0		0.0444444			0	0	0	0		0.3	-0.2	-0.1	0		0.4	0	0	0.133333			0	0	0	0.3	-0.2	-0.1	0.4	0	0	0.0444444
pyruvate carboxylase B subunit [Campylobacter jejuni subsp. jejuni NCTC 11168]	gi|218562552	95% (0.00026)	0.5	0	0.3	0.266667	0.251661		0.211111			0.2	0.1	0	0.1		0.4	0.2	0.2	0.266667		0.4	0.2	0.2	0.266667			0.2	0.1	0	0.4	0.2	0.2	0.4	0.2	0.2	0.211111
pyruvate kinase [Campylobacter jejuni subsp. jejuni NCTC 11168]	gi|218562050	75% (0.00100)	0.2	-0.2	-0.3	-0.1	0.264575		-0.144444			-0.4	-0.1	-0.4	-0.3		0.2	-0.3	-0.2	-0.1		0.2	-0.2	-0.1	-0.0333333			-0.4	-0.1	-0.4	0.2	-0.3	-0.2	0.2	-0.2	-0.1	-0.144444
pyruvate-flavodoxin oxidoreductase [Campylobacter jejuni subsp. jejuni ICDCCJ07001]	gi|315124909	95% (< 0.0001)	0	0.2	0	0.0666667	0.11547		-0.0444444			-0.3	0.1	-0.3	-0.166667		0	0	-0.1	-0.0333333		0.1	0.2	-0.1	0.0666667			-0.3	0.1	-0.3	0	0	-0.1	0.1	0.2	-0.1	-0.0444444
queuine tRNA-ribosyltransferase [Campylobacter jejuni subsp. jejuni NCTC 11168]	gi|218562626	0% (0.34)	0.5	0.1	0	0.2	0.264575		0.255556			0.1	0.1	0.1	0.1		1	0.2	0	0.4		0.8	0.1	-0.1	0.266667			0.1	0.1	0.1	1	0.2	0	0.8	0.1	-0.1	0.255556
quinol dehydrogenase periplasmic component [Campylobacter jejuni subsp. jejuni ICDCCJ07001]	gi|315124305	75% (0.19)	-0.2	-0.2	0.1	-0.1	0.173205		-0.122222			-0.1	-0.1	-0.1	-0.1		-0.3	-0.2	-0.1	-0.2		0	-0.2	0	-0.0666667			-0.1	-0.1	-0.1	-0.3	-0.2	-0.1	0	-0.2	0	-0.122222
radical SAM domain-containing protein [Campylobacter jejuni subsp. jejuni 81116]	gi|157415507	0% (0.80)	0	0	-0.1	-0.0333333	0.057735		0.0222222			0	0	0	0		-0.1	0.1	0.1	0.0333333		0.2	-0.1	0	0.0333333			0	0	0	-0.1	0.1	0.1	0.2	-0.1	0	0.0222222
radical SAM domain-containing protein [Campylobacter jejuni subsp. jejuni 81-176]	gi|121613080	0% (1.00)	0.1		-0.1	0	0.141421		-0.0833333			0		0	0		-0.3		-0.1	-0.2		0		-0.1	-0.05			0		0	-0.3		-0.1	0		-0.1	-0.0833333
rare lipoprotein A [Campylobacter jejuni subsp. jejuni ICDCCJ07001]	gi|315124161	0% (0.87)	0	0	0.1	0.0333333	0.057735		0.0111111			0	0	0	0		0.2	-0.1	-0.1	0		0.3	-0.1	-0.1	0.0333333			0	0	0	0.2	-0.1	-0.1	0.3	-0.1	-0.1	0.0111111
RdgB/HAM1 family non-canonical purine NTP pyrophosphatase [Campylobacter jejuni subsp. jejuni 81-176]	gi|121613483	0% (1.00)	0	0	0.2	0.0666667	0.11547		0.0222222			0	0	0	0		-0.1	0.1	0.1	0.0333333		0	-0.1	0.2	0.0333333			0	0	0	-0.1	0.1	0.1	0	-0.1	0.2	0.0222222
recombinase A [Campylobacter jejuni subsp. jejuni 81116]	gi|157415892	0% (0.54)	0	-0.1	0.1	0	0.1		-0.0111111			0	0	0	0		0	0	0.1	0.0333333		-0.1	0	-0.1	-0.0666667			0	0	0	0	0	0.1	-0.1	0	-0.1	-0.0111111
recombination and DNA strand exchange inhibitor protein [Campylobacter jejuni subsp. jejuni NCTC 11168]	gi|218562668	95% (0.00099)	0	0.3	0.1	0.133333	0.152753		-0.0444444			0	0	0	0		-0.1	-0.1	0	-0.0666667		-0.1	-0.1	0	-0.0666667			0	0	0	-0.1	-0.1	0	-0.1	-0.1	0	-0.0444444
recombination protein RecB [Campylobacter jejuni subsp. jejuni NCTC 11168]	gi|218563082	0% (0.25)	0.1	-0.2	0.1	0	0.173205		0.0666667			0	0	0	0		0.4	-0.1	0	0.1		0.3	-0.1	0.1	0.1			0	0	0	0.4	-0.1	0	0.3	-0.1	0.1	0.0666667
regulatory protein [Campylobacter jejuni subsp. jejuni NCTC 11168]	gi|218563107	0% (0.068)	-0.2	-0.2	0	-0.133333	0.11547		-0.133333			0	0	0	0		-0.7	0.1	-0.1	-0.233333		-0.2	-0.3	0	-0.166667			0	0	0	-0.7	0.1	-0.1	-0.2	-0.3	0	-0.133333
replicative DNA helicase [Campylobacter jejuni subsp. jejuni 81116]	gi|157414843	75% (0.019)	0.3	-0.1	0.1	0.1	0.2		0.1			0	0	0	0		0.5	0	0	0.166667		0.5	0	-0.1	0.133333			0	0	0	0.5	0	0	0.5	0	-0.1	0.1
riboflavin synthase subunit alpha [Campylobacter jejuni subsp. jejuni NCTC 11168]	gi|218562830	0% (0.058)	-0.1	-0.1	0.1	-0.0333333	0.11547		-0.111111			0	0	0	0		-0.6	0.1	0	-0.166667		-0.5	0	0	-0.166667			0	0	0	-0.6	0.1	0	-0.5	0	0	-0.111111
riboflavin synthase subunit beta [Campylobacter jejuni subsp. jejuni 81116]	gi|157414678	75% (0.0046)	0	0	0.3	0.1	0.173205		0.0666667			-0.1	0	0.1	0		0.1	-0.1	0.3	0.1		0	0	0.3	0.1			-0.1	0	0.1	0.1	-0.1	0.3	0	0	0.3	0.0666667
ribonuclease [Campylobacter jejuni subsp. jejuni NCTC 11168]	gi|218562281	0% (0.48)	0.2	0.1	0	0.1	0.1		0.0888889			0	0	0	0		0.3	0	0.1	0.133333		0.4	0	0	0.133333			0	0	0	0.3	0	0.1	0.4	0	0	0.0888889
ribonuclease III [Campylobacter jejuni subsp. jejuni NCTC 11168]	gi|218563224	0% (0.56)	0.1	-0.2	-0.1	-0.0666667	0.152753		-0.0666667			0.1	-0.2	-0.2	-0.1		0.1	-0.1	0	0		0.2	-0.2	-0.3	-0.1			0.1	-0.2	-0.2	0.1	-0.1	0	0.2	-0.2	-0.3	-0.0666667
ribonuclease P protein component [Campylobacter jejuni subsp. jejuni 81116]	gi|157415222	0% (0.27)	0.1	0	0	0.0333333	0.057735		-0.222222			0	0	0	0		-0.8	-0.2	0	-0.333333		-0.5	-0.4	-0.1	-0.333333			0	0	0	-0.8	-0.2	0	-0.5	-0.4	-0.1	-0.222222
ribonucleotide-diphosphate reductase subunit alpha [Campylobacter jejuni subsp. jejuni 81116]	gi|157414345	95% (0.00013)	0.3	0.4	0.3	0.333333	0.057735		0.188889			0	0.2	0	0.0666667		0.3	0	0.2	0.166667		0.4	0.3	0.3	0.333333			0	0.2	0	0.3	0	0.2	0.4	0.3	0.3	0.188889
ribonucleotide-diphosphate reductase subunit beta [Campylobacter jejuni subsp. jejuni 81116]	gi|157414529	75% (0.0025)	0.7	0	0.3	0.333333	0.351188		0.0666667			-0.1	-0.3	0	-0.133333		0.5	0	0.4	0.3		0	-0.2	0.3	0.0333333			-0.1	-0.3	0	0.5	0	0.4	0	-0.2	0.3	0.0666667
ribose 5-phosphate isomerase B [Campylobacter jejuni subsp. jejuni 81116]	gi|157415182	75% (0.040)	-0.1	0.2	0.5	0.2	0.3		0.133333			0	0	-0.1	-0.0333333		-0.1	0.4	0.3	0.2		0	0.3	0.4	0.233333			0	0	-0.1	-0.1	0.4	0.3	0	0.3	0.4	0.133333
ribose-phosphate pyrophosphokinase [Campylobacter jejuni subsp. jejuni ICDCCJ07001]	gi|315124411	75% (0.00100)	0	0	0.2	0.0666667	0.11547		0.0222222			0	-0.1	-0.1	-0.0666667		0.3	-0.1	0.1	0.1		0.2	-0.1	0	0.0333333			0	-0.1	-0.1	0.3	-0.1	0.1	0.2	-0.1	0	0.0222222
ribosomal large subunit pseudouridine synthase A [Campylobacter jejuni subsp. doylei 269.97]	gi|153951567	0% (0.091)	0.1		0	0.05	0.0707107		0.0166667			0		0	0		0.1		0.1	0.1		-0.1		0	-0.05			0		0	0.1		0.1	-0.1		0	0.0166667
ribosomal protein L11 methyltransferase [Campylobacter jejuni subsp. jejuni NCTC 11168]	gi|218562731	0% (0.22)	0.4	0.1	0.2	0.233333	0.152753		-0.122222			0	0	0	0		-0.6	-0.2	0.1	-0.233333		-0.3	-0.1	0	-0.133333			0	0	0	-0.6	-0.2	0.1	-0.3	-0.1	0	-0.122222
ribosomal protein S5 [Dictyoglomus thermophilum H-6-12]	gi|206900480	0% (0.83)	-1.3			-1.3	#DIV/0!		-0.733333			0			0		-1.2			-1.2		-1			-1			0			-1.2			-1			-0.733333
ribosomal pseudouridine synthase [Campylobacter jejuni subsp. jejuni NCTC 11168]	gi|218562347	95% (0.012)	0	-0.2	0	-0.0666667	0.11547		-0.255556			0	0	0	0		-1.3	0.1	0	-0.4		-0.9	-0.2	0	-0.366667			0	0	0	-1.3	0.1	0	-0.9	-0.2	0	-0.255556
ribosomal RNA large subunit methyltransferase N [Campylobacter jejuni subsp. jejuni NCTC 11168]	gi|218563299	95% (< 0.0001)	-0.1	-0.1	0.1	-0.0333333	0.11547		-0.155556			0	0	0	0		-0.2	-0.2	0.1	-0.1		-0.7	-0.5	0.1	-0.366667			0	0	0	-0.2	-0.2	0.1	-0.7	-0.5	0.1	-0.155556
ribosome biogenesis GTP-binding protein YsxC [Campylobacter jejuni subsp. jejuni NCTC 11168]	gi|218562300	75% (0.10)	-0.5	-0.2	-0.1	-0.266667	0.208167		-0.111111			0	0	0	0		-0.3	0.1	0	-0.0666667		-0.5	-0.2	-0.1	-0.266667			0	0	0	-0.3	0.1	0	-0.5	-0.2	-0.1	-0.111111
ribosome recycling factor [Campylobacter jejuni subsp. jejuni 81-176]	gi|121612237	0% (0.25)	0.3	0.2	0.1	0.2	0.1		0.177778			0.1	0	0	0.0333333		0.9	0	-0.1	0.266667		0.5	0.1	0.1	0.233333			0.1	0	0	0.9	0	-0.1	0.5	0.1	0.1	0.177778
ribosome-binding factor A [Campylobacter jejuni subsp. jejuni 81-176]	gi|121612306	75% (0.012)	-0.1	-0.2	0	-0.1	0.1		-0.1			0.1	0.1	0.1	0.1		-0.2	0	-0.1	-0.1		-0.4	-0.5	0	-0.3			0.1	0.1	0.1	-0.2	0	-0.1	-0.4	-0.5	0	-0.1
ribulose-phosphate 3-epimerase [Campylobacter jejuni subsp. jejuni NCTC 11168]	gi|218562106	0% (0.098)	0.8	0.2	0.2	0.4	0.34641		0.0777778			0	0	0	0		-0.2	0	0.4	0.0666667		0.3	0	0.2	0.166667			0	0	0	-0.2	0	0.4	0.3	0	0.2	0.0777778
RloG protein [Campylobacter jejuni RM1221]	gi|57238166	0% (0.56)	-0.1	0.1	0.3	0.1	0.2		0.155556			0.1	0.1	0.2	0.133333		0	0.2	0.3	0.166667		0.1	0.2	0.2	0.166667			0.1	0.1	0.2	0	0.2	0.3	0.1	0.2	0.2	0.155556
RloH [Campylobacter jejuni subsp. jejuni 81-176]	gi|121613027	0% (0.66)	0.2	-0.3	0.1	0	0.264575		0			0	0	-0.1	-0.0333333		0	-0.1	0.1	0		0.2	-0.1	0	0.0333333			0	0	-0.1	0	-0.1	0.1	0.2	-0.1	0	0
RNA methyltransferase [Campylobacter jejuni subsp. jejuni 81-176]	gi|121613667	0% (0.95)	0.1	-0.1	-0.1	-0.0333333	0.11547		-0.0111111			0	0	0	0		0.4	-0.4	-0.2	-0.0666667		0.4	-0.2	-0.1	0.0333333			0	0	0	0.4	-0.4	-0.2	0.4	-0.2	-0.1	-0.0111111
RNA methyltransferase [Campylobacter jejuni subsp. jejuni 81-176]	gi|121612429	0% (0.92)	-0.9		0.1	-0.4	0.707107		0			0		0	0		0.1		0	0.05		0		-0.1	-0.05			0		0	0.1		0	0		-0.1	0
RNA polymerase factor sigma-54 [Campylobacter jejuni subsp. jejuni NCTC 11168]	gi|218562314	75% (0.51)	-0.2	0.1	0	-0.0333333	0.152753		-0.155556			0	0	0	0		-0.7	0.1	-0.1	-0.233333		-0.4	-0.2	-0.1	-0.233333			0	0	0	-0.7	0.1	-0.1	-0.4	-0.2	-0.1	-0.155556
RNA polymerase sigma factor RpoD [Campylobacter jejuni subsp. jejuni NCTC 11168]	gi|218562617	95% (0.0100)	0.2	-0.2	-0.1	-0.0333333	0.208167		-0.133333			0	-0.1	-0.1	-0.0666667		-0.1	-0.1	-0.3	-0.166667		-0.1	-0.3	-0.1	-0.166667			0	-0.1	-0.1	-0.1	-0.1	-0.3	-0.1	-0.3	-0.1	-0.133333
RNA pseudouridine synthase family protein [Campylobacter jejuni subsp. jejuni 81-176]	gi|121612851	0% (0.23)	-0.2	0	0	-0.0666667	0.11547		-0.0888889			0	0	0	0		-0.2	0	-0.3	-0.166667		-0.2	-0.1	0	-0.1			0	0	0	-0.2	0	-0.3	-0.2	-0.1	0	-0.0888889
RNA-binding region RNP-1 [Methylibium petroleiphilum PM1]	gi|124268989	0% (0.82)			-0.2	-0.2	#DIV/0!		-0.0666667					0	0				-0.1	-0.1				-0.1	-0.1					0			-0.1			-0.1	-0.0666667
RND efflux system, outer membrane lipoprotein CmeC [Campylobacter jejuni subsp. jejuni 81-176]	gi|121612467	75% (0.47)	0	0	0	0	0		-0.133333			-0.1	-0.1	-0.1	-0.1		-0.1	0	-0.1	-0.0666667		-0.2	-0.2	-0.3	-0.233333			-0.1	-0.1	-0.1	-0.1	0	-0.1	-0.2	-0.2	-0.3	-0.133333
rod shape-determining protein MreB [Campylobacter jejuni subsp. jejuni 81-176]	gi|121612694	75% (0.0014)	0.4	-0.2	-0.2	0	0.34641		-0.0888889			-0.2	-0.2	-0.1	-0.166667		0.5	-0.2	-0.3	0		0.4	-0.4	-0.3	-0.1			-0.2	-0.2	-0.1	0.5	-0.2	-0.3	0.4	-0.4	-0.3	-0.0888889
rod shape-determining protein MreC [Campylobacter jejuni subsp. jejuni 81-176]	gi|121613456	0% (0.49)	-0.1	0	-0.1	-0.0666667	0.057735		-0.0888889			0	0	0	0		-0.4	-0.2	0	-0.2		-0.1	-0.1	0	-0.0666667			0	0	0	-0.4	-0.2	0	-0.1	-0.1	0	-0.0888889
rplL gene product [Clostridium acetobutylicum ATCC 824]	gi|15896393	75% (0.012)	0.2		0	0.1	0.141421		-0.0833333			0		0	0		-0.2		-0.1	-0.15		-0.2		0	-0.1			0		0	-0.2		-0.1	-0.2		0	-0.0833333
rubrerythrin [Campylobacter lari RM2100]	gi|222823125	0% (0.40)	-0.7			-0.7	#DIV/0!		-0.966667			0			0		-1.6			-1.6		-1.3			-1.3			0			-1.6			-1.3			-0.966667
S4 domain-containing protein [Campylobacter jejuni subsp. doylei 269.97]	gi|153952275	75% (0.057)	-0.3	0	0	-0.1	0.173205		-0.133333			0	0	0	0		-0.5	-0.1	-0.1	-0.233333		-0.4	-0.1	0	-0.166667			0	0	0	-0.5	-0.1	-0.1	-0.4	-0.1	0	-0.133333
saccharopine dehydrogenase [Campylobacter jejuni subsp. jejuni NCTC 11168]	gi|218561851	0% (0.77)	0	0.2	-0.2	0	0.2		-0.0444444			0.1	0	-0.2	-0.0333333		0	0.1	-0.1	0		0.1	-0.2	-0.2	-0.1			0.1	0	-0.2	0	0.1	-0.1	0.1	-0.2	-0.2	-0.0444444
S-adenosylmethionine synthetase [Campylobacter jejuni RM1221]	gi|57237978	75% (0.14)	0.4	0.2	0.3	0.3	0.1		0.0111111			-0.1	0.1	-0.1	-0.0333333		0	0.2	0	0.0666667		-0.1	0.2	-0.1	0			-0.1	0.1	-0.1	0	0.2	0	-0.1	0.2	-0.1	0.0111111
S-adenosylmethionine:tRNA ribosyltransferase-isomerase [Campylobacter jejuni subsp. jejuni NCTC 11168]	gi|218562228	0% (0.68)	-0.4	0	0	-0.133333	0.23094		-0.122222			0	0	0	0		-0.3	-0.2	-0.2	-0.233333		-0.3	0	-0.1	-0.133333			0	0	0	-0.3	-0.2	-0.2	-0.3	0	-0.1	-0.122222
S-adenosyl-methyltransferase MraW [Campylobacter jejuni subsp. jejuni 81-176]	gi|121613568	0% (0.66)	0.1	-0.1	0	0	0.1		-0.0555556			0	0	0	0		-0.4	-0.2	0.1	-0.166667		0	0	0	0			0	0	0	-0.4	-0.2	0.1	0	0	0	-0.0555556
SAM domain containing methyltransferase [Campylobacter jejuni subsp. jejuni NCTC 11168]	gi|218562911	0% (0.52)	0.3	-0.2	0.5	0.2	0.360555		0.166667			0.2	0.1	0.3	0.2		-0.1	0	0.5	0.133333		0.1	0	0.4	0.166667			0.2	0.1	0.3	-0.1	0	0.5	0.1	0	0.4	0.166667
SAM-dependent methyltransferase [Campylobacter jejuni subsp. jejuni NCTC 11168]	gi|218561924	0% (0.69)	0	0	0	0	0		-0.0222222			0	0	0	0		-0.3	0	0.1	-0.0666667		-0.2	0	0.2	0			0	0	0	-0.3	0	0.1	-0.2	0	0.2	-0.0222222
SAM-dependent methyltransferase [Campylobacter jejuni subsp. jejuni NCTC 11168]	gi|218562241	95% (0.0100)	0.1	-0.1	0.1	0.0333333	0.11547		-0.0666667			0	0	0	0		0	-0.2	0	-0.0666667		0	-0.3	-0.1	-0.133333			0	0	0	0	-0.2	0	0	-0.3	-0.1	-0.0666667
Sec-independent protein translocase TatC [Campylobacter jejuni subsp. jejuni 81-176]	gi|121612929	95% (0.021)		-0.1	0	-0.05	0.0707107		0.0166667				0	0	0			0.2	0.1	0.15			-0.1	-0.1	-0.1				0	0		0.2	0.1		-0.1	-0.1	0.0166667
sec-independent translocase [Campylobacter jejuni subsp. jejuni 81116]	gi|157414861	95% (0.027)	0.2	0.1	0.2	0.166667	0.057735		0.0111111			0	0	0	0		-0.1	0	0	-0.0333333		0.1	0	0.1	0.0666667			0	0	0	-0.1	0	0	0.1	0	0.1	0.0111111
secretion protein HlyD [Campylobacter jejuni subsp. jejuni NCTC 11168]	gi|218562257	75% (0.31)	0	-0.1	0.1	0	0.1		-0.0444444			0	0	0	0		-0.3	-0.2	0	-0.166667		-0.2	0.3	0	0.0333333			0	0	0	-0.3	-0.2	0	-0.2	0.3	0	-0.0444444
selenide, water dikinase [Campylobacter jejuni RM1221]	gi|57238527	75% (0.042)			0	0	#DIV/0!		-0.0666667					0	0				-0.1	-0.1				-0.1	-0.1					0			-0.1			-0.1	-0.0666667
selenide,water dikinase [Campylobacter jejuni subsp. jejuni NCTC 11168]	gi|218563104	95% (0.035)	0.2	-0.1	0	0.0333333	0.152753		-0.188889			0	0	0	0		-0.9	-0.1	-0.1	-0.366667		-0.5	0	-0.1	-0.2			0	0	0	-0.9	-0.1	-0.1	-0.5	0	-0.1	-0.188889
selenocysteine synthase [Campylobacter jejuni subsp. jejuni 81-176]	gi|121612972	0% (0.58)	0.1	-0.1	-0.1	-0.0333333	0.11547		-0.0777778			0	0	0	0		-0.2	0	0	-0.0666667		-0.3	-0.2	0	-0.166667			0	0	0	-0.2	0	0	-0.3	-0.2	0	-0.0777778
selenocysteine-specific elongation factor [Campylobacter jejuni subsp. jejuni 81-176]	gi|121612252	95% (0.0013)	0.1	0.2	-0.1	0.0666667	0.152753		-0.122222			0	0	0	0		-0.7	0.1	0	-0.2		-0.4	0	-0.1	-0.166667			0	0	0	-0.7	0.1	0	-0.4	0	-0.1	-0.122222
sensor histidine kinase [Campylobacter jejuni subsp. jejuni 81-176]	gi|121613204	0% (0.88)	0.1	-0.2	-0.2	-0.1	0.173205		-0.0555556			0	0	0	0		-0.3	0	0	-0.1		-0.1	0	-0.1	-0.0666667			0	0	0	-0.3	0	0	-0.1	0	-0.1	-0.0555556
sensor histidine kinase [Campylobacter jejuni subsp. jejuni 81-176]	gi|121612725	75% (0.13)	0.3	0.2	0	0.166667	0.152753		-0.111111			0.1	-0.2	-0.2	-0.1		0.1	0.1	0	0.0666667		0	-1	0.1	-0.3			0.1	-0.2	-0.2	0.1	0.1	0	0	-1	0.1	-0.111111
sensor histidine kinase [Campylobacter jejuni subsp. jejuni 81-176]	gi|121612247	95% (0.020)	0	-0.1	0	-0.0333333	0.057735		-0.3			0	0	0	0		-1.4	-0.2	-0.1	-0.566667		-0.7	-0.2	-0.1	-0.333333			0	0	0	-1.4	-0.2	-0.1	-0.7	-0.2	-0.1	-0.3
sensor histidine kinase [Campylobacter jejuni subsp. jejuni 81-176]	gi|121613339	0% (0.35)	-0.3	-0.3	0.1	-0.166667	0.23094		-0.0888889			0	0	0	0		-0.5	-0.2	0.1	-0.2		-0.3	-0.1	0.2	-0.0666667			0	0	0	-0.5	-0.2	0.1	-0.3	-0.1	0.2	-0.0888889
Ser/Thr protein phosphatase family protein [Campylobacter jejuni subsp. jejuni 81-176]	gi|121613350	0% (0.49)	0.2	0.2	0.1	0.166667	0.057735		0.122222			0	0.1	0.1	0.0666667		0.2	0.1	0	0.1		0.4	0.1	0.1	0.2			0	0.1	0.1	0.2	0.1	0	0.4	0.1	0.1	0.122222
Ser/Thr protein phosphatase family protein [Campylobacter jejuni subsp. jejuni 81-176]	gi|121613728	75% (0.097)	-0.4		0	-0.2	0.282843		-0.0666667			0.1		0.1	0.1		-0.3		-0.1	-0.2		-0.1		-0.1	-0.1			0.1		0.1	-0.3		-0.1	-0.1		-0.1	-0.0666667
serine acetyltransferase [Campylobacter jejuni subsp. jejuni NCTC 11168]	gi|218562391	0% (0.59)	0.1	0	-0.1	0	0.1		0			0	0	0	0		0.2	-0.1	-0.2	-0.0333333		0.3	-0.1	-0.1	0.0333333			0	0	0	0.2	-0.1	-0.2	0.3	-0.1	-0.1	0
serine hydroxymethyltransferase [Campylobacter jejuni subsp. jejuni NCTC 11168]	gi|218562060	95% (0.00048)	0.7	0.3	0.5	0.5	0.2		0.288889			0.2	-0.1	0.1	0.0666667		0.6	0.2	0.3	0.366667		0.7	0.2	0.4	0.433333			0.2	-0.1	0.1	0.6	0.2	0.3	0.7	0.2	0.4	0.288889
serine protease [Campylobacter jejuni subsp. jejuni 81-176]	gi|121613392	95% (0.011)	-0.2	0	0	-0.0666667	0.11547		-0.0888889			0	0	0	0		-0.2	-0.1	0	-0.1		-0.1	-0.2	-0.2	-0.166667			0	0	0	-0.2	-0.1	0	-0.1	-0.2	-0.2	-0.0888889
serine protease [Campylobacter jejuni subsp. jejuni NCTC 11168]	gi|218562840	95% (< 0.0001)	0.2	-0.2	-0.1	-0.0333333	0.208167		0.111111			-0.1	-0.1	0	-0.0666667		0.7	0	0	0.233333		0.5	0	0	0.166667			-0.1	-0.1	0	0.7	0	0	0.5	0	0	0.111111
seryl-tRNA synthetase [Campylobacter jejuni subsp. jejuni NCTC 11168]	gi|218562047	75% (0.0100)	0.2	0.2	0.4	0.266667	0.11547		0.2			0	0	0.1	0.0333333		0.6	0	0.2	0.266667		0.5	0.1	0.3	0.3			0	0	0.1	0.6	0	0.2	0.5	0.1	0.3	0.2
shikimate 5-dehydrogenase [Campylobacter jejuni subsp. jejuni NCTC 11168]	gi|218562063	0% (0.47)	0.2	-0.1	-0.1	0	0.173205		-0.0444444			0	-0.2	-0.2	-0.133333		0.2	-0.3	0	-0.0333333		0.5	-0.2	-0.2	0.0333333			0	-0.2	-0.2	0.2	-0.3	0	0.5	-0.2	-0.2	-0.0444444
shikimate kinase [Campylobacter jejuni subsp. jejuni NCTC 11168]	gi|218562045	0% (0.16)	0.2	0.2	0.2	0.2	3.39935e-17		0.133333			0	0	0	0		0.4	0	0.1	0.166667		0.5	0.1	0.1	0.233333			0	0	0	0.4	0	0.1	0.5	0.1	0.1	0.133333
short chain dehydrogenase [Campylobacter jejuni subsp. jejuni NCTC 11168]	gi|218562140	95% (< 0.0001)	0.1	0.5	0.1	0.233333	0.23094		0			0	0	0	0		0.1	0.2	-0.1	0.0666667		-0.6	0.3	0.1	-0.0666667			0	0	0	0.1	0.2	-0.1	-0.6	0.3	0.1	0
sialic acid synthase [Campylobacter jejuni subsp. jejuni NCTC 11168]	gi|218562755	0% (0.25)	0	-0.2	-0.1	-0.1	0.1		0.0333333			0.1	0	-0.2	-0.0333333		0.2	-0.1	-0.1	0		0.4	0.1	-0.1	0.133333			0.1	0	-0.2	0.2	-0.1	-0.1	0.4	0.1	-0.1	0.0333333
sigma-54 associated transcriptional activator [Campylobacter jejuni subsp. jejuni NCTC 11168]	gi|218562640	0% (0.10)	0	0.1	0.2	0.1	0.1		-0.1			-0.2	-0.3	-0.1	-0.2		-0.2	-0.2	0.1	-0.1		0	0	0	0			-0.2	-0.3	-0.1	-0.2	-0.2	0.1	0	0	0	-0.1
signal peptidase I [Campylobacter jejuni RM1221]	gi|57238176	0% (0.072)	0.4	0.1	0.2	0.233333	0.152753		0.155556			0.1	0	0	0.0333333		0.3	0	0	0.1		0.7	0.1	0.2	0.333333			0.1	0	0	0.3	0	0	0.7	0.1	0.2	0.155556
signal peptidase I [Campylobacter jejuni subsp. jejuni 81-176]	gi|121612845	0% (0.78)	0.1	-0.3	-0.2	-0.133333	0.208167		-0.111111			0	-0.2	-0.1	-0.1		-0.1	-0.2	-0.1	-0.133333		-0.1	-0.2	0	-0.1			0	-0.2	-0.1	-0.1	-0.2	-0.1	-0.1	-0.2	0	-0.111111
signal peptidase I [Campylobacter jejuni subsp. jejuni ICDCCJ07001]	gi|315124225	95% (< 0.0001)	-0.7	-2.2	-1.8	-1.56667	0.776745		-0.0666667			0	0	0	0		0	-0.1	-0.1	-0.0666667		-0.2	-0.1	-0.1	-0.133333			0	0	0	0	-0.1	-0.1	-0.2	-0.1	-0.1	-0.0666667
signal peptide peptidase SppA, 36K type [Campylobacter jejuni subsp. jejuni 81-176]	gi|121613641	0% (0.15)	0.4	0	0.1	0.166667	0.208167		0.1			-0.2	0	0	-0.0666667		0.4	0.2	0	0.2		0.4	0.1	0	0.166667			-0.2	0	0	0.4	0.2	0	0.4	0.1	0	0.1
signal recognition particle protein [Campylobacter jejuni subsp. jejuni NCTC 11168]	gi|218562348	0% (0.16)	-0.1	0	0.3	0.0666667	0.208167		0.0333333			0	0	0.1	0.0333333		-0.2	0.1	0.2	0.0333333		-0.2	0	0.3	0.0333333			0	0	0.1	-0.2	0.1	0.2	-0.2	0	0.3	0.0333333
signal recognition particle-docking protein FtsY [Campylobacter jejuni subsp. jejuni 81-176]	gi|121613201	0% (0.86)	0	-0.1	-0.1	-0.0666667	0.057735		0.0111111			0	0	0	0		0.2	0	-0.1	0.0333333		0.1	0	-0.1	0			0	0	0	0.2	0	-0.1	0.1	0	-0.1	0.0111111
single domain haemoglobin [Campylobacter jejuni subsp. jejuni NCTC 11168]	gi|218563175	95% (0.012)	-0.3	-0.3	-0.4	-0.333333	0.057735		-0.188889			-0.2	0	0	-0.0666667		-0.3	0	-0.3	-0.2		-0.5	0	-0.4	-0.3			-0.2	0	0	-0.3	0	-0.3	-0.5	0	-0.4	-0.188889
single-strand DNA-binding protein [Campylobacter jejuni subsp. jejuni 81116]	gi|157415332	75% (0.56)	-0.2	-0.2	0	-0.133333	0.11547		-0.222222			0	0	0	0		-0.7	-0.2	-0.1	-0.333333		-0.7	-0.2	-0.1	-0.333333			0	0	0	-0.7	-0.2	-0.1	-0.7	-0.2	-0.1	-0.222222
single-stranded-DNA-specific exonuclease RecJ [Campylobacter jejuni subsp. jejuni ICDCCJ07001]	gi|315123640	0% (0.43)	0.1	0.1	0.1	0.1	1.69967e-17		0.111111			0	0	0	0		0.2	0.1	0.1	0.133333		0.3	0.1	0.2	0.2			0	0	0	0.2	0.1	0.1	0.3	0.1	0.2	0.111111
site-specific DNA methyltransferase, putative [Campylobacter jejuni subsp. jejuni 81-176]	gi|121612964	95% (0.017)	-0.2	0.1	0	-0.0333333	0.152753		-0.0888889			0	0	0	0		-0.1	0.1	-0.1	-0.0333333		-0.4	-0.3	0	-0.233333			0	0	0	-0.1	0.1	-0.1	-0.4	-0.3	0	-0.0888889
S-layer protein [Clostridium difficile CD196]	gi|260684368	75% (1.00)	0.4			0.4	#DIV/0!		-0.0666667			0.2			0.2		-0.2			-0.2		-0.2			-0.2			0.2			-0.2			-0.2			-0.0666667
sodium transporter, putative [Campylobacter jejuni subsp. jejuni 81-176]	gi|121612501	0% (0.43)	0.3	-0.1	-0.1	0.0333333	0.23094		-0.377778			0	0	0	0		-1.7	0.4	-0.1	-0.466667		-1.7	-0.2	-0.1	-0.666667			0	0	0	-1.7	0.4	-0.1	-1.7	-0.2	-0.1	-0.377778
sodium/dicarboxylate symporter [Campylobacter jejuni subsp. jejuni 81-176]	gi|121612756	95% (0.0020)	0.2	-0.2	-0.3	-0.1	0.264575		-0.511111			0	0	0	0		-1.6	-0.2	-0.2	-0.666667		-2.4	0	-0.2	-0.866667			0	0	0	-1.6	-0.2	-0.2	-2.4	0	-0.2	-0.511111
sodium/hydrogen exchanger family protein [Campylobacter jejuni subsp. jejuni 81-176]	gi|121613270	0% (0.76)	0.3	-0.1	-0.1	0.0333333	0.23094		0.0666667			0	0	0	0		0.6	-0.2	-0.2	0.0666667		0.5	0	-0.1	0.133333			0	0	0	0.6	-0.2	-0.2	0.5	0	-0.1	0.0666667
soluble lytic murein transglycosylase, putative [Campylobacter jejuni subsp. jejuni 81116]	gi|157415110	0% (0.050)	-0.1	0	0.1	0	0.1		-0.1			0	0	0	0		-0.5	-0.1	0	-0.2		-0.2	-0.1	0	-0.1			0	0	0	-0.5	-0.1	0	-0.2	-0.1	0	-0.1
S-ribosylhomocysteinase [Campylobacter jejuni subsp. jejuni NCTC 11168]	gi|218562810	75% (0.042)	0.3	0	-0.1	0.0666667	0.208167		0.0555556			-0.1	0	-0.1	-0.0666667		0.5	0.2	-0.1	0.2		0.2	0.1	-0.2	0.0333333			-0.1	0	-0.1	0.5	0.2	-0.1	0.2	0.1	-0.2	0.0555556
SsrA-binding protein [Campylobacter jejuni subsp. doylei 269.97]	gi|153952300	0% (0.051)	-0.1		-0.2	-0.15	0.0707107		-0.133333			0		0	0		-0.3		0	-0.15		-0.4		-0.1	-0.25			0		0	-0.3		0	-0.4		-0.1	-0.133333
succinate dehydrogenase flavoprotein subunit [Campylobacter jejuni subsp. jejuni NCTC 11168]	gi|218562095	95% (< 0.0001)	-0.3	0.2	0.4	0.1	0.360555		-0.122222			-0.3	0	-0.1	-0.133333		-0.2	0.1	0.2	0.0333333		-0.4	-0.4	0	-0.266667			-0.3	0	-0.1	-0.2	0.1	0.2	-0.4	-0.4	0	-0.122222
succinate dehydrogenase iron-sulfur protein [Campylobacter jejuni subsp. jejuni NCTC 11168]	gi|218562096	95% (0.020)	0.5	0.4	0.4	0.433333	0.057735		0			0	0	0	0		0.2	-0.1	0.3	0.133333		0.1	-0.5	0	-0.133333			0	0	0	0.2	-0.1	0.3	0.1	-0.5	0	0
succinate dehydrogenase subunit C [Campylobacter jejuni subsp. jejuni ICDCCJ07001]	gi|315123991	0% (0.050)	0	0.1	0.5	0.2	0.264575		-0.0555556			0	0	0	0		-0.2	-0.1	0.4	0.0333333		-0.2	-0.6	0.2	-0.2			0	0	0	-0.2	-0.1	0.4	-0.2	-0.6	0.2	-0.0555556
succinyl-CoA synthase, alpha subunit [Campylobacter jejuni subsp. jejuni 81116]	gi|157414815	95% (< 0.0001)	1.1	0.1	-0.1	0.366667	0.64291		0.0444444			-0.1	-0.2	0	-0.1		0.5	-0.1	-0.1	0.1		0.4	0.1	-0.1	0.133333			-0.1	-0.2	0	0.5	-0.1	-0.1	0.4	0.1	-0.1	0.0444444
succinyl-CoA synthetase subunit beta [Campylobacter jejuni subsp. jejuni NCTC 11168]	gi|218562185	75% (0.067)	0.2	0.1	-0.1	0.0666667	0.152753		-0.133333			-0.1	-0.2	-0.2	-0.166667		0.1	-0.2	-0.3	-0.133333		-0.1	0	-0.2	-0.1			-0.1	-0.2	-0.2	0.1	-0.2	-0.3	-0.1	0	-0.2	-0.133333
succinyl-diaminopimelate desuccinylase [Campylobacter jejuni subsp. jejuni NCTC 11168]	gi|218562664	0% (0.88)	0.1	0	0	0.0333333	0.057735		0.0222222			0	0	0	0		0.2	0	-0.1	0.0333333		0.1	0.1	-0.1	0.0333333			0	0	0	0.2	0	-0.1	0.1	0.1	-0.1	0.0222222
sugar transferase [Campylobacter jejuni subsp. jejuni NCTC 11168]	gi|218563042	75% (0.00016)	0.8	0.1	0.1	0.333333	0.404145		0.0777778			0.1	0	-0.1	0		-0.1	0	0.1	0		0.4	0	0.3	0.233333			0.1	0	-0.1	-0.1	0	0.1	0.4	0	0.3	0.0777778
sugar transferase [Campylobacter jejuni subsp. jejuni NCTC 11168]	gi|218563036	0% (0.96)	0.1	0	-0.1	0	0.1		-0.0111111			0.1	0	-0.2	-0.0333333		-0.2	0	0.1	-0.0333333		0.1	-0.1	0.1	0.0333333			0.1	0	-0.2	-0.2	0	0.1	0.1	-0.1	0.1	-0.0111111
sugar transferase [Campylobacter jejuni subsp. jejuni NCTC 11168]	gi|218563025	95% (0.012)	0.4	0.1	0	0.166667	0.208167		-0.355556			-0.1	-0.1	-0.1	-0.1		-1.7	0	-0.1	-0.6		-1	-0.1	0	-0.366667			-0.1	-0.1	-0.1	-1.7	0	-0.1	-1	-0.1	0	-0.355556
sugar transferase [Campylobacter jejuni subsp. jejuni NCTC 11168]	gi|218563038	75% (0.39)	0.1	-0.1	0	0	0.1		-0.222222			0	0	0	0		-1.2	-0.2	0	-0.466667		-0.5	0	-0.1	-0.2			0	0	0	-1.2	-0.2	0	-0.5	0	-0.1	-0.222222
sugar transferase [Campylobacter jejuni subsp. jejuni NCTC 11168]	gi|218563026	75% (0.21)	0.3	0.1	0	0.133333	0.152753		-0.166667			-0.1	0	0	-0.0333333		-0.7	0	-0.2	-0.3		-0.3	-0.3	0.1	-0.166667			-0.1	0	0	-0.7	0	-0.2	-0.3	-0.3	0.1	-0.166667
sugar transferase [Campylobacter jejuni subsp. jejuni NCTC 11168]	gi|218563044	95% (0.0012)	-0.1	-0.3	0	-0.133333	0.152753		-0.144444			0	0	0	0		-0.5	-0.1	0	-0.2		-0.3	-0.4	0	-0.233333			0	0	0	-0.5	-0.1	0	-0.3	-0.4	0	-0.144444
sugar transferase [Campylobacter jejuni subsp. jejuni NCTC 11168]	gi|218563046	95% (0.0067)	-0.2	-0.2	0	-0.133333	0.11547		-0.5			-0.1	-0.1	-0.1	-0.1		-1.4	-1.5	-0.1	-1		-0.9	-0.2	-0.1	-0.4			-0.1	-0.1	-0.1	-1.4	-1.5	-0.1	-0.9	-0.2	-0.1	-0.5
sugar-nucleotide epimerase/dehydratease [Campylobacter jejuni subsp. jejuni NCTC 11168]	gi|218563031	75% (0.14)	0.3	0.2	0.1	0.2	0.1		0.0333333			0.1	0.1	0	0.0666667		-0.5	0.2	0	-0.1		0	0.3	0.1	0.133333			0.1	0.1	0	-0.5	0.2	0	0	0.3	0.1	0.0333333
sugar-phosphate nucleotide transferase [Campylobacter jejuni subsp. jejuni NCTC 11168]	gi|218562939	0% (0.59)	0	-0.1	0.1	0	0.1		0.0777778			0	0	0	0		0.3	-0.1	0.1	0.1		0.5	-0.2	0.1	0.133333			0	0	0	0.3	-0.1	0.1	0.5	-0.2	0.1	0.0777778
sulfatase family protein [Campylobacter jejuni subsp. jejuni NCTC 11168]	gi|218561919	75% (0.99)	-0.4	-0.2	0.1	-0.166667	0.251661		-0.0666667			-0.2	0	0	-0.0666667		-0.1	0.1	0	0		-0.2	-0.2	0	-0.133333			-0.2	0	0	-0.1	0.1	0	-0.2	-0.2	0	-0.0666667
sulfate adenylyltransferase [Campylobacter jejuni subsp. jejuni NCTC 11168]	gi|218563198	95% (0.048)	0.3	0.2	0.2	0.233333	0.057735		0.0222222			0	0	0	0		-0.1	0	0	-0.0333333		0.1	0	0.2	0.1			0	0	0	-0.1	0	0	0.1	0	0.2	0.0222222
sulfite oxidase subunit YedY [Campylobacter jejuni subsp. jejuni NCTC 11168]	gi|218562037	0% (0.83)	-0.2	0.1	0	-0.0333333	0.152753		0			0	-0.1	0.1	0		0	0.3	0	0.1		-0.1	0	-0.2	-0.1			0	-0.1	0.1	0	0.3	0	-0.1	0	-0.2	0
superoxide dismutase, Fe [Campylobacter jejuni subsp. doylei 269.97]	gi|153951398	0% (0.68)	0.2	-0.1	0	0.0333333	0.152753		-0.0111111			0.1	0.1	0.1	0.1		-0.8	0.1	0.3	-0.133333		-0.4	0.3	0.1	0			0.1	0.1	0.1	-0.8	0.1	0.3	-0.4	0.3	0.1	-0.0111111
superoxide dismutase, Fe [Campylobacter jejuni subsp. jejuni 81116]	gi|157414485	75% (0.013)	0.6	0.2	0.3	0.366667	0.208167		0.133333			-0.2	0.1	0.1	0		-0.2	0.2	0.3	0.1		0.1	0.4	0.4	0.3			-0.2	0.1	0.1	-0.2	0.2	0.3	0.1	0.4	0.4	0.133333
TatD family hydrolase [Campylobacter jejuni subsp. jejuni 81-176]	gi|121612578	95% (0.00087)	0.1	0.2	0.3	0.2	0.1		-0.188889			0	0	0	0		-0.7	0.2	-0.1	-0.2		-0.7	-0.5	0.1	-0.366667			0	0	0	-0.7	0.2	-0.1	-0.7	-0.5	0.1	-0.188889
TerC family integral membrane protein [Campylobacter jejuni subsp. jejuni 81116]	gi|157414495	0% (0.60)	0	-0.3	-0.2	-0.166667	0.152753		-0.666667			0	0	0	0		-3.1	0.1	0	-1		-2.4	-0.2	-0.4	-1			0	0	0	-3.1	0.1	0	-2.4	-0.2	-0.4	-0.666667
tetO [Campylobacter jejuni subsp. jejuni 81-176]	gi|121999299	75% (0.011)	0		-0.3	-0.15	0.212132		0.716667			0		0	0		-0.8		-0.2	-0.5		2.8		2.5	2.65			0		0	-0.8		-0.2	2.8		2.5	0.716667
tetraacyldisaccharide 4'-kinase [Campylobacter jejuni subsp. jejuni 81116]	gi|157415082	0% (0.59)	0.1		0.5	0.3	0.282843		0.366667			0.2		0.2	0.2		0.3		0.4	0.35		0.6		0.5	0.55			0.2		0.2	0.3		0.4	0.6		0.5	0.366667
tetrapyrrole methylase family protein [Campylobacter jejuni subsp. jejuni 81-176]	gi|121612798	0% (0.67)			0.1	0.1	#DIV/0!		0					0	0				0	0				0	0					0			0			0	0
thermonuclease family protein [Campylobacter jejuni subsp. jejuni 81-176]	gi|121612563	0% (0.32)	-0.1		-0.2	-0.15	0.0707107		-0.05			0		0	0		-0.3		-0.1	-0.2		0.1		0	0.05			0		0	-0.3		-0.1	0.1		0	-0.05
thiamine biosynthesis protein ThiC [Campylobacter jejuni subsp. jejuni NCTC 11168]	gi|218562108	95% (0.0031)	-0.1	0.1	0.1	0.0333333	0.11547		0.0666667			0	0	0	0		0.3	0	-0.3	0		0.3	0.4	-0.1	0.2			0	0	0	0.3	0	-0.3	0.3	0.4	-0.1	0.0666667
thiamine biosynthesis protein ThiF [Campylobacter jejuni subsp. jejuni NCTC 11168]	gi|218562662	0% (0.66)	0.2	-0.1	0	0.0333333	0.152753		0.0111111			0	0	0	0		-0.1	-0.1	0.1	-0.0333333		0.1	0	0.1	0.0666667			0	0	0	-0.1	-0.1	0.1	0.1	0	0.1	0.0111111
thiamine biosynthesis protein ThiH [Campylobacter jejuni subsp. jejuni NCTC 11168]	gi|218562660	75% (0.013)	0.2	0	0.3	0.166667	0.152753		0.122222			0	0	-0.1	-0.0333333		0.2	0	0.3	0.166667		0.3	0.1	0.3	0.233333			0	0	-0.1	0.2	0	0.3	0.3	0.1	0.3	0.122222
thiamine biosynthesis protein ThiS [Campylobacter jejuni subsp. jejuni 81116]	gi|157415304	0% (0.32)	0.2	0	0.3	0.166667	0.152753		-0.144444			0	0	0	0		-1.1	0	0.1	-0.333333		-0.4	-0.1	0.2	-0.1			0	0	0	-1.1	0	0.1	-0.4	-0.1	0.2	-0.144444
thiamine monophosphate kinase [Campylobacter jejuni subsp. jejuni 81-176]	gi|121613141	0% (0.82)	0.1		-0.1	0	0.141421		0.0166667			0		0	0		0.3		-0.1	0.1		0.1		-0.2	-0.05			0		0	0.3		-0.1	0.1		-0.2	0.0166667
thiamine-phosphate pyrophosphorylase, putative [Campylobacter jejuni subsp. jejuni 81-176]	gi|121613518	0% (0.25)	0.2		0	0.1	0.141421		0.216667			0		0	0		0.6		0	0.3		0.8		-0.1	0.35			0		0	0.6		0	0.8		-0.1	0.216667
thiamin-phosphate pyrophosphorylase [Campylobacter jejuni subsp. jejuni NCTC 11168]	gi|218562695	0% (0.27)	0.2	0.2	0	0.133333	0.11547		-0.0555556			0	0	0	0		-0.3	0.3	-0.1	-0.0333333		-0.2	-0.1	-0.1	-0.133333			0	0	0	-0.3	0.3	-0.1	-0.2	-0.1	-0.1	-0.0555556
thiF family protein [Campylobacter jejuni subsp. doylei 269.97]	gi|153951606	75% (0.87)	0.2	-0.1	-0.1	0	0.173205		-0.0888889			0	0	0	0		0.1	0.1	-0.2	0		-0.3	-0.2	-0.3	-0.266667			0	0	0	0.1	0.1	-0.2	-0.3	-0.2	-0.3	-0.0888889
thiG protein [Campylobacter jejuni subsp. jejuni ICDCCJ07001]	gi|315124533	95% (0.015)	0.1	-0.2	0	-0.0333333	0.152753		-0.211111			-0.1	-0.1	-0.1	-0.1		-0.7	-0.1	0	-0.266667		-0.6	-0.1	-0.1	-0.266667			-0.1	-0.1	-0.1	-0.7	-0.1	0	-0.6	-0.1	-0.1	-0.211111
thioesterase family protein [Campylobacter jejuni subsp. jejuni 81-176]	gi|121613585	0% (0.40)	0	0.1	0.2	0.1	0.1		0.0222222			0	0	0	0		0.2	0	-0.1	0.0333333		0.1	0.1	-0.1	0.0333333			0	0	0	0.2	0	-0.1	0.1	0.1	-0.1	0.0222222
thiol:disulphide interchange protein [Campylobacter jejuni subsp. jejuni NCTC 11168]	gi|218562254	0% (0.31)	-0.5	0	0	-0.166667	0.288675		-0.0555556			0	0	0	0		-0.2	0.1	-0.2	-0.1		-0.2	0.1	-0.1	-0.0666667			0	0	0	-0.2	0.1	-0.2	-0.2	0.1	-0.1	-0.0555556
thioredoxin [Campylobacter jejuni subsp. jejuni NCTC 11168]	gi|218561828	95% (0.0015)	0.4	0	0.2	0.2	0.2		0.211111			0.2	0	0.1	0.1		0.8	-0.1	0.3	0.333333		0.2	0.2	0.2	0.2			0.2	0	0.1	0.8	-0.1	0.3	0.2	0.2	0.2	0.211111
thioredoxin reductase [Campylobacter jejuni subsp. jejuni NCTC 11168]	gi|218561827	95% (< 0.0001)	0.1	0	-0.2	-0.0333333	0.152753		0.255556			0.3	0	-0.1	0.0666667		0.7	0.4	-0.1	0.333333		0.5	0.8	-0.2	0.366667			0.3	0	-0.1	0.7	0.4	-0.1	0.5	0.8	-0.2	0.255556
thiredoxin,-like protein [Campylobacter jejuni subsp. jejuni 81-176]	gi|121613144	0% (0.15)	-0.6	0	-0.3	-0.3	0.3		0.0111111			0	0	0	0		0.1	0.2	-0.2	0.0333333		0.1	0.2	-0.3	0			0	0	0	0.1	0.2	-0.2	0.1	0.2	-0.3	0.0111111
thiS family protein [Campylobacter jejuni subsp. jejuni 81-176]	gi|121612418	0% (0.58)	1.1	0	0.2	0.433333	0.585947		0.311111			0	0	0	0		1.5	0.1	0.1	0.566667		1	-0.1	0.2	0.366667			0	0	0	1.5	0.1	0.1	1	-0.1	0.2	0.311111
threonine dehydratase [Campylobacter jejuni subsp. jejuni NCTC 11168]	gi|218562456	95% (0.00032)	0	0	0.1	0.0333333	0.057735		-0.0666667			0	0	0	0		-0.1	-0.1	0	-0.0666667		-0.1	-0.2	-0.1	-0.133333			0	0	0	-0.1	-0.1	0	-0.1	-0.2	-0.1	-0.0666667
threonine synthase [Campylobacter jejuni subsp. jejuni 81-176]	gi|121613411	0% (0.96)	0	-0.1	-0.1	-0.0666667	0.057735		-0.0777778			0.1	-0.1	-0.1	-0.0333333		0.1	-0.1	-0.2	-0.0666667		0	-0.1	-0.3	-0.133333			0.1	-0.1	-0.1	0.1	-0.1	-0.2	0	-0.1	-0.3	-0.0777778
threonyl-tRNA synthetase [Campylobacter jejuni subsp. jejuni NCTC 11168]	gi|218561885	75% (0.0020)	0.1	0	0	0.0333333	0.057735		-0.0222222			-0.3	-0.1	-0.1	-0.166667		0.2	0	0.1	0.1		0.1	-0.1	0	0			-0.3	-0.1	-0.1	0.2	0	0.1	0.1	-0.1	0	-0.0222222
thymidylate kinase [Campylobacter jejuni subsp. jejuni NCTC 11168]	gi|218562394	0% (0.19)	0.7	0	0.1	0.266667	0.378594		0.0222222			0.2	0	0	0.0666667		0.2	-0.3	-0.1	-0.0666667		0.3	0	-0.1	0.0666667			0.2	0	0	0.2	-0.3	-0.1	0.3	0	-0.1	0.0222222
TonB-denpendent outer membrane receptor [Campylobacter jejuni subsp. jejuni NCTC 11168]	gi|218561857	95% (0.00066)		-0.3	-0.3	-0.3	0		-0.116667				0	0	0			0	-0.5	-0.25			0.3	-0.5	-0.1				0	0		0	-0.5		0.3	-0.5	-0.116667
TonB-dependent heme receptor [Campylobacter jejuni RM1221]	gi|57238627	95% (0.021)		-0.5	-0.6	-0.55	0.0707107		-0.216667				0	0	0			-0.1	-0.6	-0.35			0.1	-0.7	-0.3				0	0		-0.1	-0.6		0.1	-0.7	-0.216667
TonB-dependent heme receptor [Campylobacter jejuni subsp. jejuni 81116]	gi|157415833	0% (0.20)		-0.3	-0.5	-0.4	0.141421		-0.216667				0	0	0			-0.3	-0.6	-0.45			0.3	-0.7	-0.2				0	0		-0.3	-0.6		0.3	-0.7	-0.216667
TonB-dependent heme receptor [Campylobacter jejuni subsp. jejuni 81-176]	gi|121613006	0% (0.74)	-2.4	-0.3	-0.4	-1.03333	1.18462		-0.422222			0	0	0	0		-0.5	0	-0.4	-0.3		-2.9	0.5	-0.5	-0.966667			0	0	0	-0.5	0	-0.4	-2.9	0.5	-0.5	-0.422222
toxin-antitoxin protein [Campylobacter jejuni RM1221]	gi|57238328	0% (0.77)	-0.1		0.1	0	0.141421		0.0333333			0		0	0		-0.1		0.1	0		0.2		0	0.1			0		0	-0.1		0.1	0.2		0	0.0333333
transaldolase [Campylobacter jejuni subsp. jejuni NCTC 11168]	gi|218561943	0% (0.097)	0.6	0	-0.2	0.133333	0.416333		0.0888889			0	0	-0.1	-0.0333333		0.7	-0.2	-0.2	0.1		0.6	0	0	0.2			0	0	-0.1	0.7	-0.2	-0.2	0.6	0	0	0.0888889
transcription antitermination protein NusB [Campylobacter jejuni subsp. jejuni 81116]	gi|157414677	0% (0.79)	0.1	0.1	0	0.0666667	0.057735		0.1			0	0	0	0		0.5	0.1	0.1	0.233333		0.4	-0.2	0	0.0666667			0	0	0	0.5	0.1	0.1	0.4	-0.2	0	0.1
transcription antitermination protein NusG [Campylobacter jejuni subsp. jejuni 81116]	gi|157414766	75% (0.079)	0.3	-0.2	0	0.0333333	0.251661		-0.133333			-0.2	0	0	-0.0666667		-0.3	0	0	-0.1		-0.3	-0.4	0	-0.233333			-0.2	0	0	-0.3	0	0	-0.3	-0.4	0	-0.133333
transcription elongation factor GreA [Campylobacter jejuni subsp. jejuni 81116]	gi|157414583	95% (0.0010)	0.8	0.3	0.3	0.466667	0.288675		0.211111			0.2	0.2	0.1	0.166667		0.4	0.1	0.1	0.2		0.3	0.3	0.2	0.266667			0.2	0.2	0.1	0.4	0.1	0.1	0.3	0.3	0.2	0.211111
transcription elongation factor NusA [Campylobacter jejuni subsp. jejuni 81-176]	gi|121612185	95% (0.0032)	-0.1	0	0.2	0.0333333	0.152753		-0.0777778			-0.2	0	-0.2	-0.133333		0	0.1	0.2	0.1		-0.4	-0.2	0	-0.2			-0.2	0	-0.2	0	0.1	0.2	-0.4	-0.2	0	-0.0777778
transcription termination factor Rho [Campylobacter jejuni subsp. jejuni NCTC 11168]	gi|218562768	75% (0.95)	0	-0.1	0.2	0.0333333	0.152753		-0.0888889			-0.3	0	-0.1	-0.133333		-0.3	0.1	0	-0.0666667		-0.1	-0.1	0	-0.0666667			-0.3	0	-0.1	-0.3	0.1	0	-0.1	-0.1	0	-0.0888889
transcriptional regulator [Campylobacter jejuni subsp. jejuni 81-176]	gi|121612960	0% (0.97)	-4.1		0.4	-1.85	3.18198		-0.166667			0		0	0		-0.3		-0.2	-0.25		-0.6		0.1	-0.25			0		0	-0.3		-0.2	-0.6		0.1	-0.166667
transcriptional regulator [Campylobacter jejuni subsp. jejuni ICDCCJ07001]	gi|315124974	0% (0.50)	-0.1	0	0.1	0	0.1		-0.133333			0	0	0	0		-0.2	-0.2	-0.2	-0.2		-0.1	-0.4	-0.1	-0.2			0	0	0	-0.2	-0.2	-0.2	-0.1	-0.4	-0.1	-0.133333
transcriptional regulator [Campylobacter jejuni subsp. jejuni NCTC 11168]	gi|218562098	95% (0.013)	-0.3	-0.6	0	-0.3	0.3		-0.222222			0	0	0	0		-1	0	0	-0.333333		-0.7	-0.2	-0.1	-0.333333			0	0	0	-1	0	0	-0.7	-0.2	-0.1	-0.222222
transcriptional regulator [Campylobacter jejuni subsp. jejuni NCTC 11168]	gi|218562121	75% (0.59)	0	-0.2	-0.2	-0.133333	0.11547		-0.166667			0	0	0	0		-0.7	0.2	-0.2	-0.233333		-0.5	-0.1	-0.2	-0.266667			0	0	0	-0.7	0.2	-0.2	-0.5	-0.1	-0.2	-0.166667
transcriptional regulator [Campylobacter jejuni subsp. jejuni NCTC 11168]	gi|218562135	0% (0.20)	0.4		0	0.2	0.282843		-0.0666667			0		0	0		-0.6		-0.1	-0.35		0.4		-0.1	0.15			0		0	-0.6		-0.1	0.4		-0.1	-0.0666667
transcriptional regulator CmeR [Campylobacter jejuni subsp. jejuni NCTC 11168]	gi|218562026	0% (0.14)	-0.2	0.2	0	0	0.2		-0.0666667			0	0	0	0		-0.4	0.1	-0.1	-0.133333		-0.1	-0.2	0.1	-0.0666667			0	0	0	-0.4	0.1	-0.1	-0.1	-0.2	0.1	-0.0666667
transcriptional regulatory protein [Campylobacter jejuni subsp. jejuni ICDCCJ07001]	gi|315123629	0% (0.87)	1.1	-0.2	-0.1	0.266667	0.723418		0.111111			0	0	0	0		0.7	0.1	-0.2	0.2		0.7	-0.1	-0.2	0.133333			0	0	0	0.7	0.1	-0.2	0.7	-0.1	-0.2	0.111111
transcription-repair coupling factor [Campylobacter jejuni subsp. jejuni NCTC 11168]	gi|218562699	95% (0.033)	-0.1	0.1	0.3	0.1	0.2		0.0222222			0	0	0.1	0.0333333		-0.4	0	0.2	-0.0666667		0	0	0.3	0.1			0	0	0.1	-0.4	0	0.2	0	0	0.3	0.0222222
transferase, hexapeptide repeat family [Campylobacter jejuni subsp. jejuni 81116]	gi|157414527	0% (0.62)	0.6	-0.1	-0.2	0.1	0.43589		0.0666667			0	0	0	0		0.5	-0.2	-0.2	0.0333333		0.7	-0.1	-0.1	0.166667			0	0	0	0.5	-0.2	-0.2	0.7	-0.1	-0.1	0.0666667
transformation system protein [Campylobacter jejuni subsp. doylei 269.97]	gi|153952006	0% (0.35)	0.6	-0.1	0.2	0.233333	0.351188		0.1			0	0	0	0		0.4	-0.1	-0.2	0.0333333		0.8	0.1	-0.1	0.266667			0	0	0	0.4	-0.1	-0.2	0.8	0.1	-0.1	0.1
transformation system protein [Campylobacter jejuni subsp. jejuni 81-176]	gi|121613067	0% (0.26)	-0.1		-0.1	-0.1	0		-0.0333333			0		0	0		-0.1		-0.1	-0.1		0.1		-0.1	0			0		0	-0.1		-0.1	0.1		-0.1	-0.0333333
transketolase [Campylobacter jejuni subsp. jejuni NCTC 11168]	gi|218563234	95% (0.0022)	0.5	-0.2	0	0.1	0.360555		-0.177778			0.1	-0.2	-0.2	-0.1		-0.2	-0.4	-0.2	-0.266667		0.1	-0.4	-0.2	-0.166667			0.1	-0.2	-0.2	-0.2	-0.4	-0.2	0.1	-0.4	-0.2	-0.177778
translation elongation factor Ts [Campylobacter jejuni subsp. jejuni ICDCCJ07001]	gi|315124647	95% (0.015)	0.1	0.1	0.3	0.166667	0.11547		0.155556			0.2	-0.2	0.1	0.0333333		0.8	0	0.3	0.366667		0.2	-0.3	0.3	0.0666667			0.2	-0.2	0.1	0.8	0	0.3	0.2	-0.3	0.3	0.155556
translation elongation factor Tu [Chitinophaga pinensis DSM 2588]	gi|256420744	0% (0.79)	0.6	-0.3		0.15	0.636396		-0.383333			0.1	0		0.05		-1.3	0		-0.65		-0.8	-0.3		-0.55			0.1	0		-1.3	0		-0.8	-0.3		-0.383333
translation elongation factor Tu [Desulfotomaculum kuznetsovii DSM 6115]	gi|333980411	0% (0.37)	-0.1	-0.1		-0.1	0		0.216667			0	0		0		1.2	-0.2		0.5		0.7	-0.4		0.15			0	0		1.2	-0.2		0.7	-0.4		0.216667
translation initiation factor IF-1 [Campylobacter jejuni subsp. jejuni 81116]	gi|157415810	0% (0.23)	-0.5	-0.1		-0.3	0.282843		0.744444			0	0	-1.9	-0.633333		2.4	0.5	1.7	1.53333		1.8	0	2.2	1.33333			0	0	-1.9	2.4	0.5	1.7	1.8	0	2.2	0.744444
translation initiation factor IF-2 [Campylobacter jejuni subsp. doylei 269.97]	gi|153951208	0% (0.89)	-0.2	0.3	0	0.0333333	0.251661		-0.655556			0	0	0	0		-3.6	0.4	0.1	-1.03333		-3.4	0.4	0.2	-0.933333			0	0	0	-3.6	0.4	0.1	-3.4	0.4	0.2	-0.655556
translation initiation factor IF-2 [Campylobacter jejuni subsp. jejuni 81-176]	gi|121613218	0% (0.35)	0.4	-0.3	0.3	0.133333	0.378594		0.177778			-0.3	-0.1	0.1	-0.1		1.1	0	0.2	0.433333		0.4	0	0.2	0.2			-0.3	-0.1	0.1	1.1	0	0.2	0.4	0	0.2	0.177778
translation initiation factor IF-3 [Campylobacter jejuni subsp. jejuni 81116]	gi|157414516	75% (0.29)	0.1	-0.2	0.2	0.0333333	0.208167		0.0333333			0	0	0	0		0.1	0	0.1	0.0666667		0.1	-0.1	0.1	0.0333333			0	0	0	0.1	0	0.1	0.1	-0.1	0.1	0.0333333
translocation protein TolB [Campylobacter jejuni subsp. jejuni NCTC 11168]	gi|218561793	0% (0.062)	0.2	-0.3	-0.3	-0.133333	0.288675		-0.1			0.1	-0.3	-0.2	-0.133333		0.1	-0.1	-0.2	-0.0666667		0.3	-0.3	-0.3	-0.1			0.1	-0.3	-0.2	0.1	-0.1	-0.2	0.3	-0.3	-0.3	-0.1
transmembrane protein [Campylobacter jejuni subsp. jejuni NCTC 11168]	gi|218561931	75% (0.074)	0.4	0.2	0.3	0.3	0.1		0.322222			0.2	0.3	0.3	0.266667		0.7	0.4	0.2	0.433333		0.4	0.1	0.3	0.266667			0.2	0.3	0.3	0.7	0.4	0.2	0.4	0.1	0.3	0.322222
transmembrane protein [Campylobacter jejuni subsp. jejuni NCTC 11168]	gi|218562048	95% (0.049)	0.1	-0.1	0.1	0.0333333	0.11547		-0.111111			0	0	-0.3	-0.1		-0.4	-0.3	0.1	-0.2		0	-0.2	0.1	-0.0333333			0	0	-0.3	-0.4	-0.3	0.1	0	-0.2	0.1	-0.111111
transmembrane protein [Campylobacter jejuni subsp. jejuni NCTC 11168]	gi|218562062	0% (0.051)	0.6	-0.1	-0.1	0.133333	0.404145		0.0888889			-0.2	0.1	-0.1	-0.0666667		0.5	0	-0.1	0.133333		0.3	0.3	0	0.2			-0.2	0.1	-0.1	0.5	0	-0.1	0.3	0.3	0	0.0888889
transporter, putative [Campylobacter jejuni subsp. jejuni 81-176]	gi|121613511	95% (0.0025)	0.3	0.1	0	0.133333	0.152753		-0.0666667			0	0	0	0		-0.3	0	-0.1	-0.133333		-0.1	0	-0.1	-0.0666667			0	0	0	-0.3	0	-0.1	-0.1	0	-0.1	-0.0666667
transthyretin-like periplasmic protein [Campylobacter jejuni subsp. jejuni 81116]	gi|157415002	95% (0.0018)	-0.2	-0.1	-0.2	-0.166667	0.057735		0.111111			0	0	0	0		0.6	0	-0.2	0.133333		0.5	0.2	-0.1	0.2			0	0	0	0.6	0	-0.2	0.5	0.2	-0.1	0.111111
trigger factor [Campylobacter jejuni subsp. jejuni NCTC 11168]	gi|218561872	95% (< 0.0001)	0.4	0	-0.3	0.0333333	0.351188		-0.0444444			-0.1	-0.2	-0.2	-0.166667		0.4	-0.1	-0.1	0.0666667		0.3	-0.2	-0.2	-0.0333333			-0.1	-0.2	-0.2	0.4	-0.1	-0.1	0.3	-0.2	-0.2	-0.0444444
triosephosphate isomerase [Campylobacter jejuni subsp. jejuni ICDCCJ07001]	gi|315124836	0% (0.85)	-0.2	0.1	0.2	0.0333333	0.208167		-0.0777778			0	0.1	0	0.0333333		-1.1	0.3	0.2	-0.2		-0.5	0.2	0.1	-0.0666667			0	0.1	0	-1.1	0.3	0.2	-0.5	0.2	0.1	-0.0777778
TrkA domain-containing protein [Campylobacter jejuni subsp. jejuni 81-176]	gi|121612157	0% (0.39)	-0.3	0.1	0.1	-0.0333333	0.23094		-0.122222			-0.1	-0.2	-0.1	-0.133333		-0.7	0.1	-0.1	-0.233333		-0.2	0.2	0	0			-0.1	-0.2	-0.1	-0.7	0.1	-0.1	-0.2	0.2	0	-0.122222
tRNA (guanine-N(1)-)-methyltransferase [Campylobacter jejuni subsp. jejuni 81116]	gi|157415000	0% (0.094)	0.2	0.2	0	0.133333	0.11547		-0.0222222			0	0	0	0		0.1	-0.1	0	0		0.1	-0.3	0	-0.0666667			0	0	0	0.1	-0.1	0	0.1	-0.3	0	-0.0222222
tRNA (guanine-N(7)-)-methyltransferase [Campylobacter jejuni subsp. jejuni NCTC 11168]	gi|218562890	75% (0.41)	0.2	0	0	0.0666667	0.11547		0.0222222			0.1	0	-0.1	0		-0.2	0.1	0	-0.0333333		0	0.1	0.2	0.1			0.1	0	-0.1	-0.2	0.1	0	0	0.1	0.2	0.0222222
tRNA (uracil-5-)-methyltransferase [Campylobacter jejuni subsp. jejuni NCTC 11168]	gi|218562459	75% (0.51)	0.4	0.1	0.1	0.2	0.173205		0.0111111			0.1	0	0	0.0333333		-0.1	-0.1	0	-0.0666667		-0.1	0	0.3	0.0666667			0.1	0	0	-0.1	-0.1	0	-0.1	0	0.3	0.0111111
tRNA 2-selenouridine synthase [Campylobacter jejuni subsp. jejuni NCTC 11168]	gi|218562155	75% (0.040)	0	0.2	0.2	0.133333	0.11547		-0.0333333			0	0	0	0		-0.1	-0.1	-0.1	-0.1		0.1	0	-0.1	0			0	0	0	-0.1	-0.1	-0.1	0.1	0	-0.1	-0.0333333
tRNA delta(2)-isopentenylpyrophosphate transferase [Campylobacter jejuni subsp. jejuni 81-176]	gi|121613065	0% (0.20)	0.2		0.1	0.15	0.0707107		0.0166667			0		0	0		0.2		-0.1	0.05		0		0	0			0		0	0.2		-0.1	0		0	0.0166667
tRNA modification GTPase TrmE [Campylobacter jejuni subsp. jejuni 81-176]	gi|121612630	95% (0.00017)	0.3	0.3	0.1	0.233333	0.11547		0.0222222			0	0	0	0		0	-0.1	0.1	0		0.1	0	0.1	0.0666667			0	0	0	0	-0.1	0.1	0.1	0	0.1	0.0222222
tRNA pseudouridine synthase B [Campylobacter jejuni subsp. jejuni ICDCCJ07001]	gi|315124582	75% (0.014)			-1.4	-1.4	#DIV/0!		0					0	0				0	0				0	0					0			0			0	0
tRNA pseudouridine synthase D [Campylobacter jejuni subsp. jejuni NCTC 11168]	gi|218563060	95% (0.0040)	0.1	0.1	0.1	0.1	1.69967e-17		-0.0555556			0	0	0	0		-0.4	0.1	0	-0.1		-0.3	0.2	-0.1	-0.0666667			0	0	0	-0.4	0.1	0	-0.3	0.2	-0.1	-0.0555556
tRNA uridine 5-carboxymethylaminomethyl modification enzyme GidA [Campylobacter jejuni subsp. jejuni 81116]	gi|157415452	95% (0.041)	0.4	0	0.2	0.2	0.2		0.0333333			0	0	0	0		0.1	0	0.1	0.0666667		0	0	0.1	0.0333333			0	0	0	0.1	0	0.1	0	0	0.1	0.0333333
tRNA-dihydrouridine synthase [Campylobacter jejuni subsp. jejuni NCTC 11168]	gi|218561804	0% (0.46)	-0.1	0.4	-0.2	0.0333333	0.321455		-0.0444444			0	0	0	0		0.1	0.1	-0.2	0		-0.2	0	-0.2	-0.133333			0	0	0	0.1	0.1	-0.2	-0.2	0	-0.2	-0.0444444
tRNA-i(6)A37 thiotransferase enzyme MiaB [Campylobacter jejuni subsp. jejuni 81-176]	gi|121613595	75% (0.19)	0.1	0.2	0.2	0.166667	0.057735		-0.0222222			-0.1	0	-0.1	-0.0666667		-0.2	0.3	0	0.0333333		0.3	-0.3	-0.1	-0.0333333			-0.1	0	-0.1	-0.2	0.3	0	0.3	-0.3	-0.1	-0.0222222
tRNA-specific 2-thiouridylase MnmA [Campylobacter jejuni subsp. jejuni 81-176]	gi|121613044	75% (0.18)	0	-0.3	-0.1	-0.133333	0.152753		-0.211111			-0.1	0	0	-0.0333333		-0.2	0	-0.2	-0.133333		-0.9	-0.3	-0.2	-0.466667			-0.1	0	0	-0.2	0	-0.2	-0.9	-0.3	-0.2	-0.211111
tryptophan synthase subunit alpha [Campylobacter jejuni subsp. jejuni 81116]	gi|157414646	0% (0.12)	-0.4	-0.3	0	-0.233333	0.208167		-0.144444			0	0	-0.2	-0.0666667		-0.2	0	-0.2	-0.133333		-0.6	-0.2	0.1	-0.233333			0	0	-0.2	-0.2	0	-0.2	-0.6	-0.2	0.1	-0.144444
tryptophan synthase subunit beta [Campylobacter jejuni subsp. jejuni 81116]	gi|157414645	75% (0.70)	-0.8	-0.3	-0.1	-0.4	0.360555		-0.333333			-0.1	-0.2	0	-0.1		-0.7	-0.2	-0.3	-0.4		-1.1	-0.2	-0.2	-0.5			-0.1	-0.2	0	-0.7	-0.2	-0.3	-1.1	-0.2	-0.2	-0.333333
tryptophanyl-tRNA synthetase [Campylobacter jejuni subsp. jejuni NCTC 11168]	gi|218562046	0% (0.13)	0.3	-0.1	0.3	0.166667	0.23094		0.0222222			0.2	0	0.1	0.1		-0.2	-0.1	0.1	-0.0666667		-0.1	0	0.2	0.0333333			0.2	0	0.1	-0.2	-0.1	0.1	-0.1	0	0.2	0.0222222
tuf gene product [Trichodesmium erythraeum IMS101]	gi|113474344	0% (0.45)	0.5			0.5	#DIV/0!		-0.666667			0			0		-1.4			-1.4		-0.6			-0.6			0			-1.4			-0.6			-0.666667
tungstate ABC transporter, periplasmic tungstate-binding protein, putative [Campylobacter jejuni subsp. jejuni 81-176]	gi|121612305	95% (0.043)	0.1	-0.1	-0.2	-0.0666667	0.152753		-0.1			-0.1	0	0	-0.0333333		0.4	0	-0.1	0.1		-0.9	0	-0.2	-0.366667			-0.1	0	0	0.4	0	-0.1	-0.9	0	-0.2	-0.1
tungsten ABC transporter, ATP-binding protein, putative [Campylobacter jejuni subsp. jejuni 81-176]	gi|121612410	0% (0.83)	0.2		0	0.1	0.141421		-0.133333			0		0	0		-0.2		0.2	0		-1		0.2	-0.4			0		0	-0.2		0.2	-1		0.2	-0.133333
twin arginine-targeting protein translocase [Campylobacter jejuni subsp. jejuni 81-176]	gi|121612202	0% (0.11)	0.7	0	0.3	0.333333	0.351188		0.0222222			0.1	0	0	0.0333333		-0.1	-0.2	0.2	-0.0333333		0.4	-0.4	0.2	0.0666667			0.1	0	0	-0.1	-0.2	0.2	0.4	-0.4	0.2	0.0222222
two-component regulator [Campylobacter jejuni subsp. jejuni NCTC 11168]	gi|218563092	0% (0.21)	0	-0.4	0.3	-0.0333333	0.351188		-0.177778			-0.1	-0.3	-0.1	-0.166667		-0.5	-0.3	0.1	-0.233333		-0.2	-0.2	0	-0.133333			-0.1	-0.3	-0.1	-0.5	-0.3	0.1	-0.2	-0.2	0	-0.177778
two-component regulator [Campylobacter jejuni subsp. jejuni NCTC 11168]	gi|218563197	0% (0.68)	0.2	0.2	0.1	0.166667	0.057735		0.0555556			0	0	0	0		-0.5	0.1	0.7	0.1		-0.4	-0.1	0.7	0.0666667			0	0	0	-0.5	0.1	0.7	-0.4	-0.1	0.7	0.0555556
two-component response regulator [Campylobacter jejuni subsp. jejuni NCTC 11168]	gi|218562293	0% (0.22)	-0.2	0.2	0.2	0.0666667	0.23094		0.0666667			-0.1	0	0	-0.0333333		0	0.3	0.1	0.133333		-0.1	0.3	0.1	0.1			-0.1	0	0	0	0.3	0.1	-0.1	0.3	0.1	0.0666667
two-domain glucosyltransferase [Campylobacter jejuni subsp. jejuni NCTC 11168]	gi|218562749	75% (0.50)	-0.2	-0.1	0.1	-0.0666667	0.152753		-0.111111			0	0	0	0		-0.3	-0.1	0	-0.133333		-0.1	-0.4	-0.1	-0.2			0	0	0	-0.3	-0.1	0	-0.1	-0.4	-0.1	-0.111111
type I restriction-modification enzyme, R subunit [Campylobacter jejuni subsp. jejuni 81-176]	gi|121612641	0% (0.81)	-0.1	0.1	0.1	0.0333333	0.11547		0			0	0	0	0		-0.3	0	-0.1	-0.133333		0.1	0.2	0.1	0.133333			0	0	0	-0.3	0	-0.1	0.1	0.2	0.1	0
type I restriction-modification system, M subunit [Campylobacter jejuni subsp. jejuni 81-176]	gi|121612527	0% (0.054)	0.1	0.1	0.3	0.166667	0.11547		0.133333			0.2	0.2	0.1	0.166667		0	0.1	0.1	0.0666667		0.1	0.1	0.3	0.166667			0.2	0.2	0.1	0	0.1	0.1	0.1	0.1	0.3	0.133333
type II restriction-modification enzyme [Campylobacter jejuni RM1221]	gi|57237046	0% (0.73)	0.2	-0.1	0	0.0333333	0.152753		0.0777778			0	0	0	0		0.1	0.1	0	0.0666667		0.2	0.1	0.2	0.166667			0	0	0	0.1	0.1	0	0.2	0.1	0.2	0.0777778
type II restriction-modification enzyme [Campylobacter jejuni RM1221]	gi|57237937	0% (0.85)	0.2	-0.4	1.4	0.4	0.916515		0.222222			0	0	0	0		0	0.2	1.2	0.466667		-0.2	-0.5	1.3	0.2			0	0	0	0	0.2	1.2	-0.2	-0.5	1.3	0.222222
type II restriction-modification enzyme [Campylobacter jejuni subsp. jejuni ICDCCJ07001]	gi|315124538	0% (0.20)	0.3	0.2	0.4	0.3	0.1		0.0666667			0.1	0	0	0.0333333		0	0	0.3	0.1		-0.1	-0.1	0.4	0.0666667			0.1	0	0	0	0	0.3	-0.1	-0.1	0.4	0.0666667
tyrosyl-tRNA synthetase [Campylobacter jejuni subsp. jejuni NCTC 11168]	gi|218562883	0% (0.12)	0.3	0.2	0.3	0.266667	0.057735		0.188889			0.2	-0.1	0.2	0.1		0.4	0.1	0.2	0.233333		0.2	0.2	0.3	0.233333			0.2	-0.1	0.2	0.4	0.1	0.2	0.2	0.2	0.3	0.188889
ubiquinol--cytochrome c reductase, cytochrome b subunit [Campylobacter jejuni subsp. jejuni 81-176]	gi|121612753	75% (0.017)	-0.1	-0.1	0.2	0	0.173205		-0.222222			0	0	0	0		-1.5	0	0.2	-0.433333		-1	0	0.3	-0.233333			0	0	0	-1.5	0	0.2	-1	0	0.3	-0.222222
ubiquinol--cytochrome c reductase, cytochrome c1 subunit [Campylobacter jejuni subsp. jejuni ICDCCJ07001]	gi|315124650	75% (< 0.0001)	0.5	-0.2	0	0.1	0.360555		0.0222222			0	-0.3	-0.2	-0.166667		0.5	-0.2	0	0.1		0.5	-0.1	0	0.133333			0	-0.3	-0.2	0.5	-0.2	0	0.5	-0.1	0	0.0222222
ubiquinol--cytochrome c reductase, iron-sulfur subunit [Campylobacter jejuni subsp. jejuni 81116]	gi|157415450	0% (0.86)	0	0	-0.1	-0.0333333	0.057735		-0.0555556			-0.1	0	0	-0.0333333		0	-0.1	-0.1	-0.0666667		0	-0.1	-0.1	-0.0666667			-0.1	0	0	0	-0.1	-0.1	0	-0.1	-0.1	-0.0555556
ubiquinone/menaquinone biosynthesis methyltransferase [Campylobacter jejuni subsp. jejuni NCTC 11168]	gi|218561983	0% (0.61)	-0.2	-0.2	-0.1	-0.166667	0.057735		-0.1			-0.1	-0.1	-0.1	-0.1		0.1	-0.2	0.1	0		-0.1	-0.5	0	-0.2			-0.1	-0.1	-0.1	0.1	-0.2	0.1	-0.1	-0.5	0	-0.1
UDP-3-O-[3-hydroxymyristoyl] glucosamine N-acyltransferase [Campylobacter jejuni subsp. jejuni 81116]	gi|157414858	95% (0.035)	0.6	0.2	0.1	0.3	0.264575		0.0555556			0.2	0	0.1	0.1		-0.1	0.1	0.1	0.0333333		0.1	-0.1	0.1	0.0333333			0.2	0	0.1	-0.1	0.1	0.1	0.1	-0.1	0.1	0.0555556
UDP-3-O-[3-hydroxymyristoyl] N-acetylglucosamine deacetylase [Campylobacter jejuni RM1221]	gi|57237139	75% (0.067)	0.5	0.4	0.3	0.4	0.1		0.0333333			0.1	0.1	-0.2	0		0.1	0	0.3	0.133333		0.5	-0.7	0.1	-0.0333333			0.1	0.1	-0.2	0.1	0	0.3	0.5	-0.7	0.1	0.0333333
UDP-4-keto-6-deoxy-GlcNAc C4 aminotransferase [Campylobacter jejuni subsp. jejuni NCTC 11168]	gi|218562735	75% (0.0100)	0.2	0.1	-0.1	0.0666667	0.152753		-0.0666667			0	-0.1	-0.4	-0.166667		0	-0.1	-0.2	-0.1		0.2	0.2	-0.2	0.0666667			0	-0.1	-0.4	0	-0.1	-0.2	0.2	0.2	-0.2	-0.0666667
UDP-galactopyranose mutase [Campylobacter jejuni subsp. jejuni NCTC 11168]	gi|218563043	0% (0.21)	0.3	0	0.1	0.133333	0.152753		-0.0222222			0	0	0	0		0.1	-0.2	-0.1	-0.0666667		0.1	-0.1	0	0			0	0	0	0.1	-0.2	-0.1	0.1	-0.1	0	-0.0222222
UDP-GlcNAc C4,6 dehydratase [Campylobacter jejuni subsp. jejuni NCTC 11168]	gi|218562734	95% (0.045)	-0.1	-0.1	0	-0.0666667	0.057735		0.0444444			0	0	0	0		0.2	-0.1	0	0.0333333		0.3	0	0	0.1			0	0	0	0.2	-0.1	0	0.3	0	0	0.0444444
UDP-GlcNAc/Glc 4-epimerase [Campylobacter jejuni subsp. jejuni NCTC 11168]	gi|218562745	0% (0.21)	-0.1	0	0.2	0.0333333	0.152753		-0.0222222			-0.1	-0.1	0.1	-0.0333333		-0.1	0.1	0.2	0.0666667		-0.2	-0.1	0	-0.1			-0.1	-0.1	0.1	-0.1	0.1	0.2	-0.2	-0.1	0	-0.0222222
UDP-GlcNAc-specific C4,6 dehydratase/C5 epimerase [Campylobacter jejuni subsp. jejuni NCTC 11168]	gi|218562904	95% (< 0.0001)	0.2	0.2	0.1	0.166667	0.057735		0.2			0.1	0	0	0.0333333		0.4	-0.1	0	0.1		0.7	0.4	0.3	0.466667			0.1	0	0	0.4	-0.1	0	0.7	0.4	0.3	0.2
UDP-glucose 6-dehydrogenase [Campylobacter jejuni subsp. jejuni NCTC 11168]	gi|218563045	75% (0.21)	0.3	0.2	0.2	0.233333	0.057735		0.111111			0.1	0.1	0.1	0.1		0.1	0.2	0	0.1		0.2	0.1	0.1	0.133333			0.1	0.1	0.1	0.1	0.2	0	0.2	0.1	0.1	0.111111
UDP-N-acetylenolpyruvoylglucosamine reductase [Campylobacter jejuni subsp. jejuni 81-176]	gi|121613137	0% (0.12)	-0.1	0	0	-0.0333333	0.057735		-0.122222			0	0	0	0		-0.4	-0.2	0	-0.2		-0.3	-0.2	0	-0.166667			0	0	0	-0.4	-0.2	0	-0.3	-0.2	0	-0.122222
UDP-N-acetylglucosamine 1-carboxyvinyltransferase [Campylobacter jejuni subsp. jejuni 81-176]	gi|121612784	95% (0.0020)	-0.2	0	0	-0.0666667	0.11547		-0.144444			0	0	-0.1	-0.0333333		-0.4	-0.1	-0.3	-0.266667		-0.2	-0.1	-0.1	-0.133333			0	0	-0.1	-0.4	-0.1	-0.3	-0.2	-0.1	-0.1	-0.144444
UDP-N-acetylglucosamine 2-epimerase [Campylobacter jejuni RM1221]	gi|57238374	0% (1.00)	0.1	-0.2	0	-0.0333333	0.152753		0.0555556			0.1	0.1	0.1	0.1		0	0	0.1	0.0333333		0.1	0	0	0.0333333			0.1	0.1	0.1	0	0	0.1	0.1	0	0	0.0555556
UDP-N-acetylglucosamine 2-epimerase [Campylobacter jejuni subsp. jejuni NCTC 11168]	gi|218562756	0% (0.97)	-0.1	0.1	0	0	0.1		0.0444444			0	0.3	0	0.1		-0.2	0.4	0	0.0666667		-0.2	0.1	0	-0.0333333			0	0.3	0	-0.2	0.4	0	-0.2	0.1	0	0.0444444
UDP-N-acetylglucosamine acyltransferase [Campylobacter jejuni subsp. jejuni 81-176]	gi|121612189	0% (0.57)	0	0	0.1	0.0333333	0.057735		-0.0111111			0	0	0	0		0	0	-0.1	-0.0333333		0	0	0	0			0	0	0	0	0	-0.1	0	0	0	-0.0111111
UDP-N-acetylmuramate--L-alanine ligase [Campylobacter jejuni subsp. jejuni 81-176]	gi|121612221	0% (0.16)	0.3	-0.1	0	0.0666667	0.208167		0.0333333			0.2	0	0	0.0666667		0.1	0	-0.1	0		0.2	-0.1	0	0.0333333			0.2	0	0	0.1	0	-0.1	0.2	-0.1	0	0.0333333
UDP-N-acetylmuramoylalanyl-D-glutamate--2,6-diaminopimelate ligase [Campylobacter jejuni subsp. jejuni NCTC 11168]	gi|218563230	0% (0.51)	0	-0.1	0.2	0.0333333	0.152753		0.0222222			0	0	0	0		-0.1	-0.1	0.3	0.0333333		0	-0.1	0.2	0.0333333			0	0	0	-0.1	-0.1	0.3	0	-0.1	0.2	0.0222222
UDP-N-acetylmuramoyl-L-alanyl-D-glutamate synthetase [Campylobacter jejuni subsp. jejuni NCTC 11168]	gi|218562090	75% (0.18)	-0.1	0.5	0.4	0.266667	0.321455		0.0666667			0	0	0.2	0.0666667		-0.3	0.1	0.4	0.0666667		-0.1	0	0.3	0.0666667			0	0	0.2	-0.3	0.1	0.4	-0.1	0	0.3	0.0666667
UDP-N-acetylmuramoyl-tripeptide D-alanyl-D-alanine ligase [Campylobacter jejuni subsp. jejuni NCTC 11168]	gi|218562423	75% (0.0016)	0.1	-0.1	0	0	0.1		-0.166667			0	0	0	0		-0.8	-0.1	0	-0.3		-0.6	0	0	-0.2			0	0	0	-0.8	-0.1	0	-0.6	0	0	-0.166667
undecaprenyl diphosphate synthase [Campylobacter jejuni subsp. jejuni 81116]	gi|157415091	0% (0.35)	0.3	-0.1	0.1	0.1	0.2		0.144444			0	0	0	0		0.6	-0.2	0	0.133333		0.7	0	0.2	0.3			0	0	0	0.6	-0.2	0	0.7	0	0.2	0.144444
undecaprenyldiphospho-muramoylpentapeptide beta-N- acetylglucosaminyltransferase [Campylobacter jejuni subsp. jejuni 81-176]	gi|121613146	0% (0.055)	0.2	-0.1	0	0.0333333	0.152753		-0.1			0	0	0	0		-0.4	-0.1	-0.1	-0.2		-0.1	-0.2	0	-0.1			0	0	0	-0.4	-0.1	-0.1	-0.1	-0.2	0	-0.1
unnamed protein product [Candidatus Accumulibacter phosphatis clade IIA str. UW-1]	gi|257094258	0% (0.065)	-0.5			-0.5	#DIV/0!		1.5			0			0		2.4			2.4		2.1			2.1			0			2.4			2.1			1.5
unnamed protein product [Rickettsia bellii RML369-C]	gi|91206031	0% (0.73)	-0.1			-0.1	#DIV/0!		-0.0666667			0			0		0			0		-0.2			-0.2			0			0			-0.2			-0.0666667
uracil phosphoribosyltransferase [Campylobacter jejuni subsp. jejuni NCTC 11168]	gi|218562897	0% (0.44)	-0.1	-0.1	0.3	0.0333333	0.23094		-0.144444			-0.2	-0.1	-0.1	-0.133333		-0.2	-0.2	-0.1	-0.166667		-0.3	-0.2	0.1	-0.133333			-0.2	-0.1	-0.1	-0.2	-0.2	-0.1	-0.3	-0.2	0.1	-0.144444
uracil-DNA glycosylase [Campylobacter jejuni subsp. jejuni NCTC 11168]	gi|218561767	0% (0.33)	0	-0.1	0.1	0	0.1		-0.0111111			0	0	0	0		-0.2	0.2	0.1	0.0333333		-0.3	0	0.1	-0.0666667			0	0	0	-0.2	0.2	0.1	-0.3	0	0.1	-0.0111111
uridylate kinase [Campylobacter jejuni subsp. jejuni NCTC 11168]	gi|218562886	75% (0.020)	0.2	-0.2	-0.1	-0.0333333	0.208167		0.0888889			-0.5	-0.1	0	-0.2		0.8	-0.1	0.1	0.266667		0.7	-0.2	0.1	0.2			-0.5	-0.1	0	0.8	-0.1	0.1	0.7	-0.2	0.1	0.0888889
uroporphyrinogen decarboxylase [Campylobacter jejuni subsp. jejuni NCTC 11168]	gi|218562855	75% (0.51)	0.1	0	0.2	0.1	0.1		0.0666667			0	0.1	0.2	0.1		-0.4	0.4	0.3	0.1		-0.3	0.1	0.2	0			0	0.1	0.2	-0.4	0.4	0.3	-0.3	0.1	0.2	0.0666667
UTP-glucose-1-phosphate uridylyltransferase [Campylobacter jejuni subsp. jejuni 81-176]	gi|121613414	0% (0.29)	1.1	0.1	0.5	0.566667	0.503322		0.255556			-0.2	0	-0.2	-0.133333		0.7	0.1	0.7	0.5		0.6	0.1	0.5	0.4			-0.2	0	-0.2	0.7	0.1	0.7	0.6	0.1	0.5	0.255556
valyl-tRNA synthetase [Campylobacter jejuni RM1221]	gi|57237620	95% (0.0012)	0.1	0.3	0.3	0.233333	0.11547		0.233333			0.2	0.4	0.3	0.3		-0.1	0.4	0.2	0.166667		0.2	0.3	0.2	0.233333			0.2	0.4	0.3	-0.1	0.4	0.2	0.2	0.3	0.2	0.233333
xanthine/uracil permease family protein [Campylobacter jejuni subsp. jejuni 81-176]	gi|121613573	0% (0.25)	-0.1	-0.1	-0.1	-0.1	1.69967e-17		-0.344444			0	0	0	0		-1.7	0	0	-0.566667		-1.3	0	-0.1	-0.466667			0	0	0	-1.7	0	0	-1.3	0	-0.1	-0.344444
YrbI family phosphatase [Campylobacter jejuni subsp. jejuni 81-176]	gi|121612209	0% (0.25)	0.2	0	-0.1	0.0333333	0.152753		-0.0777778			0.1	0.1	0.1	0.1		-0.8	0.1	-0.1	-0.266667		-0.1	0	-0.1	-0.0666667			0.1	0.1	0.1	-0.8	0.1	-0.1	-0.1	0	-0.1	-0.0777778
zinc-binding dehydrogenase family oxidoreductase [Campylobacter jejuni subsp. jejuni 81-176]	gi|121613553	95% (0.025)	0.2	-0.2	-0.2	-0.0666667	0.23094		-0.0222222			-0.3	-0.1	-0.1	-0.166667		0.2	0	0	0.0666667		0.3	0	-0.2	0.0333333			-0.3	-0.1	-0.1	0.2	0	0	0.3	0	-0.2	-0.0222222

## Sheet: Sheet2
Identified Proteins (1391)	Accession Number	2426 R1	2426 R2	2426R3	2425 R1	2425 R2	2425 R3	2538 R1	2538 R2	2538 R3	2544 R1	2544 R2	2544 R3
(3R)-hydroxymyristoyl-ACP dehydratase [Campylobacter jejuni subsp. jejuni 81116]	gi|157414570	0.2	-0.1	0	0	0	0	-0.7	-0.2	-0.1	-0.2	-0.1	-0.1
[NiFe] hydrogenase maturation protein HypF [Campylobacter jejuni subsp. jejuni 81-176]	gi|121613174	-0.4	-0.2	0.1	0	0	0		0	-0.1	-0.3	0.3	-0.1
00-2425 hotspot protein	gi|1000000001	-3.3	-2	-2.7	0	0	0	-1	-0.2	0.1	-0.8	-0.3	0.1
1-(5-phosphoribosyl)-5-[(5-phosphoribosylamino)methylideneamino] imidazole-4-carboxamide isomerase [Campylobacter jejuni subsp. jejuni 81116]	gi|157415821	0.2	0.1	-0.1	0.1	0	-0.2	-0.3	0	0	-0.1	-0.1	-0.1
16S rRNA processing protein [Campylobacter jejuni subsp. jejuni NCTC 11168]	gi|218562351	0.2	0	0.7	0	0	-0.2	-0.2	0	0.5	0.1	-0.6	0.7
1-acyl-sn-glycerol-3-phosphate acyltransferase, putative [Campylobacter jejuni subsp. jejuni 81-176]	gi|121612293	0.1		0.1	0		0	0.3		-0.1	0.1		0.1
1-deoxy-D-xylulose 5-phosphate reductoisomerase [Campylobacter jejuni subsp. jejuni 81116]	gi|157415582	0.3	0	0	0	0	0	-0.4	0	0	0.1	0.1	-0.1
1-deoxy-D-xylulose-5-phosphate synthase [Campylobacter jejuni subsp. jejuni NCTC 11168]	gi|218561980	-0.1	-0.1	0.3	-0.2	-0.2	-0.1	-0.5	-0.3	0.2	0.1	-0.3	0.2
2,3,4,5-tetrahydropyridine-2-carboxylate N-succinyltransferase [Campylobacter jejuni subsp. jejuni NCTC 11168]	gi|218563194	0.6	-0.1	-0.1	0.2	0.1	0	1.6	0	0.1	1.3	0.3	0.3
2-acyl-glycerophospho-ethanolamine acyltransferase [Campylobacter jejuni subsp. jejuni NCTC 11168]	gi|218562557	-0.3	-0.2	-0.1	0	0	0	-0.4	0.1	-0.1	-0.2	0.2	0.1
2-dehydro-3-deoxyphosphooctonate aldolase [Campylobacter jejuni subsp. jejuni NCTC 11168]	gi|218562042	0.3	-0.1	0.1	-0.1	-0.1	0	0.2	-0.1	0.1	0.2	0	0
2-hydroxyacid dehydrogenase [Campylobacter jejuni subsp. jejuni ICDCCJ07001]	gi|315123934	0.4	0.2	0.4	-0.2	0	0	0.3	0	0.3	0.1	0	0.4
2-isopropylmalate synthase [Campylobacter jejuni subsp. jejuni 81-176]	gi|121612265	-0.3	-0.1	0	0.2	0.1	0.1	0.8	0.4	-0.1	-0.4	0.2	-0.1
2-oxoglutarate-acceptor oxidoreductase subunit OorA [Campylobacter jejuni subsp. jejuni 81116]	gi|157414817	0.2	0.2	0	0.1	-0.2	-0.2	0.1	0	0	0.1	0.1	0.2
2-oxoglutarate-acceptor oxidoreductase subunit OorB [Campylobacter jejuni subsp. doylei 269.97]	gi|153952478	0.5	0.2	0.2	-0.1	0	0.2	0.2	0.2	0.3	0	0.1	0.4
2-oxoglutarate-acceptor oxidoreductase subunit OorC [Campylobacter jejuni RM1221]	gi|57238262	1.2	0.4	0.7	0	0	0	0.7	0.2	0.5	0.8	0.5	0.9
2-oxoglutarate-acceptor oxidoreductase subunit OorD [Campylobacter jejuni subsp. jejuni NCTC 11168]	gi|218562187	0.1	0.1	0.2	0	0	0	-0.3	0	0	0.2	0.2	0.4
30S ribosomal protein S1 [Campylobacter jejuni subsp. jejuni NCTC 11168]	gi|218562513	1.1	0.1	0.4	0	-0.1	0.1	0.8	0.3	0.4	0.6	0	0.5
30S ribosomal protein S10 [Campylobacter jejuni subsp. jejuni 81116]	gi|157415930	0.2	-0.1	-0.3	-0.1	-0.1	-0.1	0.1	0	-0.2	-0.2	-0.3	-0.2
30S ribosomal protein S11 [Campylobacter jejuni subsp. jejuni 81116]	gi|157415813	-0.1	-0.2	-0.3	-0.1	0	0	0.1	0	-0.2	-0.4	-0.3	-0.1
30S ribosomal protein S12 [Campylobacter jejuni subsp. jejuni 81-176]	gi|121613664	0	0	0	0	0	0	0.7	0.2	-0.1	-0.3	-0.1	0.1
30S ribosomal protein S13 [Campylobacter jejuni subsp. jejuni 81116]	gi|157415812	0.3	-0.1	0	0	0	0	0.4	0.1	-0.1	-0.1	-0.3	0
30S ribosomal protein S14 [Campylobacter jejuni subsp. jejuni 81116]	gi|157415916	-0.4	0.1	-0.2	0	0	0	-1.6	0.1	-0.2	-1.8	-0.4	0
30S ribosomal protein S15 [Campylobacter jejuni subsp. jejuni 81116]	gi|157415142	-0.1	0	0	0	0	0	0.1	0.2	0	-0.2	-0.1	0.1
30S ribosomal protein S16 [Campylobacter jejuni subsp. jejuni 81116]	gi|157414997	-0.1	-0.1	0.1	-0.1	0	-0.1	0.1	-0.1	0.1	0.1	-0.5	0.2
30S ribosomal protein S17 [Campylobacter jejuni subsp. jejuni 81116]	gi|157415920	0.1	0.1	0	0	0	0	0.6	0.1	-0.1	-0.1	-0.3	-0.1
30S ribosomal protein S18 [Campylobacter jejuni subsp. jejuni 81116]	gi|157415333	0.7	0	0	0.1	0.1	0.1	0.5	0.1	0	0.3	-0.2	0.1
30S ribosomal protein S19 [Campylobacter jejuni subsp. jejuni 81116]	gi|157415925	-0.2	-0.1	0.3	0	0	-0.1	-0.5	0.1	0.1	-0.7	-0.3	0.2
30S ribosomal protein S2 [Campylobacter jejuni subsp. jejuni 81116]	gi|157415446	0.2	0	0	0.1	0	0	0.4	0.1	-0.1	0.1	-0.2	0
30S ribosomal protein S20 [Campylobacter jejuni subsp. jejuni NCTC 11168]	gi|218563200	-0.2	0.1	0.2	0	0	0	0.2	0.1	0	-0.5	-0.4	0.1
30S ribosomal protein S21 [Campylobacter jejuni subsp. jejuni 81116]	gi|157414666	0.5	-0.1	0.1	0	0	0	0.4	0.1	0	-0.2	-0.3	-0.1
30S ribosomal protein S3 [Campylobacter jejuni subsp. jejuni 81116]	gi|157415923	0.5	0.1	0.1	0.2	0.1	-0.1	0.4	0.4	0.1	0.2	0	-0.1
30S ribosomal protein S4 [Campylobacter jejuni subsp. jejuni NCTC 11168]	gi|218563183	0.7	0.1	0.3	0.2	0	0	0	0.1	0.3	-0.2	-0.1	0.3
30S ribosomal protein S4 [Campylobacter lari RM2100]	gi|222823138		0.1	-0.1		0	0		0.3	0		0.3	0.2
30S ribosomal protein S5 [Campylobacter jejuni subsp. jejuni 81116]	gi|157415912	0	-0.1	0.1	0.1	0.1	0.1	-0.5	0.2	0.1	-0.7	0	0
30S ribosomal protein S6 [Campylobacter jejuni subsp. jejuni 81116]	gi|157415331	0	-0.3	0.6	0	0	-0.1	-1.1	0.2	0.5	-1	-0.3	0.5
30S ribosomal protein S7 [Campylobacter jejuni subsp. jejuni 81116]	gi|157414774	0.1	0.1	0	-0.2	0	0	0.6	0.4	0	0	0	-0.1
30S ribosomal protein S8 [Campylobacter jejuni subsp. jejuni 81116]	gi|157415915	0.1	0.1	0.3	-0.2	0.1	0.1	-0.5	0.2	0.1	-0.5	-0.1	0.3
30S ribosomal protein S9 [Campylobacter jejuni subsp. jejuni 81116]	gi|157415703	-0.3	-0.2	0	-0.2	-0.1	-0.2	-0.1	0	-0.2	-0.5	-0.4	-0.1
3-dehydroquinate dehydratase [Campylobacter jejuni subsp. doylei 269.97]	gi|153952575	-0.1	0	0	0	0	0.1	0	-0.4	0.1	-0.2	-0.3	0.1
3-dehydroquinate synthase [Campylobacter jejuni subsp. jejuni NCTC 11168]	gi|218562624	0.4	0.2	0	0	0	0	0.1	0	-0.1	0.2	0.2	0
3-deoxy-manno-octulosonate cytidylyltransferase [Campylobacter jejuni subsp. jejuni NCTC 11168]	gi|218562441	-0.2	0	0	0	0	0	0.2	-0.2	-0.1	0.2	-0.2	0
3-isopropylmalate dehydrogenase [Campylobacter jejuni subsp. jejuni NCTC 11168]	gi|218563304	-0.1	0.5	0.1	-0.1	0.2	0.1	0.1	0.7	-0.1	0	0.5	0.2
3-ketoacyl-(acyl-carrier-protein) reductase [Campylobacter jejuni subsp. jejuni NCTC 11168]	gi|218562093	0.2	-0.1	0.2	0.1	-0.1	-0.3	0.3	0.1	0	0.1	-0.2	0.2
3-methyl-2-oxobutanoate hydroxymethyltransferase [Campylobacter jejuni subsp. jejuni 81116]	gi|157414595	0.3	-0.2	-0.2	-0.2	-0.1	0	0.5	-0.2	-0.1	-0.1	-0.4	-0.2
3-octaprenyl-4-hydroxybenzoate carboxy-lyase [Campylobacter jejuni RM1221]	gi|57238254	0	-0.1	0.1	0	0	0	-0.6	-0.1	0.1	-0.3	-0.1	-0.1
3-octaprenyl-4-hydroxybenzoate carboxy-lyase [Campylobacter jejuni subsp. jejuni NCTC 11168]	gi|218562396	0		-0.1	0		0	0.2		-0.2	0.2		0
3-oxoacyl-(acyl carrier protein) synthase II [Campylobacter jejuni subsp. jejuni NCTC 11168]	gi|218562100	0.5	-0.1	0	-0.1	-0.3	-0.2	0	-0.2	0	0.1	-0.1	-0.1
3-oxoacyl-(acyl carrier protein) synthase III [Campylobacter jejuni subsp. jejuni 81-176]	gi|121613165	0.4	0.1	0.1	0.1	0	0	0.3	-0.1	0	0.2	-0.2	-0.1
3-oxoacyl-(acyl carrier protein) synthase III [Campylobacter jejuni subsp. jejuni NCTC 11168]	gi|218562914	0.1	0.1	0	0	0	0	0.2	0	0.1	0.3	0	0.2
3-phosphoshikimate 1-carboxyvinyltransferase [Campylobacter jejuni subsp. jejuni NCTC 11168]	gi|218562515	0.1	0.1	0.1	0.1	0	0	0.1	0	0	0.3	-0.1	0
4-diphosphocytidyl-2-C-methyl-D-erythritol kinase [Campylobacter jejuni subsp. jejuni 81-176]	gi|121613239	-0.1	-0.1	-0.2	0	0	0	0.2	0.1	-0.1	0.2	0	-0.1
4-hydroxy-3-methylbut-2-en-1-yl diphosphate synthase [Campylobacter jejuni subsp. jejuni 81-176]	gi|121612967	0.1	0.3	0.2	0.1	0.1	0	0.3	0	0.3	0.3	0	0.1
4-hydroxy-3-methylbut-2-enyl diphosphate reductase [Campylobacter jejuni subsp. jejuni 81-176]	gi|121612663	0	0	0.3	0	0	0	0.3	0	0.2	0.2	-0.1	0
4-hydroxythreonine-4-phosphate dehydrogenase [Campylobacter jejuni subsp. jejuni 81-176]	gi|121612245	-0.3	-0.1	0.1	0	0	0	-0.8	0	-0.1	-0.6	0.1	0
4-methyl-5(beta-hydroxyethyl)-thiazole monophosphate synthesis protein [Campylobacter jejuni subsp. jejuni NCTC 11168]	gi|218562519	1	-0.1	0.1	-0.1	-0.2	-0.3	1.2	-0.1	0.2	1	-0.1	0.1
4-oxalocrotonate tautomerase family protein [Campylobacter jejuni subsp. jejuni 81116]	gi|157414567	0.9	0.2	0.7	0.1	0.1	0	0.8	0.3	0.7	1.2	0.6	0.8
4'-phosphopantetheinyl transferase [Campylobacter jejuni subsp. jejuni 81-176]	gi|121612343			-0.2			0			-0.2			-0.2
50S ribosomal protein L1 [Campylobacter jejuni subsp. jejuni 81116]	gi|157414768	0	0.1	0	0	0	0	0	0	-0.1	-0.4	-0.2	0
50S ribosomal protein L10 [Campylobacter jejuni subsp. jejuni 81-176]	gi|121612441	0.1	-0.1	0	0	0	0	0.4	0.1	-0.1	-0.2	-0.1	-0.2
50S ribosomal protein L11 [Campylobacter jejuni subsp. jejuni 81116]	gi|157414767	-0.1	0	0	-0.2	-0.1	-0.1	-0.3	0.1	-0.1	-0.6	-0.1	-0.3
50S ribosomal protein L13 [Campylobacter jejuni subsp. jejuni 81-176]	gi|121612364	0.4	-0.1	-0.1	-0.2	0	0	0.6	0.2	-0.2	0	-0.1	0
50S ribosomal protein L14 [Campylobacter jejuni subsp. jejuni 81116]	gi|157415919	-0.1	0	0.1	0	0	0	0.7	0.1	0	0.1	-0.3	-0.1
50S ribosomal protein L15 [Campylobacter jejuni subsp. jejuni 81-176]	gi|121613463	-0.2	0.1	0.1	0	0	0	0.5	0.2	-0.2	-0.1	-0.2	-0.2
50S ribosomal protein L16 [Campylobacter jejuni subsp. jejuni 81116]	gi|157415922	0.2	0.3	0.2	0.2	0.1	0.2	0.2	0.3	0	-0.2	0	0.2
50S ribosomal protein L17 [Campylobacter jejuni subsp. jejuni 81116]	gi|157415816	-0.3	0	0	0	0	0	0	0.1	0	-0.5	-0.3	-0.1
50S ribosomal protein L18 [Campylobacter jejuni subsp. jejuni 81116]	gi|157415913	-0.1	0	-0.2	-0.1	-0.1	-0.1	0.4	0.2	-0.2	-0.1	-0.4	-0.2
50S ribosomal protein L19 [Campylobacter jejuni subsp. jejuni NCTC 11168]	gi|218562353	-0.2	0	0.1	0	0	0	0.4	0.1	0	-0.2	-0.2	0.1
50S ribosomal protein L2 [Campylobacter jejuni subsp. jejuni 81116]	gi|157415926	0.7	0.5	0.4	0.1	-0.2	0	1.1	0.5	0.3	0.7	0.1	0.4
50S ribosomal protein L20 [Campylobacter jejuni subsp. jejuni 81-176]	gi|121613523	0	0.1	0.1	0	0	0	0.2	0.2	0.1	-0.4	-0.2	0
50S ribosomal protein L21 [Campylobacter jejuni subsp. jejuni 81116]	gi|157414407	0.8	0.1	0.1	-0.1	0	0	1.4	0.1	0	0.6	-0.1	0
50S ribosomal protein L22 [Campylobacter jejuni subsp. jejuni 81116]	gi|157415924	1	-0.2	0	0.1	0	-0.1	1.1	-0.1	0.1	0.5	-0.5	0.2
50S ribosomal protein L23 [Campylobacter jejuni subsp. jejuni 81116]	gi|157415927	0	-0.1	-0.1	0	0	0	0.9	-0.1	-0.1	-0.1	0	-0.1
50S ribosomal protein L24 [Campylobacter jejuni subsp. jejuni 81116]	gi|157415918	-0.1	0	-0.1	-0.1	0	0	0.1	0	-0.1	-0.4	-0.3	0
50S ribosomal protein L25/general stress protein Ctc [Campylobacter jejuni subsp. jejuni 81116]	gi|157414608	-0.1	-0.1	0.1	-0.1	-0.1	0	-0.1	-0.1	-0.1	-0.4	-0.2	0
50S ribosomal protein L27 [Campylobacter jejuni subsp. jejuni 81116]	gi|157414408	0.1	0.2	0.1	0	0	0	-0.6	0.1	-0.1	-0.2	-0.5	0.1
50S ribosomal protein L28 [Campylobacter jejuni subsp. jejuni 81116]	gi|157414743	-0.2	0	-0.1	0	0	0	-0.4	0	-0.2	-0.9	-0.3	0
50S ribosomal protein L29 [Campylobacter jejuni subsp. jejuni 81116]	gi|157415921	-0.2	0	0	0	0	0	-0.2	0.1	-0.2	-0.3	-0.3	0
50S ribosomal protein L3 [Campylobacter jejuni subsp. jejuni NCTC 11168]	gi|218563293	0	0	0.4	0	0	0.3	0.3	0.1	0.2	-0.4	-0.1	0.1
50S ribosomal protein L31 [Campylobacter jejuni subsp. jejuni 81116]	gi|157414472	0	0.3	0.4	0	0	0	0.5	0	-0.1	0.1	-0.1	0.2
50S ribosomal protein L32 [Campylobacter jejuni subsp. jejuni 81116]	gi|157414627	0	0	0.4	0	0	0	0.6	0.1	-0.1	0.9	-0.3	0.1
50S ribosomal protein L33 [Campylobacter jejuni subsp. jejuni 81116]	gi|157414764	0.4	-0.2	0.2	0	0	0	0.8	0.1	-0.2	0	-0.3	0
50S ribosomal protein L35 [Campylobacter jejuni subsp. doylei 269.97]	gi|153950939	0	-0.1	0.4	0	0	0	-0.1	-0.2	-0.1	-0.4	-0.4	0.2
50S ribosomal protein L4 [Campylobacter jejuni subsp. jejuni NCTC 11168]	gi|218563292	0.3	0.1	0	0.2	0.1	0.1	0.9	0.2	-0.2	0.3	-0.1	0
50S ribosomal protein L5 [Campylobacter jejuni subsp. jejuni 81116]	gi|157415917	-0.2	0.1	0	0.1	0	0	-0.6	0.2	0.2	-0.6	-0.2	0.1
50S ribosomal protein L6 [Campylobacter jejuni subsp. jejuni 81116]	gi|157415914	-0.2	-0.1	0	0	0	0	0	0.2	-0.1	-0.4	-0.2	0
50S ribosomal protein L7/L12 [Campylobacter jejuni subsp. jejuni NCTC 11168]	gi|218562132	-0.1	0.2	0.3	-0.3	0.2	-0.3	-0.1	0.2	0.5	-0.4	0.1	0.4
50S ribosomal protein L9 [Campylobacter jejuni subsp. doylei 269.97]	gi|153951618	0.2	0.1	0.2	0	-0.1	0.1	-0.3	0.1	0.1	-0.1	0.1	-0.1
5-methyltetrahydropteroyltriglutamate--homocysteine methyltransferase [Campylobacter jejuni subsp. jejuni 81116]	gi|157415465	0	0.2	0.5	-0.1	0	0.2	0.1	0.8	0.5	-1.2	0	-0.2
5'-methylthioadenosine/S-adenosylhomocysteine nucleosidase [Campylobacter jejuni subsp. jejuni 81116]	gi|157414430	0.5	-0.2	0.3	-0.1	-0.1	0	0	-0.3	0.4	0.2	-0.3	0.1
6-pyruvoyl tetrahydropterin synthase [Campylobacter jejuni subsp. jejuni NCTC 11168]	gi|218561840	-0.1	0.1	0.1	0	0	0	-0.5	-0.1	0.1	-0.5	0	0
7-alpha-hydroxysteroid dehydrogenase [Campylobacter jejuni subsp. jejuni 81-176]	gi|121613526	-0.1	-0.1	0	-0.3	-0.1	0	0.1	0	-0.1	-0.1	-0.1	0
7-cyano-7-deazaguanine reductase [Campylobacter jejuni subsp. jejuni 81-176]	gi|121613010	-0.1	0	0.1	0	0	0	-0.1	0	0	-0.1	0	0.1
8-amino-7-oxononanoate synthase [Campylobacter jejuni subsp. jejuni 81116]	gi|157414603	0.1	0	0.1	0	0	0	-0.4	-0.1	-0.2	-0.2	-0.1	-0.2
AAA family ATPase [Campylobacter jejuni subsp. jejuni NCTC 11168]	gi|218562035	0.1	0	0.2	0	0	0	-0.4	0	0	-0.4	-0.2	0.2
ABC transporter ATP-binding protein [Campylobacter jejuni subsp. doylei 269.97]	gi|153951598	-0.5	0	-0.3	0	0	0	0.1	-0.2	-0.4	-0.7	0.1	-0.7
ABC transporter ATP-binding protein [Campylobacter jejuni subsp. jejuni 81116]	gi|157415045	0.2	0.2	0.1	0.2	0	0	0.3	0.2	0.1	0.2	0.1	0.1
ABC transporter ATP-binding protein [Campylobacter jejuni subsp. jejuni ICDCCJ07001]	gi|315124734	-0.1	-0.1	0	0	0	0	-0.1	-0.1	0	0	0	-0.1
ABC transporter ATP-binding protein [Campylobacter jejuni subsp. jejuni NCTC 11168]	gi|218562508	0.2	0.1	0	0	0	0	-0.2	0.1	0	-0.2	-0.1	0
ABC transporter ATP-binding protein [Campylobacter jejuni subsp. jejuni NCTC 11168]	gi|218562084	-0.1	0.1	0.1	-0.2	0	0	0	0	0.2	0	0.1	0.1
ABC transporter ATP-binding protein [Campylobacter jejuni subsp. jejuni NCTC 11168]	gi|218563236	-0.1	-0.2	0.1	0	0	0	0.9	-0.1	-0.1	0.8	0	-0.1
ABC transporter permease [Campylobacter jejuni subsp. doylei 269.97]	gi|153952628	-0.1	-0.3	-0.2	0	0	0	-1.9	0	0	-0.4	0	0
ABC transporter permease [Campylobacter jejuni subsp. jejuni NCTC 11168]	gi|218563235	0.3		0	0		0	-0.6		-0.1	-0.1		0.1
ABC transporter permease [Campylobacter jejuni subsp. jejuni NCTC 11168]	gi|218563249	-0.5	-0.1	-0.2	0	0	0	0	-0.1	-0.3	-0.7	0.1	-0.4
ABC transporter substrate-binding protein [Campylobacter jejuni subsp. jejuni NCTC 11168]	gi|218563237	0.2	-0.1	0.1	0	0	0	-0.3	-0.2	0	0	-0.1	0.1
ABC transporter transmembrane protein [Campylobacter jejuni subsp. jejuni NCTC 11168]	gi|218562258	-0.1	-0.1	0	-0.1	-0.1	-0.1	-0.3	-0.2	-0.1	0	0.1	0.1
ABC transporter, ATP-binding protein [Campylobacter jejuni subsp. jejuni 81-176]	gi|121613354	0.6	0	0.1	0.1	0	0	0.7	-0.1	0	0.7	0	0.1
ABC transporter, ATP-binding protein [Campylobacter jejuni subsp. jejuni 81-176]	gi|121612754	0.1	-0.1	0.3	0	0	0.1	-0.5	0	0.1	-0.3	0	0.3
ABC transporter, periplasmic substrate-binding protein [Campylobacter jejuni subsp. jejuni 81-176]	gi|121613181			-0.2			0			-0.1			-0.4
acetate kinase [Campylobacter jejuni RM1221]	gi|57236992	-1.8	-2.3	-1.9	0	0.2	0.1	0.7	0.2	0.1	0.4	0.2	0.2
acetolactate synthase 3 catalytic subunit [Campylobacter jejuni subsp. jejuni 81116]	gi|157414856	0.5	0.1	0.1	-0.1	-0.1	0	0.2	-0.3	0	0.2	0.1	0
acetolactate synthase 3 regulatory subunit [Campylobacter jejuni subsp. jejuni 81116]	gi|157414857	0	0.2	0.1	0	0	0	0.5	0	0	0.3	0.1	-0.1
acetyl-CoA carboxylase [Campylobacter jejuni subsp. jejuni 81116]	gi|157415294	-0.2	-0.1	0.3	-0.1	-0.2	0.1	0.1	0.1	0.2	0	0.1	0.2
acetyl-CoA carboxylase biotin carboxyl carrier protein [Campylobacter jejuni subsp. jejuni 81116]	gi|157415554	0.8	0.3	0.5	0.1	0.2	-0.1	0.8	0.3	0.4	-0.1	0.2	0.4
acetyl-CoA carboxylase carboxyltransferase subunit alpha [Campylobacter jejuni subsp. jejuni NCTC 11168]	gi|218562101	0.3	0	0.1	0	0	0	0.2	-0.1	-0.1	0.2	-0.1	-0.1
acetyl-CoA carboxylase subunit beta [Campylobacter jejuni subsp. jejuni NCTC 11168]	gi|218561808	0.1	0.2	0.3	0.1	0.1	0.2	0.3	0.2	0.3	0.3	0.3	0.3
acetyl-CoA synthetase [Campylobacter jejuni subsp. jejuni 81-176]	gi|121613338	0.5	1.1	0.5	0.1	0.1	0.3	0.1	0.4	0.1	-0.4	1.1	0.8
acetylglutamate kinase [Campylobacter jejuni subsp. jejuni NCTC 11168]	gi|218561890	0.4	0.1	0	0.1	0	0	-0.6	0	0	-0.5	-0.1	-0.1
acetylornithine aminotransferase [Campylobacter jejuni subsp. jejuni 81116]	gi|157414525	-0.1	0	0.1	-0.2	0	-0.2	-0.1	-0.2	0	-0.4	-0.2	0
acetyltransferase [Campylobacter jejuni subsp. doylei 269.97]	gi|153952231	-0.2	-0.1	0	0	0	0	0.3	0.1	-0.2	0.1	0.2	0
acetyltransferase [Campylobacter jejuni subsp. jejuni 81-176]	gi|121612697	0	-0.2	0.1	0	0	0	-0.1	0	0	-0.1	0.1	0.1
acetyltransferase [Campylobacter jejuni subsp. jejuni NCTC 11168]	gi|218563301	0.3	0.3	0	0	0	0	0.1	0	-0.1	0.3	-0.2	0
acetyltransferase [Campylobacter jejuni subsp. jejuni NCTC 11168]	gi|218561889	0.2	0.1	0.1	0	0	0	-1.2	-0.1	0.1	-1.2	-0.2	0
acid phosphatase [Campylobacter jejuni subsp. jejuni ICDCCJ07001]	gi|315123867	0	-0.1	0	0	0	0	-0.3	-0.1	-0.1	-0.4	-0.1	-0.1
acidic periplasmic protein [Campylobacter jejuni subsp. jejuni NCTC 11168]	gi|218562082	-0.9	-0.4	-0.3	0	0	0	0.4	0.1	-0.5	0.6	0.3	-0.2
acyl carrier protein [Campylobacter jejuni subsp. jejuni 81116]	gi|157414736	0.5	0.3	0	0.1	0.2	0	-0.2	0.2	-0.1	0.2	0.2	-0.1
acyl carrier protein [Campylobacter jejuni subsp. jejuni NCTC 11168]	gi|218562910	-0.2	0	0	0	0	0	-1.4	0.2	-0.1	-0.8	0.1	0.2
acylneuraminate cytidylyltransferase [Campylobacter jejuni subsp. jejuni NCTC 11168]	gi|218562922	0.1	0	0	0	0	0	-0.2	-0.2	-0.1	0.1	0.1	-0.1
adenine phosphoribosyltransferase [Campylobacter jejuni subsp. jejuni 81116]	gi|157415184	0.4	-0.2	0.4	0	0	0.2	-0.9	0	0.6	-0.4	0.1	0.5
adenosylmethionine--8-amino-7-oxononanoate transaminase [Campylobacter jejuni subsp. jejuni 81116]	gi|157414604	0.4	0.2	0	0.1	0.1	0	0.2	0.1	0.1	0.3	0.1	0.1
adenylate kinase [Campylobacter jejuni subsp. jejuni 81116]	gi|157414918	0.6	0.2	-0.2	0.1	0	0	0.7	0.1	-0.1	0.6	0	-0.2
adenylosuccinate lyase [Campylobacter jejuni subsp. jejuni 81-176]	gi|121612216	0.5	0.1	0.3	0.1	0.1	0	0.2	0.1	0.2	0.3	0	0.1
adenylosuccinate lyase [Campylobacter jejuni subsp. jejuni 81-176]	gi|121612561	-0.2		-0.1	0		0	-0.4		-0.2	-0.1		0.6
adenylosuccinate lyase [Campylobacter jejuni subsp. jejuni NCTC 11168]	gi|218563000	-0.6	-0.2	-0.4	0	0	0	-0.3	0	-0.3	-0.3	0	-0.1
adenylosuccinate synthetase [Campylobacter jejuni subsp. jejuni 81-176]	gi|121612533	0.1	0.2	0.1	0	0	0	0.2	-0.1	-0.1	0.1	0.1	0.1
adenylylsulfate kinase [Campylobacter jejuni subsp. jejuni NCTC 11168]	gi|218563019	0	0.1	0.2	0	0	0	-1.1	0	0	-0.4	-0.1	0.1
ADP-glyceromanno-heptose 6-epimerase [Campylobacter jejuni subsp. jejuni NCTC 11168]	gi|218562763	0.1	0	0.2	0	0	0	-0.2	0.1	-0.1	0.1	0.1	0.1
alanine racemase [Campylobacter jejuni subsp. jejuni 81116]	gi|157415162	-0.1	-0.1	0	0	0	0	-0.1	-0.4	0	0	-0.2	-0.2
alanyl-tRNA synthetase [Campylobacter jejuni subsp. jejuni NCTC 11168]	gi|218562159	0.1	0.2	0.3	-0.3	0.2	0.1	-0.4	0.2	0.2	0	0.2	0.3
aldehyde dehydrogenase A [Campylobacter jejuni RM1221]	gi|57237542	0.1	0.4	0	0	0	0	-0.1	0.1	-0.3	-0.5	0.3	-0.1
allophanate hydrolase subunit 2 [Campylobacter jejuni subsp. jejuni NCTC 11168]	gi|218563136	0.3	0.5	0.1	0	0	0	0.3	0.1	-0.1	0.1	0.2	0.1
alpha-2,3 sialyltransferase [Campylobacter jejuni subsp. jejuni NCTC 11168]	gi|218562754	-0.1	-0.1	0	0	0	0	0.4	0	-0.1	0.4	0.1	-0.1
altronate hydrolase C-terminus [Campylobacter jejuni subsp. jejuni NCTC 11168]	gi|218562138	0.2	0.4	0.1	0	0	0	0.2	0.1	-0.1	-0.5	0.2	0.1
amidohydrolase [Campylobacter jejuni subsp. jejuni NCTC 11168]	gi|218562142	0.4		0.1	0		0	0.8		-0.2	0.1		-0.1
amidohydrolase [Campylobacter jejuni subsp. jejuni NCTC 11168]	gi|218562256	-0.2	-0.3	0.1	0	0	0	0.3	0	0	0	-0.2	0.1
amidohydrolase family protein [Campylobacter jejuni subsp. jejuni NCTC 11168]	gi|218562208	0.4	0.1	0.1	0	0	-0.1	1.6	0.2	0.2	0.7	-0.4	0
amidophosphoribosyltransferase [Campylobacter jejuni subsp. jejuni 81-176]	gi|121613314	-0.1	-0.4	0	-0.2	-0.2	0	0	-0.4	0	-0.1	-0.4	0
amidotransferase [Campylobacter jejuni subsp. jejuni NCTC 11168]	gi|218563021	-0.3		0	0		0	-0.5		0	-0.2		0.1
amino acid ABC tansporter permease [Campylobacter jejuni subsp. jejuni NCTC 11168]	gi|218562521	0.1	0.2	0.1	0	0	0	-0.2	-0.1	-0.1	-0.1	0.3	0
amino acid ABC transporter permease [Campylobacter jejuni subsp. doylei 269.97]	gi|153951698	0.5	0.5	0.1	0	0	0	0.3	0	-0.4	0.3	0.3	0.3
amino acid activating enzyme [Campylobacter jejuni subsp. jejuni NCTC 11168]	gi|218562918	-0.2	0	0.1	0	0	-0.1	0.1	0	0	0.2	0.1	0.1
amino acid recemase [Campylobacter jejuni subsp. jejuni NCTC 11168]	gi|218561766	-0.5	-0.3	0	-0.1	-0.1	0.2	-1	0.2	0.1	-0.6	-0.2	0
amino acid transporter [Campylobacter jejuni subsp. jejuni NCTC 11168]	gi|218563214	0.1	0.1	-0.3	-0.1	-0.1	-0.1	-1	0	-0.1	-0.7	0.2	0
amino-acid ABC transporter ATP-binding protein [Campylobacter jejuni subsp. jejuni NCTC 11168]	gi|218562541	1.3	1.2	0.7	0.1	0.2	0.1	1.1	0.6	0.5	0.6	1	1
amino-acid ABC transporter ATP-binding protein [Campylobacter jejuni subsp. jejuni NCTC 11168]	gi|218562124	0.3	-0.2	0	0	0	0	0	0.1	0	0.2	-0.2	-0.1
amino-acid transport protein [Campylobacter jejuni subsp. jejuni NCTC 11168]	gi|218562523	0.3	0.1	-0.2	0	0	-0.1	-0.7	0.4	-0.1	-0.7	0.4	0.2
amino-acid transporter periplasmic solute-binding protein [Campylobacter jejuni subsp. jejuni NCTC 11168]	gi|218562598	1.4	0.5	0.3	0.1	0.2	0.2	1.2	0.1	0	-0.6	0.5	0.5
aminodeoxychorismate lyase family protein [Campylobacter jejuni subsp. jejuni NCTC 11168]	gi|218562181	0.2	0	0.3	-0.1	-0.1	-0.1	-0.5	-0.3	0.1	-0.2	0.1	0
aminopeptidase [Campylobacter jejuni subsp. jejuni NCTC 11168]	gi|218562303	0.5	0.9	0.1	0.2	0.1	-0.1	-0.2	0	-0.3	-0.1	0.5	0
aminotransferase [Campylobacter jejuni RM1221]	gi|57238371	-0.1	0.1	0.1	0	0	0	-0.5	-0.1	0	-0.3	-0.1	0
aminotransferase [Campylobacter jejuni subsp. jejuni NCTC 11168]	gi|218563040	0.1	-0.1	1.3	0.2	-0.1	-0.1	-1.7	-1.8	1.3	1.4	0.9	1.8
aminotransferase [Campylobacter jejuni subsp. jejuni NCTC 11168]	gi|218563041	-0.1	-0.2	-0.6	0	0	0	0.3	0.4	-0.9	-1.8	-2	-2.1
aminotransferase, putative [Campylobacter jejuni subsp. jejuni 81-176]	gi|121613123	0.3	0	0	0	0	0	0.1	-0.1	-0.1	0.2	0.1	0
anaerobic C4-dicarboxylate transporter [Campylobacter jejuni subsp. jejuni 81116]	gi|157414946	-0.1	-0.3	0.1	-0.1	0.1	0.1	-0.5	0.1	0.1	-0.5	0.1	0.2
anaerobic C4-dicarboxylate transporter [Campylobacter jejuni subsp. jejuni NCTC 11168]	gi|218561769	0.6	0.4	1.7	0.1	0.1	0.1	-2.8	-2.4	1.7	0.9	0.5	1.8
ankyrin repeat-containing periplasmic protein [Campylobacter jejuni subsp. jejuni NCTC 11168]	gi|218562462	0.6	0.2	0.3	0	0	0	-0.2	-0.1	0.1	0	0.1	0.5
anthranilate synthase component I [Campylobacter jejuni subsp. jejuni 81-176]	gi|121612335	-0.7	-0.1	-0.2	0	-0.1	0	-0.8	0.2	-0.2	-1.2	-0.1	0
anthranilate synthase component II [Campylobacter jejuni subsp. jejuni 81-176]	gi|121612640	-0.8	-0.2	-0.2	0	0	-0.1	-0.5	0	-0.3	-0.9	-0.3	-0.1
anti-oxidant AhpCTSA family protein [Campylobacter jejuni subsp. jejuni 81116]	gi|157414568	0.5	-0.3	-0.1	-0.2	0	0	-0.1	-0.1	-0.1	0.4	-0.5	-0.2
antioxidant, AhpC/Tsa family [Campylobacter jejuni subsp. jejuni 81116]	gi|157414631	0.4	0	0	0	0.1	-0.1	0.6	0.5	0	0.5	0.5	-0.2
apolipoprotein N-acyltransferase [Campylobacter jejuni subsp. jejuni 81-176]	gi|121613544	-0.2	0.2	0	0	0	0	-0.5	0.1	0	-0.6	-0.1	-0.1
arginine decarboxylase [Campylobacter jejuni subsp. jejuni NCTC 11168]	gi|218562392	0.2	-0.1	0.1	-0.1	0	-0.1	-0.2	0	0	-0.2	0	0
argininosuccinate lyase [Campylobacter jejuni subsp. jejuni 81116]	gi|157415188
argininosuccinate lyase [Campylobacter jejuni subsp. jejuni NCTC 11168]	gi|218562550	0.1	-0.1	-0.1	0	0	0	-2.8	0.3	0.1	-2.3	0.2	0
argininosuccinate synthase [Campylobacter jejuni subsp. jejuni NCTC 11168]	gi|218562310	0.2	-0.2	-0.1	-0.2	0	-0.1	-0.2	-0.1	-0.1	0	0.1	-0.2
arginyl-tRNA synthetase [Campylobacter jejuni subsp. jejuni ICDCCJ07001]	gi|315124642	0.2	-0.2	-0.1	0	-0.3	-0.1	-0.3	-0.1	-0.1	-0.1	-0.1	0
arginyl-tRNA-protein transferase [Campylobacter jejuni subsp. jejuni NCTC 11168]	gi|218562651	-0.2	0	0.1	0	0	0	-0.3	-0.3	0.1	0.1	-0.1	0
aspartate alpha-decarboxylase [Campylobacter jejuni subsp. jejuni 81116]	gi|157414593	0.3	-0.4	0.1	0	0	0	-0.2	0.1	0	-0.5	-0.3	-0.2
aspartate aminotransferase [Campylobacter jejuni subsp. jejuni 81-176]	gi|121613169		-0.2	-0.2		0	0		0.4	0		0.1	-0.3
aspartate aminotransferase [Campylobacter jejuni subsp. jejuni NCTC 11168]	gi|218561831	0.4	0.2	-0.2	0	0	0	-0.3	-0.1	0	0	-0.1	0
aspartate aminotransferase [Campylobacter jejuni subsp. jejuni NCTC 11168]	gi|218562390	0.4	0.1	0.2	-0.1	0	-0.1	-0.1	0.1	0.2	0	0.1	0.3
aspartate ammonia-lyase [Campylobacter jejuni subsp. jejuni NCTC 11168]	gi|218561768	-0.1	0	0	0.1	-0.1	0	0.5	0	0.1	0.5	0	0.1
aspartate carbamoyltransferase catalytic subunit [Campylobacter jejuni subsp. jejuni NCTC 11168]	gi|218562712	-1.6	-1.6	-2.1	0	0	0	-0.3	-0.3	0.1	-0.2	-0.2	-0.1
aspartate kinase [Campylobacter jejuni subsp. jejuni NCTC 11168]	gi|218562233	0	-0.1	0	-0.1	0	-0.1	-0.1	-0.2	-0.1	-0.1	-0.2	-0.1
aspartate-semialdehyde dehydrogenase [Campylobacter jejuni subsp. jejuni NCTC 11168]	gi|218562639	0.4	0.2	0.1	0	0.1	0.1	-0.1	0	0.1	0.1	0.2	0
aspartyl/glutamyl-tRNA amidotransferase subunit A [Campylobacter jejuni RM1221]	gi|57237944	0.4	0.1	0.4	-0.2	0	0.2	0	0.1	0.4	0	0.1	0.4
aspartyl/glutamyl-tRNA amidotransferase subunit B [Campylobacter jejuni subsp. jejuni NCTC 11168]	gi|218562809	0.1	0.3	0.1	0.1	0.2	0	0.1	0.1	-0.1	0.1	0.3	0.1
aspartyl/glutamyl-tRNA amidotransferase subunit C [Campylobacter jejuni subsp. jejuni NCTC 11168]	gi|218562056	0.3	0.2	0.3	0	0	0	0	0	0.2	0	0.3	0.2
aspartyl/glutamyl-tRNA(Asn/Gln) amidotransferase subunit B [Candidatus Chloracidobacterium thermophilum B]	gi|347755097	-0.1	-0.2		0	0		-2.9	-0.2		-2.4	-0.1
aspartyl-tRNA synthetase [Campylobacter jejuni subsp. jejuni NCTC 11168]	gi|218562290	0.4	0.4	0.4	-0.2	0	0.1	0	-0.1	0.3	0.2	0.2	0.2
ATP phosphoribosyltransferase [Campylobacter jejuni subsp. jejuni NCTC 11168]	gi|218563186	0.3	0.5	0.4	0.1	0.1	0	0.1	0.3	0.2	0.1	0.1	0
ATP/GTP binding protein [Campylobacter jejuni subsp. jejuni NCTC 11168]	gi|218562070	0	-0.1	-0.1	0	0	0	-0.2	-0.1	0	0.1	-0.2	-0.1
ATP/GTP-binding protein [Campylobacter jejuni subsp. jejuni NCTC 11168]	gi|218562698	0.2	0.1	0	0	0	0	-1	-0.1	0	-0.2	-0.2	0
ATP/GTP-binding protein [Campylobacter jejuni subsp. jejuni NCTC 11168]	gi|218563195	0.1	0.1	0.1	-0.2	0.1	0.3	-0.4	0.1	0.2	-0.2	0	0.3
ATPase [Campylobacter jejuni subsp. jejuni NCTC 11168]	gi|218562428	-0.1	0	0	-0.2	0	0	-0.7	0	-0.1	-0.5	-0.2	-0.1
ATP-binding protein [Campylobacter jejuni subsp. jejuni NCTC 11168]	gi|218563222	0.3	0	0.1	0	0	0	0	0.1	0.1	0	-0.1	0
ATP-dependent Clp protease adaptor protein [Campylobacter jejuni subsp. jejuni NCTC 11168]	gi|218562721	0	-0.1	-0.1	0	0	0	0.4	0.1	0	0	-0.2	0
ATP-dependent Clp protease ATP-binding subunit [Campylobacter jejuni subsp. jejuni NCTC 11168]	gi|218562162	0.4	0.1	0.2	0	0	-0.1	-0.3	-0.1	0.2	0.1	0.2	0.1
ATP-dependent Clp protease ATP-binding subunit [Campylobacter jejuni subsp. jejuni NCTC 11168]	gi|218562722	-0.1	-0.1	-0.1	-0.1	0.1	0	0.1	0.1	0	0.1	-0.2	0
ATP-dependent Clp protease proteolytic subunit [Campylobacter jejuni subsp. jejuni 81116]	gi|157414501	0.3	0.1	0.1	0	0	0	0.3	-0.1	-0.1	0.3	-0.1	-0.1
ATP-dependent DNA helicase RecG [Campylobacter jejuni subsp. jejuni NCTC 11168]	gi|218562119	0.2	0	0.3	0	0	0	0.3	0	0.1	0.4	0	0
ATP-dependent DNA helicase UvrD [Campylobacter jejuni subsp. jejuni 81-176]	gi|121612511	-1.5	-2.1	-1.5	0	0	0	0.1	-0.3	-0.1	-0.1	-0.7	-0.1
ATP-dependent protease ATP-binding subunit [Campylobacter jejuni subsp. jejuni 81116]	gi|157414572	0	0.1	0	0	0	0	0.1	0	0.1	0.1	-0.2	0
ATP-dependent protease ATP-binding subunit HslU [Campylobacter jejuni subsp. jejuni 81-176]	gi|121612676	0.3	0.1	0.1	-0.1	0	0	0.3	0	0.1	0.3	-0.1	-0.1
ATP-dependent protease La [Campylobacter jejuni subsp. jejuni NCTC 11168]	gi|218562687	0.2	0.2	0.2	0	0.2	0	0.2	0.3	0	0.2	0.1	0.1
ATP-dependent protease peptidase subunit [Campylobacter jejuni subsp. jejuni NCTC 11168]	gi|218562308	0	0	0.2	-0.1	0	0.2	0.2	0.2	0.1	0.3	-0.1	0.1
bacterioferritin, putative [Campylobacter jejuni subsp. jejuni 81-176]	gi|121613494	0.3	-0.1	-0.2	-0.1	0	-0.3	0.2	-0.1	0	0.5	0.4	0
bifunctional 2-C-methyl-D-erythritol 4-phosphate cytidylyltransferase/2-C-methyl-D-erythritol 2,4-cyclodiphosphate synthase protein [Campylobacter jejuni subsp. jejuni 81116]	gi|157415826	0.3	0.1	0.2	0.1	0	0	0	-0.1	-0.1	0.1	0.1	0.1
bifunctional 3,4-dihydroxy-2-butanone 4-phosphate synthase/GTP cyclohydrolase II protein [Campylobacter jejuni subsp. jejuni 81116]	gi|157414854	0.2	0	0.1	-0.1	0	0	0	0.1	0	0.1	0.2	0
bifunctional 5,10-methylene-tetrahydrofolate dehydrogenase/ 5,10-methylene-tetrahydrofolate cyclohydrolase [Campylobacter jejuni RM1221]	gi|57237696	-0.3	-0.1	0.2	-0.1	0	-0.1	0.3	0.1	0.1	0.1	0	0.1
bifunctional aconitate hydratase 2/2-methylisocitrate dehydratase [Campylobacter jejuni subsp. jejuni NCTC 11168]	gi|218562463	0.8	0.5	0	-0.3	0	-0.3	0.4	-0.1	0	0.4	0.3	-0.1
bifunctional aconitate hydratase 2/2-methylisocitrate dehydratase [Helicobacter pylori G27]	gi|208434691	-0.1			0			-0.7			0.2
bifunctional adhesin/ABC transporter aspartate/glutamate-binding protein [Campylobacter jejuni subsp. jejuni 81116]	gi|157415178	1	0.5	0.6	0	-0.4	0.1	0.4	-0.2	0.1	0.1	0.5	0.6
bifunctional beta-1,4-N-acetylgalactosaminyltransferase/CMP-Neu5Ac synthase [Campylobacter jejuni subsp. jejuni NCTC 11168]	gi|218562757	-0.3	0.1	0.3	0	0	0.1	-0.3	0.1	0.3	-0.2	0.2	0.3
bifunctional N-acetylglucosamine-1-phosphate uridyltransferase/glucosamine-1-phosphate acetyltransferase [Campylobacter jejuni subsp. jejuni NCTC 11168]	gi|218562449	0.2	-0.1	0	-0.1	-0.1	-0.3	0.1	-0.2	0	0.1	0	0
bifunctional phosphopantothenoylcysteine decarboxylase/phosphopantothenate synthase [Campylobacter jejuni RM1221]	gi|57237663	-0.1	-0.2	0.1	0	0	0.1	0.2	-0.2	0.1	0.2	-0.1	0.1
bifunctional phosphoribosylaminoimidazolecarboxamide formyltransferase/IMP cyclohydrolase [Campylobacter jejuni subsp. jejuni 81-176]	gi|121613431	0.2	0.3	0.4	-0.1	0	0.1	0.1	0	0.2	0.1	-0.4	0.1
bifunctional phosphoribosyl-AMP cyclohydrolase/phosphoribosyl-ATP pyrophosphatase [Campylobacter jejuni subsp. jejuni NCTC 11168]	gi|218563193	0.3	-0.1	0.1	0	0	0	0.1	-0.1	0.2	-0.1	-0.1	0.2
bifunctional putA protein [Campylobacter jejuni subsp. jejuni ICDCCJ07001]	gi|315124930	0.9	0.6	0.4	0.2	-0.1	0.1	0.2	-0.1	-0.2	-0.1	0.3	0.4
bifunctional riboflavin kinase/FMN adenylyltransferase [Campylobacter jejuni subsp. jejuni NCTC 11168]	gi|218562240	0.2	0.2	0	0	0	0	-0.2	-0.1	0	-0.2	0	-0.1
biopolymer transport exbD protein [Campylobacter jejuni subsp. doylei 269.97]	gi|153952038		-0.5	-0.1		0	0		-0.1	-0.3		-0.1	-0.6
biopolymer transport protein [Campylobacter jejuni subsp. jejuni NCTC 11168]	gi|218561858		-0.2	-0.5		0	0		0.1	-0.4		0.5	-1
biotin biosynthesis protein BioC [Campylobacter jejuni subsp. jejuni 81116]	gi|157414601		0	0		0	0		0.1	-0.1		-0.2	-0.2
biotin carboxylase [Campylobacter jejuni subsp. jejuni NCTC 11168]	gi|218562901	-0.1	-0.1	0.1	-0.2	-0.1	-0.2	0.1	-0.2	0	0.1	-0.3	0
biotin synthase [Campylobacter jejuni subsp. jejuni NCTC 11168]	gi|218563271	0.3	0.2	0.2	-0.1	0	-0.2	0.2	0.2	0.1	0.1	-0.1	0
biotin--protein ligase [Campylobacter jejuni subsp. jejuni NCTC 11168]	gi|218561780			0.6			0			0.4			0.4
branched-chain amino acid aminotransferase [Campylobacter jejuni subsp. jejuni 81116]	gi|157414566	0.7	0.2	0.2	0.3	0.2	-0.1	1	0.2	0.3	0.3	0.1	0.2
branched-chain amino-acid ABC transporter ATP-binding protein [Campylobacter jejuni subsp. jejuni NCTC 11168]	gi|218562631	-0.2	-0.1	-0.2	0	-0.1	-0.2	-0.2	-0.2	0	-0.4	-0.2	-0.2
branched-chain amino-acid ABC transporter periplasmic binding protein [Campylobacter jejuni subsp. jejuni NCTC 11168]	gi|218562634	0.2	0.1	-0.1	0	-0.1	-0.3	0.3	-0.1	-0.1	0.3	-0.3	-0.2
C4 aminotransferase [Campylobacter jejuni subsp. jejuni NCTC 11168]	gi|218562905	0.4	0.1	0.4	0	0	0.1	-0.1	-0.1	0.3	0.4	0.1	0.4
C4-dicarboxylate transport protein [Campylobacter jejuni subsp. jejuni 81-176]	gi|121613384	0.5	0.4	0	0	0	0	-0.4	0.2	-0.1	-2.9	-1.9	-2.6
capsular polysaccharide ABC transporter [Campylobacter jejuni subsp. jejuni 81116]	gi|157415671	0	-0.1	0.2	0	-0.1	-0.1	-0.3	0	0	-0.1	0.1	0.2
capsular polysaccharide ABC transporter ATP-binding protein [Campylobacter jejuni subsp. doylei 269.97]	gi|153951373	-0.2	-0.1	-0.1	0	0	0	-0.3	0	-0.1	0	-0.3	-0.2
capsular polysaccharide ABC transporter, periplasmic polysaccharide-binding protein [Campylobacter jejuni subsp. jejuni 81116]	gi|157415670	0	-0.2	-0.2	0	-0.2	-0.2	0.1	-0.2	-0.1	0.1	-0.3	-0.3
capsular polysaccharide heptosyltransferase [Campylobacter jejuni subsp. jejuni NCTC 11168]	gi|218563035	0.1	-0.2	-0.1	0	0	0	-0.5	0	0	-0.1	-0.1	0
capsule polysaccharide export protein KpsS [Campylobacter jejuni subsp. jejuni 81-176]	gi|121613000	-0.2		0.3	0		0	0.4		0	0.2		0.1
capsule polysaccharide modification protein [Campylobacter jejuni subsp. jejuni NCTC 11168]	gi|218563018	0	0	0.1	0	0	-0.2	0.2	-0.1	0.1	0.3	-0.2	0
carbamoyl phosphate synthase large subunit [Campylobacter jejuni subsp. jejuni 81116]	gi|157414575	0.1	0	0.2	-0.1	0	0.2	0.1	0.2	0.2	0	0.1	0.2
carbamoyl phosphate synthase small subunit [Campylobacter jejuni subsp. jejuni 81-176]	gi|121612786	0.2	0.1	0	0	0	0.1	0.3	0	0	0.2	0	-0.2
carbon storage regulator [Campylobacter jejuni subsp. jejuni 81116]	gi|157415364	-0.1	-0.2	-0.3	0	0	0	-2.3	-0.1	-0.2	-0.9	0	-0.1
carbonic anhydrase [Campylobacter jejuni subsp. jejuni 81116]	gi|157414535	0.1		0.2	0		0	0.7		0.5	0.4		0.1
carbon-nitrogen family hydrolase [Campylobacter jejuni subsp. jejuni 81-176]	gi|121612447	0.1	0.2	0.1	0	0	0	-0.1	0	0	-0.3	-0.2	0
carbon-nitrogen family hydrolase [Campylobacter jejuni subsp. jejuni 81-176]	gi|121612517	0.1	-0.1	0.1	0	0	0	0.1	-0.2	-0.1	0.1	-0.2	0.1
carboxyl-terminal protease [Campylobacter jejuni subsp. jejuni 81116]	gi|157414795	0.4	-0.1	0	0	0	0	0.1	0	0	0.2	0	0
catalase [Campylobacter jejuni subsp. jejuni 81-176]	gi|121612952		-0.1	-0.4		0.1	0		0.7	-0.5		0.8	-0.7
cation ABC transporter, ATP-binding protein [Campylobacter jejuni subsp. jejuni 81116]	gi|157414456	0	0	0.2	0	0	0	-0.5	-0.1	0.1	-0.6	0	0
cation ABC transporter, periplasmic cation-binding protein [Campylobacter jejuni subsp. jejuni 81-176]	gi|121612478	-0.2	0	0	0	0	0	-1.6	0.1	-0.1	-1.1	0	-0.1
cation efflux family protein [Campylobacter jejuni subsp. jejuni 81-176]	gi|121612677	0.1	-0.3	0	0	0	0	-0.4	-0.3	-0.1	-0.3	-0.5	-0.3
cation efflux family protein [Campylobacter jejuni subsp. jejuni 81-176]	gi|121612674	-0.2	-0.1	0	0	0	0	0	0.2	-0.1	-0.3	0	0
cation-transporting ATPase [Campylobacter jejuni subsp. jejuni NCTC 11168]	gi|218562773	0.5	0.1	0	0	0	0	-0.1	0	0	0.1	-0.2	-0.1
cbb3-type cytochrome c oxidase subunit I [Campylobacter jejuni subsp. doylei 269.97]	gi|153951418	-0.1	-0.5	-0.1	0	0	0	-0.3	-0.2	-0.1	-0.1	0	0
cell division protein [Campylobacter jejuni subsp. jejuni NCTC 11168]	gi|218562506	0	0	0.1	-0.2	0	0	-0.6	-0.1	-0.1	-0.4	-0.2	0
cell division protein FtsA [Campylobacter jejuni RM1221]	gi|57236998	0.3	0	0.2	0	0.1	0.1	-0.2	-0.2	-0.1	-0.1	-0.1	0.1
cell division protein FtsX, putative [Campylobacter jejuni subsp. jejuni 81-176]	gi|121612564	0.1	0	0.3	0	0	0.2	-0.7	-0.1	0.3	-0.1	0.2	0.5
cell division protein FtsZ [Campylobacter jejuni subsp. jejuni 81116]	gi|157414983	0.6	0.1	0.4	0.3	0.2	0.4	0.1	0.2	0.5	-0.2	-0.3	0.4
chaperone protein DnaJ [Campylobacter jejuni subsp. jejuni NCTC 11168]	gi|218562872	-0.3	0.1	0.2	0	0	0	-1.1	0.2	0	-0.8	-0.2	0.1
chaperonin GroEL [Campylobacter jejuni subsp. jejuni 81-176]	gi|121612249	0.8	0.3	0.5	0.3	0.2	0.2	1	0.3	0.3	0.8	0.5	0.5
chaperonin GroEL [Candidatus Desulforudis audaxviator MP104C]	gi|169832148	-0.6		0	0		0	1.2		-0.1	0.4		-0.1
chaperonin GroEL [Synechococcus sp. JA-3-3Ab]	gi|86606077				0			-0.2			-0.5
chemotaxis histidine kinase [Campylobacter jejuni subsp. jejuni NCTC 11168]	gi|218561946	0.1	0.1	3.6	0.1	0	0	0.2	0.1	3.6	0.6	0.3	3.8
chemotaxis protein [Campylobacter jejuni subsp. jejuni ICDCCJ07001]	gi|315123859	0.1	0.1	0.1	0.2	0.1	0.2	-0.1	0	0.2	-0.1	0.1	0.2
chemotaxis protein [Campylobacter jejuni subsp. jejuni NCTC 11168]	gi|218561947	0.5	-0.1	-0.1	-0.1	-0.2	-0.1	0.2	-0.2	-0.3	0	-0.1	0
chemotaxis protein CheA [Campylobacter jejuni subsp. doylei 269.97]	gi|153951110	0.6	0.1	0.5	0	0	0	0.5	-0.1	0.6	0.5	0.3	0.9
chemotaxis protein CheA [Campylobacter jejuni subsp. jejuni 81116]	gi|157414580	-0.3	-0.1	0.2	0	0	0	-2.2	0.1	0	-0.9	0.2	0.2
chemotaxis protein CheY [Campylobacter jejuni subsp. jejuni 81116]	gi|157415379	0.1	-0.2	0.2	0	0	0	-0.1	0	0.1	-0.1	-0.1	0.1
chlorohydrolase [Campylobacter jejuni subsp. jejuni NCTC 11168]	gi|218561752	0	0	-0.2	0	0	0	-0.7	0	-0.1	-0.3	-0.1	-0.1
chorismate mutase/prephenate dehydratase [Campylobacter jejuni subsp. jejuni NCTC 11168]	gi|218561975	0.5	0	0.1	0	0	0	-0.1	-0.1	-0.1	0.3	-0.2	0
chorismate synthase [Campylobacter jejuni subsp. jejuni NCTC 11168]	gi|218563223	0	0	-0.1	0	0	0	-1.5	0	-0.1	-0.9	0	-0.1
chromosomal replication initiation protein [Campylobacter jejuni subsp. jejuni NCTC 11168]	gi|218561694	0.4	0.1	0.1	0.1	-0.1	-0.1	0.1	-0.1	0.1	0.1	-0.2	0
chromosome partitioning protein, ParA family [Campylobacter jejuni subsp. jejuni 81116]	gi|157414413	1.2	0.2	0.6	0.1	0.2	0.2	0.5	0.1	0.5	0.5	-0.1	0.4
CiaB protein [Campylobacter jejuni subsp. jejuni NCTC 11168]	gi|218562533	0.3	-0.3	0.2	0.1	0	0.1	0	0.1	0.2	0.5	0.1	0.2
citrate synthase [Campylobacter jejuni subsp. jejuni 81116]	gi|157415898	0.6	0.5	0.1	0.1	0.1	-0.1	0.2	0.2	0.2	0.2	0.5	0.4
citrate transporter, authentic frameshift [Campylobacter jejuni subsp. jejuni 81-176]	gi|121612409	0.5	0.4	0.2	0.1	0.1	0.1	-0.6	0.2	0.2	-0.5	0.5	0.5
CoA binding domain containing protein [Campylobacter jejuni subsp. jejuni NCTC 11168]	gi|218562457	0.1	-0.2	0	0	0	0	-0.2	-0.1	-0.1	-0.1	-0.2	0
co-chaperonin GroES [Campylobacter jejuni subsp. jejuni 81116]	gi|157415483	0	-0.2	-0.1	0	0	0	0.6	-0.1	0	0.5	0.2	0
competence protein ComEA [Campylobacter jejuni subsp. jejuni 81-176]	gi|121613207	0.4		0.3	0		0	-0.4		0.2	0.3		0.3
competence/damage-inducible domain protein [Campylobacter jejuni subsp. jejuni 81116]	gi|157415323	-0.1	-0.3	-0.1	-0.1	-0.1	-0.1	-1.5	-0.1	-0.1	-0.8	-0.1	-0.1
coproporphyrinogen III oxidase [Campylobacter jejuni RM1221]	gi|57237418	0	0.2	0.4	0	0	0.2	-0.6	0	0.3	-0.3	-0.2	0.2
coproporphyrinogen III oxidase [Campylobacter jejuni subsp. jejuni NCTC 11168]	gi|218562608	0.1	-0.1	-0.1	0	-0.2	-0.3	-0.1	-0.2	-0.1	0.1	-0.3	-0.1
CorA-like Mg2+ transporter protein [Campylobacter jejuni subsp. jejuni NCTC 11168]	gi|218562627	0	0	0.1	-0.1	-0.1	-0.1	-1.2	-0.1	0	-0.5	0	0
cpp12 [Campylobacter jejuni subsp. jejuni 81-176]	gi|121999259	-0.3	1	0.6	0	0	0	1.3	-0.9	0.7	4.1	4.5	4.3
cpp13 [Campylobacter jejuni subsp. jejuni 81-176]	gi|121999260	2.9			0			2.7			5.6
cpp14 [Campylobacter jejuni subsp. jejuni 81-176]	gi|121999261	-0.3			0			-0.7			3.5
cpp23 [Campylobacter jejuni subsp. jejuni 81-176]	gi|121999269	6.6	0.7	0.2	-4.2	-0.1	0	6.6	0.6	0.7	6.6	3.9	5.3
cpp26 [Campylobacter jejuni subsp. jejuni ICDCCJ07001]	gi|315123591
cpp47 [Campylobacter jejuni subsp. jejuni ICDCCJ07001]	gi|315123610	-0.2			0			-0.1			2.1
CRISPR-associated protein [Campylobacter jejuni subsp. jejuni NCTC 11168]	gi|218563121	0	-0.1	0.2	0	0	0.1	-0.4	0	0.2	-0.1	0	0.3
CTP synthetase [Campylobacter jejuni subsp. jejuni 81-176]	gi|121612860	0.4	0.2	0.2	0.2	0.1	0.1	0.1	0	0.2	0.4	0.3	0.3
curved-DNA binding protein [Campylobacter jejuni subsp. jejuni NCTC 11168]	gi|218562841	0.3	0	0	0	0	0	0.2	0	0	0.2	0.1	0.1
cvpA family protein [Campylobacter jejuni subsp. jejuni 81116]	gi|157414694	0.2	0.1	0.5	0.1	0.1	0.1	-0.5	0.3	0.3	0.1	0.2	0.3
cyclopropane-fatty-acyl-phospholipid synthase [Campylobacter jejuni RM1221]	gi|57238055	0.1	-0.2	-0.2	0	0	0	-0.2	0.2	-0.1	0.1	0.7	-0.1
cysQ protein [Campylobacter jejuni subsp. jejuni 81-176]	gi|121613046	0.4	0.3	0.1	0.1	0.2	0.2	0	0.2	0.2	0.2	-0.1	0.2
cysteine desulfurase, putative [Campylobacter jejuni subsp. jejuni 81-176]	gi|121612995	0.4	0.1	0.4	0	-0.3	0	0.3	-0.1	0.4	-0.4	0.2	0.4
cysteine synthase [Campylobacter jejuni subsp. jejuni NCTC 11168]	gi|218562531	0.3	-0.1	0	0.1	0	0.3	0.4	-0.1	0.2	0.3	-0.1	0.3
cysteinyl-tRNA synthetase [Campylobacter jejuni subsp. jejuni NCTC 11168]	gi|218562430	0.2	0.2	0.2	0.1	0.1	0.1	-0.1	0	0.2	0.1	0.2	0.1
cytochrome bd oxidase subunit I [Campylobacter jejuni subsp. jejuni NCTC 11168]	gi|218561764	0.3	0.4	0.1	0	0	0	-0.1	-0.1	0	-0.4	-0.3	-0.2
cytochrome C biogenesis protein [Campylobacter jejuni subsp. jejuni NCTC 11168]	gi|218562629	0.1	0	0.2	0	0	0	-0.2	-0.1	0.1	-0.2	-0.1	-0.1
cytochrome c family protein [Campylobacter jejuni subsp. doylei 269.97]	gi|153951605	0.1	0.1	0.1	0	0	0	0	0	0	0	-0.1	0
cytochrome c family protein [Campylobacter jejuni subsp. jejuni 81-176]	gi|121612824	0	0.8	5.6	0	0		-2.3	1.4	5.7	-1.4	1.2	5.6
cytochrome c family protein [Campylobacter jejuni subsp. jejuni 81-176]	gi|121612292	-0.2	-0.1	-0.1	0	0	-0.3	-0.4	-0.4	-0.3	-0.5	-0.4	-0.2
cytochrome c oxidase, cbb3-type, subunit II [Campylobacter jejuni subsp. jejuni 81-176]	gi|121613685	-0.2	0	-0.1	0	0	0	0	0	-0.2	0	-0.1	0
cytochrome c oxidase, cbb3-type, subunit III [Campylobacter jejuni subsp. jejuni 81116]	gi|157415711	-0.3	-0.2	0	-0.4	-0.1	-0.1	-0.9	-0.1	0	-0.6	0	0.1
cytochrome c551 peroxidase [Campylobacter jejuni subsp. jejuni 81-176]	gi|121612556	0.3	0.2	-0.2	-0.1	0.1	0.1	0.6	0.2	-0.2	0.3	0	0
cytochrome c551 peroxidase [Campylobacter jejuni subsp. jejuni ICDCCJ07001]	gi|315123921	-0.4	0	0	-0.1	-0.1	-0.1	0.3	0.1	-0.2	0	-0.3	0.1
cytochrome c553 [Campylobacter jejuni subsp. jejuni 81116]	gi|157415419	0	0	0.1	0.1	0.1	0.1	0.4	0.1	0.1	0.3	-0.2	0.3
cytochrome C-type haem-binding periplasmic protein [Campylobacter jejuni subsp. jejuni NCTC 11168]	gi|218561928	0	0.2	0.2	0	0.1	0.1	0.1	0.2	0.2	-0.6	0.1	0.2
cytochrome c-type protein nrfH [Campylobacter jejuni subsp. jejuni 81-176]	gi|121612120	-0.2	-0.1	-0.1	0	0	0	-0.6	-0.3	-0.1	-0.2	-0.3	0.1
cytochrome d ubiquinol oxidase, subunit II [Campylobacter jejuni subsp. jejuni 81-176]	gi|121613219	0.5	0.2	0.5	0	0	0	-1	-0.2	0.2	-0.8	-0.3	-0.1
cytochrome P450 [Campylobacter jejuni subsp. jejuni NCTC 11168]	gi|218563015	0.4	0	0.1	0.1	0	0	0.5	-0.1	-0.1	0.6	0	-0.2
cytolethal distending toxin [Campylobacter jejuni subsp. jejuni 81116]	gi|157414391	0.7	0.1	0.7	0.1	0.1	0	0.6	0.1	0.5	0.7	0.1	0.8
cytolethal distending toxin, subunit A [Campylobacter jejuni subsp. jejuni 81-176]	gi|121613564	0.1	-0.1	0	0	0	0	-0.4	0.1	0	0.1	0	0.3
cytolethal distending toxin, subunit B [Campylobacter jejuni subsp. jejuni 81-176]	gi|121612768	0.7	0	0.5	0	0.1	0.2	-0.4	-0.1	0.1	0.2	-0.1	0.6
D,D-heptose 1,7-bisphosphate phosphatase [Campylobacter jejuni subsp. jejuni NCTC 11168]	gi|218562764	-0.2	-0.2	-0.1	0	0	0	-1.5	-0.2	0	-0.8	-0.2	-0.1
D12 class N6 adenine-specific DNA methyltransferase [Campylobacter jejuni subsp. jejuni 81-176]	gi|121613412	-0.2	-0.1	-0.1	0	0	0	-1.6	0	-0.1	-1.2	0.1	0
D-3-phosphoglycerate dehydrogenase [Campylobacter jejuni subsp. jejuni NCTC 11168]	gi|218562511	0.3	0	0.1	0	0	0	0.1	-0.1	-0.1	-0.1	-0.2	0
D-alanyl-alanine synthetase A [Campylobacter jejuni subsp. jejuni NCTC 11168]	gi|218562426	0.1	0	0.2	0	0	0	0	0	0.1	0.1	-0.1	0.1
D-arabinose 5-phosphate isomerase [Campylobacter jejuni subsp. jejuni NCTC 11168]	gi|218563047	0.1	-0.1	-0.1	0	0	0	0.4	-0.1	-0.1	0.2	-0.2	-0.1
D-beta-D-heptose 7-phosphate kinase/D-beta-D-heptose 1-phosphate adenylyltransferase [Campylobacter jejuni subsp. jejuni NCTC 11168]	gi|218562762	0.2	0.1	-0.1	0	0	0	0.3	0	-0.2	0.3	0.1	-0.1
decarboxylase [Campylobacter jejuni subsp. jejuni NCTC 11168]	gi|218563114	-0.3	-0.2	0	0	0	0	-0.2	0.2	0	-0.2	0	0
DegT family aminotransferase [Campylobacter jejuni subsp. jejuni NCTC 11168]	gi|218562158	0.7	-0.3	0	0.1	0	0	0.5	-0.1	0	0.5	-0.3	0
delta-aminolevulinic acid dehydratase [Campylobacter jejuni subsp. jejuni NCTC 11168]	gi|218562611	0.3	-0.2	0.1	0	0	-0.1	0.4	-0.2	0.3	0.5	0	0.3
deoxycytidine triphosphate deaminase [Campylobacter jejuni subsp. jejuni ICDCCJ07001]	gi|315124746	0	0	-0.2	-0.1	-0.1	-0.1	0	-0.1	-0.2	0.1	0	-0.1
deoxyuridine triphosphatase domain protein [Campylobacter jejuni subsp. jejuni 81116]	gi|157415676	0.2	-0.2	-0.2	0	-0.1	0	-0.4	-0.1	0.1	-0.1	0.2	0.4
dephospho-CoA kinase [Campylobacter jejuni subsp. jejuni NCTC 11168]	gi|218563123	0		-0.1	0		0	-0.1		0	-0.4		-0.1
dethiobiotin synthetase [Campylobacter jejuni subsp. jejuni 81116]	gi|157414605	0	0.3	0.1	0	0	0	-0.3	0.3	-0.2	-0.4	-0.5	0.5
D-glycero-D-manno-heptose 1-phosphate guanosyltransferase [Campylobacter jejuni subsp. jejuni NCTC 11168]	gi|218563027	0	0	0.3	0	0	0	0.1	-0.3	0.4	0	-0.4	0.5
D-glycero-D-manno-heptose 7-phosphate kinase [Campylobacter jejuni subsp. jejuni NCTC 11168]	gi|218563029	0.2	0.2	0.3	0	0	0	-0.2	-0.1	0	-0.2	0.2	0.1
di-/tripeptide transporter [Campylobacter jejuni subsp. jejuni 81116]	gi|157414933	0.5	0.7	-0.1	0	0	0	-1.5	-0.3	-0.7	-1.4	0.3	-0.1
diaminopimelate decarboxylase [Campylobacter jejuni subsp. jejuni NCTC 11168]	gi|218561973	0.1	-0.2	0.2	0	0	0	-0.6	0	0	-0.2	-0.1	0
diaminopimelate epimerase [Campylobacter jejuni subsp. jejuni 81-176]	gi|121612449	0.1	0	0	0	0	0	-0.5	0	-0.1	0.1	0.2	0
dihydrodipicolinate reductase [Campylobacter jejuni subsp. jejuni 81-176]	gi|121612567	0.2	0	0.2	0	0	0	-0.1	-0.1	0	-0.1	-0.1	-0.1
dihydrodipicolinate synthase [Campylobacter jejuni subsp. jejuni NCTC 11168]	gi|218562136	0	0.5	0.5	0	0	0	-0.1	0.2	-0.1	-0.9	0.2	0.3
dihydrodipicolinate synthase [Campylobacter jejuni subsp. jejuni NCTC 11168]	gi|218562434	-0.2	-0.2	0.1	-0.2	-0.1	0	0.2	0.2	0	-0.1	-0.1	0
dihydroorotase [Campylobacter jejuni subsp. jejuni 81-176]	gi|121612810	0.1	0.1	0	-0.1	0	0	0.1	-0.1	0	0.3	0.1	-0.1
dihydroorotase [Campylobacter jejuni subsp. jejuni NCTC 11168]	gi|218561922	-0.2	0	0	0	0	0	-0.5	0.1	-0.1	-0.4	-0.2	-0.2
dihydroorotate dehydrogenase 2 [Campylobacter jejuni subsp. jejuni NCTC 11168]	gi|218562432	0.4	0.1	0.3	0.1	0.1	0	0.5	0	0.1	0.6	0.1	0.1
dihydropteroate synthase [Campylobacter jejuni subsp. jejuni 81-176]	gi|121613043	0.1	0	0	0	0	0	-1.3	-0.1	0.1	-1	0	0
dihydroxy-acid dehydratase [Campylobacter jejuni subsp. jejuni NCTC 11168]	gi|218561706	0.3	0.1	0.1	0	0	0	0	-0.1	0.1	-0.1	-0.2	0.1
dimethyladenosine transferase [Campylobacter jejuni subsp. jejuni 81116]	gi|157415933			-0.4			0			-0.2			-0.3
dinucleoside polyphosphate hydrolase [Campylobacter jejuni subsp. doylei 269.97]	gi|153952382	0.4	-0.5	-0.4	0	0	0	-1.2	-0.1	0	-0.7	-0.1	-0.2
DNA gyrase subunit A [Campylobacter jejuni subsp. jejuni 81116]	gi|157415284	0	0.1	0.1	-0.2	0	0.2	-0.1	0	0.1	-0.1	-0.1	0
DNA gyrase subunit B [Campylobacter jejuni subsp. jejuni NCTC 11168]	gi|218561696	0.2	0.1	-0.1	-0.1	0.2	-0.3	-0.1	0	-0.2	0.1	0.1	-0.1
DNA methylase [Campylobacter jejuni subsp. jejuni NCTC 11168]	gi|218562361	0	-0.1	0	0	0	0	-0.3	-0.1	-0.1	-0.4	-0.1	-0.1
DNA polymerase I [Campylobacter jejuni subsp. jejuni NCTC 11168]	gi|218561997	0.3	0.1	0.2	0.2	0.1	0.1	-0.3	0	0	0	0.1	0.1
DNA polymerase III subunit alpha [Campylobacter jejuni subsp. jejuni NCTC 11168]	gi|218562357	-0.2	0.2	0.2	0.2	0.2	0.2	-0.1	0.2	0.1	-0.3	-0.5	0.1
DNA polymerase III subunit beta [Campylobacter jejuni RM1221]	gi|57236916	0.2	-0.1	0	-0.1	-0.1	-0.2	0.4	0.1	0	0.3	0.1	0.1
DNA polymerase III subunit delta [Campylobacter jejuni subsp. doylei 269.97]	gi|153951750	0.1		0.1	0		0	-0.3		0	-0.1		0
DNA polymerase III subunit delta' [Campylobacter jejuni subsp. jejuni NCTC 11168]	gi|218562235	0.1	0.1	0	0	0	0	-0.1	-0.2	0	0.1	-0.2	0
DNA polymerase III subunit epsilon [Campylobacter jejuni subsp. jejuni NCTC 11168]	gi|218562107	0.6	0.2	0.3	-0.2	-0.1	0	0	0	0.2	0.4	-0.2	0.3
DNA polymerase III subunits gamma and tau [Campylobacter jejuni subsp. jejuni 81-176]	gi|121613206	0.2	0.2	0.2	0.3	0.1	0.1	-0.1	0.1	0.3	0.2	0	0.1
DNA primase [Campylobacter jejuni subsp. jejuni NCTC 11168]	gi|218563227	0.2		0	0		0	0.3		0.1	0.4		0
DNA processing protein A [Campylobacter jejuni subsp. jejuni 81-176]	gi|121612378	0.3		0.2	0		0	-0.2		0.3	0.3		0.3
DNA recombinase [Campylobacter jejuni subsp. jejuni NCTC 11168]	gi|218562491	0.2	0.1	0	0	0	0	-1.2	0.1	0	-1	-0.3	-0.1
DNA repair protein [Campylobacter jejuni subsp. jejuni NCTC 11168]	gi|218562292	0.2	0.2	0.2	0.1	0.2	0	0.4	0.2	0.2	0.3	0.2	0.2
DNA repair protein RadA [Campylobacter jejuni subsp. jejuni NCTC 11168]	gi|218562817	0	-0.1	0	0	0	0	0	0	-0.2	0	0	0
DNA topoisomerase I [Campylobacter jejuni subsp. jejuni NCTC 11168]	gi|218563272	0.4	0.3	0.2	0.1	0.1	0.1	0.2	0.2	0.2	-0.2	-0.1	0.1
DNA/RNA helicase, superfamily ii, snf2 family protein [Lactobacillus delbrueckii subsp. bulgaricus ND02]	gi|313124061	-0.4			0			0			-0.3
DNA/RNA non-specific endonuclease [Campylobacter jejuni RM1221]	gi|57238723	0.1	0.5	0	0.2	0.1	0.2	-0.1	0.4	-0.1	0.1	0.6	0.3
DNA/RNA non-specific endonuclease [Campylobacter jejuni subsp. jejuni NCTC 11168]	gi|218562245	0.3	0.1	0.2	0.1	0.1	0.1	-0.1	0	0.1	0	-0.1	-0.1
DNA-binding protein HU [Campylobacter jejuni subsp. jejuni 81116]	gi|157415169	0.7	0.6	0.4	0.1	0.3	0.1	1.2	0.4	0.5	1	0.6	0.5
DNA-binding protein HU [Campylobacter lari RM2100]	gi|222824223	-0.2	0.2		0	0		-0.3	-0.3		-0.1	-0.1
DNA-binding response regulator [Campylobacter jejuni RM1221]	gi|57237410	0.9	0.1	0	0	0	-0.2	0.9	0.1	-0.1	1.2	0	-0.1
DNA-binding response regulator [Campylobacter jejuni subsp. doylei 269.97]	gi|153952622	0.7			0.1			3.2			2.3
DNA-binding response regulator [Campylobacter jejuni subsp. jejuni 81116]	gi|157415490	0.4	-0.3	-0.1	0.2	-0.1	-0.1	0.2	0	-0.1	0.2	-0.2	-0.2
DNA-binding response regulator [Campylobacter jejuni subsp. jejuni 81116]	gi|157415486	0	-0.1	-0.1	-0.1	-0.1	-0.1	-1.8	0	0	-0.9	-0.1	0
DNA-binding response regulator [Campylobacter jejuni subsp. jejuni 81-176]	gi|121613322	0.2	-0.2	0.1	0.1	0	0	-0.2	-0.1	-0.1	-0.1	-0.2	-0.1
DNA-binding response regulator [Campylobacter jejuni subsp. jejuni 81-176]	gi|121613098	0	0.1	0.2	0	0	0	-0.4	-0.1	-0.1	-0.2	-0.2	-0.1
DNA-binding response regulator, putative [Campylobacter jejuni subsp. jejuni 81-176]	gi|121613170	0.3		-1	0	0	0	-2.2		-0.1	-2		-0.4
DNA-binding/iron metalloprotein/AP endonuclease [Campylobacter jejuni subsp. jejuni NCTC 11168]	gi|218562953	0.1	-0.1	0	0	0	0	-0.2	-0.2	-0.3	-0.2	-0.2	-0.1
DNA-directed RNA polymerase subunit alpha [Campylobacter jejuni subsp. jejuni NCTC 11168]	gi|218563184	0.3	-0.2	-0.3	0	-0.2	0	0.3	-0.1	-0.2	0.2	-0.2	-0.2
DNA-directed RNA polymerase subunit beta [Campylobacter jejuni subsp. jejuni NCTC 11168]	gi|218562133	0.2	-0.2	0.3	-0.1	-0.2	0.1	-0.1	-0.2	0.2	-0.1	-0.2	0.2
DNA-directed RNA polymerase subunit beta' [Campylobacter jejuni subsp. jejuni NCTC 11168]	gi|218562134	0.1	0.2	0	-0.1	0.3	0	0.2	0.2	0.1	0	0.1	0.1
DNA-directed RNA polymerase subunit omega [Campylobacter jejuni subsp. jejuni 81116]	gi|157415537	0.4	0	0.1	0	-0.1	-0.1	0.1	0	-0.2	0.1	0.1	0
DnaJ domain protein [Campylobacter jejuni subsp. jejuni 81116]	gi|157415216	0.4	-0.1	-0.1	-0.2	0	0	-2.2	-0.1	-0.2	-1.6	-0.2	-0.2
DsbB family disulfide bond formation protein [Campylobacter jejuni subsp. jejuni 81-176]	gi|121613521	-0.1	0	0.1	0	0	0	-0.3	-0.1	0.1	-0.6	-0.3	-0.3
dTDP-4-dehydrorhamnose 3,5-epimerase [Campylobacter jejuni subsp. jejuni NCTC 11168]	gi|218563034	0.1	0	0.1	0	0	-0.1	-0.3	0	0.1	-0.2	-0.2	0
elongation factor G [Campylobacter jejuni subsp. jejuni 81116]	gi|157414775	0.5	0	0	0.3	-0.1	-0.3	0.5	0.2	-0.1	0.2	-0.3	-0.1
elongation factor G [Deinococcus deserti VCD115]	gi|226356901	0.2			0			-1.7			-1.5
elongation factor P [Campylobacter jejuni subsp. jejuni 81116]	gi|157414832	0.4	0	0.2	0.1	0	0	-0.2	0.1	0	0	-0.2	0.1
elongation factor Tu [Bdellovibrio bacteriovorus HD100]	gi|42524390	0	0.2		0	0		-0.1	0		0	-0.2
elongation factor Tu [Campylobacter jejuni subsp. jejuni 81116]	gi|157414763	0.8	0.1	-0.1	0	0	-0.3	1.1	0.2	-0.1	0.8	0.2	-0.2
endonuclease [Campylobacter jejuni subsp. jejuni NCTC 11168]	gi|218561820	-0.3	-0.2	0.1	0	0	0	0.4	-0.1	0	-2.7	-3.4	-3.7
endonuclease III [Campylobacter jejuni subsp. doylei 269.97]	gi|153952219	0.2	-0.1	0.1	0	0	0	0.3	-0.1	0.1	0.4	-0.2	0.1
endoribonuclease L-PSP [Campylobacter jejuni subsp. jejuni NCTC 11168]	gi|218562997	0.4	-0.1	0.1	0.3	0.1	0.1	1.8	-0.1	0.2	1.4	0.3	0
endoribonuclease L-PSP family protein [Campylobacter jejuni subsp. jejuni 81-176]	gi|121613465	0.4	-0.1	-0.1	0.1	0	0	0.8	0.4	0.1	0.5	-0.2	0
enoyl-(acyl carrier protein) reductase [Campylobacter jejuni subsp. jejuni 81-176]	gi|121613563	0	0.2	0.1	0.2	-0.1	0.1	0.3	0.2	0.2	0.2	0.2	0.1
enterochelin transport system substrate-binding protein [Campylobacter jejuni subsp. jejuni 81116]	gi|157415591	-0.2	0	-0.2	0.1	-0.1	-0.1	0.6	0.2	-0.1	-0.1	0.2	-0.4
enterochelin uptake ATP-binding protein [Campylobacter jejuni subsp. jejuni NCTC 11168]	gi|218562963		0.2	-0.1		0	0		0.1	-0.1		0	-0.6
exbD/tolR family transport protein [Campylobacter jejuni subsp. jejuni NCTC 11168]	gi|218561791	0.2	0	0	0.1	0.1	0.1	-0.5	0	0	-0.3	-0.1	-0.1
excinuclease ABC subunit A [Campylobacter jejuni subsp. jejuni NCTC 11168]	gi|218562001	0.2	0	-0.2	0.1	0	-0.1	0.3	0	-0.2	0.3	0	-0.2
Excinuclease ABC subunit A, dimeric form [Taylorella asinigenitalis MCE3]	gi|348590620	0.2		0	0		0	0.1		0.1	-0.1		0.1
excinuclease ABC subunit B [Campylobacter jejuni subsp. doylei 269.97]	gi|153952519	0.2	0.2	0.2	0	0	0	0.3	0	0.2	0.3	0.1	0
excinuclease ABC subunit C [Campylobacter jejuni subsp. jejuni NCTC 11168]	gi|218562858	-0.1	0.1	0.1	0	0	0	-0.5	0.1	-0.1	0	-0.2	-0.1
exodeoxyribonuclease III [Campylobacter jejuni RM1221]	gi|57237312	-0.1	0.1	0.1	0	0	0	-0.2	0.2	-0.1	-0.3	0	-0.1
exodeoxyribonuclease VII large subunit [Campylobacter jejuni subsp. jejuni 81-176]	gi|121613063	0.2	0.1	0	0	0	0	-0.2	0	-0.1	-0.1	-0.1	0
exporting protein [Campylobacter jejuni subsp. jejuni NCTC 11168]	gi|218562826	0.3	0.2	0	0.1	0	0	0	-0.1	-0.1	0.2	0.1	0
extracellular deoxyribonuclease [Campylobacter jejuni RM1221]	gi|57237266	-2.9	-2.1	-1.9	-0.1	-0.1	-0.1	-0.5	-0.1	-0.1	-0.3	0.1	0
extracellular endonuclease [Serratia sp. AS12]	gi|333926615	2.5	2.1	3.3	-0.5	-1	-3.2	3.8	1.6	3	3	2.1	3.2
F0F1 ATP synthase subunit A [Campylobacter jejuni subsp. jejuni 81-176]	gi|121612748	0.2	-0.1	0.9	-0.2	0	0.1	-0.4	-0.1	0.7	-0.1	-0.4	0.8
F0F1 ATP synthase subunit alpha [Campylobacter jejuni subsp. jejuni 81116]	gi|157414418	0.1	0.2	0	0.1	0	-0.2	0.1	0.2	-0.2	0	0.2	-0.1
F0F1 ATP synthase subunit B [Campylobacter jejuni subsp. jejuni 81116]	gi|157414416	-0.1	0.1	0.1	-0.1	-0.1	-0.1	0.8	0.2	0	0.6	0	0
F0F1 ATP synthase subunit B' [Campylobacter jejuni subsp. jejuni NCTC 11168]	gi|218561783	0.9	0	0.7	0.2	0.1	0.2	0.9	0.1	0.6	1.1	0.1	0.4
F0F1 ATP synthase subunit beta [Campylobacter jejuni subsp. jejuni 81116]	gi|157414420	0.1	0.2	-0.1	0	0.3	-0.2	-0.1	0.2	-0.1	-0.4	0	-0.1
F0F1 ATP synthase subunit C [Campylobacter jejuni subsp. doylei 269.97]	gi|153951147	0.1		-0.1	0		0	-1.8		0	-1.3		0
F0F1 ATP synthase subunit delta [Campylobacter jejuni subsp. jejuni 81-176]	gi|121612819	0	-0.4	0	-0.1	-0.2	-0.2	0.2	-0.2	-0.3	0	-0.3	-0.2
F0F1 ATP synthase subunit epsilon [Campylobacter jejuni subsp. jejuni 81-176]	gi|121613437	0.2	0	0.1	0	0	0	0.2	0	0.1	0.1	0	0.1
F0F1 ATP synthase subunit gamma [Campylobacter jejuni subsp. jejuni NCTC 11168]	gi|218561787	0.1	0.1	0.3	0.2	0.1	0.4	-0.3	0.3	0.4	0.1	-0.1	0.5
FAD-dependent thymidylate synthase [Campylobacter jejuni subsp. jejuni 81-176]	gi|121613393	0.1	0	0.1	0	-0.1	-0.1	0.1	-0.1	0	0.1	-0.1	0
ferredoxin [Campylobacter jejuni subsp. jejuni NCTC 11168]	gi|218561992	0.5	0.2	0.1	0.3	0	0	-0.7	-0.1	-0.2	0	-0.2	0.4
ferric receptor CfrA [Campylobacter jejuni RM1221]	gi|57237601		0	-0.4		0.1	0.1		-0.1	-0.6		0	-0.8
ferric receptor CfrA [Campylobacter jejuni subsp. jejuni ICDCCJ07001]	gi|315124277		-0.2	-0.4		0	0		0	-0.6		-0.1	-0.3
ferric uptake regulation protein [Campylobacter jejuni subsp. jejuni 81116]	gi|157414695	0.5	0.1	0	0	0	-0.1	0.6	0	0.1	0.6	0	0.1
ferrochelatase [Campylobacter jejuni subsp. jejuni NCTC 11168]	gi|218562156	0.1	0.1	0.5	0.2	0.2	0.2	0.4	-0.2	0.3	0.5	0.2	0.4
fibronectin domain-containing lipoprotein [Campylobacter jejuni subsp. jejuni NCTC 11168]	gi|218562891	0.2	0	0	0.1	0.1	0.2	0.1	0.1	0.1	0.3	0.3	0.1
fibronectin/fibrinogen-binding protein [Campylobacter jejuni subsp. jejuni NCTC 11168]	gi|218562958	0.1	0	0	0	0	0	0.3	0	0	-0.1	-0.4	0
fibronectin-binding protein [Campylobacter jejuni subsp. jejuni 81-176]	gi|121612147	0.5	0.1	-0.3	-0.1	-0.2	0	0.1	0	-0.1	0.2	0.3	-0.1
FKBP-type peptidyl-prolyl cis-trans isomerase SlyD [Campylobacter jejuni subsp. jejuni 81-176]	gi|121613510	0.1	0.1	0.3	-0.1	0	0	0.1	0	0	0.2	0.1	0.3
flagellar assembly protein FliW [Campylobacter jejuni subsp. doylei 269.97]	gi|153952492	-0.1	0.1	-0.2	0	0	0	0.3	0	-0.1	0	0.1	0.1
flagellar assembly protein H [Campylobacter jejuni subsp. jejuni 81-176]	gi|121613227	0.2	0.1	0.1	0	0	-0.2	0	-0.2	0	-0.2	-0.2	0
flagellar basal body L-ring protein [Campylobacter jejuni subsp. jejuni 81116]	gi|157414975	0.4	-0.3	0.5	0.2	0	0.1	-0.6	-0.1	0.3	-0.2	0	0.7
flagellar basal body P-ring protein [Campylobacter jejuni subsp. jejuni NCTC 11168]	gi|218563065	0.2	0.1	0.1	-0.1	0	0	0.3	0.2	0	0.2	0.2	0.3
flagellar basal body rod modification protein [Campylobacter jejuni subsp. jejuni 81-176]	gi|121613172	0.1	0.8	0.1	0	0.1	-0.1	-0.3	0.6	0.1	0.3	0.8	0.4
flagellar basal body rod protein FlgG [Campylobacter jejuni subsp. jejuni 81116]	gi|157414985	0	0.1	-0.1	0	0	0	0.2	-0.1	-0.1	0	0.1	0.1
flagellar basal body-associated protein FliL [Campylobacter jejuni subsp. jejuni 81116]	gi|157415641	0.3	0.5	0.8	0.1	0.3	0.4	-0.4	0.6	0.9	0.2	0.5	0.9
flagellar biosynthesis protein FlhA [Campylobacter jejuni subsp. jejuni 81-176]	gi|121613700	0	0.2	0.3	-0.2	0	0.1	-0.5	0	0.4	-0.3	-0.4	0.4
flagellar biosynthesis protein FlhB [Campylobacter jejuni subsp. jejuni 81-176]	gi|121613536	0.1	-0.3	0	0	0	0	1.5	0	-0.1	1.4	-0.1	-0.2
flagellar biosynthesis protein FliP [Campylobacter jejuni subsp. jejuni 81116]	gi|157415087	-0.2	-0.1	-0.1	0	0	0	0.2	-0.3	0	0.1	-0.6	0
flagellar biosynthesis regulator FlhF [Campylobacter jejuni subsp. jejuni 81116]	gi|157414378	0.3	0.3	0.3	0	0.2	0.2	0.3	0.2	0.2	0.2	0.3	0.3
flagellar biosynthesis sigma factor [Campylobacter jejuni subsp. jejuni NCTC 11168]	gi|218561746	-0.1	0.1	0.5	0.2	0.1	0.1	-0.2	0.1	0.4	-0.4	-0.2	-0.1
flagellar capping protein [Campylobacter jejuni subsp. jejuni 81116]	gi|157414829	1.3	0	0.4	-0.1	-0.3	0	0	-0.2	0.1	-0.4	-1.1	-0.9
flagellar hook protein FlgE [Campylobacter jejuni subsp. doylei 269.97]	gi|153951692	-0.2	0	-0.2	-0.2	-0.1	-0.2	-1.5	0.1	-0.2	-1	0	-0.2
flagellar hook protein FlgE [Campylobacter jejuni subsp. jejuni 81116]	gi|157415947	-0.1	0.1	0.3	0	0.1	0.1	-1	0.1	0.3	-0.8	0.1	0.3
flagellar hook-associated protein FlgK [Campylobacter jejuni subsp. jejuni 81116]	gi|157415691	0.8	-0.1	1.7	0	0	0	-1.6	0	1.7	-0.9	-0.1	2.7
flagellar hook-basal body protein FliE [Campylobacter jejuni subsp. jejuni NCTC 11168]	gi|218562178	0.2		0.2	0		0	0.3		0.2	-0.6		-0.2
flagellar motor protein MotA [Campylobacter jejuni subsp. jejuni NCTC 11168]	gi|218561996	0.3	0.3	0.5	0.1	0.1	0.2	0.2	0.4	0.4	0.2	0.4	0.5
flagellar motor protein MotB [Campylobacter jejuni subsp. jejuni NCTC 11168]	gi|218561995	0.5	0	0.2	-0.1	0.1	0.1	0.7	0.2	0.1	0.7	0.2	0.2
flagellar motor switch protein [Campylobacter jejuni subsp. jejuni 81116]	gi|157414648	0.1	0	0.1	0	0	0	-0.8	0	0.1	-0.6	-0.2	0.2
flagellar motor switch protein FliM [Campylobacter jejuni subsp. doylei 269.97]	gi|153951200	0.1	0.2	0.2	0	0	0	0.2	0	0.1	0.2	0.1	0.2
flagellar motor switch protein FliY [Campylobacter jejuni subsp. jejuni NCTC 11168]	gi|218561744	0.2	0.1	-0.1	0	0	0	0.1	0	0.1	0.1	-0.1	-0.1
flagellar motor switch protein G [Campylobacter jejuni subsp. jejuni 81116]	gi|157414616	-0.2	-0.2	0.1	0	0	0	-0.4	0	0	-0.2	-0.3	0
flagellar MS-ring protein [Campylobacter jejuni subsp. jejuni 81-176]	gi|121612614	0.1	-0.3	0.2	0.1	0.1	0	-0.4	-0.1	0.1	-0.1	-0.3	0.1
flagellar protein FlaG [Campylobacter jejuni subsp. jejuni 81116]	gi|157414828	1.6	0.1	0.6	0	0	0	-0.5	0	0.2	-2.2	-2.2	-2.8
flagellar protein FliS [Campylobacter jejuni subsp. jejuni 81-176]	gi|121612919	1.5	0.7	0.8	-0.2	0	0	-0.5	0.2	0	-0.7	-0.6	-0.9
flagellar protein, putative [Campylobacter jejuni subsp. jejuni 81-176]	gi|121612383	-0.2	-0.1	0	0	0	0	-0.2	0	-0.1	-0.1	0.1	-0.1
flagellin [Campylobacter jejuni RM1221]	gi|57238729	0.7	0.3	0.3	0	0.2	0.1	0.8	0.4	0.2	0.8	0.8	0.5
flagellin [Campylobacter jejuni subsp. doylei 269.97]	gi|153951910	0.1	0	0.2	0.1	0.1	0.1	-0.3	0	-0.1	-0.1	0.5	1.2
flagellin [Campylobacter jejuni subsp. jejuni NCTC 11168]	gi|218562948	0.7	0.7	0.4	0	0.2	-0.1	0.5	0.4	0.3	1.7	2	1.8
flagellin modification protein A [Campylobacter jejuni subsp. jejuni NCTC 11168]	gi|218562942	0.2	-0.1	0	-0.1	0	0	-0.1	0	0	0.2	0.1	0.1
flagellin modification protein, PseA [Campylobacter jejuni subsp. jejuni 81-176]	gi|121613681	0.2	-0.4	0	-0.2	-0.2	0.2	-0.2	-0.1	0.1	0.3	0.6	0.7
flagellin subunit protein FlaC [Campylobacter jejuni subsp. jejuni 81116]	gi|157415007	0.8	0.3	0.5	0	0	0	0.2	-0.2	-0.1	-0.4	-0.3	-0.4
flagellum-specific ATP synthase [Campylobacter jejuni subsp. doylei 269.97]	gi|153951633	0.1	0.2	0.3	0	0	0.1	-0.4	0	0.3	-0.2	0.1	0.3
flavodoxin FldA [Campylobacter jejuni subsp. jejuni 81116]	gi|157415619	0.2	0.1	0.4	-0.3	0.2	0.3	0.5	0.3	0.4	0.1	0.4	0.4
flavodoxin-like fold domain-containing protein [Campylobacter jejuni subsp. jejuni 81-176]	gi|121612448	0.3	-0.2	0	0	0	0	-0.1	0	0	0	-0.1	-0.1
flippase [Campylobacter jejuni subsp. jejuni NCTC 11168]	gi|218562744	-0.1	-0.3	-0.1	0	0	0	-0.1	-0.1	0	0.3	-0.1	0.1
FolB domain-containing protein [Campylobacter jejuni subsp. jejuni 81-176]	gi|121612949	-0.1		0.1	0		0	-0.6		-0.1	-0.3		0
folC bifunctional protein [Campylobacter jejuni subsp. jejuni 81-176]	gi|121612183	0.1	0	-0.1	0	0	0	-0.2	-0.1	-0.2	-0.1	-0.2	0.1
formate dehydrogenase accessory protein [Campylobacter jejuni subsp. jejuni NCTC 11168]	gi|218563108	0.1	-0.2	0	0	-0.2	0.1	0	-0.3	0.1	-0.1	0.1	0.1
formate dehydrogenase large subunit [Campylobacter jejuni subsp. jejuni NCTC 11168]	gi|218563111	0.2	0.2	0.4	-0.1	0	0.2	-0.2	-0.2	0.4	0.9	0.1	0.4
formate dehydrogenase, cytochrome b subunit [Campylobacter jejuni subsp. jejuni 81-176]	gi|121612220	0.2	0	0	0	0	0	-1.2	-0.2	0	0.1	0.1	0.1
formate dehydrogenase, iron-sulfur subunit [Campylobacter jejuni subsp. jejuni 81116]	gi|157415732	0.1	0.2	0.3	-0.2	0	-0.2	-0.4	-0.1	-0.1	0.8	0	0.2
formyltetrahydrofolate deformylase [Campylobacter jejuni subsp. doylei 269.97]	gi|153951464	0.1	0.1	0.2	0	0	0	-0.1	0	0	-0.1	0	0.1
fructose-1,6-bisphosphatase [Campylobacter jejuni subsp. jejuni NCTC 11168]	gi|218562468	0.4	0.2	0.2	0	0	0	-0.5	0	0.1	-0.2	0.1	0
fructose-bisphosphate aldolase [Campylobacter jejuni subsp. jejuni NCTC 11168]	gi|218562248	0.5	0	-0.2	-0.1	-0.3	-0.2	0.4	0	-0.1	0.2	0	-0.2
fumarate hydratase [Campylobacter jejuni subsp. jejuni NCTC 11168]	gi|218562973	0.3	-0.1	0.2	-0.2	-0.1	0	0.4	-0.1	0	0.6	0	0.1
fumarate reductase [Campylobacter jejuni subsp. jejuni 81116]	gi|157414704	0.5	0.2	0.3	0.3	0.3	0.3	0.4	0.3	0.1	0.2	0.2	0.3
fumarate reductase cytochrome b-556 subunit [Campylobacter jejuni subsp. jejuni 81116]	gi|157414703	-0.2	-0.1	0	0	0	0	-1.5	0.1	0	-0.7	0	0.1
fumarate reductase iron-sulfur subunit [Campylobacter jejuni subsp. jejuni 81116]	gi|157414705	0	-0.2	0.1	0	0	0	-0.2	-0.1	0.1	-0.1	-0.1	0.2
fumarylacetoacetate hydrolase family protein [Campylobacter jejuni subsp. jejuni 81-176]	gi|121612391	0.6	0.5	0.2	0	0	0	0	0	0	0.1	0.2	0.2
galactosyltransferase [Campylobacter jejuni subsp. jejuni NCTC 11168]	gi|218562738	0.3	-0.1	0	0	0	0	-0.7	0	0	-0.2	-0.1	-0.1
GalNAc transferase [Campylobacter jejuni subsp. jejuni NCTC 11168]	gi|218562741	0.3	-0.1	0.1	0	0	0	0	0	0.1	0.2	-0.1	0.2
GalNAc transferase [Campylobacter jejuni subsp. jejuni NCTC 11168]	gi|218562739	-0.1	0.2	-0.2	-0.1	0	-0.1	0.4	0.1	-0.2	0.6	0.2	-0.2
GalNAc transferase/polymerase [Campylobacter jejuni subsp. jejuni NCTC 11168]	gi|218562743	-0.2	0	0	0	0	0	-0.5	0	0	-0.2	-0.1	0
gamma-glutamyl kinase [Campylobacter jejuni subsp. jejuni 81-176]	gi|121612918	0.1	-0.2	0	0	0	0	-2.5	-0.1	0	-1.5	0	0
gamma-glutamyl phosphate reductase [Campylobacter jejuni subsp. jejuni NCTC 11168]	gi|218562210	0.1	0	0	0	0	0	0.1	0.1	0.1	0.1	0	0
GatB/Yqey family protein [Campylobacter jejuni subsp. jejuni NCTC 11168]	gi|218562224	0.6	0.1	0	0.1	0	0	0.7	0.1	0	0.7	0.1	0
GDP-L-fucose synthetase [Campylobacter jejuni subsp. jejuni NCTC 11168]	gi|218563032	0.1	-0.1	-0.3	0	-0.1	-0.2	-0.5	-0.1	0	-0.3	-0.1	0
general glycosylation pathway protein [Campylobacter jejuni subsp. doylei 269.97]	gi|153952487	0.7	-0.2	0	0.2	0	0	-1	-0.1	0	-0.3	0.1	0
general glycosylation pathway protein [Campylobacter jejuni subsp. jejuni 81116]	gi|157415388	-0.1	-0.2	-0.1	0	0	0	-0.3	0	-0.1	0.1	-0.3	-0.1
general glycosylation pathway protein [Campylobacter jejuni subsp. jejuni 81-176]	gi|121613626	-0.1	-0.2	0	0	0	0	-0.1	-0.1	0	0.1	-0.2	0
general secretory pathway protein D [Campylobacter jejuni subsp. jejuni 81-176]	gi|121613593	0.4	-0.2	-0.1	0	0	0	0.1	-0.2	-0.1	0.2	0	0.1
general secretory pathway protein E [Campylobacter jejuni subsp. jejuni 81-176]	gi|121612612	-0.1	0	0.2	0	0	0	0.1	0.1	0.1	-0.1	-0.1	0.2
geranyltranstransferase [Campylobacter jejuni subsp. doylei 269.97]	gi|153952306	0.5	0	0.3	-0.1	0	0	-0.3	0.1	0.2	-0.2	0	0.1
glucosamine--fructose-6-phosphate aminotransferase [Campylobacter jejuni subsp. jejuni 81-176]	gi|121613200	0	0.2	0.3	-0.3	0.3	0.2	0	0.2	0.2	0.1	0.2	0.2
glucose-6-phosphate isomerase [Campylobacter jejuni subsp. jejuni 81-176]	gi|121612886	0	0	0.2	0	0	0	-0.2	-0.1	0	0	-0.1	0.1
glucosyltransferase [Campylobacter jejuni subsp. jejuni NCTC 11168]	gi|218562759	-0.1	0	0.1	0	0	0	-1.2	0.1	0	-1	-0.1	0
glutamate racemase [Campylobacter jejuni subsp. doylei 269.97]	gi|153952642	0.3	0	0.1	0	0	0	0.2	0.1	0.1	0.3	-0.2	0.1
glutamate synthase large subunit [Campylobacter jejuni subsp. jejuni NCTC 11168]	gi|218561700	1.1	0.3	0.8	0.2	0	0.3	2	1.9	0.8	0.2	-0.2	0.4
glutamate synthase subunit beta [Campylobacter jejuni subsp. jejuni NCTC 11168]	gi|218561702	0.2	0.2	0.2	-0.1	-0.2	-0.2	1.5	1.9	0.3	-0.4	-0.4	-0.1
glutamate-1-semialdehyde aminotransferase [Campylobacter jejuni subsp. jejuni 81-176]	gi|121613210	0.3	0.2	0.5	0.2	0.1	0.2	0.6	0.1	0.3	0.5	0.5	0.6
glutamine binding periplasmic protein [Campylobacter jejuni subsp. jejuni NCTC 11168]	gi|218562445	0.2	-0.1	0	0	0.1	0.1	-0.4	0.1	0	-0.1	0	0
glutamine synthetase [Campylobacter jejuni subsp. jejuni NCTC 11168]	gi|218562338	0.8	-0.2	0.3	0	0	0	1.2	2.2	0.5	-1	-0.8	0
glutamine synthetase, type I [Campylobacter jejuni subsp. jejuni 81116]	gi|157414986	0.8	-0.2	0.6	0	0	0	-1.4	2.4	0.9	-2.7	-0.3	-0.2
glutamine transport ATP-binding protein [Campylobacter jejuni subsp. jejuni NCTC 11168]	gi|218562522	0.1	0.1	0.2	0	0	0	-0.1	-0.1	0.1	0.1	-0.1	0
glutamylglutaminyl-tRNA synthetase [Campylobacter jejuni subsp. jejuni 81-176]	gi|121612680	0.1	0.3	0.2	0	0	0	-0.1	0.3	0.2	0.1	0.3	0
glutamylglutaminyl-tRNA synthetase [Campylobacter jejuni subsp. jejuni NCTC 11168]	gi|218562473	0.3	0.3	0.5	0.2	0.2	0	-0.3	0.3	0.4	0	0.2	0.4
glutamyl-tRNA reductase [Campylobacter jejuni subsp. jejuni 81-176]	gi|121612724	-0.2	0	0.1	0	0	-0.1	-0.1	-0.1	-0.1	-0.3	-0.2	0.1
glutamyl-tRNA synthetase [Campylobacter jejuni subsp. jejuni 81116]	gi|157415551	0.1	0	-0.1	-0.2	-0.1	-0.1	-0.3	0	-0.2	-0.3	-0.1	-0.2
glutathionylspermidine synthase [Campylobacter jejuni subsp. jejuni NCTC 11168]	gi|218562030	0.4	-0.4	-0.2	0.2	0	-0.2	0.1	-0.2	-0.2	0	0	-0.1
glyceraldehyde 3-phosphate dehydrogenase A [Campylobacter jejuni subsp. jejuni 81-176]	gi|121612463	0.3	0.2	0.1	0.2	0	0	0.3	0.2	0.1	0.4	0.3	0.1
glycerol-3-phosphate acyltransferase PlsX [Campylobacter jejuni subsp. jejuni NCTC 11168]	gi|218561988	0.1	0.1	0.2	0	0	0	0.3	0	0.2	0.2	-0.1	0.1
glycolate oxidase subunit D [Campylobacter jejuni subsp. jejuni NCTC 11168]	gi|218562825	0	0.1	-0.1	-0.1	-0.1	-0.1	0	0	0	-0.1	-0.1	0
glycosyltransferase [Campylobacter jejuni subsp. jejuni NCTC 11168]	gi|218562750	0.4	0.1	0.3	0	0	0	-0.2	-0.1	0	0.3	-0.2	0.2
glycosyltransferase [Campylobacter jejuni subsp. jejuni NCTC 11168]	gi|218562751	-0.2	-0.4	-0.2	0	0	0	-0.6	0	0	-0.1	-0.2	-0.3
glycosyltransferase [Campylobacter jejuni subsp. jejuni NCTC 11168]	gi|218562752	-0.5		0	0		0	2.5		-0.2	1.9		-0.1
[truncated: 883 more rows]
