# Supplementary material for: The CJIE1 prophage of Campylobacter jejuni affects protein expression in growth media with and without bile salts
Source: BMC Microbiol. 2014 Mar 19;14:70. doi: 10.1186/1471-2180-14-70 (PMC4004267; doi:10.1186/1471-2180-14-70)
Supplement: Additional file 3 — Experiment 2 data from Scaffold. [file 1471-2180-14-70-S3.xlsx]

## Sheet: Campy_2425vs2426_Dec7_12
#Scaffold, Q+ Samples View Report created on 12/07/2012 Displaying:Log2 Fold Change
Identified Proteins (1340)	Accession Number	Permutation Test (P-Value)	2425-MH1	2425-MH2	2425-MH3	2425 MH Average	Std Dev		2425-SD	2425-SD	2425-SD	2425 SD Average	Std Dev		2426-MH	2426-MH	2426-MH	2426 MH Average	Std Dev		2426-SD	2426-SD	2426-SD	2426 SD average	Std Dev
(3R)-hydroxymyristoyl-ACP dehydratase [Campylobacter jejuni subsp. jejuni 81-176]	gi|121613704	95% (< 0.0001)	0	0	0	0	0		-0.8	-0.5	-0.3	-0.533333	0.251661		0	-0.1	-0.3	-0.133333	0.152753		-0.8	-0.4	-0.4	-0.533333	0.23094
[NiFe] hydrogenase maturation protein HypF [Campylobacter jejuni subsp. jejuni 81-176]	gi|121613174	95% (0.026)	0	0	0	0	0		0.2	0.1	0.4	0.233333	0.152753		0	0.1	-0.2	-0.0333333	0.152753		-0.2	0.2	0.2	0.0666667	0.23094
00-2425 hotspot protein	ni|1000000001|	95% (< 0.0001)	0	0	0	0	0		0.6	1.1	0.3	0.666667	0.404145		-1.7	-3.1	-2.5	-2.43333	0.702377		-3.1	-0.7	-2.6	-2.13333	1.26623
1-(5-phosphoribosyl)-5-[(5-phosphoribosylamino)methylideneamino] imidazole-4-carboxamide isomerase [Campylobacter jejuni subsp. jejuni NCTC 11168 = ATCC 700819]	gi|218563190	75% (0.41)	-0.1	-0.1	-0.1	-0.1	1.69967e-17		-0.9	-0.6	0.1	-0.466667	0.51316		0.2	-0.1	-0.1	0	0.173205		-0.6	-0.6	-0.3	-0.5	0.173205
16S ribosomal RNA methyltransferase RsmE [Campylobacter jejuni subsp. doylei 269.97]	gi|153951044	75% (0.055)	0	0	0	0	0		0.2	0.7	0.1	0.333333	0.321455		0	0	0.3	0.1	0.173205		0.3	0.4	0	0.233333	0.208167
16S rRNA processing protein RimM [Campylobacter jejuni subsp. doylei 269.97]	gi|153951260	95% (0.00035)	0	0	0	0	0		0.3	0.5	0.5	0.433333	0.11547		0.3	0.1	0.1	0.166667	0.11547		0.3	0.8	0.5	0.533333	0.251661
1-acyl-sn-glycerol-3-phosphate acyltransferase, putative [Campylobacter jejuni subsp. jejuni 81-176]	gi|121612293	95% (0.00079)	0	0	0	0	0		0.8	0.7	0.4	0.633333	0.208167		0	0	0.2	0.0666667	0.11547		0.8	0.7	0.4	0.633333	0.208167
1-deoxy-D-xylulose 5-phosphate reductoisomerase [Campylobacter jejuni subsp. jejuni 81116]	gi|157415582	75% (0.077)	0	0	0.2	0.0666667	0.11547		-0.2	0.5	0.6	0.3	0.43589		0	0.5	-0.2	0.1	0.360555		-0.4	0.5	0.7	0.266667	0.585947
1-deoxy-D-xylulose-5-phosphate synthase [Campylobacter jejuni subsp. jejuni NCTC 11168 = ATCC 700819]	gi|218561980	95% (< 0.0001)	0	0	0	0	0		0.3	0.5	0.1	0.3	0.2		0.1	0.1	0.1	0.1	1.69967e-17		0.2	0.5	0.2	0.3	0.173205
2,3,4,5-tetrahydropyridine-2-carboxylate N-succinyltransferase [Campylobacter jejuni subsp. jejuni NCTC 11168 = ATCC 700819]	gi|218563194	95% (0.00095)	0	0	0	0	0		-0.2	-0.2	0.5	0.0333333	0.404145		0	0	0	0	0		-0.4	-0.3	-0.1	-0.266667	0.152753
2-acyl-glycerophospho-ethanolamine acyltransferase [Campylobacter jejuni subsp. jejuni NCTC 11168 = ATCC 700819]	gi|218562557	95% (< 0.0001)	-0.1	-0.1	-0.1	-0.1	1.69967e-17		0.4	0.3	0.3	0.333333	0.057735		0	-0.2	-0.2	-0.133333	0.11547		0.2	0.2	0	0.133333	0.11547
2-dehydro-3-deoxyphosphooctonate aldolase [Campylobacter jejuni subsp. jejuni NCTC 11168 = ATCC 700819]	gi|218562042	95% (< 0.0001)	0	0	0	0	0		-0.6	-0.8	-0.1	-0.5	0.360555		0.1	0	-0.1	0	0.1		-0.4	-0.5	-0.2	-0.366667	0.152753
2-hydroxyacid dehydrogenase [Campylobacter jejuni subsp. jejuni NCTC 11168 = ATCC 700819]	gi|218562031	95% (< 0.0001)	0	0	0	0	0		-0.5	-0.7	-0.6	-0.6	0.1		0.1	0.1	0.6	0.266667	0.288675		-0.1	-0.6	0	-0.233333	0.321455
2-isopropylmalate synthase [Campylobacter jejuni subsp. jejuni 81-176]	gi|121612265	95% (< 0.0001)	0	0	0	0	0		-0.1	-0.3	-0.1	-0.166667	0.11547		-0.1	0.1	0	0	0.1		-0.3	-0.6	-0.4	-0.433333	0.152753
2-oxoglutarate-acceptor oxidoreductase subunit OorA [Campylobacter jejuni subsp. jejuni 81116]	gi|157414817	95% (< 0.0001)	0	0	0.2	0.0666667	0.11547		-0.4	-0.4	0	-0.266667	0.23094		-0.2	0.5	0.7	0.333333	0.472582		0.4	-0.3	0.2	0.1	0.360555
2-oxoglutarate-acceptor oxidoreductase subunit OorB [Campylobacter jejuni subsp. doylei 269.97]	gi|153952478	95% (< 0.0001)	0	0.1	0	0.0333333	0.057735		-0.2	-0.3	0.1	-0.133333	0.208167		0.1	0.3	0.9	0.433333	0.416333		0.6	-0.2	0.3	0.233333	0.404145
2-oxoglutarate-acceptor oxidoreductase subunit OorC [Campylobacter jejuni subsp. doylei 269.97]	gi|153951531	0% (0.71)	0	0	0.1	0.0333333	0.057735		0	-0.2	0.6	0.133333	0.416333		0.1	0.6	0.8	0.5	0.360555		0.7	-0.2	0.6	0.366667	0.493288
2-oxoglutarate-acceptor oxidoreductase subunit OorD [Campylobacter jejuni subsp. jejuni 81-176]	gi|121612357	0% (0.24)	0	0	0	0	0		-0.1	-0.1	0	-0.0666667	0.057735		0.1	0.2	1.2	0.5	0.608276		0.8	0.2	0.1	0.366667	0.378594
30S ribosomal protein S1 [Campylobacter jejuni subsp. jejuni NCTC 11168 = ATCC 700819]	gi|218562513	95% (< 0.0001)	0.1	0.1	0	0.0666667	0.057735		0.6	0.9	0.8	0.766667	0.152753		0.1	0	0	0.0333333	0.057735		0.5	1.1	0.5	0.7	0.34641
30S ribosomal protein S10 [Campylobacter jejuni subsp. jejuni 81-176]	gi|121613565	75% (0.036)	0	0	0	0	0		0.2	0.3	-0.2	0.1	0.264575		0.1	-0.2	-0.1	-0.0666667	0.152753		0.2	0.3	-0.2	0.1	0.264575
30S ribosomal protein S11 [Campylobacter jejuni subsp. jejuni 81-176]	gi|121612731	0% (0.081)	0	0	0	0	0		0.6	0.7	0	0.433333	0.378594		0	-0.1	-0.1	-0.0666667	0.057735		0.4	0.7	0	0.366667	0.351188
30S ribosomal protein S12 [Campylobacter jejuni subsp. jejuni 81-176]	gi|121613664	95% (0.00100)	0	0	0	0	0		0.6	0.6	0.2	0.466667	0.23094		0.2	-0.2	0	0	0.2		0.6	0.7	0.3	0.533333	0.208167
30S ribosomal protein S13 [Campylobacter jejuni subsp. doylei 269.97]	gi|153951257	95% (0.00096)	-0.2	-0.2	-0.2	-0.2	3.39935e-17		0.1	0.3	-0.2	0.0666667	0.251661		-0.1	-0.2	-0.3	-0.2	0.1		-0.1	0.3	-0.2	0	0.264575
30S ribosomal protein S15 [Campylobacter jejuni subsp. jejuni 81-176]	gi|121612863	0% (0.95)	0	0	0	0	0		-0.1	0.1	0.1	0.0333333	0.11547		0.1	0	-0.1	0	0.1		-0.1	0.1	0	0	0.1
30S ribosomal protein S16 [Campylobacter jejuni subsp. jejuni 81-176]	gi|121612199	95% (0.027)	0.1	0	0	0.0333333	0.057735		0.5	0.9	0.2	0.533333	0.351188		0.6	-0.1	-0.3	0.0666667	0.472582		0.4	1.1	-0.1	0.466667	0.602771
30S ribosomal protein S17 [Campylobacter jejuni subsp. jejuni 81-176]	gi|121612262	95% (< 0.0001)	0	0	0	0	0		0.5	0.9	0.2	0.533333	0.351188		0.2	0	-0.2	0	0.2		0.4	0.9	0.1	0.466667	0.404145
30S ribosomal protein S18 [Campylobacter jejuni subsp. jejuni 81-176]	gi|121613108	95% (< 0.0001)	0	0	0	0	0		0.4	0.6	0.2	0.4	0.2		0.1	-0.2	0	-0.0333333	0.152753		0.3	0.7	0	0.333333	0.351188
30S ribosomal protein S19 [Campylobacter jejuni subsp. jejuni 81-176]	gi|121613627	0% (0.12)	0	0	0	0	0		-0.3	0	-0.1	-0.133333	0.152753		0.1	-0.1	-0.3	-0.1	0.2		-0.2	0.2	-0.2	-0.0666667	0.23094
30S ribosomal protein S2 [Campylobacter jejuni subsp. jejuni 81-176]	gi|121613320	95% (< 0.0001)	0	0	0.1	0.0333333	0.057735		0.9	0.7	0.6	0.733333	0.152753		0.1	-0.2	0	-0.0333333	0.152753		0.5	0.8	0	0.433333	0.404145
30S ribosomal protein S20 [Campylobacter jejuni subsp. jejuni NCTC 11168 = ATCC 700819]	gi|218563200	75% (0.013)	0	0	0	0	0		0.4	0.5	0	0.3	0.264575		0.1	-0.1	0	0	0.1		0.5	0.7	-0.2	0.333333	0.472582
30S ribosomal protein S21 [Campylobacter fetus subsp. fetus 82-40]	gi|118474985	95% (0.00026)	0	0	0	0	0		0.5	0.6	0.3	0.466667	0.152753		0.1	-0.2	-0.1	-0.0666667	0.152753		0.3	0.6	-0.1	0.266667	0.351188
30S ribosomal protein S3 [Campylobacter jejuni subsp. jejuni 81-176]	gi|121612744	95% (< 0.0001)	0	0	0	0	0		0.8	0.9	0.4	0.7	0.264575		0.1	-0.1	-0.1	-0.0333333	0.11547		0.4	0.9	0	0.433333	0.450925
30S ribosomal protein S4 [Campylobacter jejuni subsp. jejuni 81-176]	gi|121612243	95% (< 0.0001)	-0.1	-0.2	-0.1	-0.133333	0.057735		0.5	0.8	0.4	0.566667	0.208167		0.1	-0.1	-0.2	-0.0666667	0.152753		0.4	0.8	0.1	0.433333	0.351188
30S ribosomal protein S5 [Campylobacter jejuni subsp. jejuni 81-176]	gi|121612804	95% (< 0.0001)	0	0	0	0	0		0.7	0.8	0.2	0.566667	0.321455		0.1	-0.1	-0.1	-0.0333333	0.11547		0.3	0.8	-0.1	0.333333	0.450925
30S ribosomal protein S6 [Campylobacter jejuni subsp. jejuni 81-176]	gi|121612432	0% (0.14)	0	0	0	0	0		-0.3	0.1	-0.2	-0.133333	0.208167		0.2	-0.1	-0.2	-0.0333333	0.208167		-0.5	0.2	-0.5	-0.266667	0.404145
30S ribosomal protein S7 [Campylobacter jejuni subsp. jejuni 81-176]	gi|121612104	95% (0.00012)	0	-0.1	0.2	0.0333333	0.152753		0.1	0.3	0	0.133333	0.152753		0	0	-0.3	-0.1	0.173205		0.1	0.4	0	0.166667	0.208167
30S ribosomal protein S8 [Campylobacter jejuni subsp. jejuni 81-176]	gi|121612996	95% (< 0.0001)	0.1	0	0	0.0333333	0.057735		0.6	0.6	0.2	0.466667	0.23094		0.1	-0.2	-0.1	-0.0666667	0.152753		0.4	0.7	0	0.366667	0.351188
30S ribosomal protein S9 [Campylobacter jejuni subsp. jejuni 81-176]	gi|121613604	95% (< 0.0001)	0	0	0	0	0		0.6	0.7	0	0.433333	0.378594		0.1	-0.1	-0.2	-0.0666667	0.152753		0.5	0.8	-0.1	0.4	0.458258
3-dehydroquinate dehydratase [Campylobacter jejuni subsp. jejuni 81-176]	gi|121612990	75% (0.53)	0	0.1	0	0.0333333	0.057735		-0.4	-0.4	-0.1	-0.3	0.173205		0.2	0	0.3	0.166667	0.152753		-0.4	-0.2	-0.1	-0.233333	0.152753
3-dehydroquinate synthase [Campylobacter jejuni subsp. jejuni NCTC 11168 = ATCC 700819]	gi|218562624	95% (< 0.0001)	0	0	0	0	0		-0.1	-0.3	-0.2	-0.2	0.1		0.1	0.3	0.4	0.266667	0.152753		0.1	-0.3	0.3	0.0333333	0.305505
3-deoxy-D-manno-octulosonic-acid transferase [Campylobacter jejuni subsp. jejuni NCTC 11168 = ATCC 700819]	gi|218562346	0% (0.065)	-0.1	-0.1	-0.1	-0.1	1.69967e-17		1.2	1	0.5	0.9	0.360555		0	0.2	0.4	0.2	0.2		1	1.1	-0.3	0.6	0.781025
3-deoxy-manno-octulosonate cytidylyltransferase [Campylobacter jejuni subsp. jejuni 81-176]	gi|121612623	95% (< 0.0001)	0	0	0	0	0		-0.4	-0.6	0.1	-0.3	0.360555		0	-0.1	0	-0.0333333	0.057735		-0.6	-0.4	-0.4	-0.466667	0.11547
3-isopropylmalate dehydrogenase [Campylobacter jejuni subsp. jejuni 81-176]	gi|121613629	95% (0.00058)	0	0	0	0	0		-0.5	-0.9	0.1	-0.433333	0.503322		-0.2	0	0.2	0	0.2		-0.5	-0.8	-0.1	-0.466667	0.351188
3-ketoacyl-(acyl-carrier-protein) reductase [Campylobacter jejuni subsp. jejuni NCTC 11168 = ATCC 700819]	gi|218562093	75% (0.29)	0.3	0.2	0.1	0.2	0.1		0	-0.1	0.3	0.0666667	0.208167		0.4	0.2	-0.2	0.133333	0.305505		-0.3	0.2	-0.1	-0.0666667	0.251661
3-methyl-2-oxobutanoate hydroxymethyltransferase [Campylobacter jejuni subsp. jejuni 81116]	gi|157414595	95% (< 0.0001)	0	0.1	0	0.0333333	0.057735		-0.3	-0.8	-0.2	-0.433333	0.321455		-0.2	-0.1	-0.1	-0.133333	0.057735		-0.4	-0.9	-0.1	-0.466667	0.404145
3-octaprenyl-4-hydroxybenzoate carboxy-lyase [Campylobacter jejuni subsp. jejuni ICDCCJ07001]	gi|315124068	95% (< 0.0001)	0	0	0	0	0		-0.1	0.1	0.4	0.133333	0.251661		0.1	0	0	0.0333333	0.057735		-0.2	0.1	-0.1	-0.0666667	0.152753
3-octaprenyl-4-hydroxybenzoate carboxy-lyase [Campylobacter jejuni subsp. jejuni NCTC 11168 = ATCC 700819]	gi|218562396	0% (0.60)	0	-0.3	0	-0.1	0.173205		0.6	0.1	-0.3	0.133333	0.450925		-0.4	0.1	0.7	0.133333	0.550757		0.7	0.1	-0.1	0.233333	0.416333
3-oxoacyl-(acyl carrier protein) synthase II [Campylobacter jejuni subsp. jejuni NCTC 11168 = ATCC 700819]	gi|218562100	95% (< 0.0001)	0	0.1	0	0.0333333	0.057735		-0.6	-0.7	-0.3	-0.533333	0.208167		0.1	0.1	0.2	0.133333	0.057735		-0.5	-0.5	-0.2	-0.4	0.173205
3-oxoacyl-(acyl carrier protein) synthase III [Campylobacter jejuni subsp. jejuni 81-176]	gi|121613632	75% (0.12)	0	0.1	0.1	0.0666667	0.057735		-0.2	-0.3	0.2	-0.1	0.264575		0	0	0.5	0.166667	0.288675		-0.1	-0.4	0	-0.166667	0.208167
3-oxoacyl-(acyl carrier protein) synthase III [Campylobacter jejuni subsp. jejuni 81-176]	gi|121613165	95% (0.00028)	0	0	0	0	0		-0.6	-0.2	-0.3	-0.366667	0.208167		0.4	0	0.2	0.2	0.2		-0.3	0	-0.2	-0.166667	0.152753
3-phosphoshikimate 1-carboxyvinyltransferase [Campylobacter jejuni subsp. jejuni NCTC 11168 = ATCC 700819]	gi|218562515	95% (< 0.0001)	0	0	0	0	0		-0.6	-0.5	0	-0.366667	0.321455		0	0.1	0	0.0333333	0.057735		-0.6	-0.4	-0.1	-0.366667	0.251661
4-diphosphocytidyl-2-C-methyl-D-erythritol kinase [Campylobacter jejuni subsp. jejuni IA3902]	gi|384448352	95% (0.00065)	0	0	0	0	0		-0.4	-0.4	0.2	-0.2	0.34641		-0.1	-0.2	-0.1	-0.133333	0.057735		-0.5	-0.6	-0.4	-0.5	0.1
4-hydroxy-3-methylbut-2-en-1-yl diphosphate synthase [Campylobacter jejuni subsp. jejuni 81-176]	gi|121612967	95% (0.0019)	0.2	0	0	0.0666667	0.11547		-0.2	0.3	0.5	0.2	0.360555		0	0.1	0.2	0.1	0.1		0.1	0.4	0.4	0.3	0.173205
4-hydroxy-3-methylbut-2-enyl diphosphate reductase [Campylobacter jejuni subsp. jejuni 81-176]	gi|121612663	95% (0.0050)	0	0	0	0	0		0.1	0.2	0.2	0.166667	0.057735		0.2	-0.1	0.2	0.1	0.173205		0.1	0.3	-0.1	0.1	0.2
4-hydroxythreonine-4-phosphate dehydrogenase [Campylobacter jejuni subsp. jejuni 81-176]	gi|121612245	0% (0.062)	0	0	0	0	0		-0.2	0.1	0	-0.0333333	0.152753		0	0.2	0.2	0.133333	0.11547		-0.2	0	-0.1	-0.1	0.1
4-methyl-5(beta-hydroxyethyl)-thiazole monophosphate synthesis protein [Campylobacter jejuni subsp. jejuni NCTC 11168 = ATCC 700819]	gi|218562519	75% (0.32)	0	-0.1	-0.1	-0.0666667	0.057735		-0.8	-0.9	0.3	-0.466667	0.665833		-0.3	0.1	0.1	-0.0333333	0.23094		-0.6	-1.1	-0.3	-0.666667	0.404145
4-oxalocrotonate tautomerase family protein [Campylobacter jejuni subsp. jejuni 81-176]	gi|121612329	95% (0.035)	0	0	0	0	0		-1.4	-1.7	-0.5	-1.2	0.6245		-0.3	0.1	-0.6	-0.266667	0.351188		-1.1	-1.6	-0.5	-1.06667	0.550757
50S ribosomal protein L1 [Campylobacter jejuni subsp. jejuni 81-176]	gi|121612670	0% (0.99)	0	0.1	0	0.0333333	0.057735		-0.1	0.1	-0.2	-0.0666667	0.152753		0	-0.2	-0.1	-0.1	0.1		0	0.1	-0.1	0	0.1
50S ribosomal protein L10 [Campylobacter jejuni subsp. jejuni 81-176]	gi|121612441	0% (0.24)	0.2	0.3	0.2	0.233333	0.057735		0.3	0.3	0.1	0.233333	0.11547		0.2	0.2	0.2	0.2	3.39935e-17		0.2	0.5	-0.1	0.2	0.3
50S ribosomal protein L11 [Campylobacter jejuni subsp. jejuni 81-176]	gi|121613479	0% (0.051)	0	0	0	0	0		-0.1	0	0.1	0	0.1		0	-0.1	-0.2	-0.1	0.1		-0.1	0.2	-0.1	0	0.173205
50S ribosomal protein L13 [Campylobacter jejuni subsp. jejuni 81-176]	gi|121612364	95% (< 0.0001)	0	-0.1	0	-0.0333333	0.057735		0.6	0.7	0.2	0.5	0.264575		0.1	0	-0.1	0	0.1		0.4	0.7	0	0.366667	0.351188
50S ribosomal protein L14 [Campylobacter jejuni subsp. jejuni 81-176]	gi|121612746	95% (< 0.0001)	0	0	0	0	0		0.5	0.7	0.1	0.433333	0.305505		0	-0.2	-0.1	-0.1	0.1		0.4	0.6	-0.1	0.3	0.360555
50S ribosomal protein L15 [Campylobacter jejuni subsp. jejuni 81-176]	gi|121613463	95% (< 0.0001)	0	0	0	0	0		0.4	0.5	0	0.3	0.264575		0.1	-0.1	-0.1	-0.0333333	0.11547		0.3	0.4	-0.1	0.2	0.264575
50S ribosomal protein L16 [Campylobacter jejuni subsp. jejuni 81-176]	gi|121613671	95% (0.00014)	0.1	0	0.1	0.0666667	0.057735		0.2	0.2	0	0.133333	0.11547		0.2	0	0	0.0666667	0.11547		0.2	0.4	0.1	0.233333	0.152753
50S ribosomal protein L17 [Campylobacter jejuni subsp. jejuni 81-176]	gi|121613440	75% (0.038)	0	0	0	0	0		0.3	0.4	0	0.233333	0.208167		0.2	0	-0.1	0.0333333	0.152753		0.3	0.5	0	0.266667	0.251661
50S ribosomal protein L18 [Campylobacter jejuni subsp. jejuni 81-176]	gi|121613716	95% (< 0.0001)	0	0	0	0	0		0.4	0.6	0.3	0.433333	0.152753		0.3	0	-0.1	0.0666667	0.208167		0.1	0.6	0	0.233333	0.321455
50S ribosomal protein L19 [Campylobacter jejuni subsp. jejuni NCTC 11168 = ATCC 700819]	gi|218562353	95% (< 0.0001)	0	0	0	0	0		0.7	0.8	0.3	0.6	0.264575		0.1	-0.1	-0.1	-0.0333333	0.11547		0.5	0.7	0	0.4	0.360555
50S ribosomal protein L2 [Campylobacter jejuni subsp. jejuni 81-176]	gi|121612340	95% (0.00010)	-0.1	0	0.1	0	0.1		0.6	0.7	0.2	0.5	0.264575		0.1	0.2	-0.1	0.0666667	0.152753		0.3	0.5	0.2	0.333333	0.152753
50S ribosomal protein L20 [Campylobacter jejuni subsp. jejuni 81-176]	gi|121613523	95% (< 0.0001)	0	0	0	0	0		0.3	0.5	0.2	0.333333	0.152753		0.2	-0.1	-0.3	-0.0666667	0.251661		0.2	0.4	0.2	0.266667	0.11547
50S ribosomal protein L21 [Campylobacter jejuni subsp. jejuni 81-176]	gi|121612829	95% (< 0.0001)	-0.2	-0.2	-0.2	-0.2	3.39935e-17		0.1	0.6	0	0.233333	0.321455		0.1	-0.1	-0.5	-0.166667	0.305505		-0.2	0.6	0	0.133333	0.416333
50S ribosomal protein L22 [Campylobacter jejuni subsp. jejuni 81116]	gi|157415924	95% (0.0015)	0	0	0	0	0		0.8	0.5	2.2	1.16667	0.907377		0.2	0.8	0	0.333333	0.416333		0.5	0.6	1.1	0.733333	0.321455
50S ribosomal protein L23 [Campylobacter jejuni subsp. jejuni 81-176]	gi|121613281	0% (0.16)	0	0	0	0	0		-0.2	0	-0.3	-0.166667	0.152753		0.2	-0.1	0.1	0.0666667	0.152753		0	0.2	-0.4	-0.0666667	0.305505
50S ribosomal protein L24 [Campylobacter jejuni subsp. jejuni 81-176]	gi|121613673	95% (< 0.0001)	0	0	0	0	0		-0.5	-0.2	-0.2	-0.3	0.173205		0.1	-0.2	-0.1	-0.0666667	0.152753		-0.5	-0.1	-0.4	-0.333333	0.208167
50S ribosomal protein L25/general stress protein Ctc [Campylobacter jejuni subsp. doylei 269.97]	gi|153950943	95% (0.00039)	0	0	0.1	0.0333333	0.057735		0.2	0.4	0.1	0.233333	0.152753		0	0	0	0	0		0.1	0.3	-0.1	0.1	0.2
50S ribosomal protein L27 [Campylobacter jejuni subsp. jejuni 81-176]	gi|121613378	75% (0.030)	0	0	0	0	0		-0.1	-0.1	0.2	0	0.173205		-0.1	-0.1	0	-0.0666667	0.057735		0	0.1	-0.1	0	0.1
50S ribosomal protein L28 [Campylobacter jejuni subsp. jejuni 81-176]	gi|121613410	75% (0.020)	0	0	0	0	0		0	0.2	-0.1	0.0333333	0.152753		0	-0.3	0.1	-0.0666667	0.208167		0.1	0.4	-0.1	0.133333	0.251661
50S ribosomal protein L29 [Campylobacter jejuni subsp. jejuni 81-176]	gi|121612974	95% (0.00100)	0	0	0	0	0		-0.4	-0.2	-0.3	-0.3	0.1		0.1	-0.1	0	0	0.1		-0.3	-0.1	-0.5	-0.3	0.2
50S ribosomal protein L3 [Campylobacter jejuni subsp. jejuni 81-176]	gi|121613090	95% (< 0.0001)	-0.2	0	0	-0.0666667	0.11547		0.6	0.6	0.1	0.433333	0.288675		-0.1	-0.1	-0.2	-0.133333	0.057735		0.4	0.5	0	0.3	0.264575
50S ribosomal protein L32 [Campylobacter jejuni subsp. jejuni 81-176]	gi|121613299	0% (0.65)	0	0	0	0	0		-0.3	0.1	0	-0.0666667	0.208167		0.1	-0.3	0	-0.0666667	0.208167		-0.2	0.3	0	0.0333333	0.251661
50S ribosomal protein L35 [Campylobacter jejuni subsp. jejuni 81-176]	gi|121612551	0% (0.44)	0	0	0	0	0		-0.3	0.1	-0.3	-0.166667	0.23094		0.2	0	-0.2	0	0.2		-0.2	0.4	-0.1	0.0333333	0.321455
50S ribosomal protein L4 [Campylobacter jejuni subsp. jejuni NCTC 11168 = ATCC 700819]	gi|218563292	95% (< 0.0001)	-0.1	-0.1	-0.1	-0.1	1.69967e-17		0.5	0.5	0.2	0.4	0.173205		0	0	-0.4	-0.133333	0.23094		0.1	0.4	0	0.166667	0.208167
50S ribosomal protein L5 [Campylobacter jejuni subsp. jejuni 81-176]	gi|121613307	95% (0.00095)	-0.1	0	-0.1	-0.0666667	0.057735		0.5	0.1	-0.2	0.133333	0.351188		-0.2	0	-0.1	-0.1	0.1		0.2	0.1	-0.2	0.0333333	0.208167
50S ribosomal protein L6 [Campylobacter jejuni subsp. jejuni 81-176]	gi|121612149	95% (0.00017)	0	0	0	0	0		0.2	0.5	-0.1	0.2	0.3		0.1	-0.3	-0.1	-0.1	0.2		0.1	0.4	-0.1	0.133333	0.251661
50S ribosomal protein L7/L12 [Campylobacter jejuni subsp. jejuni NCTC 11168 = ATCC 700819]	gi|218562132	95% (< 0.0001)	-0.1	0	0.2	0.0333333	0.152753		-0.5	-0.2	-0.3	-0.333333	0.152753		0	-0.1	-0.3	-0.133333	0.152753		-0.2	0.1	-0.4	-0.166667	0.251661
50S ribosomal protein L9 [Campylobacter jejuni subsp. jejuni NCTC 11168 = ATCC 700819]	gi|218562309	95% (< 0.0001)	-0.1	-0.1	-0.1	-0.1	1.69967e-17		-0.7	-0.5	-0.3	-0.5	0.2		0.1	0	-0.1	0	0.1		-0.6	-0.4	-0.4	-0.466667	0.11547
5-methyltetrahydropteroyltriglutamate--homocysteine methyltransferase [Campylobacter jejuni subsp. jejuni 81116]	gi|157415465	95% (< 0.0001)	0	0	0	0	0		-0.8	-1.3	-0.7	-0.933333	0.321455		0.1	0.4	0.6	0.366667	0.251661		-0.7	-1.1	-0.2	-0.666667	0.450925
5'-methylthioadenosine/S-adenosylhomocysteine nucleosidase [Campylobacter jejuni subsp. jejuni 81-176]	gi|121613059	95% (< 0.0001)	0	0	0	0	0		-0.6	-0.9	-0.6	-0.7	0.173205		0	0.1	0.4	0.166667	0.208167		-0.3	-0.5	-0.2	-0.333333	0.152753
6,7-dimethyl-8-ribityllumazine synthase [Campylobacter jejuni subsp. jejuni 81-176]	gi|121613020	95% (< 0.0001)	0	0	0	0	0		-0.1	-0.2	-0.2	-0.166667	0.057735		0.1	-0.1	0.1	0.0333333	0.11547		-0.1	-0.3	-0.3	-0.233333	0.11547
6-pyruvoyl tetrahydrobiopterin synthase-like protein [Campylobacter jejuni subsp. jejuni 81-176]	gi|121612162	95% (< 0.0001)	0	0	0	0	0		-0.6	-0.6	-0.2	-0.466667	0.23094		0	0	0	0	0		-0.5	-0.4	-0.3	-0.4	0.1
7-alpha-hydroxysteroid dehydrogenase [Campylobacter jejuni subsp. jejuni 81-176]	gi|121613526	95% (< 0.0001)	-0.1	-0.1	-0.1	-0.1	1.69967e-17		-0.7	-0.6	-0.5	-0.6	0.1		-0.1	0	-0.1	-0.0666667	0.057735		-0.6	-0.6	-0.6	-0.6	0
7-cyano-7-deazaguanine reductase [Campylobacter jejuni subsp. jejuni 81-176]	gi|121613010	95% (< 0.0001)	0	0	0	0	0		-0.4	-0.4	-0.3	-0.366667	0.057735		0	0	0.1	0.0333333	0.057735		-0.3	-0.7	-0.3	-0.433333	0.23094
AAA family ATPase [Campylobacter jejuni subsp. jejuni NCTC 11168 = ATCC 700819]	gi|218562035	95% (< 0.0001)	0	-0.2	0	-0.0666667	0.11547		0.6	0.6	0.5	0.566667	0.057735		0.2	0.1	0.4	0.233333	0.152753		0.7	0.7	0.5	0.633333	0.11547
ABC transporter ATP-binding protein [Campylobacter jejuni subsp. doylei 269.97]	gi|153952448	95% (0.00100)	0	0	0	0	0		0.5	0.7	0.2	0.466667	0.251661		0	0.1	0.3	0.133333	0.152753		0.6	0.7	0.2	0.5	0.264575
ABC transporter ATP-binding protein [Campylobacter jejuni subsp. jejuni 81116]	gi|157415045	95% (< 0.0001)	0	0	0.2	0.0666667	0.11547		0.4	0.4	0.3	0.366667	0.057735		0.1	0.3	-0.2	0.0666667	0.251661		0.2	0.4	0.4	0.333333	0.11547
ABC transporter ATP-binding protein [Campylobacter jejuni subsp. jejuni NCTC 11168 = ATCC 700819]	gi|218562084	75% (0.0037)	0	0	0	0	0		-0.1	0	0.4	0.1	0.264575		0	0	-0.3	-0.1	0.173205		-0.2	-0.1	0.1	-0.0666667	0.152753
ABC transporter ATP-binding protein [Campylobacter jejuni subsp. jejuni NCTC 11168 = ATCC 700819]	gi|218562508	95% (< 0.0001)	-0.1	-0.1	-0.1	-0.1	1.69967e-17		0.3	0.4	0.3	0.333333	0.057735		0.1	-0.1	0.2	0.0666667	0.152753		0.4	0.7	0.4	0.5	0.173205
ABC transporter permease [Campylobacter jejuni subsp. jejuni NCTC 11168 = ATCC 700819]	gi|218563249	95% (< 0.0001)	0	0	0	0	0		0.7	0.4	0.6	0.566667	0.152753		0	-0.2	-0.3	-0.166667	0.152753		0	0.4	0.8	0.4	0.4
ABC transporter transmembrane protein [Campylobacter jejuni subsp. jejuni NCTC 11168 = ATCC 700819]	gi|218562258	95% (< 0.0001)	0	0	0	0	0		0.6	0.6	0.3	0.5	0.173205		0.1	0.2	0.1	0.133333	0.057735		0.3	0.5	0.4	0.4	0.1
ABC transporter, ATP-binding protein [Campylobacter jejuni subsp. jejuni 81116]	gi|157414944	95% (< 0.0001)	0	0	0	0	0		0.3	0.5	0.3	0.366667	0.11547		0.1	-0.3	-0.1	-0.1	0.2		0	0.5	-0.2	0.1	0.360555
ABC transporter, ATP-binding protein [Campylobacter jejuni subsp. jejuni 81-176]	gi|121612230	95% (< 0.0001)	0	0	0	0	0		0.3	0.2	0.6	0.366667	0.208167		0.1	-0.1	-0.2	-0.0666667	0.152753		-0.1	0	0.5	0.133333	0.321455
ABC transporter, ATP-binding protein [Campylobacter jejuni subsp. jejuni 81-176]	gi|121613354	95% (< 0.0001)	0	0	0	0	0		0.6	0.7	0.5	0.6	0.1		0.1	0.1	0.1	0.1	1.69967e-17		0.4	0.7	0.3	0.466667	0.208167
ABC transporter, periplasmic substrate-binding protein, putative [Campylobacter jejuni subsp. jejuni 81116]	gi|157415868	95% (< 0.0001)	0	0	0	0	0		0.7	0.7	0.4	0.6	0.173205		0	0.1	0.2	0.1	0.1		0.6	0.7	0.5	0.6	0.1
acetolactate synthase 3 catalytic subunit [Campylobacter jejuni subsp. jejuni 81116]	gi|157414856	0% (0.98)	0	0	0	0	0		-0.1	-0.1	0	-0.0666667	0.057735		0	-0.2	0.1	-0.0333333	0.152753		-0.1	-0.1	0	-0.0666667	0.057735
acetolactate synthase 3 regulatory subunit [Campylobacter jejuni subsp. jejuni 81-176]	gi|121613459	95% (0.012)	0	0	0	0	0		-0.2	-0.2	0.1	-0.1	0.173205		0	0.3	0.1	0.133333	0.152753		0	-0.2	0.4	0.0666667	0.305505
acetyl-CoA carboxylase carboxyltransferase subunit alpha [Campylobacter jejuni subsp. jejuni NCTC 11168 = ATCC 700819]	gi|218562101	95% (0.00019)	0	0.2	0	0.0666667	0.11547		0.2	0.1	0.5	0.266667	0.208167		0.1	0.2	0.1	0.133333	0.057735		0.1	0.1	0.2	0.133333	0.057735
acetyl-CoA carboxylase subunit A [Campylobacter jejuni subsp. jejuni 81-176]	gi|121613650	95% (0.00061)	0	0	0	0	0		-0.3	0	-0.1	-0.133333	0.152753		-0.1	-0.1	-0.3	-0.166667	0.11547		-0.3	-0.3	-0.2	-0.266667	0.057735
acetyl-CoA carboxylase subunit beta [Campylobacter jejuni subsp. jejuni NCTC 11168 = ATCC 700819]	gi|218561808	95% (< 0.0001)	0	0	0	0	0		0.4	0.6	0.6	0.533333	0.11547		0.2	0.2	0	0.133333	0.11547		0.2	0.4	0.4	0.333333	0.11547
acetyl-CoA carboxylase, biotin carboxyl carrier protein [Campylobacter jejuni subsp. jejuni 81-176]	gi|121613228	75% (1.00)	0	0.2	-0.3	-0.0333333	0.251661		-0.3	-0.4	-0.5	-0.4	0.1		0.4	-0.1	-0.3	0	0.360555		-0.5	-0.6	-0.6	-0.566667	0.057735
acetyl-CoA synthetase [Campylobacter jejuni subsp. jejuni 81-176]	gi|121613338	95% (< 0.0001)	0.1	0	0	0.0333333	0.057735		0.4	0.4	0	0.266667	0.23094		0	0.1	1.4	0.5	0.781025		1.3	0.4	1	0.9	0.458258
acetylglutamate kinase [Campylobacter jejuni subsp. jejuni NCTC 11168 = ATCC 700819]	gi|218561890	75% (0.24)	0.1	0.1	0.1	0.1	1.69967e-17		0.3	0.3	0.2	0.266667	0.057735		0.2	0	0.1	0.1	0.1		0.3	0.3	0	0.2	0.173205
acetylornithine aminotransferase [Campylobacter jejuni subsp. jejuni 81-176]	gi|121613570	95% (< 0.0001)	0	0	0	0	0		-0.4	-0.4	-0.2	-0.333333	0.11547		0.1	0.1	-0.1	0.0333333	0.11547		-0.4	-0.2	-0.2	-0.266667	0.11547
acetyltransferase [Campylobacter jejuni subsp. jejuni 81-176]	gi|121612506	95% (< 0.0001)	0	0	0	0	0		-0.5	-0.9	0	-0.466667	0.450925		0.2	0	-0.1	0.0333333	0.152753		-0.6	-0.7	-0.5	-0.6	0.1
acetyltransferase [Campylobacter jejuni subsp. jejuni 81-176]	gi|121613415	95% (0.00100)	0	0	0	0	0		-0.8	-0.7	0.2	-0.433333	0.550757		0.1	-0.1	0	0	0.1		-0.5	-0.6	0	-0.366667	0.321455
acetyltransferase [Campylobacter jejuni subsp. jejuni 81-176]	gi|121612697	0% (0.066)	0	0		0	0		-0.1	-0.5		-0.3	0.282843		-0.3		-0.1	-0.2	0.141421		-0.4	-0.4		-0.4	0
acidic periplasmic protein [Campylobacter jejuni subsp. jejuni NCTC 11168 = ATCC 700819]	gi|218562082	0% (0.33)	0	0	0	0	0		0.4	-0.4	0	0	0.4		0	-0.2	0.5	0.1	0.360555		0.1	-0.7	0.9	0.1	0.8
ackA gene product [Campylobacter jejuni subsp. jejuni S3]	gi|384443065	95% (< 0.0001)	0	0	0	0	0		-0.7	-0.7	0.4	-0.333333	0.635085		-3.4	-3.6	-3.1	-3.36667	0.251661		-2.7	-3.7	-1.7	-2.7	1
AcrB/AcrD/AcrF family protein [Campylobacter jejuni subsp. jejuni 81-176]	gi|121613194	95% (< 0.0001)	0	0	0	0	0		0.6	0.4	0.2	0.4	0.2		0.1	0.3	0.2	0.2	0.1		0.4	0.5	0.5	0.466667	0.057735
acyl carrier protein [Campylobacter jejuni subsp. jejuni 81-176]	gi|121612665	95% (< 0.0001)	0	0	0	0	0		-0.9	-1.5	-0.4	-0.933333	0.550757		0.1	0	-0.2	-0.0333333	0.152753		-0.9	-1.3	-0.5	-0.9	0.4
acyl carrier protein [Campylobacter jejuni subsp. jejuni NCTC 11168 = ATCC 700819]	gi|218562910	95% (< 0.0001)	0	0	0	0	0		-1	-1	0.1	-0.633333	0.635085		0	-0.2	-0.2	-0.133333	0.11547		-0.7	-0.9	-0.4	-0.666667	0.251661
acylneuraminate cytidylyltransferase [Campylobacter jejuni subsp. jejuni NCTC 11168 = ATCC 700819]	gi|218562922	75% (0.12)	0	0	0	0	0		-1.7	-1.3	-0.8	-1.26667	0.450925		-0.3	0	-1.5	-0.6	0.793725		-0.4	-1.3	-0.5	-0.733333	0.493288
adenine phosphoribosyltransferase [Campylobacter jejuni subsp. jejuni 81-176]	gi|121613579	95% (< 0.0001)	0	0	0	0	0		-0.4	-0.2	0	-0.2	0.2		0.1	0.1	0	0.0666667	0.057735		-0.5	-0.6	-0.2	-0.433333	0.208167
adenosylmethionine--8-amino-7-oxononanoate transaminase [Campylobacter jejuni subsp. jejuni 81116]	gi|157414604	95% (< 0.0001)	0	0	0	0	0		-0.7	-0.8	0	-0.5	0.43589		0	0	-0.2	-0.0666667	0.11547		-1.1	-0.7	-0.4	-0.733333	0.351188
adenylate kinase [Campylobacter jejuni subsp. jejuni 81-176]	gi|121613132	95% (< 0.0001)	0	0	0	0	0		-0.9	-0.9	-0.2	-0.666667	0.404145		0.1	0	-0.1	0	0.1		-0.7	-0.7	-0.6	-0.666667	0.057735
adenylosuccinate lyase [Campylobacter jejuni subsp. jejuni 81-176]	gi|121612216	95% (0.00081)	0	-0.1	0	-0.0333333	0.057735		-0.6	-0.7	-0.5	-0.6	0.1		0.1	0.1	-0.1	0.0333333	0.11547		-0.6	-0.5	-0.4	-0.5	0.1
adenylosuccinate lyase [Campylobacter jejuni subsp. jejuni NCTC 11168 = ATCC 700819]	gi|218563000	0% (0.99)	0	0	0	0	0		0.6	-0.6	-0.1	-0.0333333	0.602771		0.1	0.2	-0.3	0	0.264575		0.1	-0.6	-0.2	-0.233333	0.351188
adenylosuccinate synthetase [Campylobacter jejuni subsp. jejuni 81-176]	gi|121612533	95% (< 0.0001)	0	0	0	0	0		-0.3	-0.3	0.3	-0.1	0.34641		0	0	0.2	0.0666667	0.11547		-0.1	-0.2	-0.2	-0.166667	0.057735
adenylylsulfate kinase [Campylobacter jejuni subsp. jejuni NCTC 11168 = ATCC 700819]	gi|218563019	95% (< 0.0001)	0	0	0	0	0		0.4	0.4	0.4	0.4	6.7987e-17		0.2	0.2	0.1	0.166667	0.057735		0.3	0.5	0.3	0.366667	0.11547
ADP-glyceromanno-heptose 6-epimerase [Campylobacter jejuni subsp. jejuni NCTC 11168 = ATCC 700819]	gi|218562763	95% (< 0.0001)	0	0	0	0	0		-0.6	-0.7	-0.3	-0.533333	0.208167		0	0	-0.4	-0.133333	0.23094		-0.7	-0.6	-0.3	-0.533333	0.208167
alanine racemase [Campylobacter jejuni subsp. jejuni NCTC 11168 = ATCC 700819]	gi|218562525	95% (0.00094)	0.1	0.1	0.1	0.1	1.69967e-17		0	-0.3	-0.1	-0.133333	0.152753		0.3	0.2	0.4	0.3	0.1		0.1	0.4	0.1	0.2	0.173205
alanyl-tRNA synthetase [Campylobacter jejuni subsp. jejuni NCTC 11168 = ATCC 700819]	gi|218562159	95% (0.00033)	0	0	0	0	0		0.3	0.2	0.1	0.2	0.1		-0.1	0	-0.1	-0.0666667	0.057735		0	0	0.2	0.0666667	0.11547
aldA gene product [Campylobacter jejuni subsp. jejuni S3]	gi|384442822	95% (< 0.0001)	0	0	0	0	0		-0.5	-1.1	-0.2	-0.6	0.458258		0.1	0.3	0.3	0.233333	0.11547		-0.2	-0.9	0.6	-0.166667	0.750555
alkyl hydroperoxide reductase [Vibrio vulnificus CMCP6]	gi|27363920	95% (0.034)	0	0		0	0		-0.5	-1.1		-0.8	0.424264		-0.3		-0.1	-0.2	0.141421		-0.4	-1.2		-0.8	0.565685
allophanate hydrolase subunit 2 [Campylobacter jejuni subsp. jejuni NCTC 11168 = ATCC 700819]	gi|218563136	95% (< 0.0001)	0	0	0	0	0		-0.1	-0.6	0	-0.233333	0.321455		0	0.1	0.9	0.333333	0.493288		0.4	-0.3	0.5	0.2	0.43589
alpha-2,3 sialyltransferase [Campylobacter jejuni subsp. jejuni NCTC 11168 = ATCC 700819]	gi|218562754	95% (< 0.0001)	0	0	0	0	0		0.4	0	0.5	0.3	0.264575		-0.1	0	-0.2	-0.1	0.1		0.1	-0.1	-0.1	-0.0333333	0.11547
altronate hydrolase [Campylobacter jejuni subsp. doylei 269.97]	gi|153952668	0% (0.94)	0		0	0	0			-0.5	0.6	0.05	0.777817		0.2	0.1		0.15	0.0707107			-0.4	0.7	0.15	0.777817
amidohydrolase [Campylobacter jejuni subsp. jejuni NCTC 11168 = ATCC 700819]	gi|218562256	95% (< 0.0001)	0	0	0	0	0		-0.6	-0.7	-0.3	-0.533333	0.208167		0	0	-0.3	-0.1	0.173205		-0.7	-0.6	-0.4	-0.566667	0.152753
amidophosphoribosyltransferase [Campylobacter jejuni subsp. jejuni 81-176]	gi|121613314	95% (< 0.0001)	0	0	0	0	0		-0.2	-0.2	-0.1	-0.166667	0.057735		0.1	-0.1	-0.1	-0.0333333	0.11547		-0.3	0	-0.2	-0.166667	0.152753
amino acid ABC transporter, ATP-binding protein [Campylobacter jejuni subsp. doylei 269.97]	gi|153951757	95% (0.00030)	0	0	0	0	0		0.4	0.3	0.1	0.266667	0.152753		0.1	0.1	0.1	0.1	1.69967e-17		0.1	0.3	0.3	0.233333	0.11547
amino acid ABC transporter, ATP-binding protein PEB1 [Campylobacter jejuni subsp. jejuni 81-176]	gi|121612723	95% (0.00032)	0.1	0.1	0.1	0.1	1.69967e-17		1	0.7	0.6	0.766667	0.208167		0.1	0.4	1.4	0.633333	0.680686		1.5	0.6	1	1.03333	0.450925
amino acid ABC transporter, permease protein PEB1 [Campylobacter jejuni subsp. jejuni 81-176]	gi|121612211	95% (< 0.0001)	0	0	0	0	0		0.7	0.8	-0.1	0.466667	0.493288		0.1	0.4	1	0.5	0.458258		1.3	0.8	1	1.03333	0.251661
amino acid activating enzyme [Campylobacter jejuni subsp. jejuni NCTC 11168 = ATCC 700819]	gi|218562918	95% (< 0.0001)	0	0	0	0	0		-0.2	-0.2	0.3	-0.0333333	0.288675		0.1	0	-0.1	0	0.1		-0.3	-0.1	-0.3	-0.233333	0.11547
amino acid transporter [Campylobacter jejuni subsp. jejuni NCTC 11168 = ATCC 700819]	gi|218563214	95% (< 0.0001)	-0.1	-0.1	-0.1	-0.1	1.69967e-17		0.6	0.6	0.3	0.5	0.173205		-0.2	-0.8	0.6	-0.133333	0.702377		0.8	0.5	0.5	0.6	0.173205
amino-acid ABC transporter ATP-binding protein [Campylobacter jejuni subsp. jejuni NCTC 11168 = ATCC 700819]	gi|218562124	75% (0.049)	0	0	0	0	0		0.1	0.1	-0.1	0.0333333	0.11547		0.1	0.1	-0.2	0	0.173205		-0.3	0	-0.1	-0.133333	0.152753
amino-acid transport protein [Campylobacter jejuni subsp. jejuni NCTC 11168 = ATCC 700819]	gi|218562523	75% (0.067)	0	0	0	0	0		-0.4	-0.2	0.3	-0.1	0.360555		0	0.1	0.3	0.133333	0.152753		-0.1	-0.2	0.3	0	0.264575
amino-acid transporter periplasmic solute-binding protein [Campylobacter jejuni subsp. jejuni NCTC 11168 = ATCC 700819]	gi|218562598	95% (< 0.0001)	0.1	0	0.2	0.1	0.1		0	-0.7	-0.1	-0.266667	0.378594		0.2	0.6	0.9	0.566667	0.351188		0.6	-0.2	1.3	0.566667	0.750555
aminodeoxychorismate lyase family protein [Campylobacter jejuni subsp. jejuni NCTC 11168 = ATCC 700819]	gi|218562181	95% (0.00034)	0	0	0	0	0		0.4	0.5	0.4	0.433333	0.057735		0	0.5	0.1	0.2	0.264575		0.3	0.5	0.9	0.566667	0.305505
aminotransferase [Campylobacter jejuni subsp. jejuni NCTC 11168 = ATCC 700819]	gi|218563040	95% (< 0.0001)	0	0	0	0	0		-0.3	-0.6	0	-0.3	0.3		-2	-0.1	-2.5	-1.53333	1.26623		-2.3	-2	-1.8	-2.03333	0.251661
aminotransferase [Campylobacter jejuni subsp. jejuni NCTC 11168 = ATCC 700819]	gi|218563041	75% (0.70)	0.2	0.3	0.2	0.233333	0.057735		0.1	0.6	0.6	0.433333	0.288675		2	0.1	0.9	1	0.953939		0.6	1.4	0.8	0.933333	0.416333
aminotransferase [Campylobacter jejuni subsp. jejuni NCTC 11168 = ATCC 700819]	gi|218562419	95% (< 0.0001)	-0.1	-0.2	-0.1	-0.133333	0.057735		0.8	0.5	0.2	0.5	0.3		-0.1	0	-0.3	-0.133333	0.152753		0.6	0.4	0.4	0.466667	0.11547
anaerobic C4-dicarboxylate transporter [Campylobacter jejuni subsp. jejuni 81-176]	gi|121612823	95% (< 0.0001)	0	0	0	0	0		0.6	1.3	0.6	0.833333	0.404145		0.1	-0.5	0.2	-0.0666667	0.378594		0.6	1.2	0.5	0.766667	0.378594
anaerobic C4-dicarboxylate transporter [Campylobacter jejuni subsp. jejuni NCTC 11168 = ATCC 700819]	gi|218561769	95% (< 0.0001)	0	0	0	0	0		0.7	2.2	0.2	1.03333	1.04083		0.7	1.2	1.5	1.13333	0.404145		2	2.9	1.6	2.16667	0.665833
ankyrin repeat-containing periplasmic protein [Campylobacter jejuni subsp. jejuni NCTC 11168 = ATCC 700819]	gi|218562462	95% (0.026)	0	0	0	0	0		-0.9	-0.7	-0.4	-0.666667	0.251661		0.2	0.2	-4	-1.2	2.42487		-2.6	-0.5	-1.7	-1.6	1.05357
ansA gene product [Campylobacter jejuni subsp. jejuni S3]	gi|384442383	0% (0.54)	0	0	0	0	0		-0.1	-0.2	0.1	-0.0666667	0.152753		-0.3	0	0.1	-0.0666667	0.208167		-0.2	-0.3	0.2	-0.1	0.264575
anthranilate synthase component I [Campylobacter jejuni subsp. jejuni 81-176]	gi|121612335	95% (< 0.0001)	0	0	0	0	0		-0.3	-0.3	-0.2	-0.266667	0.057735		0.2	-0.2	-0.5	-0.166667	0.351188		-0.7	-0.3	-0.8	-0.6	0.264575
anthranilate synthase component II [Campylobacter jejuni subsp. jejuni 81-176]	gi|121612640	75% (0.73)	0.1	0.1	0	0.0666667	0.057735		0.2	-0.1	-0.2	-0.0333333	0.208167		0.3	-0.1	-0.5	-0.1	0.4		-0.2	-0.1	-0.5	-0.266667	0.208167
anti-oxidant AhpCTSA family protein [Campylobacter jejuni subsp. jejuni 81-176]	gi|121613748	95% (< 0.0001)	0.1	-0.1	0.1	0.0333333	0.11547		-1.2	-1.2	-0.2	-0.866667	0.57735		0.3	0.2	-0.4	0.0333333	0.378594		-1.4	-1.3	0	-0.9	0.781025
anti-oxidant AhpCTSA family protein [Campylobacter jejuni subsp. jejuni 81-176]	gi|121612655	95% (0.011)	0	0	0	0	0		-0.1	-0.2	0.2	-0.0333333	0.208167		-0.1	-0.1	-0.1	-0.1	1.69967e-17		-0.3	-0.4	0	-0.233333	0.208167
apolipoprotein N-acyltransferase [Campylobacter jejuni subsp. jejuni 81-176]	gi|121613544	75% (0.034)	-0.2	0	-0.1	-0.1	0.1		0.8	1.3	0.3	0.8	0.5		0.9	0.3	-0.1	0.366667	0.503322		0.7	1.4	0.2	0.766667	0.602771
AraC family transcriptional regulator [Campylobacter jejuni subsp. jejuni 81-176]	gi|121612987	95% (0.021)	0	0	0	0	0		0.4	0.3	0.5	0.4	0.1		0	0	-0.5	-0.166667	0.288675		-0.2	0.3	0.5	0.2	0.360555
arginine decarboxylase [Campylobacter jejuni subsp. jejuni NCTC 11168 = ATCC 700819]	gi|218562392	75% (1.00)	0.1	0.1	0.1	0.1	1.69967e-17		-0.3	-0.5	0.1	-0.233333	0.305505		0.2	0.1	0.1	0.133333	0.057735		-0.3	-0.3	0	-0.2	0.173205
argininosuccinate lyase [Campylobacter jejuni subsp. jejuni PT14]	gi|407942327	95% (< 0.0001)	0	0	0	0	0		-0.5	-0.5	-0.3	-0.433333	0.11547		0	-0.1	0	-0.0333333	0.057735		-0.3	-0.5	-0.3	-0.366667	0.11547
argininosuccinate synthase [Campylobacter jejuni subsp. jejuni NCTC 11168 = ATCC 700819]	gi|218562310	95% (< 0.0001)	0	0	0	0	0		-0.2	-0.2	-0.1	-0.166667	0.057735		0	0.1	0.1	0.0666667	0.057735		-0.2	-0.2	0	-0.133333	0.11547
arginyl-tRNA synthetase [Campylobacter jejuni subsp. jejuni 81-176]	gi|121613183	95% (< 0.0001)	0	0	0	0	0		-0.4	-0.5	-0.4	-0.433333	0.057735		0.1	0.1	0	0.0666667	0.057735		-0.5	-0.4	-0.3	-0.4	0.1
aspartate alpha-decarboxylase [Campylobacter jejuni subsp. jejuni 81-176]	gi|121613391	95% (< 0.0001)	0	0	0	0	0		-0.8	-1.4	-0.6	-0.933333	0.416333		-0.1	-0.2	-0.2	-0.166667	0.057735		-0.8	-1.2	-0.3	-0.766667	0.450925
aspartate aminotransferase [Campylobacter jejuni subsp. jejuni NCTC 11168 = ATCC 700819]	gi|218561831	95% (< 0.0001)	0	0	0	0	0		-0.2	-0.3	0	-0.166667	0.152753		0.1	0.3	0.2	0.2	0.1		-0.2	-0.2	0.3	-0.0333333	0.288675
aspartate aminotransferase [Campylobacter jejuni subsp. jejuni NCTC 11168 = ATCC 700819]	gi|218562390	95% (0.0032)	0	0	0	0	0		-0.5	-0.9	0.3	-0.366667	0.61101		0.3	0.1	0.5	0.3	0.2		0	-0.5	0.2	-0.1	0.360555
aspartate ammonia-lyase [Campylobacter jejuni subsp. jejuni 81-176]	gi|121613732	95% (< 0.0001)	0	0	0	0	0		-0.5	-0.2	-0.8	-0.5	0.3		-0.1	-0.1	0.2	0	0.173205		-0.1	-0.2	-0.4	-0.233333	0.152753
aspartate carbamoyltransferase catalytic subunit [Campylobacter jejuni subsp. jejuni NCTC 11168 = ATCC 700819]	gi|218562712	95% (< 0.0001)	0	0	0	0	0		0.4	0.4	-0.2	0.2	0.34641		-1.6	-1.9	-1.6	-1.7	0.173205		-1.5	-1.4	-1.8	-1.56667	0.208167
aspartate kinase [Campylobacter jejuni subsp. jejuni PT14]	gi|407942017	95% (< 0.0001)	0	0	0	0	0		-0.6	-0.5	-0.2	-0.433333	0.208167		0.2	0.1	0	0.1	0.1		-0.5	-0.4	-0.2	-0.366667	0.152753
aspartate-semialdehyde dehydrogenase [Campylobacter jejuni subsp. jejuni NCTC 11168 = ATCC 700819]	gi|218562639	95% (< 0.0001)	0	0	0	0	0		-0.4	-0.8	-0.4	-0.533333	0.23094		-0.1	0.1	0.1	0.0333333	0.11547		-0.3	-0.6	-0.2	-0.366667	0.208167
aspartyl/glutamyl-tRNA amidotransferase subunit B [Campylobacter jejuni subsp. jejuni NCTC 11168 = ATCC 700819]	gi|218562809	95% (< 0.0001)	0	-0.1	0.2	0.0333333	0.152753		-0.6	-0.7	-0.2	-0.5	0.264575		0	0.2	-0.1	0.0333333	0.152753		-0.4	-0.4	-0.2	-0.333333	0.11547
aspartyl/glutamyl-tRNA amidotransferase subunit C [Campylobacter jejuni subsp. jejuni NCTC 11168 = ATCC 700819]	gi|218562056	95% (< 0.0001)	0	0	0	0	0		-1	-0.8	-0.6	-0.8	0.2		0.2	0	0	0.0666667	0.11547		-0.7	-0.6	-0.5	-0.6	0.1
aspartyl-tRNA synthetase [Campylobacter jejuni subsp. jejuni NCTC 11168 = ATCC 700819]	gi|218562290	95% (< 0.0001)	0	0	0	0	0		-0.3	-0.4	-0.2	-0.3	0.1		0.1	0	0.1	0.0666667	0.057735		-0.1	-0.2	-0.1	-0.133333	0.057735
ATP phosphoribosyltransferase [Campylobacter jejuni subsp. jejuni NCTC 11168 = ATCC 700819]	gi|218563186	75% (0.57)	0.1	0.1	0.1	0.1	1.69967e-17		-0.5	-0.4	0	-0.3	0.264575		0	0.3	-0.1	0.0666667	0.208167		-0.2	-0.4	0.2	-0.133333	0.305505
ATP/GTP binding protein [Campylobacter jejuni subsp. jejuni NCTC 11168 = ATCC 700819]	gi|218562070	95% (0.00026)	0.1	0.1	0.1	0.1	1.69967e-17		0.8	0.6	0.5	0.633333	0.152753		-0.2	0.1	0.4	0.1	0.3		0.8	0.6	0.6	0.666667	0.11547
ATP/GTP-binding protein [Campylobacter jejuni subsp. jejuni NCTC 11168 = ATCC 700819]	gi|218563195	95% (< 0.0001)	0	0	0	0	0		0.2	0.2	0.5	0.3	0.173205		0	-0.2	0.1	-0.0333333	0.152753		-0.1	0.2	0	0.0333333	0.152753
ATP/GTP-binding protein [Campylobacter jejuni subsp. jejuni NCTC 11168 = ATCC 700819]	gi|218562698	95% (< 0.0001)	0	0	0	0	0		0.7	0.7	0.4	0.6	0.173205		-0.1	0.2	0.3	0.133333	0.208167		0.5	0.6	0.4	0.5	0.1
ATPase [Campylobacter jejuni subsp. jejuni NCTC 11168 = ATCC 700819]	gi|218562428	95% (0.00100)	0.1	0.1	0.1	0.1	1.69967e-17		-0.1	0	-0.2	-0.1	0.1		0	0.1	0.1	0.0666667	0.057735		-0.2	0	-0.1	-0.1	0.1
ATP-dependent chaperone protein ClpB [Campylobacter jejuni subsp. jejuni 81-176]	gi|121613623	95% (< 0.0001)	0	0	0	0	0		0.2	0.3	-0.1	0.133333	0.208167		0.1	0.3	0.1	0.166667	0.11547		0.2	0.4	0.1	0.233333	0.152753
ATP-dependent Clp protease adaptor protein [Campylobacter jejuni subsp. jejuni NCTC 11168 = ATCC 700819]	gi|218562721	95% (< 0.0001)	0	0	0	0	0		-0.6	-0.9	-0.5	-0.666667	0.208167		0.1	-0.1	0	0	0.1		-0.7	-0.8	-0.7	-0.733333	0.057735
ATP-dependent Clp protease ATP-binding subunit [Campylobacter jejuni subsp. jejuni NCTC 11168 = ATCC 700819]	gi|218562722	95% (< 0.0001)	-0.2	-0.1	0.1	-0.0666667	0.152753		0.8	0.5	0.4	0.566667	0.208167		-0.1	0.1	0	0	0.1		0.4	0.4	0.2	0.333333	0.11547
ATP-dependent Clp protease proteolytic subunit [Campylobacter jejuni subsp. doylei 269.97]	gi|153951283	95% (< 0.0001)	0	0	0	0	0		-0.4	-0.4	0	-0.266667	0.23094		0	0.1	0.1	0.0666667	0.057735		-0.3	-0.3	0	-0.2	0.173205
ATP-dependent DNA helicase RecG [Campylobacter jejuni subsp. jejuni NCTC 11168 = ATCC 700819]	gi|218562119	95% (< 0.0001)	0	0	0	0	0		0.7	0.6	0.5	0.6	0.1		0	0.2	0.2	0.133333	0.11547		0.6	0.6	0.6	0.6	0
ATP-dependent DNA helicase, UvrD/REP family [Campylobacter jejuni subsp. jejuni IA3902]	gi|384448349	95% (< 0.0001)	0	0	0	0	0		0.6	1.2	0.4	0.733333	0.416333			-1.8	-1.5	-1.65	0.212132		-1.4	-0.7	-1.6	-1.23333	0.472582
ATP-dependent protease ATP-binding subunit ClpX [Campylobacter jejuni subsp. jejuni 81-176]	gi|121613694	95% (< 0.0001)	0	0	0	0	0		0.7	0.8	0.4	0.633333	0.208167		0.2	-0.1	-0.2	-0.0333333	0.208167		0.3	0.8	0.2	0.433333	0.321455
ATP-dependent protease ATP-binding subunit HslU [Campylobacter jejuni subsp. jejuni 81-176]	gi|121612676	95% (< 0.0001)	0.2	0.2	0.3	0.233333	0.057735		0.7	0.5	0.5	0.566667	0.11547		0.3	0.4	0.1	0.266667	0.152753		0.5	0.6	0.5	0.533333	0.057735
ATP-dependent protease La [Campylobacter jejuni subsp. jejuni 81116]	gi|157415334	95% (< 0.0001)	0	-0.2	0	-0.0666667	0.11547		0.6	0.6	0.5	0.566667	0.057735		0	0.1	-0.2	-0.0333333	0.152753		0.3	0.6	0.2	0.366667	0.208167
ATP-dependent protease peptidase subunit [Campylobacter jejuni subsp. jejuni NCTC 11168 = ATCC 700819]	gi|218562308	95% (< 0.0001)	0	0	0	0	0		-0.5	-0.4	-0.4	-0.433333	0.057735		0.3	0	-0.1	0.0666667	0.208167		-0.5	-0.3	-0.4	-0.4	0.1
bacterioferritin, putative [Campylobacter jejuni subsp. jejuni 81-176]	gi|121613494	95% (< 0.0001)	0.1	-0.1	-0.1	-0.0333333	0.11547		-0.8	-0.9	-0.5	-0.733333	0.208167		0.1	0.1	-0.1	0.0333333	0.11547		-0.8	-0.8	-0.2	-0.6	0.34641
bifunctional 2-C-methyl-D-erythritol 4-phosphate cytidylyltransferase/2-C-methyl-D-erythritol 2,4-cyclodiphosphate synthase protein [Campylobacter jejuni subsp. jejuni 81116]	gi|157415826	0% (0.47)	0	0	0	0	0		0.3	0.1	-0.1	0.1	0.2		0	0.1	0.4	0.166667	0.208167		0.2	0.2	0.4	0.266667	0.11547
bifunctional 3,4-dihydroxy-2-butanone 4-phosphate synthase/GTP cyclohydrolase II protein [Campylobacter jejuni subsp. jejuni 81-176]	gi|121612493	95% (< 0.0001)	0	0	0	0	0		-0.6	-0.7	-0.3	-0.533333	0.208167		0	0	0.2	0.0666667	0.11547		-0.3	-0.6	-0.3	-0.4	0.173205
bifunctional aconitate hydratase 2/2-methylisocitrate dehydratase [Campylobacter jejuni subsp. jejuni NCTC 11168 = ATCC 700819]	gi|218562463	95% (< 0.0001)	0	0	0.2	0.0666667	0.11547		-0.1	-0.8	-0.4	-0.433333	0.351188		0	0.5	1.5	0.666667	0.763763		0.7	-0.3	0.5	0.3	0.52915
bifunctional adhesin/ABC transporter aspartate/glutamate-binding protein [Campylobacter jejuni subsp. jejuni 81-176]	gi|121613532	95% (< 0.0001)	0.1	0	0.1	0.0666667	0.057735		-0.8	-1	-0.6	-0.8	0.2		-0.1	0.2	1.3	0.466667	0.737111		0.5	-1	0.8	0.1	0.964365
bifunctional beta-1,4-N-acetylgalactosaminyltransferase/CMP-Neu5Ac synthase [Campylobacter jejuni subsp. jejuni NCTC 11168 = ATCC 700819]	gi|218562757	95% (< 0.0001)	0	0	0	0	0		0.5	0.6	0.5	0.533333	0.057735		-0.1	0.1	-0.1	-0.0333333	0.11547		0.2	0.6	0.2	0.333333	0.23094
bifunctional N-acetylglucosamine-1-phosphate uridyltransferase/glucosamine-1-phosphate acetyltransferase [Campylobacter jejuni subsp. jejuni NCTC 11168 = ATCC 700819]	gi|218562449	95% (< 0.0001)	-0.2	0	0	-0.0666667	0.11547		0.5	0.3	0.4	0.4	0.1		-0.1	0	-0.1	-0.0666667	0.057735		0.2	0.1	0	0.1	0.1
bifunctional phosphopantothenoylcysteine decarboxylase/phosphopantothenate synthase [Campylobacter jejuni subsp. jejuni S3]	gi|384443185	95% (< 0.0001)	0	0	0	0	0		0.5	0.5	0.5	0.5	0		-0.1	0	-0.1	-0.0666667	0.057735		0.3	0.3	0.2	0.266667	0.057735
bifunctional phosphoribosylaminoimidazolecarboxamide formyltransferase/IMP cyclohydrolase [Campylobacter jejuni subsp. jejuni 81-176]	gi|121613431	95% (< 0.0001)	0.2	0.2	0	0.133333	0.11547		-0.6	-0.6	-0.4	-0.533333	0.11547		0.3	0.2	0.1	0.2	0.1		-0.3	-0.3	-0.1	-0.233333	0.11547
bifunctional phosphoribosyl-AMP cyclohydrolase/phosphoribosyl-ATP pyrophosphatase [Campylobacter jejuni subsp. jejuni NCTC 11168 = ATCC 700819]	gi|218563193	95% (< 0.0001)	0	0	0	0	0		-0.4	0.3	-0.2	-0.1	0.360555		-0.2	0.1	0.3	0.0666667	0.251661		-0.3	-0.2	-0.1	-0.2	0.1
bifunctional putA protein [Campylobacter jejuni subsp. jejuni ICDCCJ07001]	gi|315124930	95% (< 0.0001)	-0.1	-0.2	0	-0.1	0.1		0.4	0.1	0.7	0.4	0.3		0	0.2	1.2	0.466667	0.64291		0.9	0.2	1	0.7	0.43589
biopolymer transport exbD protein [Campylobacter jejuni subsp. doylei 269.97]	gi|153952038	0% (0.28)	0	0	0	0	0		1.1	0.4	1.1	0.866667	0.404145		-0.3	0.6	-0.2	0.0333333	0.493288		-1.5	0.3	0.7	-0.166667	1.17189
biopolymer transport protein [Campylobacter jejuni subsp. jejuni NCTC 11168 = ATCC 700819]	gi|218561858	0% (0.58)	0	0		0	0		0.1	-0.2		-0.05	0.212132		0.1		-0.6	-0.25	0.494975		-0.6	-0.3		-0.45	0.212132
biotin carboxylase [Campylobacter jejuni subsp. jejuni 81-176]	gi|121612451	75% (0.98)	0	-0.3	0	-0.1	0.173205		-0.3	-0.3	0.3	-0.1	0.34641		0	-0.2	-0.5	-0.233333	0.251661		-0.5	-0.2	-0.2	-0.3	0.173205
biotin synthase [Campylobacter jejuni subsp. jejuni NCTC 11168 = ATCC 700819]	gi|218563271	75% (0.17)	0	-0.1	0	-0.0333333	0.057735		-0.3	-0.5	0.2	-0.2	0.360555		0.2	0	0.4	0.2	0.2		-0.2	-0.3	-0.1	-0.2	0.1
branched-chain amino acid aminotransferase [Campylobacter jejuni subsp. jejuni 81-176]	gi|121613303	95% (< 0.0001)	0.1	0.1	0.1	0.1	1.69967e-17		-0.8	-0.8	-0.4	-0.666667	0.23094		0.1	0.2	0.1	0.133333	0.057735		-0.4	-0.6	-0.1	-0.366667	0.251661
branched-chain amino-acid ABC transporter ATP-binding protein [Campylobacter jejuni subsp. jejuni NCTC 11168 = ATCC 700819]	gi|218562631	75% (0.75)	0	0	0	0	0		0.6	0.6	0	0.4	0.34641		0.3	0.1	-0.1	0.1	0.2		0.3	0.4	0	0.233333	0.208167
branched-chain amino-acid ABC transporter periplasmic binding protein [Campylobacter jejuni subsp. jejuni NCTC 11168 = ATCC 700819]	gi|218562634	95% (< 0.0001)	0	0	0	0	0		-0.8	-1.1	-0.5	-0.8	0.3		0	-0.1	0	-0.0333333	0.057735		-0.7	-0.9	-0.4	-0.666667	0.251661
C4 aminotransferase [Campylobacter jejuni subsp. jejuni NCTC 11168 = ATCC 700819]	gi|218562905	0% (0.16)	0	0	0	0	0		-0.2	0	0.3	0.0333333	0.251661		0	0.1	0.1	0.0666667	0.057735		-0.3	0.2	0.2	0.0333333	0.288675
C4-dicarboxylate transport protein [Campylobacter jejuni subsp. jejuni 81-176]	gi|121613384	95% (< 0.0001)	0	0	0	0	0		0.4	0.4	0.4	0.4	6.7987e-17		0.2	0.2	0.4	0.266667	0.11547		0.7	0.5	1	0.733333	0.251661
capsular polysaccharide ABC transporter [Campylobacter jejuni subsp. jejuni 81116]	gi|157415671	95% (< 0.0001)	-0.1	0	0	-0.0333333	0.057735		0.6	0.6	0.2	0.466667	0.23094		0.1	0.2	0.1	0.133333	0.057735		0.3	0.5	0.3	0.366667	0.11547
capsular polysaccharide ABC transporter, ATP-binding protein [Campylobacter jejuni subsp. jejuni 81116]	gi|157415672	95% (< 0.0001)	0	0	0	0	0		0.6	0.7	0.5	0.6	0.1		0	0	-0.4	-0.133333	0.23094		0.1	0.7	0.2	0.333333	0.321455
capsular polysaccharide ABC transporter, periplasmic polysaccharide-binding protein [Campylobacter jejuni subsp. jejuni 81116]	gi|157415670	95% (< 0.0001)	0	0	0	0	0		0.6	0.6	0.4	0.533333	0.11547		0.1	0.1	0	0.0666667	0.057735		0.4	0.5	0.5	0.466667	0.057735
capsular polysaccharide heptosyltransferase [Campylobacter jejuni subsp. jejuni NCTC 11168 = ATCC 700819]	gi|218563035	95% (< 0.0001)	0	0	0	0	0		0.7	0.6	0.5	0.6	0.1		-0.1	0.3	0	0.0666667	0.208167		0.5	0.5	0.5	0.5	0
capsule polysaccharide export protein KpsS [Campylobacter jejuni subsp. jejuni 81-176]	gi|121613000	95% (< 0.0001)	0	0	0	0	0		0.6	0.3	0.4	0.433333	0.152753		-0.1	0.1	-0.3	-0.1	0.2		0.4	0.4	0.7	0.5	0.173205
capsule polysaccharide modification protein [Campylobacter jejuni subsp. jejuni NCTC 11168 = ATCC 700819]	gi|218563018	95% (< 0.0001)	0	0	0	0	0		0.8	0.7	0.3	0.6	0.264575		0	0.2	0.4	0.2	0.2		0.8	0.6	0.5	0.633333	0.152753
carbamoyl phosphate synthase large subunit [Campylobacter jejuni subsp. jejuni 81116]	gi|157414575	95% (0.035)	-0.1	-0.1	-0.1	-0.1	1.69967e-17		-0.6	-0.8	-0.1	-0.5	0.360555		0	0.2	-0.1	0.0333333	0.152753		-0.6	-0.8	0.1	-0.433333	0.472582
carbamoyl phosphate synthase small subunit [Campylobacter jejuni subsp. jejuni 81-176]	gi|121612786	95% (< 0.0001)	0	0	0	0	0		-0.3	-0.5	-0.1	-0.3	0.2		0.1	0.1	0	0.0666667	0.057735		-0.3	-0.5	0	-0.266667	0.251661
carbonic anhydrase [Campylobacter jejuni subsp. jejuni 81-176]	gi|121613517	0% (0.69)			0	0	#DIV/0!				0.1	0.1	#DIV/0!			0		0	#DIV/0!				0	0	#DIV/0!
carbon-nitrogen family hydrolase [Campylobacter jejuni subsp. jejuni 81-176]	gi|121612517	95% (< 0.0001)	0	0	0	0	0		-0.3	-0.2	0.1	-0.133333	0.208167		0.2	0.2	0.1	0.166667	0.057735		-0.4	-0.1	-0.1	-0.2	0.173205
carbon-nitrogen family hydrolase [Campylobacter jejuni subsp. jejuni 81-176]	gi|121612447	75% (1.00)	0.1	0.1	-0.1	0.0333333	0.11547		-0.4	-0.4	0.1	-0.233333	0.288675		0.2	0	0.1	0.1	0.1		-0.4	-0.2	0	-0.2	0.2
carboxyl transferase [Caulobacter sp. K31]	gi|167645669	0% (0.11)	0	0	0	0	0		0.4	1.1	0.7	0.733333	0.351188		0.5	-0.3	0	0.0666667	0.404145		0.1	1.1	-0.2	0.333333	0.680686
carboxyl-terminal protease [Campylobacter jejuni subsp. jejuni 81116]	gi|157414795	95% (< 0.0001)	-0.2	-0.1	-0.1	-0.133333	0.057735		-0.3	-0.1	-0.3	-0.233333	0.11547		0	0	-0.1	-0.0333333	0.057735		-0.3	-0.2	-0.3	-0.266667	0.057735
catalase [Campylobacter jejuni subsp. jejuni 81-176]	gi|121612952	95% (< 0.0001)	0	0	0	0	0		-1.6	-1.9	0.5	-1	1.30767		0.3	0.5	-1.2	-0.133333	0.929157		-2.3	-2	0.3	-1.33333	1.42244
cation ABC transporter ATP-binding protein [Campylobacter jejuni subsp. doylei 269.97]	gi|153951358	95% (< 0.0001)	0	0	0	0	0		0.3	0.6	0.3	0.4	0.173205		-0.2	0.1	0.1	0	0.173205		0.3	0.4	0.2	0.3	0.1
cation ABC transporter, periplasmic cation-binding protein [Campylobacter jejuni subsp. jejuni 81-176]	gi|121612478	95% (< 0.0001)	0	0	0	0	0		-0.8	-0.9	-0.5	-0.733333	0.208167		0.1	-0.2	-0.1	-0.0666667	0.152753		-0.7	-0.9	-0.4	-0.666667	0.251661
cation efflux family protein [Campylobacter jejuni subsp. jejuni 81-176]	gi|121612677	0% (0.22)	0	0	0	0	0		-0.1	-0.1	0.2	0	0.173205		0.1	0.3	0	0.133333	0.152753		-0.3	-0.1	0.1	-0.1	0.2
cation-transporting ATPase [Campylobacter jejuni subsp. jejuni NCTC 11168 = ATCC 700819]	gi|218562773	95% (< 0.0001)	0	0	0	0	0		0.6	0.2	0.3	0.366667	0.208167		0.2	0.3	0	0.166667	0.152753		0.3	0.3	0.6	0.4	0.173205
cell division protein [Campylobacter jejuni subsp. jejuni NCTC 11168 = ATCC 700819]	gi|218562506	95% (< 0.0001)	0	0	0	0	0		0.5	0.7	0	0.4	0.360555		0.1	0.1	-0.1	0.0333333	0.11547		0.3	0.6	0.1	0.333333	0.251661
cell division protein FtsH [Campylobacter jejuni subsp. jejuni 81116]	gi|157415377	75% (0.26)	0.1	0.2	0.2	0.166667	0.057735		0.3	0.5	0.4	0.4	0.1		0	0.3	-0.1	0.0666667	0.208167		0.1	0.5	0.2	0.266667	0.208167
cell division protein FtsX, putative [Campylobacter jejuni subsp. jejuni 81-176]	gi|121612564	95% (< 0.0001)	0	0	0	0	0		0.6	0.6	0.3	0.5	0.173205		0.1	-0.1	0	0	0.1		0.5	0.6	0.1	0.4	0.264575
cell division protein FtsZ [Campylobacter jejuni subsp. jejuni 81-176]	gi|121613619	95% (< 0.0001)	0	0	0	0	0		0.3	0.7	0.4	0.466667	0.208167		0.3	0.2	0	0.166667	0.152753		0.2	0.9	0.4	0.5	0.360555
cfrA gene product [Campylobacter jejuni subsp. jejuni IA3902]	gi|384448020	95% (< 0.0001)	0	0	0	0	0		0.5	0.9	1.3	0.9	0.4		0.3	-0.3	-1	-0.333333	0.650641		-0.5	0.6	0.8	0.3	0.7
chaperone protein DnaJ [Campylobacter jejuni subsp. jejuni NCTC 11168 = ATCC 700819]	gi|218562872	95% (0.00054)	0	0	0	0	0		0.2	0.2	0.3	0.233333	0.057735		0	-0.1	-0.1	-0.0666667	0.057735		-0.1	0.2	-0.3	-0.0666667	0.251661
chaperonin GroEL [Campylobacter jejuni subsp. jejuni 81-176]	gi|121612249	95% (0.00058)	0	0	0.1	0.0333333	0.057735		-0.1	-0.7	-0.3	-0.366667	0.305505		-0.3	0.3	-0.1	-0.0333333	0.305505		-0.1	-0.7	-0.3	-0.366667	0.305505
chemotaxis histidine kinase [Campylobacter jejuni subsp. jejuni NCTC 11168 = ATCC 700819]	gi|218561946	95% (< 0.0001)	0	0	-0.1	-0.0333333	0.057735		0.3	0.4	-0.1	0.2	0.264575		0.1	-0.2	0	-0.0333333	0.152753		0.2	0.4	0.1	0.233333	0.152753
chemotaxis protein [Campylobacter jejuni subsp. jejuni NCTC 11168 = ATCC 700819]	gi|218561947	75% (0.074)	0	0	0	0	0		-0.1	-0.2	-0.2	-0.166667	0.057735		0.1	-0.1	0.2	0.0666667	0.152753		0.1	-0.2	-0.1	-0.0666667	0.152753
chemotaxis protein CheY [Campylobacter jejuni subsp. jejuni 81-176]	gi|121613202	95% (< 0.0001)	-0.1	-0.2	-0.1	-0.133333	0.057735		-0.8	-0.8	-0.6	-0.733333	0.11547		-0.2	-0.1	-0.3	-0.2	0.1		-0.9	-0.9	-0.5	-0.766667	0.23094
chemotaxis protein methyltransferase CheR [Campylobacter jejuni subsp. jejuni 81-176]	gi|121612593	95% (< 0.0001)	0	0	0	0	0		0.4	0.3	0.6	0.433333	0.152753		0.1	0.1	-0.1	0.0333333	0.11547		0.1	0.3	0.2	0.2	0.1
chlorohydrolase [Campylobacter jejuni subsp. jejuni NCTC 11168 = ATCC 700819]	gi|218561752	0% (0.90)	0	0	0	0	0		-0.2	0.1	-0.1	-0.0666667	0.152753		0	-0.1	0.1	0	0.1		-0.1	0.1	-0.1	-0.0333333	0.11547
chorismate mutase/prephenate dehydratase [Campylobacter jejuni subsp. jejuni NCTC 11168 = ATCC 700819]	gi|218561975	0% (0.18)	0	0	0	0	0		0	0	-0.2	-0.0666667	0.11547		0	0	0.1	0.0333333	0.057735		0.1	-0.1	-0.1	-0.0333333	0.11547
chorismate synthase [Campylobacter jejuni subsp. jejuni NCTC 11168 = ATCC 700819]	gi|218563223	0% (0.27)	0	0	0	0	0		0.5	0	0.1	0.2	0.264575		-0.2	0.2	0.1	0.0333333	0.208167		0.3	0.1	-0.1	0.1	0.2
chromosomal replication initiation protein [Campylobacter jejuni subsp. jejuni NCTC 11168 = ATCC 700819]	gi|218561694	95% (0.00039)	0.2	0.1	0.2	0.166667	0.057735		0.6	0.7	0.6	0.633333	0.057735		0.1	0.1	0.1	0.1	1.69967e-17		0.6	0.8	0.4	0.6	0.2
CiaB protein [Campylobacter jejuni subsp. jejuni NCTC 11168 = ATCC 700819]	gi|218562533	95% (< 0.0001)	0	0	0	0	0		-0.8	-0.9	-0.6	-0.766667	0.152753		0	0	-0.4	-0.133333	0.23094		-1.1	-0.8	-0.8	-0.9	0.173205
citrate transporter, authentic frameshift [Campylobacter jejuni subsp. jejuni 81-176]	gi|121612409	95% (0.016)	0	0	0	0	0		0	-0.6	-0.1	-0.233333	0.321455		0.1	0.3	0.4	0.266667	0.152753		0.1	-0.6	0.4	-0.0333333	0.51316
cjeI gene product [Campylobacter jejuni subsp. jejuni IA3902]	gi|384448300	95% (< 0.0001)	0	0	0	0	0		0.6	0.6	0.4	0.533333	0.11547		0.1	0.1	0.2	0.133333	0.057735		0.6	0.7	0.4	0.566667	0.152753
CoA-binding domain-containing protein [Campylobacter jejuni subsp. jejuni 81-176]	gi|121612172	95% (0.030)	0	0	0	0	0		-0.2	-0.3	0.2	-0.1	0.264575		0	0	-0.1	-0.0333333	0.057735		-0.3	-0.2	0	-0.166667	0.152753
co-chaperone protein DnaJ [Campylobacter jejuni subsp. jejuni 81-176]	gi|121612573	95% (< 0.0001)	0	0	0	0	0		0.3	0.3	-0.1	0.166667	0.23094		0.1	-0.1	-0.1	-0.0333333	0.11547		0.1	0.2	0	0.1	0.1
co-chaperone protein GrpE [Campylobacter jejuni subsp. jejuni 81-176]	gi|121612117	95% (< 0.0001)	0	0	0	0	0		-0.7	-0.6	-0.5	-0.6	0.1		0.2	0	0.1	0.1	0.1		-0.6	-0.3	-0.4	-0.433333	0.152753
co-chaperonin GroES [Campylobacter jejuni subsp. jejuni 81-176]	gi|121612930	95% (< 0.0001)	0	0	0	0	0		-0.8	-1.3	-0.2	-0.766667	0.550757		-0.2	0	-0.1	-0.1	0.1		-0.8	-1.2	-0.4	-0.8	0.4
competence/damage-inducible domain protein [Campylobacter jejuni subsp. jejuni 81116]	gi|157415323	95% (0.00061)	0	0	0	0	0		-0.5	-0.5	0.2	-0.266667	0.404145		0	-0.2	-0.1	-0.1	0.1		-0.5	-0.4	-0.4	-0.433333	0.057735
coproporphyrinogen III oxidase [Campylobacter jejuni subsp. jejuni NCTC 11168 = ATCC 700819]	gi|218562608	95% (< 0.0001)	0	0	0	0	0		-0.5	-0.6	-0.4	-0.5	0.1		0	-0.1	0.1	0	0.1		-0.3	-0.4	-0.3	-0.333333	0.057735
CorA-like Mg2+ transporter protein [Campylobacter jejuni subsp. jejuni NCTC 11168 = ATCC 700819]	gi|218562627	95% (< 0.0001)	-0.1	-0.1	-0.1	-0.1	1.69967e-17		0.7	0.6	0.3	0.533333	0.208167		0.1	0.1	-0.1	0.0333333	0.11547		0.4	0.6	0.3	0.433333	0.152753
CRISPR-associated Cas1 family protein [Campylobacter jejuni subsp. doylei 269.97]	gi|153952137	75% (0.0070)			0	0	#DIV/0!				0.4	0.4	#DIV/0!			0		0	#DIV/0!				0.2	0.2	#DIV/0!
CRISPR-associated protein [Campylobacter jejuni subsp. jejuni NCTC 11168 = ATCC 700819]	gi|218563121	95% (< 0.0001)	-0.1	-0.1	-0.1	-0.1	1.69967e-17		0.6	0.6	0.6	0.6	0		0	-0.1	0	-0.0333333	0.057735		0.4	0.5	0.4	0.433333	0.057735
CTP synthetase [Campylobacter jejuni subsp. jejuni 81-176]	gi|121612860	95% (< 0.0001)	-0.1	-0.1	-0.1	-0.1	1.69967e-17		0	0.1	0.3	0.133333	0.152753		0.1	0	0	0.0333333	0.057735		0.1	0.2	0.1	0.133333	0.057735
cvpA family protein [Campylobacter jejuni subsp. jejuni 81116]	gi|157414694	0% (0.58)	0	0	0	0	0		0	0.1	0	0.0333333	0.057735		0	0.3	-0.1	0.0666667	0.208167		-0.1	-0.1	0	-0.0666667	0.057735
cysQ gene product [Campylobacter jejuni subsp. jejuni IA3902]	gi|384448892	75% (0.0033)	0	0	0	0	0		-0.5	-0.6	0.3	-0.266667	0.493288		-0.1	-0.1	0.5	0.1	0.34641		-0.1	-0.6	0	-0.233333	0.321455
cysteine desulfurase, putative [Campylobacter jejuni subsp. jejuni 81-176]	gi|121612995	95% (< 0.0001)	-0.2	0	0.1	-0.0333333	0.152753		-0.5	-1.4	-0.1	-0.666667	0.665833		-0.1	0.4	0.1	0.133333	0.251661		-0.6	-1.1	-0.1	-0.6	0.5
cysteine synthase [Campylobacter jejuni subsp. jejuni NCTC 11168 = ATCC 700819]	gi|218562531	95% (< 0.0001)	0.1	0.2	0.1	0.133333	0.057735		-0.8	-1.1	-0.5	-0.8	0.3		0	0.1	-0.4	-0.1	0.264575		-1	-1.1	-0.6	-0.9	0.264575
cysteinyl-tRNA synthetase [Campylobacter jejuni subsp. jejuni NCTC 11168 = ATCC 700819]	gi|218562430	95% (< 0.0001)	0	0	0	0	0		-0.8	-0.9	-0.2	-0.633333	0.378594		0	0.1	-0.2	-0.0333333	0.152753		-0.7	-0.8	-0.5	-0.666667	0.152753
cytochrome bd oxidase subunit I [Campylobacter jejuni subsp. jejuni NCTC 11168 = ATCC 700819]	gi|218561764	95% (0.044)	0	0.2	0	0.0666667	0.11547		0.4	0.3	-0.1	0.2	0.264575		0.3	0.1	1	0.466667	0.472582		0.8	0.4	0.1	0.433333	0.351188
cytochrome C biogenesis protein [Campylobacter jejuni subsp. jejuni NCTC 11168 = ATCC 700819]	gi|218562629	95% (< 0.0001)	0	0	0	0	0		0.6	0.3	-0.2	0.233333	0.404145		0	0.1	0.1	0.0666667	0.057735		0.4	0.3	0.2	0.3	0.1
cytochrome c family protein [Campylobacter jejuni subsp. jejuni 81-176]	gi|121612292	95% (< 0.0001)	0	0	0	0	0		-0.7	-1.1	-0.5	-0.766667	0.305505		0	0	-0.1	-0.0333333	0.057735		-0.7	-1.1	-1.1	-0.966667	0.23094
cytochrome c family protein [Campylobacter jejuni subsp. jejuni 81-176]	gi|121613676	95% (< 0.0001)	0	0	0	0	0		-0.6	-0.8	-0.4	-0.6	0.2		0.2	0.1	-0.1	0.0666667	0.152753		-0.5	-0.7	-0.3	-0.5	0.2
cytochrome c family protein [Campylobacter jejuni subsp. jejuni 81-176]	gi|121612824	75% (0.049)	-0.3	-0.3	-0.2	-0.266667	0.057735		0.7	1.2	0.3	0.733333	0.450925		1.3	0.5	0.6	0.8	0.43589		0.6	1.4	0.4	0.8	0.52915
cytochrome c oxidase, cbb3-type, subunit I [Campylobacter jejuni subsp. jejuni 81-176]	gi|121612472	95% (0.0020)	0	0	0	0	0		-0.1	0.1	0.1	0.0333333	0.11547		0.1	0	0.1	0.0666667	0.057735		-0.3	-0.3	0	-0.2	0.173205
cytochrome c oxidase, cbb3-type, subunit II [Campylobacter jejuni subsp. jejuni 81-176]	gi|121613685	0% (0.79)	0	0	0	0	0		0.1	0.1	-0.2	0	0.173205		0	-0.1	0.1	0	0.1		0.1	-0.1	-0.1	-0.0333333	0.11547
cytochrome c oxidase, cbb3-type, subunit III [Campylobacter jejuni subsp. jejuni 81-176]	gi|121613252	0% (0.63)	0	0.2	-0.2	0	0.2		0.1	0.1	-0.2	0	0.173205		0.1	-0.2	0.2	0.0333333	0.208167		0.1	0	-0.3	-0.0666667	0.208167
cytochrome c551 peroxidase [Campylobacter jejuni subsp. jejuni 81-176]	gi|121612870	95% (0.00086)	0	-0.2	0	-0.0666667	0.11547		-0.3	0.5	-0.7	-0.166667	0.61101		0	-0.7	0.7	0	0.7		0.5	0.6	0	0.366667	0.321455
cytochrome c551 peroxidase [Campylobacter jejuni subsp. jejuni 81-176]	gi|121612556	95% (< 0.0001)	0	0	0	0	0		-0.5	-0.4	-0.4	-0.433333	0.057735		-0.1	-0.2	0.1	-0.0666667	0.152753		-0.1	-0.4	-0.3	-0.266667	0.152753
cytochrome c553 [Campylobacter jejuni subsp. jejuni 81-176]	gi|121613690	95% (< 0.0001)	0	0	0	0	0		-0.9	-0.8	-0.5	-0.733333	0.208167		0.1	0	0.3	0.133333	0.152753		-0.7	-0.8	-0.6	-0.7	0.1
cytochrome C-type haem-binding periplasmic protein [Campylobacter jejuni subsp. jejuni NCTC 11168 = ATCC 700819]	gi|218561928	95% (< 0.0001)	0	0	0	0	0		0.3	0.5	0.1	0.3	0.2		-0.1	-0.5	0.4	-0.0666667	0.450925		0.4	0.5	0.2	0.366667	0.152753
cytochrome d ubiquinol oxidase, subunit II [Campylobacter jejuni subsp. jejuni 81-176]	gi|121613219	75% (0.037)	0	0	0	0	0		0.1	0.3	0	0.133333	0.152753		0	0	0.7	0.233333	0.404145		0.8	0.5	0.4	0.566667	0.208167
cytochrome P450 [Campylobacter jejuni subsp. jejuni NCTC 11168 = ATCC 700819]	gi|218563015	95% (< 0.0001)	0.1	-0.1	-0.1	-0.0333333	0.11547		0.2	0.5	0.2	0.3	0.173205		0.1	0.1	-0.4	-0.0666667	0.288675		-0.1	0.4	0.2	0.166667	0.251661
cytolethal distending toxin, subunit A [Campylobacter jejuni subsp. jejuni 81-176]	gi|121613564	95% (0.0020)	0	0	0	0	0		-0.2	0.1	-0.2	-0.1	0.173205		0.1	0.1	0.2	0.133333	0.057735		0.1	0.1	0	0.0666667	0.057735
cytolethal distending toxin, subunit B [Campylobacter jejuni subsp. jejuni 81-176]	gi|121612768	95% (0.00039)	0	0	0	0	0		-0.2	0	-0.2	-0.133333	0.11547		-0.1	0	0.2	0.0333333	0.152753		-0.2	-0.1	-0.3	-0.2	0.1
cytolethal distending toxin, subunit C [Campylobacter jejuni subsp. jejuni 81-176]	gi|121613490	0% (0.092)	0	0	0	0	0		-0.2	0	-0.3	-0.166667	0.152753		0.1	0	0.4	0.166667	0.208167		0	-0.1	-0.7	-0.266667	0.378594
D,D-heptose 1,7-bisphosphate phosphatase [Campylobacter jejuni subsp. jejuni NCTC 11168 = ATCC 700819]	gi|218562764	95% (< 0.0001)	0		0	0	0			-1	-0.4	-0.7	0.424264		0.1	0.1		0.1	0			-0.9	-0.5	-0.7	0.282843
D-3-phosphoglycerate dehydrogenase [Campylobacter jejuni subsp. jejuni NCTC 11168 = ATCC 700819]	gi|218562511	95% (< 0.0001)	0	0	0	0	0		0.1	0.5	0.2	0.266667	0.208167		0.2	0.2	0.1	0.166667	0.057735		0.2	0.7	0.2	0.366667	0.288675
D-alanyl-alanine synthetase A [Campylobacter jejuni subsp. jejuni NCTC 11168 = ATCC 700819]	gi|218562426	0% (0.10)	0	0	0	0	0		0.3	0.6	0.2	0.366667	0.208167		0.3	0.2	-0.4	0.0333333	0.378594		-0.1	0.6	0.3	0.266667	0.351188
D-arabinose 5-phosphate isomerase [Campylobacter jejuni subsp. jejuni NCTC 11168 = ATCC 700819]	gi|218563047	95% (< 0.0001)	0	0	0	0	0		0.4	0.3	0.2	0.3	0.1		0.1	0.1	0	0.0666667	0.057735		0.2	0.4	0.3	0.3	0.1
D-beta-D-heptose 7-phosphate kinase/D-beta-D-heptose 1-phosphate adenylyltransferase [Campylobacter jejuni subsp. jejuni NCTC 11168 = ATCC 700819]	gi|218562762	95% (< 0.0001)	0	0	0	0	0		0.4	0.3	0.1	0.266667	0.152753		0	0	-0.1	-0.0333333	0.057735		0.1	0.3	0.1	0.166667	0.11547
decarboxylase [Campylobacter jejuni subsp. jejuni NCTC 11168 = ATCC 700819]	gi|218563114	95% (< 0.0001)	0	0	0	0	0		-0.6	-0.6	0.2	-0.333333	0.46188		0	-0.2	-0.2	-0.133333	0.11547		-0.7	-0.6	-0.4	-0.566667	0.152753
DedA family protein [Campylobacter jejuni subsp. jejuni 81-176]	gi|121613115	0% (0.25)	0	0	0	0	0		0.2	0.3	0.2	0.233333	0.057735		0.1	0	-0.1	0	0.1		-0.2	0.3	0.1	0.0666667	0.251661
DegT family aminotransferase [Campylobacter jejuni subsp. jejuni NCTC 11168 = ATCC 700819]	gi|218562158	95% (< 0.0001)	0	0	0	0	0		-0.6	-0.9	-0.3	-0.6	0.3		0	0	0	0	0		-0.6	-0.8	-0.5	-0.633333	0.152753
DegT family aminotransferase [Campylobacter jejuni subsp. jejuni NCTC 11168 = ATCC 700819]	gi|218562931	95% (0.038)	0	0	0	0	0		-0.3	-0.4	0.1	-0.2	0.264575		0	-0.1	0.1	0	0.1		-0.3	-0.4	-0.1	-0.266667	0.152753
delta-aminolevulinic acid dehydratase [Campylobacter jejuni subsp. jejuni NCTC 11168 = ATCC 700819]	gi|218562611	95% (0.048)	0	0	0	0	0		-0.6	-0.6	-0.3	-0.5	0.173205		0	0.1	-0.2	-0.0333333	0.152753		-0.6	-0.6	-0.1	-0.433333	0.288675
deoxycytidine triphosphate deaminase [Campylobacter jejuni subsp. jejuni NCTC 11168 = ATCC 700819]	gi|218562903	95% (< 0.0001)	0	0	0	0	0		-0.2	-0.3	0.4	-0.0333333	0.378594		-0.1	-0.3	-0.2	-0.2	0.1		-0.5	-0.4	-0.2	-0.366667	0.152753
deoxyuridine triphosphatase domain protein [Campylobacter jejuni subsp. jejuni 81116]	gi|157415676	0% (0.39)	0	0	0	0	0		-0.5	0	0.2	-0.1	0.360555		0	-0.3	-0.1	-0.133333	0.152753		-0.2	-0.1	-0.1	-0.133333	0.057735
dephospho-CoA kinase [Campylobacter jejuni subsp. jejuni NCTC 11168 = ATCC 700819]	gi|218563123	0% (0.47)	0	0	0	0	0		0.2	0	0.6	0.266667	0.305505		0.3	0.3	-0.4	0.0666667	0.404145		-0.3	0	0.6	0.1	0.458258
dethiobiotin synthetase [Campylobacter jejuni subsp. jejuni 81-176]	gi|121612750	95% (0.019)	0	0	0	0	0		0.2	0.1	0.4	0.233333	0.152753		0	0	0.1	0.0333333	0.057735		0.3	0.3	0	0.2	0.173205
D-glycero-D-manno-heptose 1-phosphate guanosyltransferase [Campylobacter jejuni subsp. jejuni NCTC 11168 = ATCC 700819]	gi|218563027	0% (0.47)	0	0	0	0	0		-0.5	-0.4	0.3	-0.2	0.43589		0	0.1	0	0.0333333	0.057735		-0.2	-0.3	-0.3	-0.266667	0.057735
D-glycero-D-manno-heptose 7-phosphate kinase [Campylobacter jejuni subsp. jejuni NCTC 11168 = ATCC 700819]	gi|218563029	75% (0.14)	-0.1	-0.1	-0.1	-0.1	1.69967e-17		0.3	0.4	0.4	0.366667	0.057735		0.1	0.1	-0.3	-0.0333333	0.23094		-0.1	0.4	0.2	0.166667	0.251661
diaminopimelate decarboxylase [Campylobacter jejuni subsp. jejuni NCTC 11168 = ATCC 700819]	gi|218561973	95% (< 0.0001)	0	0	0	0	0		-0.6	-0.8	-0.3	-0.566667	0.251661		0	0.1	0.1	0.0666667	0.057735		-0.6	-0.5	-0.3	-0.466667	0.152753
diaminopimelate epimerase [Campylobacter jejuni subsp. jejuni NCTC 11168 = ATCC 700819]	gi|218563124	0% (0.38)	0	0	0	0	0		-0.4	-0.9	0.3	-0.333333	0.602771		0.1	-0.2	0.3	0.0666667	0.251661		-0.1	-0.7	-0.1	-0.3	0.34641
dihydrodipicolinate reductase [Campylobacter jejuni subsp. jejuni 81-176]	gi|121612567	95% (< 0.0001)	0	0	0	0	0		-0.1	-0.7	-0.2	-0.333333	0.321455		0.1	0	0.2	0.1	0.1		-0.2	-0.5	-0.4	-0.366667	0.152753
dihydrodipicolinate synthase [Campylobacter jejuni subsp. jejuni NCTC 11168 = ATCC 700819]	gi|218562434	95% (< 0.0001)	0	0	0.1	0.0333333	0.057735		-0.7	-0.7	-0.3	-0.566667	0.23094		0	0.1	-0.2	-0.0333333	0.152753		-0.6	-0.6	-0.5	-0.566667	0.057735
dihydrodipicolinate synthase [Campylobacter jejuni subsp. jejuni NCTC 11168 = ATCC 700819]	gi|218562136	95% (< 0.0001)	0	0	0	0	0		-0.6	-1.2	-0.4	-0.733333	0.416333		0.1	0	0.8	0.3	0.43589		0.1	-0.9	0.5	-0.1	0.72111
dihydroorotase [Campylobacter jejuni subsp. jejuni 81-176]	gi|121612810	95% (0.0047)	0.2	0	0	0.0666667	0.11547		-0.3	-0.2	-0.1	-0.2	0.1		0.3	0.2	0.3	0.266667	0.057735		0	0	0.2	0.0666667	0.11547
dihydroorotase [Campylobacter jejuni subsp. jejuni NCTC 11168 = ATCC 700819]	gi|218561922	95% (< 0.0001)	0	0	0	0	0		-0.6	-0.7	-0.5	-0.6	0.1		0.1	-0.1	-0.1	-0.0333333	0.11547		-0.5	-0.6	-0.4	-0.5	0.1
dihydroorotate dehydrogenase 2 [Campylobacter jejuni subsp. jejuni 81-176]	gi|121612110	95% (0.013)	0.1	0.1	0	0.0666667	0.057735		0	0	0.3	0.1	0.173205		0.3	0.5	0.1	0.3	0.2		-0.2	0	0.2	0	0.2
dihydropteroate synthase [Campylobacter jejuni subsp. jejuni 81-176]	gi|121613043	95% (< 0.0001)	0.1	0.1	0.1	0.1	1.69967e-17		-0.3	-0.2	-0.1	-0.2	0.1		0.2	0.3	0.1	0.2	0.1		-0.1	0	0.1	0	0.1
dihydroxy-acid dehydratase [Campylobacter jejuni subsp. jejuni NCTC 11168 = ATCC 700819]	gi|218561706	95% (< 0.0001)	0	0	0	0	0		-0.6	-0.7	-0.4	-0.566667	0.152753		-0.1	-0.2	0.2	-0.0333333	0.208167		-0.3	-0.5	-0.5	-0.433333	0.11547
dimethyladenosine transferase [Campylobacter jejuni subsp. jejuni NCTC 11168 = ATCC 700819]	gi|218563297	75% (0.32)		0	0	0	0		0.1		0.2	0.15	0.0707107			-0.3	-0.3	-0.3	0		-1.7		-0.1	-0.9	1.13137
dinucleoside polyphosphate hydrolase [Campylobacter jejuni subsp. jejuni 81-176]	gi|121612395	0% (0.14)	0	0	0	0	0		0.1	0.4	0.5	0.333333	0.208167		0.3	0.1	0	0.133333	0.152753		-0.1	0.5	0.3	0.233333	0.305505
DNA gyrase subunit A [Campylobacter jejuni subsp. jejuni 81-176]	gi|121613117	95% (< 0.0001)	0.2	0.1	0	0.1	0.1		0.5	0.8	0.1	0.466667	0.351188		0.4	0	0	0.133333	0.23094		0.4	0.8	0	0.4	0.4
DNA gyrase subunit B [Campylobacter jejuni subsp. jejuni NCTC 11168 = ATCC 700819]	gi|218561696	95% (< 0.0001)	-0.1	-0.2	0	-0.1	0.1		0.4	0.5	0.3	0.4	0.1		0	0	-0.2	-0.0666667	0.11547		0.1	0.6	0.1	0.266667	0.288675
DNA methylase [Campylobacter jejuni subsp. jejuni NCTC 11168 = ATCC 700819]	gi|218562361	0% (0.54)	0	0	0	0	0		-0.1	-0.3	0.5	0.0333333	0.416333		0.2	0.2	-0.1	0.1	0.173205		-0.4	-0.3	0.3	-0.133333	0.378594
DNA polymerase I [Campylobacter jejuni subsp. jejuni 81-176]	gi|121613724	95% (< 0.0001)	0	0	0.1	0.0333333	0.057735		0	0.2	-0.1	0.0333333	0.152753		0.1	0.2	0.1	0.133333	0.057735		0.1	0.2	0.1	0.133333	0.057735
DNA polymerase III subunit alpha [Campylobacter jejuni subsp. jejuni NCTC 11168 = ATCC 700819]	gi|218562357	95% (< 0.0001)	0.1	0.1	0.3	0.166667	0.11547		0.7	0.9	0.3	0.633333	0.305505		0.3	0.3	0.2	0.266667	0.057735		0.5	1	0.3	0.6	0.360555
DNA polymerase III subunit beta [Campylobacter jejuni subsp. jejuni 81-176]	gi|121612492	95% (< 0.0001)	0	0	0	0	0		-0.4	-0.6	-0.5	-0.5	0.1		0.1	-0.1	-0.1	-0.0333333	0.11547		-0.5	-0.5	-0.5	-0.5	0
DNA polymerase III subunit delta [Campylobacter jejuni subsp. jejuni 81-176]	gi|121612153	95% (< 0.0001)	0	0	0	0	0		0.4	0.5	0.3	0.4	0.1		0.1	0.1	0	0.0666667	0.057735		0.2	0.5	0.3	0.333333	0.152753
DNA polymerase III subunit delta' [Campylobacter jejuni subsp. jejuni NCTC 11168 = ATCC 700819]	gi|218562235	95% (< 0.0001)	0	0	0	0	0		0.6	0.7	0.3	0.533333	0.208167		0	0.2	0.2	0.133333	0.11547		0.4	0.8	0.5	0.566667	0.208167
DNA polymerase III subunit epsilon [Campylobacter jejuni subsp. jejuni NCTC 11168 = ATCC 700819]	gi|218562107	75% (0.050)	0	0	0	0	0		0.5	0.6	0.5	0.533333	0.057735		0.6	0.1	0.4	0.366667	0.251661		-0.2	0.1	0.3	0.0666667	0.251661
DNA primase [Campylobacter jejuni subsp. jejuni NCTC 11168 = ATCC 700819]	gi|218563227	95% (< 0.0001)	0	0	0	0	0		0.4	0.5	0.4	0.433333	0.057735		0.1	0.1	0	0.0666667	0.057735		0.2	0.4	0.4	0.333333	0.11547
DNA processing protein A [Campylobacter jejuni subsp. jejuni 81-176]	gi|121612378	95% (0.014)	0	0	0	0	0		0.5	0.7	0.4	0.533333	0.152753		0.2	0.2	0.2	0.2	3.39935e-17		0.2	0.9	0.3	0.466667	0.378594
DNA repair protein [Campylobacter jejuni subsp. jejuni NCTC 11168 = ATCC 700819]	gi|218562292	95% (< 0.0001)	0	0	0.1	0.0333333	0.057735		0.2	0.4	0.5	0.366667	0.152753		0.2	-0.1	0	0.0333333	0.152753		0	0.6	0.1	0.233333	0.321455
DNA repair protein RadA [Campylobacter jejuni subsp. jejuni NCTC 11168 = ATCC 700819]	gi|218562817	95% (< 0.0001)	0	0	0	0	0		0.5	0.4	0.6	0.5	0.1		-0.1	0.1	0	0	0.1		0.3	0.4	0.4	0.366667	0.057735
DNA topoisomerase I [Campylobacter jejuni subsp. jejuni NCTC 11168 = ATCC 700819]	gi|218563272	95% (0.034)	0.1	0	0.2	0.1	0.1		0.3	0.3	0.2	0.266667	0.057735		0.2	0.3	0.1	0.2	0.1		0.4	0.4	0.5	0.433333	0.057735
DNA/RNA non-specific endonuclease [Campylobacter jejuni RM1221]	gi|57238723	75% (0.50)	0	-0.1	-0.1	-0.0666667	0.057735		-0.5	-0.3	-0.3	-0.366667	0.11547		0.3	-0.1	-0.1	0.0333333	0.23094		-0.3	0.1	-0.1	-0.1	0.2
DNA/RNA non-specific endonuclease [Campylobacter jejuni subsp. jejuni IA3902]	gi|384447873	95% (< 0.0001)	0	0	0	0	0		-0.4	-0.2	-0.2	-0.266667	0.11547		0.1	0.1	0.3	0.166667	0.11547		0	0	0	0	0
DNA-binding protein HU [Campylobacter jejuni subsp. jejuni 81-176]	gi|121613433	0% (0.11)	-0.1	-0.1	-0.1	-0.1	1.69967e-17		-0.3	-0.1	-0.1	-0.166667	0.11547		-0.2	0	-0.1	-0.1	0.1		-0.1	-0.1	0.3	0.0333333	0.23094
DNA-binding response regulator [Campylobacter jejuni subsp. jejuni 81-176]	gi|121612729	0% (0.25)	0	0	0	0	0		-0.1	0.1	0.5	0.166667	0.305505		0.3	0.1	-0.1	0.1	0.2		-0.3	0.2	0	-0.0333333	0.251661
DNA-binding response regulator [Campylobacter jejuni subsp. jejuni 81-176]	gi|121613322	95% (0.0070)	0	0	0	0	0		0.1	0.2	0.3	0.2	0.1		0	-0.1	0.1	0	0.1		0	0.2	0.1	0.1	0.1
DNA-binding response regulator [Campylobacter jejuni subsp. jejuni 81-176]	gi|121613383	95% (0.0070)	0	0	0.1	0.0333333	0.057735		0.2	0.4	0.5	0.366667	0.152753		0.2	-0.1	0	0.0333333	0.152753		0	0.5	0.1	0.2	0.264575
DNA-binding response regulator [Campylobacter jejuni subsp. jejuni 81-176]	gi|121613098	0% (0.36)	0	0	0	0	0		-0.2	0.1	0.4	0.1	0.3		0.1	0	0.3	0.133333	0.152753		0	0.2	0.3	0.166667	0.152753
DNA-binding response regulator, putative [Campylobacter jejuni subsp. jejuni 81-176]	gi|121613170	95% (< 0.0001)	0	0	0	0	0		0.7	0.7	0.5	0.633333	0.11547		0.1	0	0.4	0.166667	0.208167		0.9	0.8	0.6	0.766667	0.152753
DNA-directed RNA polymerase subunit alpha [Campylobacter jejuni subsp. jejuni 81-176]	gi|121612721	75% (1.00)	0	-0.1	0	-0.0333333	0.057735		-0.1	0.3	0	0.0666667	0.208167		0.2	-0.1	-0.2	-0.0333333	0.208167		-0.1	0.3	-0.1	0.0333333	0.23094
DNA-directed RNA polymerase subunit beta [Campylobacter jejuni subsp. jejuni NCTC 11168 = ATCC 700819]	gi|218562133	95% (< 0.0001)	-0.1	-0.1	-0.2	-0.133333	0.057735		0.6	0.7	0.3	0.533333	0.208167		0.2	0	-0.1	0.0333333	0.152753		0.5	0.7	0.2	0.466667	0.251661
DNA-directed RNA polymerase subunit beta' [Campylobacter jejuni subsp. jejuni NCTC 11168 = ATCC 700819]	gi|218562134	95% (< 0.0001)	-0.1	-0.2	0	-0.1	0.1		0.3	0.6	0.4	0.433333	0.152753		0.1	-0.1	-0.2	-0.0666667	0.152753		0.2	0.6	0	0.266667	0.305505
DNA-directed RNA polymerase subunit omega [Campylobacter jejuni subsp. jejuni 81-176]	gi|121613074	95% (< 0.0001)	0	0	0	0	0		-0.7	-0.6	-0.2	-0.5	0.264575		0.1	0.2	-0.1	0.0666667	0.152753		-0.5	-0.4	-0.4	-0.433333	0.057735
DnaJ domain-containing protein [Campylobacter jejuni subsp. jejuni 81-176]	gi|121612916	75% (0.12)	0	0	0	0	0		0.5	-0.1	-0.1	0.1	0.34641		0.2	0	0.3	0.166667	0.152753		-0.3	-0.1	0	-0.133333	0.152753
dnaK suppressor protein, putative [Campylobacter jejuni subsp. jejuni 81-176]	gi|121612516	0% (0.98)	0	0		0	0		-0.7	-0.5		-0.6	0.141421		0.2		-0.4	-0.1	0.424264		-0.9	-0.4		-0.65	0.353553
dnaX gene product [Campylobacter jejuni subsp. jejuni IA3902]	gi|384448402	95% (< 0.0001)	0	0	-0.1	-0.0333333	0.057735		0.6	0.7	0.4	0.566667	0.152753		0.1	0.2	0	0.1	0.1		0.4	0.6	0.4	0.466667	0.11547
DsbB family disulfide bond formation protein [Campylobacter jejuni subsp. jejuni 81-176]	gi|121613521	75% (1.00)	0	0	0	0	0		-0.1	-0.1	0	-0.0666667	0.057735		0.1	-0.1	-0.1	-0.0333333	0.11547		-0.2	-0.1	-0.2	-0.166667	0.057735
dTDP-4-dehydrorhamnose 3,5-epimerase [Campylobacter jejuni subsp. jejuni NCTC 11168 = ATCC 700819]	gi|218563034	95% (< 0.0001)	0	0	0	0	0		-0.5	-0.6	0.3	-0.266667	0.493288		0.2	-0.1	0.1	0.0666667	0.152753		-0.4	-0.4	-0.2	-0.333333	0.11547
elongation factor G [Campylobacter jejuni subsp. jejuni 81-176]	gi|121612720	95% (< 0.0001)	-0.1	-0.1	-0.3	-0.166667	0.11547		-0.6	-0.7	-0.4	-0.566667	0.152753		0	-0.2	-0.1	-0.1	0.1		-0.7	-0.3	-0.7	-0.566667	0.23094
elongation factor P [Campylobacter jejuni subsp. jejuni 81-176]	gi|121613609	95% (< 0.0001)	0	0	0	0	0		-0.7	-0.9	-0.2	-0.6	0.360555		0	-0.2	0	-0.0666667	0.11547		-0.6	-0.8	-0.6	-0.666667	0.11547
elongation factor Tu [Campylobacter jejuni subsp. jejuni 81-176]	gi|121612430	95% (< 0.0001)	0	0	-0.2	-0.0666667	0.11547		-0.6	-0.8	-0.4	-0.6	0.2		0.2	0.2	0	0.133333	0.11547		-0.4	-0.6	-0.5	-0.5	0.1
endonuclease III [Campylobacter jejuni subsp. doylei 269.97]	gi|153952219	95% (< 0.0001)	0.1	0	0	0.0333333	0.057735		0.8	0.9	0.3	0.666667	0.321455		0.2	0	0.2	0.133333	0.11547		0.8	1	0.2	0.666667	0.416333
endoribonuclease L-PSP family protein [Campylobacter jejuni subsp. jejuni 81-176]	gi|121613465	95% (< 0.0001)	0	0	0	0	0		-0.5	-0.5	-0.3	-0.433333	0.11547		0	0	0	0	0		-0.5	-0.4	-0.4	-0.433333	0.057735
endoribonuclease L-PSP, putative [Campylobacter jejuni subsp. jejuni 81-176]	gi|121613179	95% (0.00025)	0	0		0	0		-0.6	-1.2		-0.9	0.424264		0.2		-0.8	-0.3	0.707107		-1.5	-1		-1.25	0.353553
enoyl-(acyl carrier protein) reductase [Campylobacter jejuni subsp. jejuni 81-176]	gi|121613563	95% (< 0.0001)	0	0	0	0	0		-0.6	-0.8	-0.5	-0.633333	0.152753		0.1	0.1	0.1	0.1	1.69967e-17		-0.5	-0.7	-0.3	-0.5	0.2
enterochelin ABC transporter, periplasmic enterochelin-binding protein, authentic frameshift [Campylobacter jejuni subsp. jejuni 81-176]	gi|121612138	0% (0.36)	-0.1	0	0	-0.0333333	0.057735		-0.1	-0.3	0.5	0.0333333	0.416333		0.1	0.1	-0.4	-0.0666667	0.288675		-0.5	-0.2	0.6	-0.0333333	0.568624
enterochelin uptake ATP-binding protein [Campylobacter jejuni subsp. jejuni NCTC 11168 = ATCC 700819]	gi|218562963	95% (< 0.0001)	0	0	0	0	0		0.4	0.5	0.7	0.533333	0.152753		0.1	-0.1	0	0	0.1		0.2	0.5	0.7	0.466667	0.251661
exbD/tolR family transport protein [Campylobacter jejuni subsp. jejuni NCTC 11168 = ATCC 700819]	gi|218561791	95% (< 0.0001)	0	0	0	0	0		0.7	0.7	0.2	0.533333	0.288675		0.1	0	0.2	0.1	0.1		0.6	0.7	0.3	0.533333	0.208167
excinuclease ABC subunit A [Campylobacter jejuni subsp. jejuni NCTC 11168 = ATCC 700819]	gi|218562001	95% (< 0.0001)	0	0	0	0	0		0.8	0.4	0.4	0.533333	0.23094		-0.1	0.1	0	0	0.1		0.6	0.4	0.1	0.366667	0.251661
excinuclease ABC subunit B [Campylobacter jejuni subsp. doylei 269.97]	gi|153952519	0% (0.30)	0	0	0	0	0		0.1	0.2	0	0.1	0.1		-0.1	0.2	0.1	0.0666667	0.152753		0.1	0.1	0.3	0.166667	0.11547
excinuclease ABC subunit C [Campylobacter jejuni subsp. jejuni NCTC 11168 = ATCC 700819]	gi|218562858	95% (0.00039)	0	0	0	0	0		0.4	0.8	0.6	0.6	0.2		0.3	0.2	-0.2	0.1	0.264575		0.3	0.8	0.6	0.566667	0.251661
exodeoxyribonuclease [Campylobacter jejuni subsp. jejuni NCTC 11168 = ATCC 700819]	gi|218561918	95% (0.00011)	0	0	0	0	0		-0.4	-0.4	0.2	-0.2	0.34641		0.1	-0.1	-0.3	-0.1	0.2		-0.5	-0.2	-0.4	-0.366667	0.152753
exodeoxyribonuclease VII large subunit [Campylobacter jejuni subsp. jejuni 81-176]	gi|121613063	0% (0.92)	0	0	0	0	0		0.1	0.2	0	0.1	0.1		0.1	0.3	-0.3	0.0333333	0.305505		-0.3	0.2	-0.1	-0.0666667	0.251661
exodeoxyribonuclease VII, small subunit, putative [Campylobacter jejuni subsp. jejuni 81-176]	gi|121613254	95% (0.0040)	0		0	0	0			-0.4	-0.3	-0.35	0.0707107		0.1	0.2		0.15	0.0707107			-0.1	-0.2	-0.15	0.0707107
extracellular endonuclease [Serratia sp. AS12]	gi|333926615	95% (0.0015)	0	0.1	0.1	0.0666667	0.057735		0.1	0.5	0.3	0.3	0.2		0.2	0.2	0.2	0.2	3.39935e-17		0	0	0.1	0.0333333	0.057735
extracellular ligand-binding receptor [Tepidanaerobacter acetatoxydans Re1]	gi|332798399	95% (0.035)	0	0		0	0		1.4	0.8		1.1	0.424264		0		0.1	0.05	0.0707107		1.2	0.8		1	0.282843
F0F1 ATP synthase subunit A [Campylobacter jejuni subsp. jejuni 81-176]	gi|121612748	75% (0.18)	0.2		0	0.1	0.141421		3.5	0.7	0.1	1.43333	1.81475		0.2	0		0.1	0.141421		3.8	0.7	-0.1	1.46667	2.05994
F0F1 ATP synthase subunit alpha [Campylobacter jejuni subsp. jejuni 81116]	gi|157414418	95% (0.00013)	0	0	0	0	0		0	-0.2	-0.2	-0.133333	0.11547		0.2	-0.1	0.2	0.1	0.173205		0	0	-0.2	-0.0666667	0.11547
F0F1 ATP synthase subunit B [Campylobacter jejuni subsp. jejuni 81-176]	gi|121613745	75% (0.22)	0	0	-0.2	-0.0666667	0.11547		0	-0.1	-0.3	-0.133333	0.152753		0.1	0	0.1	0.0666667	0.057735		-0.1	0	-0.3	-0.133333	0.152753
F0F1 ATP synthase subunit B' [Campylobacter jejuni subsp. jejuni NCTC 11168 = ATCC 700819]	gi|218561783	0% (0.91)	0	0	0	0	0		-0.1	-0.1	0	-0.0666667	0.057735		0.1	0.1	0	0.0666667	0.057735		-0.1	-0.1	-0.2	-0.133333	0.057735
F0F1 ATP synthase subunit beta [Campylobacter jejuni subsp. jejuni 81-176]	gi|121613266	75% (0.54)	-0.2	-0.1	0	-0.1	0.1		-0.4	-0.1	-0.5	-0.333333	0.208167		-0.1	0	-0.1	-0.0666667	0.057735		-0.2	-0.3	-0.4	-0.3	0.1
F0F1 ATP synthase subunit delta [Campylobacter jejuni subsp. jejuni 81-176]	gi|121612819	95% (< 0.0001)	0	0	0	0	0		0.3	0.4	0	0.233333	0.208167		0.1	0	0	0.0333333	0.057735		0.3	0.4	0	0.233333	0.208167
F0F1 ATP synthase subunit epsilon [Campylobacter jejuni subsp. jejuni 81-176]	gi|121613437	0% (0.21)	0	-0.1	0	-0.0333333	0.057735		-0.2	0	0	-0.0666667	0.11547		-0.1	0.3	0.1	0.1	0.2		0	0.1	0	0.0333333	0.057735
F0F1 ATP synthase subunit gamma [Campylobacter jejuni subsp. jejuni NCTC 11168 = ATCC 700819]	gi|218561787	75% (0.18)	0	0.1	0.2	0.1	0.1		0.1	0.1	0	0.0666667	0.057735		0.1	0.3	0.2	0.2	0.1		0.1	0.1	-0.2	0	0.173205
FAD-dependent thymidylate synthase [Campylobacter jejuni subsp. jejuni 81-176]	gi|121613393	75% (0.56)	0	0	0	0	0		-0.2	-0.1	0.4	0.0333333	0.321455		0.1	0	0	0.0333333	0.057735		-0.1	-0.1	0.1	-0.0333333	0.11547
fbp gene product [Campylobacter jejuni subsp. jejuni IA3902]	gi|384448103	95% (< 0.0001)	0	0	0	0	0		-0.6	-0.9	-0.3	-0.6	0.3		0.1	0.1	0.2	0.133333	0.057735		-0.3	-0.6	-0.2	-0.366667	0.208167
ferric uptake regulation protein [Campylobacter jejuni subsp. jejuni 81-176]	gi|121613164	75% (0.032)	-0.1	-0.1	-0.1	-0.1	1.69967e-17		0.1	-0.2	0.1	0	0.173205		0	0.1	0.1	0.0666667	0.057735		-0.1	0	0.1	0	0.1
ferrochelatase [Campylobacter jejuni subsp. jejuni NCTC 11168 = ATCC 700819]	gi|218562156	95% (0.0090)	0	0	0	0	0		-0.1	-0.3	0	-0.133333	0.152753		0.1	0.1	0.2	0.133333	0.057735		-0.2	-0.3	-0.2	-0.233333	0.057735
fibronectin/fibrinogen binding protein, putative [Campylobacter jejuni subsp. jejuni 81-176]	gi|121612790	0% (1.00)	0	0	0	0	0		-0.2	0.8	0.1	0.233333	0.51316		0	0.1	0.2	0.1	0.1		-0.5	0.8	0.3	0.2	0.655744
FKBP-type peptidyl-prolyl cis-trans isomerase SlyD [Campylobacter jejuni subsp. jejuni 81-176]	gi|121613510	95% (< 0.0001)	0	0	0	0	0		-0.6	-0.8	-0.3	-0.566667	0.251661		0.3	-0.1	0.3	0.166667	0.23094		-0.1	-0.4	-0.2	-0.233333	0.152753
flagellar assembly protein FliW [Campylobacter jejuni subsp. jejuni 81-176]	gi|121612373	95% (< 0.0001)	0	0	0	0	0		-0.8	-1	0	-0.6	0.52915		0	0	0	0	0		-0.6	-0.9	-0.3	-0.6	0.3
flagellar assembly protein H [Campylobacter jejuni subsp. jejuni 81-176]	gi|121613227	95% (< 0.0001)	0	0	0	0	0		-0.5	-0.3	-0.3	-0.366667	0.11547		0.1	0.1	0.1	0.1	1.69967e-17		-0.3	-0.2	-0.2	-0.233333	0.057735
flagellar basal body L-ring protein [Campylobacter jejuni subsp. jejuni 81-176]	gi|121612803	75% (0.24)	-0.1	0	0	-0.0333333	0.057735		0.9	1.1	0.3	0.766667	0.416333		-0.1	0	0.4	0.1	0.264575		0.8	1	0.4	0.733333	0.305505
flagellar basal body P-ring biosynthesis protein FlgA [Campylobacter jejuni subsp. jejuni 81-176]	gi|121613741	0% (0.36)		0	0	0	0		0.2		0	0.1	0.141421			0	0	0	0		0.2		0.1	0.15	0.0707107
flagellar basal body P-ring protein [Campylobacter jejuni subsp. jejuni 81-176]	gi|121613533	95% (0.00012)	0.1	0.1	0.1	0.1	1.69967e-17		0.7	1.1	0.4	0.733333	0.351188		-0.1	0	0.5	0.133333	0.321455		0.5	1	0.2	0.566667	0.404145
flagellar basal body rod modification protein [Campylobacter jejuni subsp. jejuni 81-176]	gi|121613172	95% (< 0.0001)	0	0	0	0	0		-0.8	-0.7	-0.5	-0.666667	0.152753		0	0	0.1	0.0333333	0.057735		-0.5	-0.5	-0.3	-0.433333	0.11547
flagellar basal body-associated protein FliL [Campylobacter jejuni subsp. jejuni 81-176]	gi|121613276	95% (< 0.0001)	0	0	0	0	0		-0.2	-0.3	-0.3	-0.266667	0.057735		0.1	0.1	0.1	0.1	1.69967e-17		-0.1	-0.2	-0.3	-0.2	0.1
flagellar biosynthesis protein FlhA [Campylobacter jejuni subsp. jejuni 81-176]	gi|121613700	75% (0.13)	0	0	0	0	0		0.4	0.3	0.1	0.266667	0.152753		-0.2	0.3	0.2	0.1	0.264575		0.5	0.2	0.3	0.333333	0.152753
flagellar biosynthesis regulator FlhF [Campylobacter jejuni subsp. jejuni 81116]	gi|157414378	95% (< 0.0001)	0	0	-0.1	-0.0333333	0.057735		0.6	0.5	0.5	0.533333	0.057735		0.2	0	0.2	0.133333	0.11547		0.4	0.6	0.3	0.433333	0.152753
flagellar biosynthesis sigma factor [Campylobacter jejuni subsp. jejuni 81-176]	gi|121612660	95% (< 0.0001)	0	0	0	0	0		-0.6	-0.4	-0.1	-0.366667	0.251661		0.1	0	0.2	0.1	0.1		-0.4	-0.3	-0.3	-0.333333	0.057735
flagellar capping protein [Campylobacter jejuni subsp. jejuni PT14]	gi|407941985	75% (0.087)	0.1	0.1	0.2	0.133333	0.057735		-0.2	0.2	0.2	0.0666667	0.23094		0.4	0.6	0.4	0.466667	0.11547		0.2	0.7	0.3	0.4	0.264575
flagellar hook protein FlgE [Campylobacter jejuni subsp. doylei 269.97]	gi|153951692	95% (< 0.0001)	0	0	0	0	0		0.9	0.9	0.5	0.766667	0.23094		0	-0.1	0.3	0.0666667	0.208167		0.8	0.8	0.6	0.733333	0.11547
flagellar hook protein FlgE [Campylobacter jejuni subsp. jejuni PT14]	gi|407943057	95% (< 0.0001)	0.1	0.1	0.1	0.1	1.69967e-17		0.8	1.3	0.5	0.866667	0.404145		0.2	0.1	0.2	0.166667	0.057735		0.8	1.4	0.7	0.966667	0.378594
flagellar hook-associated protein FlgK [Campylobacter jejuni subsp. jejuni 81116]	gi|157415691	95% (< 0.0001)	0	0	0	0	0		1	1.1	0.7	0.933333	0.208167		0	-0.1	0.5	0.133333	0.321455		0.9	1	0.7	0.866667	0.152753
flagellar motor protein MotA [Campylobacter jejuni subsp. jejuni NCTC 11168 = ATCC 700819]	gi|218561996	95% (< 0.0001)	0	0	0	0	0		0.6	0.3	-0.1	0.266667	0.351188		0	0.2	0.2	0.133333	0.11547		0.5	0.4	0.1	0.333333	0.208167
flagellar motor protein MotB [Campylobacter jejuni subsp. jejuni 81-176]	gi|121612816	95% (< 0.0001)	0	0	0	0	0		-0.2	0	-0.1	-0.1	0.1		0.2	0.3	0.1	0.2	0.1		0	0.1	0.1	0.0666667	0.057735
flagellar motor switch protein FliM [Campylobacter jejuni subsp. jejuni 81-176]	gi|121613064	95% (< 0.0001)	0	0	0	0	0		0.4	0.3	0.3	0.333333	0.057735		0.1	0	0.2	0.1	0.1		0.3	0.4	0.2	0.3	0.1
flagellar motor switch protein FliY [Campylobacter jejuni subsp. jejuni NCTC 11168 = ATCC 700819]	gi|218561744	95% (0.0046)	0	0	0	0	0		-0.4	-0.4	-0.3	-0.366667	0.057735		0.2	-0.2	0.2	0.0666667	0.23094		-0.4	-0.2	-0.4	-0.333333	0.11547
flagellar motor switch protein G [Campylobacter jejuni subsp. jejuni 81-176]	gi|121613519	0% (0.57)	0	0	0	0	0		-0.2	0.2	0	0	0.2		0.1	-0.1	-0.2	-0.0666667	0.152753		-0.4	0.3	-0.3	-0.133333	0.378594
flagellar MS-ring protein [Campylobacter jejuni subsp. jejuni 81-176]	gi|121612614	75% (0.32)	0	0.2	0	0.0666667	0.11547		0.3	0.4	0	0.233333	0.208167		0.2	0	0	0.0666667	0.11547		0.1	0.3	-0.1	0.1	0.2
flagellar protein FlaG [Campylobacter jejuni subsp. jejuni 81-176]	gi|121613608	95% (0.00016)	0	0	0	0	0		0	-0.3	-0.1	-0.133333	0.152753		0.4	0.1	0.6	0.366667	0.251661		0.3	0	0.1	0.133333	0.152753
flagellar protein FliS [Campylobacter jejuni subsp. jejuni 81-176]	gi|121612919	95% (0.00100)	-0.1	-0.1	-0.1	-0.1	1.69967e-17		-0.4	-0.1	-0.5	-0.333333	0.208167		1.1	0.2	0.4	0.566667	0.472582		0.1	1.1	0.2	0.466667	0.550757
flagellar protein, putative [Campylobacter jejuni subsp. jejuni 81-176]	gi|121612383	0% (0.27)	0	0	0	0	0		0.3	0.1	0.4	0.266667	0.152753		0.1	0.1	-0.1	0.0333333	0.11547		0	0.1	0	0.0333333	0.057735
flagellin family protein [Campylobacter jejuni subsp. jejuni 81-176]	gi|121612548	95% (< 0.0001)	0	0	0	0	0		1.8	1.8	1.5	1.7	0.173205		0	0.1	0.4	0.166667	0.208167		1.5	1.6	1.4	1.5	0.1
flagellin modification protein A [Campylobacter jejuni subsp. jejuni PT14]	gi|407942707	75% (0.15)	0	0	0	0	0		-0.3	-0.3	-0.2	-0.266667	0.057735		0.1	0	-0.1	0	0.1		-0.4	-0.3	-0.2	-0.3	0.1
flagellin modification protein, PseA [Campylobacter jejuni subsp. jejuni 81-176]	gi|121613681	95% (< 0.0001)	0	0	0	0	0		-0.5	-0.4	0.2	-0.233333	0.378594		0	-0.4	-0.4	-0.266667	0.23094		-0.7	-0.4	-0.6	-0.566667	0.152753
flagellin subunit protein FlaC [Campylobacter jejuni subsp. jejuni 81-176]	gi|121612344	95% (0.014)	0	0	0	0	0			-0.2	0	-0.1	0.141421		0.6	0.3		0.45	0.212132			0.3	0.8	0.55	0.353553
flagellum-specific ATP synthase [Campylobacter jejuni subsp. jejuni 81-176]	gi|121613240	0% (0.14)	0	0	0	0	0		-0.2	-0.1	-0.2	-0.166667	0.057735		0.1	0	0	0.0333333	0.057735		-0.1	-0.1	0.2	0	0.173205
flavodoxin FldA [Campylobacter jejuni subsp. jejuni 81-176]	gi|121612349	75% (0.18)	-0.1	0	0	-0.0333333	0.057735		-0.6	-1.2	0.1	-0.566667	0.650641		-0.1	0.1	0	0	0.1		-0.4	-1.2	0.1	-0.5	0.655744
flavodoxin-like fold domain-containing protein [Campylobacter jejuni subsp. jejuni 81-176]	gi|121612448	95% (< 0.0001)	0	0	0	0	0		-0.9	-1.4	-0.5	-0.933333	0.450925		0.2	0	-0.5	-0.1	0.360555		-1.2	-1.2	-0.7	-1.03333	0.288675
flippase [Campylobacter jejuni subsp. jejuni NCTC 11168 = ATCC 700819]	gi|218562744	95% (< 0.0001)	0	-0.2	0	-0.0666667	0.11547		0.4	0.7	0.2	0.433333	0.251661		0	0.1	-0.1	0	0.1		0.1	0.6	0.2	0.3	0.264575
folC bifunctional protein [Campylobacter jejuni subsp. jejuni 81-176]	gi|121612183	95% (0.0062)	0	0	0	0	0		0.7	0.5	0.4	0.533333	0.152753		0	0.2	0.2	0.133333	0.11547		0.2	0.6	0.3	0.366667	0.208167
foldase protein PrsA [Campylobacter fetus subsp. fetus 82-40]	gi|118474611	75% (0.012)		0		0	#DIV/0!		-0.5			-0.5	#DIV/0!				-0.1	-0.1	#DIV/0!		-0.6			-0.6	#DIV/0!
formate dehydrogenase accessory protein [Campylobacter jejuni subsp. jejuni NCTC 11168 = ATCC 700819]	gi|218563108	95% (< 0.0001)	0	0	0	0	0		-0.8	-1.3	-0.2	-0.766667	0.550757		0.2	0.2	-0.2	0.0666667	0.23094		-1	-1.2	-0.4	-0.866667	0.416333
formate dehydrogenase large subunit [Campylobacter jejuni subsp. jejuni NCTC 11168 = ATCC 700819]	gi|218563111	95% (0.00077)	-0.1	-0.2	-0.2	-0.166667	0.057735		-0.1	0.5	-0.4	0	0.458258		-0.1	-0.2	0.3	0	0.264575		0.2	0.3	-0.3	0.0666667	0.321455
formate dehydrogenase, cytochrome b subunit [Campylobacter jejuni subsp. jejuni 81-176]	gi|121612220	95% (0.015)	0	0	0	0	0		0.6	0.8	-0.2	0.4	0.52915		0	-0.1	0.5	0.133333	0.321455		0.8	0.6	0	0.466667	0.416333
formate dehydrogenase, iron-sulfur subunit [Campylobacter jejuni subsp. jejuni 81-176]	gi|121613584	0% (0.28)	0	0	0.2	0.0666667	0.11547		0.2	0.4	-0.2	0.133333	0.305505		0	0	0.6	0.2	0.34641		0.6	0.2	-0.2	0.2	0.4
formyltetrahydrofolate deformylase [Campylobacter jejuni subsp. doylei 269.97]	gi|153951464	95% (< 0.0001)	-0.1	-0.1	-0.1	-0.1	1.69967e-17		-0.6	-0.6	-0.4	-0.533333	0.11547		0.1	-0.1	0	0	0.1		-0.5	-0.4	-0.5	-0.466667	0.057735
fructose-bisphosphate aldolase [Campylobacter jejuni subsp. jejuni 81-176]	gi|121613445	95% (< 0.0001)	-0.1	-0.2	-0.1	-0.133333	0.057735		-0.9	-0.9	-0.4	-0.733333	0.288675		0	0	-0.3	-0.1	0.173205		-0.9	-0.6	-0.5	-0.666667	0.208167
ftsA gene product [Campylobacter jejuni subsp. jejuni S3]	gi|384443071	95% (< 0.0001)	0	0	0	0	0		-0.4	-0.1	0.2	-0.1	0.3		0.2	-0.2	0.1	0.0333333	0.208167		-0.4	0	-0.2	-0.2	0.2
fumarate hydratase [Campylobacter jejuni subsp. jejuni NCTC 11168 = ATCC 700819]	gi|218562973	95% (< 0.0001)	0	0	0	0	0		-0.7	-0.6	-0.5	-0.6	0.1		0.2	0.1	0.1	0.133333	0.057735		-0.6	-0.5	-0.2	-0.433333	0.208167
fumarate reductase cytochrome b-556 subunit [Campylobacter jejuni subsp. jejuni 81-176]	gi|121612270	0% (0.61)	0	0	0	0	0		0.2	0.4	-0.3	0.1	0.360555		0	-0.1	0.4	0.1	0.264575		0.4	0.3	-0.2	0.166667	0.321455
fumarate reductase flavoprotein subunit [Campylobacter jejuni subsp. jejuni 81-176]	gi|121612275	0% (0.17)	-0.1	-0.2	-0.1	-0.133333	0.057735		-0.2	0	-0.5	-0.233333	0.251661		-0.1	-0.3	0.2	-0.0666667	0.251661		0.2	0	-0.5	-0.1	0.360555
fumarate reductase iron-sulfur subunit [Campylobacter jejuni subsp. jejuni 81-176]	gi|121613625	0% (0.18)	0.1	0.3	0.1	0.166667	0.11547		0.3	0.5	0.1	0.3	0.2		0.1	-0.2	0.8	0.233333	0.51316		0.7	0.4	-0.2	0.3	0.458258
fumarylacetoacetate hydrolase family protein [Campylobacter jejuni subsp. jejuni 81-176]	gi|121612391	95% (0.00015)	0	0	0	0	0		-0.4	-0.4	0.5	-0.1	0.519615		0	0.2	1	0.4	0.52915		0.5	-0.2	0.7	0.333333	0.472582
FUR family transcriptional regulator [Campylobacter jejuni subsp. jejuni 81-176]	gi|121612833	95% (0.00032)	0	0	0	0	0		0.1	0.6	0.3	0.333333	0.251661		0.2	-0.1	0.1	0.0666667	0.152753		0.2	0.8	0.2	0.4	0.34641
GalNAc transferase [Campylobacter jejuni subsp. jejuni NCTC 11168 = ATCC 700819]	gi|218562739	95% (< 0.0001)	0	0	0	0	0		0.5	0.5	0.2	0.4	0.173205		0	0	0	0	0		0.3	0.3	0.1	0.233333	0.11547
GalNAc transferase [Campylobacter jejuni subsp. jejuni NCTC 11168 = ATCC 700819]	gi|218562741	95% (< 0.0001)	0	0	0	0	0		0.6	0.8	0.4	0.6	0.2		0	0.1	0	0.0333333	0.057735		0.3	0.7	0.3	0.433333	0.23094
GalNAc transferase/polymerase [Campylobacter jejuni subsp. jejuni NCTC 11168 = ATCC 700819]	gi|218562743	95% (< 0.0001)	0	0	0	0	0		0.5	0.7	0.2	0.466667	0.251661		0	0	0.1	0.0333333	0.057735		0.3	0.6	0	0.3	0.3
gamma-glutamyl kinase [Campylobacter jejuni subsp. jejuni 81-176]	gi|121612918	95% (< 0.0001)	0		0	0	0			-0.6	-0.4	-0.5	0.141421		0.2	0		0.1	0.141421			-0.5	-0.5	-0.5	0
gamma-glutamyl phosphate reductase [Campylobacter jejuni subsp. jejuni NCTC 11168 = ATCC 700819]	gi|218562210	95% (< 0.0001)	0	0	0	0	0		-0.5	-0.3	-0.1	-0.3	0.2		0	0.1	-0.2	-0.0333333	0.152753		-0.5	-0.3	-0.3	-0.366667	0.11547
gatA gene product [Campylobacter jejuni subsp. jejuni S3]	gi|384443414	75% (0.67)	0	0	0	0	0		-0.6	-0.6	-0.1	-0.433333	0.288675		0.2	0.2	-0.1	0.1	0.173205		-0.6	-0.5	-0.2	-0.433333	0.208167
GatB/Yqey family protein [Campylobacter jejuni subsp. jejuni NCTC 11168 = ATCC 700819]	gi|218562224	95% (< 0.0001)	0	0	0	0	0		-0.9	-1.1	-0.1	-0.7	0.52915		0	0.2	0	0.0666667	0.11547		-0.7	-1	-0.5	-0.733333	0.251661
GDP-L-fucose synthetase [Campylobacter jejuni subsp. jejuni NCTC 11168 = ATCC 700819]	gi|218563032	0% (0.14)	0	-0.2	0	-0.0666667	0.11547		0	-0.1	0.1	0	0.1		-0.2	0.1	-0.1	-0.0666667	0.152753		-0.1	-0.1	0	-0.0666667	0.057735
general glycosylation pathway protein [Campylobacter jejuni subsp. doylei 269.97]	gi|153952487	95% (< 0.0001)	0	0	0	0	0		0.7	0.4	0.2	0.433333	0.251661		0.2	0.3	0	0.166667	0.152753		0.4	0.5	0.4	0.433333	0.057735
general glycosylation pathway protein [Campylobacter jejuni subsp. jejuni 81116]	gi|157415388	95% (< 0.0001)	0	0	0	0	0		0.8	0.9	0.1	0.6	0.43589		0	0.1	0.1	0.0666667	0.057735		0.5	0.7	0.2	0.466667	0.251661
general glycosylation pathway protein [Campylobacter jejuni subsp. jejuni 81-176]	gi|121612358	95% (< 0.0001)	0	0	0	0	0		0.7	0.9	0.4	0.666667	0.251661		0.1	0.1	-0.1	0.0333333	0.11547		0.5	0.9	0.4	0.6	0.264575
general secretory pathway protein D [Campylobacter jejuni subsp. jejuni 81-176]	gi|121613593	95% (< 0.0001)	0	0	0	0	0		0.5	0.9	0.2	0.533333	0.351188		0	0.1	0	0.0333333	0.057735		0.2	0.9	0.3	0.466667	0.378594
general secretory pathway protein E [Campylobacter jejuni subsp. jejuni 81-176]	gi|121612612	95% (< 0.0001)	0	0	0	0	0		0.7	0.4	0.4	0.5	0.173205		-0.2	0	0.3	0.0333333	0.251661		0.6	0.5	0.3	0.466667	0.152753
geranyltranstransferase [Campylobacter jejuni subsp. jejuni 81-176]	gi|121613596	0% (0.13)	0	0	0	0	0		-0.3	-0.7	-0.1	-0.366667	0.305505		-0.3	0	0.1	-0.0666667	0.208167		-0.1	-0.5	-0.5	-0.366667	0.23094
GlnD family protein [Campylobacter jejuni subsp. jejuni 81-176]	gi|121612909	95% (< 0.0001)	0	0	0	0	0		0.7	0.8	0.4	0.633333	0.208167		0.2	0.3	0.2	0.233333	0.057735		0.4	0.8	0.6	0.6	0.2
gltA gene product [Campylobacter jejuni subsp. jejuni IA3902]	gi|384448893	95% (< 0.0001)	0.1	0	0	0.0333333	0.057735		0.5	0.5	0	0.333333	0.288675		0.1	0.2	1.2	0.5	0.608276		1.3	0.5	0.8	0.866667	0.404145
gltX gene product [Campylobacter jejuni subsp. jejuni IA3902]	gi|384448108	95% (< 0.0001)	0	0	0	0	0		-0.5	-0.7	-0.2	-0.466667	0.251661		0	0.1	0	0.0333333	0.057735		-0.3	-0.5	-0.3	-0.366667	0.11547
glucosamine--fructose-6-phosphate aminotransferase [Campylobacter jejuni subsp. jejuni 81-176]	gi|121613200	95% (< 0.0001)	-0.1	0.2	0	0.0333333	0.152753		0.4	0.3	0	0.233333	0.208167		-0.1	0	-0.2	-0.1	0.1		0.4	0.2	-0.1	0.166667	0.251661
glucose-6-phosphate isomerase [Campylobacter jejuni subsp. jejuni 81-176]	gi|121612886	95% (< 0.0001)	0	0	0	0	0		0.4	0.5	0.5	0.466667	0.057735		0.1	0	0.3	0.133333	0.152753		0.4	0.5	0.5	0.466667	0.057735
glutamate racemase [Campylobacter jejuni subsp. jejuni 81-176]	gi|121612969	0% (0.51)	0	0	0	0	0		-0.5	-0.1	0.2	-0.133333	0.351188		-0.1	0.1	-0.4	-0.133333	0.251661		-0.2	-0.2	0	-0.133333	0.11547
glutamate synthase large subunit [Campylobacter jejuni subsp. jejuni NCTC 11168 = ATCC 700819]	gi|218561700	95% (< 0.0001)	-0.1	-0.1	0	-0.0666667	0.057735		-0.2	0.2	-0.4	-0.133333	0.305505		0.1	0.1	0.8	0.333333	0.404145		0.7	0.5	0.3	0.5	0.2
glutamate synthase subunit beta [Campylobacter jejuni subsp. jejuni 81116]	gi|157414330	95% (< 0.0001)	0	0	0	0	0		0.2	0.3	0.1	0.2	0.1		0.1	0	1	0.366667	0.550757		1.1	0.6	0.3	0.666667	0.404145
glutamate-1-semialdehyde aminotransferase [Campylobacter jejuni subsp. jejuni 81-176]	gi|121613210	95% (< 0.0001)	0	0	0	0	0		0.5	0.4	0.5	0.466667	0.057735		-0.1	0	0.6	0.166667	0.378594		0.6	0.3	0.4	0.433333	0.152753
glutamine binding periplasmic protein [Campylobacter jejuni subsp. jejuni NCTC 11168 = ATCC 700819]	gi|218562445	95% (< 0.0001)	0	0	0	0	0		-0.7	-0.6	-0.1	-0.466667	0.321455		0.1	0.2	-0.2	0.0333333	0.208167		-0.6	-0.7	-0.2	-0.5	0.264575
glutamine synthetase [Campylobacter jejuni subsp. jejuni NCTC 11168 = ATCC 700819]	gi|218562338	95% (< 0.0001)	0	0		0	0		-0.5	-0.2		-0.35	0.212132		0.5		0.5	0.5	0		0	0.1		0.05	0.0707107
glutamine synthetase, type I [Campylobacter jejuni subsp. jejuni 81-176]	gi|121612317	95% (0.00068)	0	0	0	0	0		-0.4	-0.3	-1.1	-0.6	0.43589		0.5	0.2	0.6	0.433333	0.208167		0.1	0.1	-0.1	0.0333333	0.11547
glutamyl-tRNA reductase [Campylobacter jejuni subsp. jejuni 81-176]	gi|121612724	95% (< 0.0001)	0	0	0	0	0		0.6	0.5	0.2	0.433333	0.208167		0.1	0	0.2	0.1	0.1		0.5	0.5	0.1	0.366667	0.23094
glutamyl-tRNA synthetase [Campylobacter jejuni subsp. jejuni NCTC 11168 = ATCC 700819]	gi|218562899	95% (< 0.0001)	0.1	0.1	0.1	0.1	1.69967e-17		0.1	-0.4	-0.1	-0.133333	0.251661		0.2	0.2	-0.1	0.1	0.173205		-0.2	-0.2	0	-0.133333	0.11547
glutathionylspermidine synthase family protein [Campylobacter jejuni subsp. jejuni 81-176]	gi|121613449	75% (0.50)	-0.1	-0.1	-0.1	-0.1	1.69967e-17		-0.6	-0.8	-0.6	-0.666667	0.11547		-0.1	-0.2	0	-0.1	0.1		-0.5	-0.6	-0.5	-0.533333	0.057735
glyceraldehyde 3-phosphate dehydrogenase A [Campylobacter jejuni subsp. jejuni 81-176]	gi|121612463	95% (< 0.0001)	-0.1	-0.1	-0.1	-0.1	1.69967e-17		-0.4	-0.6	-0.3	-0.433333	0.152753		0	-0.1	0	-0.0333333	0.057735		-0.5	-0.5	-0.4	-0.466667	0.057735
glycerol-3-phosphate acyltransferase PlsX [Campylobacter jejuni subsp. jejuni NCTC 11168 = ATCC 700819]	gi|218561988	0% (0.21)	0	0	0	0	0		0.2	0	0.1	0.1	0.1		0.1	0.2	0.3	0.2	0.1		0.2	0.2	-0.1	0.1	0.173205
glycerol-3-phosphate acyltransferase PlsY [Campylobacter jejuni subsp. jejuni NCTC 11168 = ATCC 700819]	gi|218562016	0% (0.22)		0		0	#DIV/0!		0.4			0.4	#DIV/0!				0.1	0.1	#DIV/0!		0.3			0.3	#DIV/0!
glycolate oxidase subunit D [Campylobacter jejuni subsp. jejuni NCTC 11168 = ATCC 700819]	gi|218562825	95% (< 0.0001)	0	0	0	0	0		0.3	0.2	0.5	0.333333	0.152753		0	0	-0.1	-0.0333333	0.057735		0.1	0.1	0.3	0.166667	0.11547
glycosyltransferase [Campylobacter jejuni subsp. jejuni NCTC 11168 = ATCC 700819]	gi|218562750	95% (< 0.0001)	0	0	0	0	0		0.6	0.4	0.3	0.433333	0.152753		0	0.1	0	0.0333333	0.057735		0.5	0.4	0.3	0.4	0.1
glycosyltransferase [Campylobacter jejuni subsp. jejuni NCTC 11168 = ATCC 700819]	gi|218562751	95% (< 0.0001)	0	0	0	0	0		1.1	1.6	0.8	1.16667	0.404145		0	0	-0.4	-0.133333	0.23094		0.6	1.3	0.5	0.8	0.43589
glycyl-tRNA synthetase subunit alpha [Campylobacter jejuni subsp. jejuni 81-176]	gi|121613687	95% (< 0.0001)	0	0	0	0	0		0	-0.1	-0.1	-0.0666667	0.057735		0.2	0.2	0.1	0.166667	0.057735		0	0.1	0	0.0333333	0.057735
glycyl-tRNA synthetase subunit beta [Campylobacter jejuni subsp. jejuni NCTC 11168 = ATCC 700819]	gi|218562846	95% (< 0.0001)	0.1	0.1	0.1	0.1	1.69967e-17		0.5	0.6	0.1	0.4	0.264575		0.2	0.3	0.1	0.2	0.1		0.5	0.5	0.4	0.466667	0.057735
GMC oxidoreductase subunit [Campylobacter jejuni subsp. jejuni NCTC 11168 = ATCC 700819]	gi|218562073	95% (< 0.0001)	0	0	0	0	0		-0.5	-1.3	-0.6	-0.8	0.43589		-0.3	0.2	0.4	0.1	0.360555		0	-1.1	-0.4	-0.5	0.556776
GMP synthase [Campylobacter jejuni subsp. jejuni NCTC 11168 = ATCC 700819]	gi|218562860	95% (< 0.0001)	0	0	0	0	0		0.2	0.4	0.3	0.3	0.1		0.1	-0.2	-0.2	-0.1	0.173205		-0.1	0.4	-0.2	0.0333333	0.321455
GTP cyclohydrolase I [Campylobacter jejuni subsp. jejuni 81-176]	gi|121612522	75% (0.14)	0	0	0	0	0		-0.5	-0.8	-0.3	-0.533333	0.251661		-0.1	0	0.2	0.0333333	0.152753		-0.5	-0.8	-0.2	-0.5	0.3
GTP cyclohydrolase II [Campylobacter jejuni subsp. jejuni 81-176]	gi|121612797	95% (< 0.0001)	0	0	0	0	0		-0.7	-0.5	-0.4	-0.533333	0.152753		0.4	0.1	0.2	0.233333	0.152753		-0.5	-0.3	-0.4	-0.4	0.1
GTPase ObgE [Campylobacter jejuni subsp. jejuni 81116]	gi|157414409	95% (0.026)	-0.1	-0.1	-0.1	-0.1	1.69967e-17		0.1	0	0.1	0.0666667	0.057735		-0.1	0	-0.2	-0.1	0.1		-0.2	0.2	0	0	0.2
GTP-binding protein [Campylobacter jejuni subsp. jejuni 81-176]	gi|121612321	95% (< 0.0001)	0	0	0	0	0		0.8	0.8	0.6	0.733333	0.11547		0.1	0.1	0.4	0.2	0.173205		0.7	0.8	0.6	0.7	0.1
GTP-binding protein EngA [Campylobacter jejuni subsp. jejuni NCTC 11168 = ATCC 700819]	gi|218562044	95% (< 0.0001)	0	-0.1	-0.1	-0.0666667	0.057735		0.7	0.7	0.5	0.633333	0.11547		0.1	0.1	0.1	0.1	1.69967e-17		0.6	0.8	0.5	0.633333	0.152753
GTP-binding protein Era [Campylobacter jejuni subsp. jejuni 81-176]	gi|121613147	95% (< 0.0001)	0	0	0	0	0		0.6	0.5	0.5	0.533333	0.057735		0.1	0.3	0	0.133333	0.152753		0.3	0.5	0.4	0.4	0.1
GTP-binding protein LepA [Campylobacter jejuni subsp. jejuni 81-176]	gi|121612549	95% (< 0.0001)	0	0	0	0	0		0.4	0.3	0.1	0.266667	0.152753		0.1	0.1	0	0.0666667	0.057735		0.2	0.5	0	0.233333	0.251661
GTP-binding protein TypA [Campylobacter jejuni subsp. jejuni NCTC 11168 = ATCC 700819]	gi|218561731	95% (< 0.0001)	0	0	0	0	0		-0.5	-0.6	-0.2	-0.433333	0.208167		0.1	-0.1	-0.2	-0.0666667	0.152753		-0.7	-0.3	-0.3	-0.433333	0.23094
GTP-dependent nucleic acid-binding protein EngD [Campylobacter jejuni subsp. jejuni NCTC 11168 = ATCC 700819]	gi|218562549	95% (< 0.0001)	0	0	0	0	0		-0.5	-0.7	-0.3	-0.5	0.2		0.1	0.1	-0.1	0.0333333	0.11547		-0.6	-0.6	-0.5	-0.566667	0.057735
guanylate kinase [Campylobacter jejuni subsp. jejuni 81-176]	gi|121612644	0% (0.12)	0	0		0	0		0	-0.1		-0.05	0.0707107		0.1		0.1	0.1	0		-0.1	0		-0.05	0.0707107
HAD-superfamily hydrolase [Campylobacter jejuni subsp. jejuni NCTC 11168 = ATCC 700819]	gi|218561974	95% (< 0.0001)	0	0.1	0.1	0.0666667	0.057735		0.4	0.5	0.3	0.4	0.1		0.3	0.1	0.1	0.166667	0.11547		0.1	0.5	0.2	0.266667	0.208167
HAD-superfamily hydrolase [Campylobacter jejuni subsp. jejuni NCTC 11168 = ATCC 700819]	gi|218562913	0% (0.98)	0	0	0	0	0		0	-0.2	-0.1	-0.1	0.1		-0.2	-0.1	0.3	0	0.264575		0.2	-0.1	-0.1	0	0.173205
HAD-superfamily hydrolase, subfamily IA, variant 1 family protein [Campylobacter jejuni subsp. jejuni 81-176]	gi|121613211	95% (< 0.0001)	0	0	0	0	0		-0.4	-0.9	-0.2	-0.5	0.360555		0.2	0.2	0.2	0.2	3.39935e-17		-0.2	-0.6	-0.1	-0.3	0.264575
HAD-superfamily hydrolase, subfamily IA, variant 1 family protein [Campylobacter jejuni subsp. jejuni 81-176]	gi|121612771	0% (0.83)	0	0	0	0	0		0	0	0.6	0.2	0.34641		-0.1	0.3	0.6	0.266667	0.351188		0.1	0	0.8	0.3	0.43589
heat shock protein 90 [Campylobacter jejuni subsp. jejuni 81116]	gi|157414802	95% (< 0.0001)	0	0.1	0	0.0333333	0.057735		0.5	0.4	0	0.3	0.264575		0.1	0	-0.3	-0.0666667	0.208167		0	0.4	-0.2	0.0666667	0.305505
hemerythrin family non-heme iron protein [Campylobacter jejuni subsp. jejuni 81-176]	gi|121612625	95% (< 0.0001)	0	0	0	0	0		-0.4	-0.5	-0.5	-0.466667	0.057735		0.2	0.1	0.5	0.266667	0.208167		0	-0.3	-0.2	-0.166667	0.152753
hemin ABC transporter, periplasmic hemin-binding protein, putative [Campylobacter jejuni subsp. jejuni 81-176]	gi|121612646	75% (0.34)	0	0	0	0	0		-0.3	-0.4	1	0.1	0.781025		0.2	0.1	-0.6	-0.1	0.43589		-0.9	-0.5	0.9	-0.166667	0.945163
hemin ABC transporter, permease protein, putative [Campylobacter jejuni subsp. jejuni 81-176]	gi|121612507	0% (0.38)	-0.1	-0.1		-0.1	0		-0.1	0		-0.05	0.0707107		0		-0.9	-0.45	0.636396		-0.9	-0.3		-0.6	0.424264
hemin uptake system ATP-binding protein [Campylobacter jejuni subsp. jejuni NCTC 11168 = ATCC 700819]	gi|218563205	95% (0.00070)	0	0	0	0	0		0.4	0.5	1.2	0.7	0.43589		0.1	0	-0.9	-0.266667	0.550757		-0.6	0.3	1.1	0.266667	0.85049
hemin uptake system outer membrane receptor [Campylobacter jejuni subsp. jejuni PT14]	gi|407942949	0% (0.38)		0	0	0	0		0.5		1.4	0.95	0.636396			-0.1	-0.8	-0.45	0.494975		-0.6		1.2	0.3	1.27279
hemolysin [Campylobacter jejuni subsp. jejuni NCTC 11168 = ATCC 700819]	gi|218562239	75% (0.19)	0.1	0.2	0.1	0.133333	0.057735		1	0.8	0.6	0.8	0.2		0.3	0.2	0.2	0.233333	0.057735		0.9	0.8	0.5	0.733333	0.208167
heptosyltransferase I [Campylobacter jejuni subsp. jejuni NCTC 11168 = ATCC 700819]	gi|218562747	95% (< 0.0001)	0	0	0	0	0		0.6	0.4	0.4	0.466667	0.11547		0	0.2	-0.1	0.0333333	0.152753		0.4	0.5	0.4	0.433333	0.057735
heptosyltransferase II [Campylobacter jejuni subsp. jejuni NCTC 11168 = ATCC 700819]	gi|218562760	95% (< 0.0001)	0	0	0	0	0		0.7	0.4	0.3	0.466667	0.208167		0	-0.1	0.2	0.0333333	0.152753		0.7	0.5	0.6	0.6	0.1
high affinity branched-chain amino acid ABC transporter, ATP-binding protein [Campylobacter jejuni subsp. jejuni 81-176]	gi|121613528	95% (0.011)	0.1	0.1	-0.1	0.0333333	0.11547		0	0	0	0	0		0.2	0.2	0.1	0.166667	0.057735		-0.1	-0.1	0.1	-0.0333333	0.11547
high affinity branched-chain amino acid ABC transporter, periplasmic amino acid-binding protein [Campylobacter jejuni subsp. jejuni 81-176]	gi|121612759	95% (< 0.0001)	0	0	0	0	0		-0.9	-1.3	-0.5	-0.9	0.4		0	0	-0.1	-0.0333333	0.057735		-1	-1.2	-0.4	-0.866667	0.416333
high affinity branched-chain amino acid ABC transporter, permease protein [Campylobacter jejuni subsp. jejuni 81116]	gi|157415273	95% (< 0.0001)	0	0	0	0	0		0.5	0.4	0.1	0.333333	0.208167		0	0.1	0.1	0.0666667	0.057735		0.1	0.3	0.1	0.166667	0.11547
hippurate hydrolase [Campylobacter jejuni subsp. jejuni NCTC 11168 = ATCC 700819]	gi|218562601	95% (< 0.0001)	0	0	0	0	0		-0.9	-1	-0.4	-0.766667	0.321455		0.1	0.1	-0.1	0.0333333	0.11547		-0.9	-0.9	-0.5	-0.766667	0.23094
His/Glu/Gln/Arg/opine amino acid ABC transporter permease [Campylobacter jejuni subsp. jejuni 81-176]	gi|121612320	0% (0.19)	0	0	0	0	0		0.3	0.2	-0.2	0.1	0.264575		0.1	0.2	0	0.1	0.1		0.1	0.2	0.1	0.133333	0.057735
histidine triad (HIT) family protein [Campylobacter jejuni subsp. jejuni NCTC 11168 = ATCC 700819]	gi|218562154	95% (0.023)	0	0	0	0	0		-0.4	-0.4	0.4	-0.133333	0.46188		0	-0.1	0	-0.0333333	0.057735		-0.6	-0.3	-0.1	-0.333333	0.251661
histidine-binding protein precursor [Campylobacter jejuni subsp. jejuni NCTC 11168 = ATCC 700819]	gi|218562373	95% (< 0.0001)	0	0	0	0	0		-0.2	0	-0.2	-0.133333	0.11547		0.1	0	0.2	0.1	0.1		0	-0.1	-0.3	-0.133333	0.152753
histidinol dehydrogenase [Campylobacter jejuni subsp. jejuni NCTC 11168 = ATCC 700819]	gi|218563187	95% (< 0.0001)	0	0	0	0	0		-0.7	-1	-0.5	-0.733333	0.251661		0.1	0	0	0.0333333	0.057735		-0.6	-0.8	-0.3	-0.566667	0.251661
histidinol-phosphate aminotransferase [Campylobacter jejuni subsp. jejuni NCTC 11168 = ATCC 700819]	gi|218561976	75% (0.54)	0	0.1	0	0.0333333	0.057735		-0.6	-0.7	-0.2	-0.5	0.264575		0.1	0.1	-0.1	0.0333333	0.11547		-0.4	-0.4	-0.5	-0.433333	0.057735
histidyl-tRNA synthetase [Campylobacter jejuni subsp. jejuni NCTC 11168 = ATCC 700819]	gi|218562393	75% (0.63)	-0.2	0	-0.2	-0.133333	0.11547		-0.1	-0.3	-0.3	-0.233333	0.11547		-0.1	0	-0.1	-0.0666667	0.057735		-0.2	-0.2	-0.3	-0.233333	0.057735
HIT family protein [Campylobacter jejuni subsp. jejuni 81-176]	gi|121612658	95% (< 0.0001)	0	0	0	0	0		-0.7	-1	0.3	-0.466667	0.680686		0.2	0.1	-0.1	0.0666667	0.152753		-0.8	-0.9	-0.2	-0.633333	0.378594
HIT family protein [Campylobacter jejuni subsp. jejuni 81-176]	gi|121612369	0% (0.18)	0	0	0	0	0		0.2	0.1	0.5	0.266667	0.208167		0.1	-0.1	-0.1	-0.0333333	0.11547		0.1	0	0.2	0.1	0.1
Holliday junction DNA helicase RuvA [Campylobacter jejuni subsp. jejuni 81-176]	gi|121613230	95% (< 0.0001)	0	0	0	0	0		0.6	0.8	0.4	0.6	0.2		0.2	-0.1	0.3	0.133333	0.208167		0.6	0.9	0.2	0.566667	0.351188
Holliday junction DNA helicase RuvB [Campylobacter jejuni subsp. jejuni 81-176]	gi|121612638	0% (0.058)	-0.2	-0.2	-0.1	-0.166667	0.057735		-0.3	0	0.4	0.0333333	0.351188		0.1	0.2	0.1	0.133333	0.057735		-0.3	0.3	0.2	0.0666667	0.321455
Holliday junction resolvase-like protein [Campylobacter jejuni subsp. doylei 269.97]	gi|153951394	75% (0.12)		0	0	0	0		1		0.3	0.65	0.494975			0	0.3	0.15	0.212132		1		0.2	0.6	0.565685
homoserine dehydrogenase [Campylobacter jejuni subsp. jejuni NCTC 11168 = ATCC 700819]	gi|218561830	75% (0.19)	0	0	0	0	0		0	0	-0.1	-0.0333333	0.057735		0	0.1	0.2	0.1	0.1		0.1	0.2	0.1	0.133333	0.057735
homoserine kinase [Campylobacter jejuni subsp. jejuni 81-176]	gi|121613224	0% (0.82)	0	-0.2	0	-0.0666667	0.11547		-0.3	-0.7	0.3	-0.233333	0.503322		-0.1	0	0.4	0.1	0.264575		-0.4	-0.5	-0.2	-0.366667	0.152753
homoserine O-succinyltransferase [Campylobacter jejuni subsp. jejuni 81-176]	gi|121613233	95% (0.00018)	0	0	0	0	0		-0.3	-1	-0.4	-0.566667	0.378594		0.1	0.4	0.4	0.3	0.173205		-0.3	-1.2	-0.2	-0.566667	0.550757
hydrogenase assembly chaperone HypC/HupF [Campylobacter jejuni subsp. jejuni 81-176]	gi|121613492	95% (< 0.0001)	0	0	0	0	0		-0.6	-0.6	-0.2	-0.466667	0.23094		0.2	0	-0.1	0.0333333	0.152753		-0.4	-0.4	-0.6	-0.466667	0.11547
hydrogenase expression/formation protein [Campylobacter jejuni subsp. jejuni NCTC 11168 = ATCC 700819]	gi|218562278	75% (0.048)	0	0	0	0	0		-0.6	-0.1	0.1	-0.2	0.360555		0.4	0	0.1	0.166667	0.208167		-0.5	0	-0.3	-0.266667	0.251661
hydrogenase expression/formation protein HypD [Campylobacter jejuni subsp. jejuni 81-176]	gi|121612566	95% (< 0.0001)	0	0	0	0	0		0.3	0.4	0.3	0.333333	0.057735		0.2	-0.1	0.3	0.133333	0.208167		0.2	0.4	-0.1	0.166667	0.251661
hydrogenase isoenzymes formation protein [Campylobacter jejuni subsp. jejuni NCTC 11168 = ATCC 700819]	gi|218562274	95% (0.00100)	0	0	0	0	0		-0.2	-0.2	0.4	0	0.34641		0.1	-0.1	-0.2	-0.0666667	0.152753		-0.4	-0.2	-0.1	-0.233333	0.152753
hydrogenase isoenzymes formation protein [Campylobacter jejuni subsp. jejuni NCTC 11168 = ATCC 700819]	gi|218562277	95% (< 0.0001)	0	0	0	0	0		-0.6	-0.9	0	-0.5	0.458258		0	0	-0.1	-0.0333333	0.057735		-0.5	-0.5	-0.4	-0.466667	0.057735
hydrogenase maturation protease HydD [Campylobacter jejuni subsp. jejuni 81116]	gi|157415528	95% (0.0090)	0	0	0	0	0		-0.2	-0.3	0.3	-0.0666667	0.321455		0.1	0	0	0.0333333	0.057735		-0.3	-0.2	-0.3	-0.266667	0.057735
hydrolase [Campylobacter jejuni subsp. jejuni NCTC 11168 = ATCC 700819]	gi|218562534	95% (< 0.0001)	0	0	0	0	0		-0.7	-0.7	0.3	-0.366667	0.57735		0.1	-0.1	-0.6	-0.2	0.360555		-1.1	-0.9	-0.7	-0.9	0.2
hypothetical protein [Campylobacter jejuni subsp. jejuni IA3902]	gi|384448708	95% (< 0.0001)	0	0	0	0	0		0.5	0.7	0	0.4	0.360555		0.1	0	0	0.0333333	0.057735		0.3	0.6	0.2	0.366667	0.208167
hypothetical protein [Campylobacter jejuni subsp. jejuni IA3902]	gi|384447911	0% (0.35)	0	0	0	0	0		1.4	0.3	-0.1	0.533333	0.776745		-0.1	0.1	1.7	0.566667	0.986577		1.2	0.3	0.1	0.533333	0.585947
hypothetical protein [Campylobacter jejuni subsp. jejuni IA3902]	gi|384448583	95% (< 0.0001)	0	0	0	0	0		-0.5	-0.7	-0.6	-0.6	0.1		0.1	0.1	0.2	0.133333	0.057735		-0.7	-0.6	-0.7	-0.666667	0.057735
hypothetical protein [Campylobacter jejuni subsp. jejuni M1]	gi|384441003	95% (< 0.0001)	-0.1	-0.1	-0.1	-0.1	1.69967e-17		-0.7	-1.1	0	-0.6	0.556776		-0.1	-0.3	0.1	-0.1	0.2		-0.6	-1	-0.6	-0.733333	0.23094
hypothetical protein [Campylobacter jejuni subsp. jejuni M1]	gi|384440721	75% (0.012)	0	0	0.1	0.0333333	0.057735		1.5	0.9	0.9	1.1	0.34641		0.1	1	1.5	0.866667	0.70946		0.7	1	1.4	1.03333	0.351188
hypothetical protein [Campylobacter jejuni subsp. jejuni S3]	gi|384443638	95% (0.0040)	0.1	0.1	0.1	0.1	1.69967e-17		-0.7	-0.6	-0.4	-0.566667	0.152753		0.1	-0.2	0	-0.0333333	0.152753		-1.8	-0.4	-0.3	-0.833333	0.83865
hypothetical protein [Campylobacter jejuni subsp. jejuni S3]	gi|384443664	0% (0.57)	0		-1.1	-0.55	0.777817			-0.3	0.6	0.15	0.636396			1.3		1.3	#DIV/0!			0.1	0.3	0.2	0.141421
hypothetical protein A911_06465 [Campylobacter jejuni subsp. jejuni PT14]	gi|407942705	95% (< 0.0001)	0	0	0	0	0		0.5	0.5	0.4	0.466667	0.057735		0	0	-0.2	-0.0666667	0.11547		0.1	0.5	0.1	0.233333	0.23094
hypothetical protein C8J_0047 [Campylobacter jejuni subsp. jejuni 81116]	gi|157414369	95% (< 0.0001)	0	0	0	0	0		0.8	0.9	0.5	0.733333	0.208167		0.5	-0.4	-0.7	-0.2	0.6245		-0.1	1	0	0.3	0.608276
hypothetical protein C8J_0068 [Campylobacter jejuni subsp. jejuni 81116]	gi|157414389	95% (0.024)	0.1	0.1	0.2	0.133333	0.057735		0.3	0.3	0.6	0.4	0.173205		-0.1	0.2	1.8	0.633333	1.02144		1.3	0.2	0.6	0.7	0.556776
hypothetical protein C8J_0189 [Campylobacter jejuni subsp. jejuni 81116]	gi|157414509	95% (< 0.0001)	0	0	0	0	0		-1	-1	0	-0.666667	0.57735		0	0.2	0	0.0666667	0.11547		-0.6	-1.3	0.1	-0.6	0.7
hypothetical protein C8J_0300 [Campylobacter jejuni subsp. jejuni 81116]	gi|157414620	95% (< 0.0001)	0	0	0	0	0		0.5	0.7	0.3	0.5	0.2		0	0	0	0	0		0.4	0.7	0.3	0.466667	0.208167
hypothetical protein C8J_0511 [Campylobacter jejuni subsp. jejuni 81116]	gi|157414831	95% (< 0.0001)	0	0	0	0	0		-0.5	-0.5	-0.1	-0.366667	0.23094		0.2	0	0.1	0.1	0.1		-0.5	-0.4	-0.2	-0.366667	0.152753
hypothetical protein C8J_0522 [Campylobacter jejuni subsp. jejuni 81116]	gi|157414842	95% (0.0028)	0	0	0	0	0		2.4	2.3	2.3	2.33333	0.057735		-0.3	0.2	-0.3	-0.133333	0.288675		2	2.3	1.7	2	0.3
hypothetical protein C8J_0560 [Campylobacter jejuni subsp. jejuni 81116]	gi|157414880	95% (< 0.0001)	0	0	0	0	0		0.3	0.4	0.1	0.266667	0.152753		0.1	0.3	0.2	0.2	0.1		0.5	0.5	0.3	0.433333	0.11547
hypothetical protein C8J_0572 [Campylobacter jejuni subsp. jejuni 81116]	gi|157414892	0% (0.15)	0	0	0	0	0		0.5	0.7	0	0.4	0.360555		0.2	0.1	0	0.1	0.1		0.2	0.7	0.4	0.433333	0.251661
hypothetical protein C8J_0638 [Campylobacter jejuni subsp. jejuni 81116]	gi|157414958	95% (< 0.0001)	0	0	0	0	0		-0.4	-0.4	0	-0.266667	0.23094		0	0	0.1	0.0333333	0.057735		-0.4	-0.3	-0.2	-0.3	0.1
hypothetical protein C8J_0887 [Campylobacter jejuni subsp. jejuni 81116]	gi|157415207	0% (0.72)	0	0	0	0	0		-0.2	-0.1	0	-0.1	0.1		0.1	-0.4	0.2	-0.0333333	0.321455		-0.2	-0.1	0.5	0.0666667	0.378594
hypothetical protein C8J_0923 [Campylobacter jejuni subsp. jejuni 81116]	gi|157415243	95% (0.00100)	0	0	0	0	0		-0.2	-0.2	0.3	-0.0333333	0.288675		0.1	0.1	0.2	0.133333	0.057735		-0.1	0	0.2	0.0333333	0.152753
hypothetical protein C8J_0927 [Campylobacter jejuni subsp. jejuni 81116]	gi|157415247	95% (< 0.0001)	0	0	0	0	0		0.7	0.9	0.5	0.7	0.2		-0.1	0.2	0.2	0.1	0.173205		0.8	0.9	0.6	0.766667	0.152753
hypothetical protein C8J_1030 [Campylobacter jejuni subsp. jejuni 81116]	gi|157415350	95% (< 0.0001)	0	0	0	0	0		0.7	0.6	0.1	0.466667	0.321455		0	0.1	0.1	0.0666667	0.057735		0.4	0.6	0.4	0.466667	0.11547
hypothetical protein C8J_1114 [Campylobacter jejuni subsp. jejuni 81116]	gi|157415434	95% (< 0.0001)	0	0	0	0	0		0.2	-0.1	0.2	0.1	0.173205		0.1	-0.4	-1.1	-0.466667	0.602771		-0.8	-0.1	-0.8	-0.566667	0.404145
hypothetical protein C8J_1232 [Campylobacter jejuni subsp. jejuni 81116]	gi|157415552	95% (0.00098)	-0.1	-0.1	0	-0.0666667	0.057735		-0.7	-0.6	-0.1	-0.466667	0.321455		0.3	0.2	0	0.166667	0.152753		-0.6	-0.3	-0.1	-0.333333	0.251661
hypothetical protein C8J_1258 [Campylobacter jejuni subsp. jejuni 81116]	gi|157415578	95% (< 0.0001)	0	0	0	0	0		0.2	0.1	0.3	0.2	0.1		1.5	1.9	1.3	1.56667	0.305505		1.6	2.2	1.8	1.86667	0.305505
hypothetical protein C8J_1279 [Campylobacter jejuni subsp. jejuni 81116]	gi|157415599	75% (0.032)	0		0	0	0			-0.9	-0.3	-0.6	0.424264		0.1	-0.1		0	0.141421			-0.7	-0.8	-0.75	0.0707107
hypothetical protein C8J_1356 [Campylobacter jejuni subsp. jejuni 81116]	gi|157415675	95% (< 0.0001)	0	0	0	0	0		1.7	1.6	2.1	1.8	0.264575		0.3	0.1	-0.3	0.0333333	0.305505		1.2	1.2	1.7	1.36667	0.288675
hypothetical protein C8J_1529 [Campylobacter jejuni subsp. jejuni 81116]	gi|157415847	0% (0.56)	0	0	0	0	0		0.2	0.5	0.1	0.266667	0.208167		0.4	-0.2	0.3	0.166667	0.321455		0.2	0.7	0.1	0.333333	0.321455
hypothetical protein Cj0008 [Campylobacter jejuni subsp. jejuni NCTC 11168 = ATCC 700819]	gi|218561701	95% (< 0.0001)	-0.2	-0.1	0	-0.1	0.1		0.3	0.4	0.8	0.5	0.264575		-0.1	0.1	0.7	0.233333	0.416333		0.9	0.8	0.6	0.766667	0.152753
hypothetical protein Cj0124c [Campylobacter jejuni subsp. jejuni NCTC 11168 = ATCC 700819]	gi|218561805	95% (< 0.0001)	0	0	0	0	0		0.7	0.4	0	0.366667	0.351188		0.1	0	-0.3	-0.0666667	0.208167		0.1	0.3	0	0.133333	0.152753
hypothetical protein Cj0152c [Campylobacter jejuni subsp. jejuni NCTC 11168 = ATCC 700819]	gi|218561833	0% (0.99)	0	0	0	0	0		0.1	0.1	-0.2	0	0.173205		0.1	0.2	-0.1	0.0666667	0.152753		-0.1	0	0	-0.0333333	0.057735
hypothetical protein Cj0163c [Campylobacter jejuni subsp. jejuni NCTC 11168 = ATCC 700819]	gi|218561844	95% (< 0.0001)	0	0	0	0	0		0.6	0.4	0.4	0.466667	0.11547		0.1	0.1	0.1	0.1	1.69967e-17		0.3	0.4	0.4	0.366667	0.057735
hypothetical protein Cj0170 [Campylobacter jejuni subsp. jejuni NCTC 11168 = ATCC 700819]	gi|218561850	95% (< 0.0001)	0	0	0	0	0		-0.3	-0.4	-0.2	-0.3	0.1		-2.8	-3.7	-1.9	-2.8	0.9		-2.9	-2.7	-3.3	-2.96667	0.305505
hypothetical protein Cj0248 [Campylobacter jejuni subsp. jejuni NCTC 11168 = ATCC 700819]	gi|218561911	75% (0.50)	0.1	0.2	0.1	0.133333	0.057735		0.1	0	0.5	0.2	0.264575		0.2	0	0.1	0.1	0.1		-0.2	0	-0.1	-0.1	0.1
hypothetical protein Cj0253 [Campylobacter jejuni subsp. jejuni NCTC 11168 = ATCC 700819]	gi|218561916	0% (0.17)	0	0	0	0	0		-0.5	0	-0.1	-0.2	0.264575		0.2	-0.2	-0.5	-0.166667	0.351188		-0.7	0.1	-0.6	-0.4	0.43589
hypothetical protein Cj0380c [Campylobacter jejuni subsp. jejuni NCTC 11168 = ATCC 700819]	gi|218562038	95% (< 0.0001)	0	0		0	0		0.6	0.6		0.6	0		0.1		-0.1	0	0.141421		0.5	0.6		0.55	0.0707107
hypothetical protein Cj0397c [Campylobacter jejuni subsp. jejuni NCTC 11168 = ATCC 700819]	gi|218562055	75% (0.34)	0	0.2	0	0.0666667	0.11547		0.2	0	-0.3	-0.0333333	0.251661		0	0.3	0.3	0.2	0.173205		0.2	0	0	0.0666667	0.11547
hypothetical protein Cj0554 [Campylobacter jejuni subsp. jejuni NCTC 11168 = ATCC 700819]	gi|218562206	95% (< 0.0001)	0	0	0	0	0		-0.6	-1.1	-0.6	-0.766667	0.288675		0.2	0	0.8	0.333333	0.416333		0.1	-0.9	0.2	-0.2	0.608276
hypothetical protein Cj0621 [Campylobacter jejuni subsp. jejuni NCTC 11168 = ATCC 700819]	gi|218562272	95% (< 0.0001)	0	0	0	0	0		-0.7	-1	-0.3	-0.666667	0.351188		0.2	0.1	-0.3	0	0.264575		-0.7	-0.8	-0.6	-0.7	0.1
hypothetical protein Cj0706 [Campylobacter jejuni subsp. jejuni NCTC 11168 = ATCC 700819]	gi|218562345	95% (< 0.0001)	0	0	0	0	0		-0.6	-0.6	-0.2	-0.466667	0.23094		0.1	0	-0.3	-0.0666667	0.208167		-0.6	-0.5	-0.4	-0.5	0.1
hypothetical protein Cj0760 [Campylobacter jejuni subsp. jejuni NCTC 11168 = ATCC 700819]	gi|218562388	0% (0.23)	0	0	0	0	0		0	-0.2	-0.3	-0.166667	0.152753		0	-0.2	-0.5	-0.233333	0.251661		0.1	-0.2	-0.3	-0.133333	0.208167
hypothetical protein Cj0787 [Campylobacter jejuni subsp. jejuni NCTC 11168 = ATCC 700819]	gi|218562415	95% (< 0.0001)	0	0	0	0	0		-0.4	-0.4	-0.1	-0.3	0.173205		0.3	0	0	0.1	0.173205		-0.4	-0.3	-0.3	-0.333333	0.057735
hypothetical protein Cj0788 [Campylobacter jejuni subsp. jejuni NCTC 11168 = ATCC 700819]	gi|218562416	0% (0.85)	0	0	0.1	0.0333333	0.057735		-0.5	-0.5	0.5	-0.166667	0.57735		0.3	0.7	-0.1	0.3	0.4		-0.3	-0.6	0.3	-0.2	0.458258
hypothetical protein Cj0849c [Campylobacter jejuni subsp. jejuni NCTC 11168 = ATCC 700819]	gi|218562477	95% (0.0023)	0	-0.2	0	-0.0666667	0.11547		2.1	0.8	0.2	1.03333	0.971253		0.5	0.2	2	0.9	0.964365		2.1	1.2	0.5	1.26667	0.802081
hypothetical protein Cj1012c [Campylobacter jejuni subsp. jejuni NCTC 11168 = ATCC 700819]	gi|218562628	95% (0.00034)	0	0	0	0	0		-0.3	-0.1	0	-0.133333	0.152753		0.1	0.2	0	0.1	0.1		-0.3	0	0	-0.1	0.173205
hypothetical protein Cj1216c [Campylobacter jejuni subsp. jejuni NCTC 11168 = ATCC 700819]	gi|218562828	75% (0.036)		0	0	0	0		-0.9		-0.2	-0.55	0.494975			0	-0.7	-0.35	0.494975		-1.2		-0.6	-0.9	0.424264
hypothetical protein Cj1217c [Campylobacter jejuni subsp. jejuni NCTC 11168 = ATCC 700819]	gi|218562829	95% (0.00026)	0	0	0	0	0		-0.4	-0.6	0.1	-0.3	0.360555		0.1	-0.2	0	-0.0333333	0.152753		-0.6	-0.7	-0.5	-0.6	0.1
hypothetical protein Cj1236 [Campylobacter jejuni subsp. jejuni NCTC 11168 = ATCC 700819]	gi|218562848	75% (0.018)		0	0	0	0		-0.4		-0.2	-0.3	0.141421			0.2	0	0.1	0.141421		-0.4		0	-0.2	0.282843
hypothetical protein Cj1245c [Campylobacter jejuni subsp. jejuni NCTC 11168 = ATCC 700819]	gi|218562857	95% (< 0.0001)	0	0	0	0	0		0.6	0.6	0.5	0.566667	0.057735		-0.1	0.1	-0.1	-0.0333333	0.11547		0.2	0.3	0.4	0.3	0.1
hypothetical protein Cj1249 [Campylobacter jejuni subsp. jejuni NCTC 11168 = ATCC 700819]	gi|218562861	75% (0.72)	-0.1	0	-0.2	-0.1	0.1		0.2	0.3	0.1	0.2	0.1		-0.1	0.1	-0.1	-0.0333333	0.11547		0.1	0.4	0.1	0.2	0.173205
hypothetical protein Cj1295 [Campylobacter jejuni subsp. jejuni NCTC 11168 = ATCC 700819]	gi|218562906	0% (0.14)		0	0	0	0		-0.3		-0.2	-0.25	0.0707107			-0.2	0.5	0.15	0.494975		0.1		0.1	0.1	0
hypothetical protein Cj1301 [Campylobacter jejuni subsp. jejuni NCTC 11168 = ATCC 700819]	gi|218562912	95% (0.00012)	0	0	0	0	0		-0.4	-0.5	0	-0.3	0.264575		0.1	-0.1	0	0	0.1		-0.5	-0.4	-0.5	-0.466667	0.057735
hypothetical protein Cj1306c [Campylobacter jejuni subsp. jejuni NCTC 11168 = ATCC 700819]	gi|218562917	95% (< 0.0001)	0	0	0	0	0		0.5	0.3	0.7	0.5	0.2		0.1	0.5	-0.1	0.166667	0.305505		0.3	0.5	0.6	0.466667	0.152753
hypothetical protein Cj1309c [Campylobacter jejuni subsp. jejuni NCTC 11168 = ATCC 700819]	gi|218562920	95% (< 0.0001)	0	0	0	0	0		0	-0.2	-0.2	-0.133333	0.11547		0.5	0.3	0	0.266667	0.251661		0	0.3	0.1	0.133333	0.152753
hypothetical protein Cj1310c [Campylobacter jejuni subsp. jejuni NCTC 11168 = ATCC 700819]	gi|218562921	95% (0.00100)	0	0	0	0	0		-0.5	-0.2	0	-0.233333	0.251661		2.5	0.9	0.6	1.33333	1.02144		0.3	1.8	0.5	0.866667	0.814453
hypothetical protein Cj1340c [Campylobacter jejuni subsp. jejuni NCTC 11168 = ATCC 700819]	gi|218562949	95% (0.0022)	0	0	0	0	0		-0.4	-0.7	-0.2	-0.433333	0.251661		0.3	0.3	0	0.2	0.173205		-0.3	-0.2	0.2	-0.1	0.264575
hypothetical protein Cj1368 [Campylobacter jejuni subsp. jejuni NCTC 11168 = ATCC 700819]	gi|218562977	95% (0.00099)	0	0	0	0	0		-0.1	-0.2	0.4	0.0333333	0.321455		0	-0.1	0.1	0	0.1		-0.1	0	-0.1	-0.0666667	0.057735
hypothetical protein Cj1418c [Campylobacter jejuni subsp. jejuni NCTC 11168 = ATCC 700819]	gi|218563022	95% (< 0.0001)	0.2	0	0	0.0666667	0.11547		0.2	0.2	0	0.133333	0.11547		0	0.1	0.2	0.1	0.1		0.4	0.3	0.3	0.333333	0.057735
hypothetical protein Cj1429c [Campylobacter jejuni subsp. jejuni NCTC 11168 = ATCC 700819]	gi|218563033	95% (< 0.0001)	0	0	0	0	0		0.2	0.1	0.7	0.333333	0.321455		-2.6	-2.1	-2.8	-2.5	0.360555		-2.8	-2.2	-0.4	-1.8	1.249
hypothetical protein Cj1433c [Campylobacter jejuni subsp. jejuni NCTC 11168 = ATCC 700819]	gi|218563037	95% (< 0.0001)	0	0	0	0	0		0.6	0.9	0.5	0.666667	0.208167		0.1	0.2	0.2	0.166667	0.057735		0.5	0.8	0.5	0.6	0.173205
hypothetical protein Cj1459 [Campylobacter jejuni subsp. jejuni NCTC 11168 = ATCC 700819]	gi|218563062	95% (< 0.0001)	0	0	0	0	0		0.3	0.5	0.3	0.366667	0.11547		0.1	-0.1	-0.1	-0.0333333	0.11547		0.2	0.5	0.2	0.3	0.173205
hypothetical protein Cj1460 [Campylobacter jejuni subsp. jejuni NCTC 11168 = ATCC 700819]	gi|218563063	0% (0.23)	0	0	0	0	0		-0.2	0.1	0.5	0.133333	0.351188		0.2	0	-0.4	-0.0666667	0.305505		-0.2	0.3	0	0.0333333	0.251661
hypothetical protein Cj1514c [Campylobacter jejuni subsp. jejuni NCTC 11168 = ATCC 700819]	gi|218563113	75% (0.20)	0	0	-0.1	-0.0333333	0.057735		-0.1	0	0.2	0.0333333	0.152753		0.3	0.4	0.2	0.3	0.1		0	0.4	0.4	0.266667	0.23094
hypothetical protein Cj1589 [Campylobacter jejuni subsp. jejuni NCTC 11168 = ATCC 700819]	gi|218563178	0% (0.46)	0	0	0	0	0		-0.5	-0.8	-0.1	-0.466667	0.351188		-0.3	0	0.4	0.0333333	0.351188		0	-0.6	-0.1	-0.233333	0.321455
hypothetical protein Cj1602 [Campylobacter jejuni subsp. jejuni NCTC 11168 = ATCC 700819]	gi|218563191	95% (< 0.0001)	0	0	0	0	0		0.7	0.6	0	0.433333	0.378594		0.1	0	0	0.0333333	0.057735		0.4	0.5	0.2	0.366667	0.152753
hypothetical protein Cj1674 [Campylobacter jejuni subsp. jejuni NCTC 11168 = ATCC 700819]	gi|218563262	95% (0.013)	0	-0.1	0.1	0	0.1		0.3	0.1	0.6	0.333333	0.251661		-0.1	0.1	0.3	0.1	0.2		0.3	0.1	0.4	0.266667	0.152753
hypothetical protein Cj1679 [Campylobacter jejuni subsp. jejuni NCTC 11168 = ATCC 700819]	gi|218563266	95% (< 0.0001)	-0.1	-0.1	-0.1	-0.1	1.69967e-17		0.7	0.4	0.4	0.5	0.173205		0	0	0	0	0		0.3	0.4	0.2	0.3	0.1
hypothetical protein CJE0032 [Campylobacter jejuni RM1221]	gi|57237047	95% (< 0.0001)	0	0	0	0	0		0.5	0.5	0.3	0.433333	0.11547		0	0	0.1	0.0333333	0.057735		0.4	0.7	0.5	0.533333	0.152753
hypothetical protein CJE1466 [Campylobacter jejuni RM1221]	gi|57238325	95% (< 0.0001)	0	0	0	0	0		0.2	-0.1	0.1	0.0666667	0.152753		0.2	0.4	0.5	0.366667	0.152753		0.9	0.3	0.9	0.7	0.34641
hypothetical protein CJJ81176_0018 [Campylobacter jejuni subsp. jejuni 81-176]	gi|121612963	95% (< 0.0001)	0	0	0	0	0		0.2	0.1	0.2	0.166667	0.057735		0.2	-0.1	-0.1	0	0.173205		-0.1	0.2	-0.1	0	0.173205
hypothetical protein CJJ81176_0021 [Campylobacter jejuni subsp. jejuni 81-176]	gi|121612485	95% (< 0.0001)	0	0	0	0	0		-0.8	-1.3	-0.5	-0.866667	0.404145		0.2	0.1	-0.2	0.0333333	0.208167		-0.9	-1.2	-0.4	-0.833333	0.404145
hypothetical protein CJJ81176_0042 [Campylobacter jejuni subsp. jejuni 81-176]	gi|121613008	95% (0.0040)	-0.1	-0.2	-0.1	-0.133333	0.057735		-0.3	-0.2	-0.4	-0.3	0.1		-0.1	-0.1	0.1	-0.0333333	0.11547		0.1	-0.2	-0.1	-0.0666667	0.152753
hypothetical protein CJJ81176_0074 [Campylobacter jejuni subsp. jejuni 81-176]	gi|121612999	0% (0.56)	0	0	0	0	0		0.2	0.1	0	0.1	0.1		0.1	0.1	-0.1	0.0333333	0.11547		0.1	0.1	0	0.0666667	0.057735
hypothetical protein CJJ81176_0107 [Campylobacter jejuni subsp. jejuni 81-176]	gi|121612896	75% (0.12)	0	0	0	0	0		-0.5	-0.4	0.4	-0.166667	0.493288		0	-0.2	0.1	-0.0333333	0.152753		-0.3	-0.4	-0.1	-0.266667	0.152753
hypothetical protein CJJ81176_0110 [Campylobacter jejuni subsp. jejuni 81-176]	gi|121613178	95% (< 0.0001)	0	0.1	0	0.0333333	0.057735		0.9	0.6	1	0.833333	0.208167		0.2	0.4	2	0.866667	0.986577		2	0.7	1.1	1.26667	0.665833
hypothetical protein CJJ81176_0127 [Campylobacter jejuni subsp. jejuni 81-176]	gi|121613576	75% (0.051)	-0.1	-0.1	0.1	-0.0333333	0.11547		-0.2	-0.2	-0.1	-0.166667	0.057735		0.2	0.2	0.1	0.166667	0.057735		-0.2	-0.2	0.1	-0.1	0.173205
hypothetical protein CJJ81176_0149 [Campylobacter jejuni subsp. jejuni 81-176]	gi|121613259	95% (< 0.0001)	-0.1	-0.3	-0.1	-0.166667	0.11547		0.2	0.5	-0.2	0.166667	0.351188		0.1	0	0	0.0333333	0.057735		0.2	0.4	0.2	0.266667	0.11547
hypothetical protein CJJ81176_0161 [Campylobacter jejuni subsp. jejuni 81-176]	gi|121613444	95% (0.0026)	0	0	0	0	0		0.3	0.3	0.3	0.3	0		0.2	-0.1	-0.4	-0.1	0.3		-0.2	0.3	-0.2	-0.0333333	0.288675
hypothetical protein CJJ81176_0198 [Campylobacter jejuni subsp. jejuni 81-176]	gi|121612438	95% (< 0.0001)	0	0	0	0	0		-0.3	-0.5	-0.3	-0.366667	0.11547		0.1	0.1	0	0.0666667	0.057735		-0.2	-0.3	-0.2	-0.233333	0.057735
hypothetical protein CJJ81176_0220 [Campylobacter jejuni subsp. jejuni 81-176]	gi|121612716	95% (0.00100)	0	0	0	0	0		0.6	0.8	0.3	0.566667	0.251661		0	0.1	-0.7	-0.2	0.43589		0.4	0.6	0.5	0.5	0.1
hypothetical protein CJJ81176_0281 [Campylobacter jejuni subsp. jejuni 81-176]	gi|121613015	75% (0.64)	0	-0.1	-0.1	-0.0666667	0.057735		-0.2	-0.4	0.1	-0.166667	0.251661		0	-0.1	-0.3	-0.133333	0.152753		-0.5	-0.4	-0.1	-0.333333	0.208167
hypothetical protein CJJ81176_0299 [Campylobacter jejuni subsp. jejuni 81-176]	gi|121613430	95% (< 0.0001)	0	0	0	0	0		0.7	0.5	0.5	0.566667	0.11547		0	-0.1	-0.2	-0.1	0.1		0.4	0.3	0.2	0.3	0.1
hypothetical protein CJJ81176_0312 [Campylobacter jejuni subsp. jejuni 81-176]	gi|121613574	0% (0.50)	0	0	0	0	0		0.1	0.1	0	0.0666667	0.057735		-0.1	-0.1	0	-0.0666667	0.057735		-0.1	-0.1	0.2	0	0.173205
hypothetical protein CJJ81176_0335 [Campylobacter jejuni subsp. jejuni 81-176]	gi|121612521	95% (0.00073)	0	0	0	0	0		0.8	0.8	0.4	0.666667	0.23094		0.1	0.3	0.1	0.166667	0.11547		0.5	0.7	0.7	0.633333	0.11547
hypothetical protein CJJ81176_0385 [Campylobacter jejuni subsp. jejuni 81-176]	gi|121612167	0% (0.46)	0	0	0	0	0		0	-0.1	0.3	0.0666667	0.208167		0	0.2	0.1	0.1	0.1		0.1	0	0.1	0.0666667	0.057735
hypothetical protein CJJ81176_0387 [Campylobacter jejuni subsp. jejuni 81-176]	gi|121613250	95% (< 0.0001)	0	0	0	0	0		-0.7	-1	-0.5	-0.733333	0.251661		0	-0.2	0	-0.0666667	0.11547		-0.7	-0.9	-0.5	-0.7	0.2
hypothetical protein CJJ81176_0395 [Campylobacter jejuni subsp. jejuni 81-176]	gi|121612622	95% (0.00017)	0	0	0	0	0		-0.2	-0.1	-0.3	-0.2	0.1		0	0.1	0.1	0.0666667	0.057735		-0.1	-0.2	-0.1	-0.133333	0.057735
hypothetical protein CJJ81176_0414 [Campylobacter jejuni subsp. jejuni 81-176]	gi|121613003	95% (< 0.0001)	0	0		0	0		-0.7	-0.6		-0.65	0.0707107		0.3		0.1	0.2	0.141421		-0.5	-0.4		-0.45	0.0707107
hypothetical protein CJJ81176_0427 [Campylobacter jejuni subsp. jejuni 81-176]	gi|121612581	95% (< 0.0001)	0	0	0	0	0		-0.1	0	0.4	0.1	0.264575		0	-0.1	-0.1	-0.0666667	0.057735		-0.2	-0.1	-0.2	-0.166667	0.057735
hypothetical protein CJJ81176_0438 [Campylobacter jejuni subsp. jejuni 81-176]	gi|121613212	95% (< 0.0001)	0	-0.1	0.1	0	0.1		-0.5	-1.1	-0.6	-0.733333	0.321455		-0.1	0.3	0.4	0.2	0.264575		-0.1	-0.7	-0.3	-0.366667	0.305505
hypothetical protein CJJ81176_0447 [Campylobacter jejuni subsp. jejuni 81-176]	gi|121613189	95% (0.013)	0	-0.2		-0.1	0.141421		0.1	-1	1.9	0.333333	1.46401		0.1	2.3	1.6	1.33333	1.12398		1.3	-0.7	2.6	1.06667	1.66233
hypothetical protein CJJ81176_0449 [Campylobacter jejuni subsp. jejuni 81-176]	gi|121612973	0% (0.42)	0		0	0	0			-0.2	0.4	0.1	0.424264		0	-0.1		-0.05	0.0707107			-0.1	0.1	0	0.141421
hypothetical protein CJJ81176_0474 [Campylobacter jejuni subsp. jejuni 81-176]	gi|121612826	95% (< 0.0001)	0	0	0	0	0		-0.8	-1.1	-0.2	-0.7	0.458258		0	0	0	0	0		-0.5	-1	0.1	-0.466667	0.550757
hypothetical protein CJJ81176_0479 [Campylobacter jejuni subsp. jejuni 81-176]	gi|121613409	95% (0.00100)	0	0	0	0	0		0.6	0.4	0.1	0.366667	0.251661		-0.1	0	0.2	0.0333333	0.152753		0.5	0.4	0.2	0.366667	0.152753
hypothetical protein CJJ81176_0480 [Campylobacter jejuni subsp. jejuni 81-176]	gi|121612456	95% (0.0017)	0	0	0	0	0		0.5	0.4	0	0.3	0.264575		-0.1	-0.1	0.2	0	0.173205		0.5	0.3	0.3	0.366667	0.11547
hypothetical protein CJJ81176_0482 [Campylobacter jejuni subsp. jejuni 81-176]	gi|121613056	0% (0.056)	0	0	0	0	0		0.6	0.6	0.4	0.533333	0.11547		-0.6	0.1	0	-0.166667	0.378594		0.5	0.7	0.4	0.533333	0.152753
hypothetical protein CJJ81176_0484 [Campylobacter jejuni subsp. jejuni 81-176]	gi|121613328	95% (< 0.0001)	0	0	0	0	0		-0.2	-0.3	-0.1	-0.2	0.1		0.1	0	-0.2	-0.0333333	0.152753		-0.4	-0.2	-0.4	-0.333333	0.11547
hypothetical protein CJJ81176_0487 [Campylobacter jejuni subsp. jejuni 81-176]	gi|121612400	75% (0.64)	0.1	0.1	-0.1	0.0333333	0.11547		-0.2	-0.3	0.3	-0.0666667	0.321455		0	0.1	0	0.0333333	0.057735		-0.4	-0.1	-0.4	-0.3	0.173205
hypothetical protein CJJ81176_0490 [Campylobacter jejuni subsp. jejuni 81-176]	gi|121613002	95% (< 0.0001)	0	0	0	0	0		-1	-1.4	-0.5	-0.966667	0.450925		0.3	0	-0.5	-0.0666667	0.404145		-1.3	-1.2	-0.8	-1.1	0.264575
hypothetical protein CJJ81176_0547 [Campylobacter jejuni subsp. jejuni 81-176]	gi|121613054	95% (0.0020)	0	0	0	0	0		-0.3	-0.3	-0.1	-0.233333	0.11547		0.1	-0.3	-0.2	-0.133333	0.208167		-0.6	-0.2	-0.6	-0.466667	0.23094
hypothetical protein CJJ81176_0564 [Campylobacter jejuni subsp. jejuni 81-176]	gi|121613466	95% (0.00076)	0	0	0	0	0		-0.7	-0.9	-0.3	-0.633333	0.305505		0.1	0	-0.2	-0.0333333	0.152753		-0.7	-0.7	-0.4	-0.6	0.173205
hypothetical protein CJJ81176_0581 [Campylobacter jejuni subsp. jejuni 81-176]	gi|121613315	0% (0.077)	0	0	0	0	0		-0.2	-1	0.5	-0.233333	0.750555		0.2	-0.3	0.4	0.1	0.360555		-0.5	-0.8	-0.3	-0.533333	0.251661
hypothetical protein CJJ81176_0611 [Campylobacter jejuni subsp. jejuni 81-176]	gi|121612179	95% (< 0.0001)	0	0	0	0	0		0.4	0.2	0.5	0.366667	0.152753		0.1	0.2	0.1	0.133333	0.057735		0.4	0.3	0.5	0.4	0.1
hypothetical protein CJJ81176_0638 [Campylobacter jejuni subsp. jejuni 81-176]	gi|121613122	0% (0.65)	0	0	0	0	0		0.2	0	0.4	0.2	0.2		0	0.2	-0.2	0	0.2		-0.2	0.1	0.5	0.133333	0.351188
hypothetical protein CJJ81176_0676 [Campylobacter jejuni subsp. jejuni 81-176]	gi|121613289	0% (0.54)	0	0	0	0	0		0.5	0.7	0.2	0.466667	0.251661		0	0.2	-0.1	0.0333333	0.152753		0	0.7	0.2	0.3	0.360555
hypothetical protein CJJ81176_0687 [Campylobacter jejuni subsp. jejuni 81-176]	gi|121612452	0% (0.12)	0		0	0	0			0.1	0.3	0.2	0.141421		-0.2	0.4		0.1	0.424264			0.4	0.5	0.45	0.0707107
hypothetical protein CJJ81176_0694 [Campylobacter jejuni subsp. jejuni 81-176]	gi|121613712	95% (0.00100)	0	0	0	0	0		0.2	0.1	0.6	0.3	0.264575		-0.1	0	-0.1	-0.0666667	0.057735		-0.1	0	0.2	0.0333333	0.152753
hypothetical protein CJJ81176_0704 [Campylobacter jejuni subsp. jejuni 81-176]	gi|121612166	95% (< 0.0001)	0	0	0	0	0		-0.8	-0.8	-0.4	-0.666667	0.23094		0.1	0	-0.2	-0.0333333	0.152753		-0.5	-0.5	-0.2	-0.4	0.173205
hypothetical protein CJJ81176_0705 [Campylobacter jejuni subsp. jejuni 81-176]	gi|121613105	95% (< 0.0001)	0	0	0	0	0		-0.3	-0.3	0.1	-0.166667	0.23094		0.1	0.1	0.1	0.1	1.69967e-17		-0.3	-0.1	-0.1	-0.166667	0.11547
hypothetical protein CJJ81176_0713 [Campylobacter jejuni subsp. jejuni 81-176]	gi|121612979	95% (< 0.0001)	0	0	0	0	0		0.4	0.6	0.5	0.5	0.1		0.1	0	-0.1	0	0.1		0.3	0.4	0.2	0.3	0.1
hypothetical protein CJJ81176_0714 [Campylobacter jejuni subsp. jejuni 81-176]	gi|121613261	95% (< 0.0001)	0	0	0	0	0		0.5	0.5	0.1	0.366667	0.23094		0.1	0.2	0.5	0.266667	0.208167		0.6	0.5	0.6	0.566667	0.057735
hypothetical protein CJJ81176_0715 [Campylobacter jejuni subsp. jejuni 81-176]	gi|121612518	75% (0.13)	0	0	0	0	0		0.3	0.4	0.4	0.366667	0.057735		-0.1	0.1	-0.1	-0.0333333	0.11547		0.1	0.4	-0.2	0.1	0.3
hypothetical protein CJJ81176_0723 [Campylobacter jejuni subsp. jejuni 81-176]	gi|121613498	95% (0.049)	0	-0.1	0	-0.0333333	0.057735		-0.5	-0.4	-0.2	-0.366667	0.152753		0.1	0.2	0.1	0.133333	0.057735		-0.3	-0.4	-0.2	-0.3	0.1
hypothetical protein CJJ81176_0726 [Campylobacter jejuni subsp. jejuni 81-176]	gi|121613096	95% (< 0.0001)	0	0	0	0	0		-0.1	-0.2	-0.1	-0.133333	0.057735		0.2	0.1	0.1	0.133333	0.057735		-0.1	-0.2	-0.3	-0.2	0.1
hypothetical protein CJJ81176_0728 [Campylobacter jejuni subsp. jejuni 81-176]	gi|121613154	0% (0.066)	0		0	0	0			-0.8	-0.4	-0.6	0.282843		0	0.1		0.05	0.0707107			-0.6	0	-0.3	0.424264
hypothetical protein CJJ81176_0734 [Campylobacter jejuni subsp. jejuni 81-176]	gi|121613747	75% (0.052)	0	0	0	0	0		0.2	0.6	0	0.266667	0.305505		0	-0.1	-0.2	-0.1	0.1		0	0.7	-0.1	0.2	0.43589
hypothetical protein CJJ81176_0740 [Campylobacter jejuni subsp. jejuni 81-176]	gi|121612619	95% (0.00014)	0	0	0	0	0		-0.3	-0.5	0.3	-0.166667	0.416333		0.1	0	0.2	0.1	0.1		-0.3	-0.4	-0.1	-0.266667	0.152753
hypothetical protein CJJ81176_0742 [Campylobacter jejuni subsp. jejuni 81-176]	gi|121613343	95% (0.024)	0	0	0	0	0		0.1	-0.2	0.3	0.0666667	0.251661		0.1	0.2	0.6	0.3	0.264575		0.4	0.1	0.3	0.266667	0.152753
hypothetical protein CJJ81176_0840 [Campylobacter jejuni subsp. jejuni 81-176]	gi|121613752	95% (< 0.0001)	0	0	0	0	0		0.4	0.8	0.4	0.533333	0.23094		0.1	-0.1	-0.3	-0.1	0.2		0	0.7	0.3	0.333333	0.351188
hypothetical protein CJJ81176_0888 [Campylobacter jejuni subsp. jejuni 81-176]	gi|121612411	75% (0.040)	0	0	0	0	0		0.3	0.2	-0.5	0	0.43589			0.1	1	0.55	0.636396		-0.7		-0.9	-0.8	0.141421
hypothetical protein CJJ81176_0889 [Campylobacter jejuni subsp. jejuni 81-176]	gi|121612769	0% (0.051)	0.1	0.1	0.1	0.1	1.69967e-17		0.2	0.1	-0.2	0.0333333	0.208167		0.1	0.2	0.2	0.166667	0.057735		0	0.2	-0.1	0.0333333	0.152753
hypothetical protein CJJ81176_0956 [Campylobacter jejuni subsp. jejuni 81-176]	gi|121613128	95% (< 0.0001)	0	0.2	0	0.0666667	0.11547		-0.5	-0.7	0	-0.4	0.360555		-0.1	0	0.1	0	0.1		-0.4	-0.7	-0.3	-0.466667	0.208167
hypothetical protein CJJ81176_0980 [Campylobacter jejuni subsp. jejuni 81-176]	gi|121612959	95% (< 0.0001)	0	-0.2	0	-0.0666667	0.11547		0.5	0.7	0.5	0.566667	0.11547		0	0.1	-0.2	-0.0333333	0.152753		0.2	0.8	0.3	0.433333	0.321455
hypothetical protein CJJ81176_1011 [Campylobacter jejuni subsp. jejuni 81-176]	gi|121612360	0% (0.091)		0	0	0	0		-0.3		-0.2	-0.25	0.0707107			0	0.2	0.1	0.141421		-0.1		-0.4	-0.25	0.212132
hypothetical protein CJJ81176_1050 [Campylobacter jejuni subsp. jejuni 81-176]	gi|121612864	95% (0.00023)	0	0	0	0	0		0.6	0.6	0.3	0.5	0.173205		0.1	0.1	0.3	0.166667	0.11547		0.4	0.6	0.5	0.5	0.1
hypothetical protein CJJ81176_1055 [Campylobacter jejuni subsp. jejuni 81-176]	gi|121612736	95% (< 0.0001)	0	0	0	0	0		-0.7	-0.7	-0.5	-0.633333	0.11547		0.3	0.3	0	0.2	0.173205		-0.7	-0.6	-0.4	-0.566667	0.152753
hypothetical protein CJJ81176_1062 [Campylobacter jejuni subsp. jejuni 81-176]	gi|121613726	95% (< 0.0001)	0	0	0	0	0		-0.7	-1.2	-0.7	-0.866667	0.288675		0	0	0.1	0.0333333	0.057735		-0.8	-1.2	-0.4	-0.8	0.4
hypothetical protein CJJ81176_1087 [Campylobacter jejuni subsp. jejuni 81-176]	gi|121613011	95% (< 0.0001)	0	0	0	0	0		0.7	1	0.5	0.733333	0.251661		0.1	0.1	0	0.0666667	0.057735		0.4	1.1	0.6	0.7	0.360555
hypothetical protein CJJ81176_1104 [Campylobacter jejuni subsp. jejuni 81-176]	gi|121612850	0% (0.23)	0	0	0	0	0		-0.4	-0.1	0.1	-0.133333	0.251661		0.4	-0.4	0.1	0.0333333	0.404145		-0.3	-0.1	-0.3	-0.233333	0.11547
hypothetical protein CJJ81176_1179 [Campylobacter jejuni subsp. jejuni 81-176]	gi|121613606	95% (< 0.0001)	0	0	0	0	0		-0.4	-0.4	-0.3	-0.366667	0.057735		-0.1	-0.4	0.1	-0.133333	0.251661		-0.2	-0.1	-0.1	-0.133333	0.057735
hypothetical protein CJJ81176_1187 [Campylobacter jejuni subsp. jejuni 81-176]	gi|121612584	75% (0.93)	0.2	0.2	0.2	0.2	3.39935e-17		-0.3	-0.4	-0.2	-0.3	0.1		0.2	-0.1	-0.2	-0.0333333	0.208167		-0.6	-0.5	-0.5	-0.533333	0.057735
hypothetical protein CJJ81176_1193 [Campylobacter jejuni subsp. jejuni 81-176]	gi|121613577	95% (0.0020)	-0.2	-0.3	0	-0.166667	0.152753		-0.6	-0.4	-0.4	-0.466667	0.11547		0.2	0.1	-0.1	0.0666667	0.152753		-0.6	-0.3	-0.5	-0.466667	0.152753
hypothetical protein CJJ81176_1227 [Campylobacter jejuni subsp. jejuni 81-176]	gi|121613471	95% (< 0.0001)	0	0	0	0	0		-0.5	-0.4	-0.2	-0.366667	0.152753		0	0.2	-0.1	0.0333333	0.152753		-0.5	-0.4	-0.2	-0.366667	0.152753
hypothetical protein CJJ81176_1272 [Campylobacter jejuni subsp. jejuni 81-176]	gi|121612955	95% (< 0.0001)	0	0	0	0	0		0.3	0.4	0.2	0.3	0.1		0.1	0.1	-0.1	0.0333333	0.11547		0	0.4	0.2	0.2	0.2
hypothetical protein CJJ81176_1302 [Campylobacter jejuni subsp. jejuni 81-176]	gi|121612591	95% (0.021)	0	0	0	0	0		0	-0.3	0	-0.1	0.173205		0.1	0.2	0.2	0.166667	0.057735		0.3	-0.1	0.7	0.3	0.4
hypothetical protein CJJ81176_1344 [Campylobacter jejuni subsp. jejuni 81-176]	gi|121613581	0% (0.59)	0		0	0	0			0.1	0.4	0.25	0.212132		0.1	-0.4		-0.15	0.353553			-0.1	0.2	0.05	0.212132
hypothetical protein CJJ81176_1358 [Campylobacter jejuni subsp. jejuni 81-176]	gi|121613600	0% (0.058)	0	0	0	0	0		-0.3	-0.2	0	-0.166667	0.152753		-0.2	-0.2	0.6	0.0666667	0.46188		0.2	-0.2	-0.2	-0.0666667	0.23094
hypothetical protein CJJ81176_1376 [Campylobacter jejuni subsp. jejuni 81-176]	gi|121612555	75% (0.22)	-0.1	0.1	-0.1	-0.0333333	0.11547		0.6	0.4	0.3	0.433333	0.152753		0	0.2	0.1	0.1	0.1		0.4	0.4	0.3	0.366667	0.057735
hypothetical protein CJJ81176_1382 [Campylobacter jejuni subsp. jejuni 81-176]	gi|121613150	95% (< 0.0001)	0	0	0.2	0.0666667	0.11547		-0.8	-1	-0.2	-0.666667	0.416333		-0.2	0	-0.1	-0.1	0.1		-0.6	-0.7	-0.3	-0.533333	0.208167
hypothetical protein CJJ81176_1389 [Campylobacter jejuni subsp. jejuni 81-176]	gi|121612490	0% (0.84)	0	0	0	0	0		-1.2	0.1	0	-0.366667	0.723418		0.1	-0.1	-1	-0.333333	0.585947		0.1	0.1	-0.2	0	0.173205
hypothetical protein CJJ81176_1404 [Campylobacter jejuni subsp. jejuni 81-176]	gi|121612776	95% (0.00019)	0	-0.2	0	-0.0666667	0.11547		-0.4	-0.3	-0.2	-0.3	0.1		0.2	0.2	-0.4	0	0.34641		-0.3	-0.1	-0.3	-0.233333	0.11547
hypothetical protein CJJ81176_1405 [Campylobacter jejuni subsp. jejuni 81-176]	gi|121613469	0% (0.17)		0	0	0	0		-1.1		-0.2	-0.65	0.636396			0.2	0.3	0.25	0.0707107		-0.7		0.2	-0.25	0.636396
hypothetical protein CJJ81176_1411 [Campylobacter jejuni subsp. jejuni 81-176]	gi|121612145	0% (0.38)	-0.1	-0.1		-0.1	0		0.6	0.3		0.45	0.212132		-0.2		0.3	0.05	0.353553		0.3	0.2		0.25	0.0707107
hypothetical protein CJJ81176_1458 [Campylobacter jejuni subsp. jejuni 81-176]	gi|121612595	95% (< 0.0001)	0	0	0	0	0		-0.2	-0.2	-0.2	-0.2	3.39935e-17		0.1	0	0.3	0.133333	0.152753		-0.2	-0.2	-0.2	-0.2	3.39935e-17
hypothetical protein CJJ81176_1477 [Campylobacter jejuni subsp. jejuni 81-176]	gi|121612319	0% (0.24)	0	-0.1	-0.1	-0.0666667	0.057735		0.3	0.3	0	0.2	0.173205		0.3	-0.2	0.2	0.1	0.264575		0.1	0.5	0	0.2	0.264575
hypothetical protein CJJ81176_1487 [Campylobacter jejuni subsp. jejuni 81-176]	gi|121612238	75% (0.11)	-0.2	-0.2	-0.1	-0.166667	0.057735		-0.8	-1	-0.4	-0.733333	0.305505		-0.1	0.2	-0.2	-0.0333333	0.208167		-0.8	-0.7	-0.4	-0.633333	0.208167
hypothetical protein CJJ81176_1488 [Campylobacter jejuni subsp. jejuni 81-176]	gi|121613093	75% (0.83)	-0.1	-0.2	-0.1	-0.133333	0.057735		-0.4	-0.8	-0.4	-0.533333	0.23094		-0.1	-0.2	0.1	-0.0666667	0.152753		-0.2	-0.8	-0.4	-0.466667	0.305505
hypothetical protein CJJ81176_1536 [Campylobacter jejuni subsp. jejuni 81-176]	gi|121612440	0% (0.72)	0		0	0	0			0.3	0.1	0.2	0.141421		0	-0.1		-0.05	0.0707107			0.3	-0.1	0.1	0.282843
hypothetical protein CJJ81176_1541 [Campylobacter jejuni subsp. jejuni 81-176]	gi|121612766	95% (0.00075)	0	0	0	0	0		-0.6	-0.5	0.1	-0.333333	0.378594		0.1	0.1	-0.2	0	0.173205		-0.3	-0.4	-0.1	-0.266667	0.152753
hypothetical protein CJJ81176_1559 [Campylobacter jejuni subsp. jejuni 81-176]	gi|121612301	0% (0.14)	0	0	0	0	0		-0.4	-0.2	0.4	-0.0666667	0.416333		0	-0.1	0.2	0.0333333	0.152753		-0.2	-0.2	0	-0.133333	0.11547
hypothetical protein CJJ81176_1624 [Campylobacter jejuni subsp. jejuni 81-176]	gi|121613255	75% (0.034)	0.1	0.1	-0.1	0.0333333	0.11547		0.7	0.8	0.5	0.666667	0.152753		0.4	0	0.7	0.366667	0.351188		0.3	0.7	-0.3	0.233333	0.503322
hypothetical protein CJJ81176_1650 [Campylobacter jejuni subsp. jejuni 81-176]	gi|121612626	95% (0.0040)	-0.4	0.1	-0.1	-0.133333	0.251661		-0.9	-1.7	0.3	-0.766667	1.00664		-0.2	-0.2	-0.7	-0.366667	0.288675		-1.1	-1.4	0.1	-0.8	0.793725
hypothetical protein CJJ81176_1657 [Campylobacter jejuni subsp. jejuni 81-176]	gi|121612948	75% (0.049)	0	0	0	0	0		-0.9	-0.9	-0.1	-0.633333	0.46188		-0.2	-0.5	-1.2	-0.633333	0.51316		-1.7	-1.6	-1	-1.43333	0.378594
hypothetical protein CJJ81176_1732 [Campylobacter jejuni subsp. jejuni 81-176]	gi|121612643	0% (0.27)	0	0	0	0	0		0	0.2	0.2	0.133333	0.11547		0.1	0.2	-0.6	-0.1	0.43589		-0.5	0	0.1	-0.133333	0.321455
hypothetical protein ICDCCJ07001_1249 [Campylobacter jejuni subsp. jejuni ICDCCJ07001]	gi|315124755	75% (0.20)	0		0	0	0			-0.6	-0.1	-0.35	0.353553		0.2	2.4		1.3	1.55563		5.2	0	2.4	2.53333	2.60256
hypothetical protein ICDCCJ07001_131 [Campylobacter jejuni subsp. jejuni ICDCCJ07001]	gi|315123740	95% (0.0020)	0	0	0	0	0		-0.4	-0.4	0	-0.266667	0.23094		0	0	0.2	0.0666667	0.11547		-0.3	-0.3	-0.2	-0.266667	0.057735
hypothetical protein ICDCCJ07001_994 [Campylobacter jejuni subsp. jejuni ICDCCJ07001]	gi|315124522	95% (< 0.0001)	0	0	0	0	0		0.3	0.6	0.1	0.333333	0.251661		0	0.1	0.1	0.0666667	0.057735		0.3	0.5	0.3	0.366667	0.11547
hypothetical protein JJD26997_0154 [Campylobacter jejuni subsp. doylei 269.97]	gi|153951881	95% (0.00015)	0	0	0	0	0		0.6	0.6	0.2	0.466667	0.23094		-0.1	0	0	-0.0333333	0.057735		0.4	0.6	0.2	0.4	0.2
hypothetical protein JJD26997_0365 [Campylobacter jejuni subsp. doylei 269.97]	gi|153952079	0% (0.75)	0	0	0	0	0		0.2	0.1	-0.1	0.0666667	0.152753		0.2	0.2	-0.1	0.1	0.173205		-0.1	0	0.3	0.0666667	0.208167
hypothetical protein JJD26997_1214 [Campylobacter jejuni subsp. doylei 269.97]	gi|153952209	95% (< 0.0001)	0	0	0	0	0		0.6	0.4	0.3	0.433333	0.152753		0	0.1	-0.3	-0.0666667	0.208167		0.2	0.4	0.4	0.333333	0.11547
hypothetical protein JJD26997_1535 [Campylobacter jejuni subsp. doylei 269.97]	gi|153952015	95% (0.0020)	0	0	0	0	0		0.5	0.4	0.2	0.366667	0.152753		0	0.1	-0.1	0	0.1		0.1	0.4	0.3	0.266667	0.152753
hypothetical protein JJD26997_1544 [Campylobacter jejuni subsp. doylei 269.97]	gi|153951561	95% (< 0.0001)	0	0	0	0	0		-0.3	-0.1	-0.1	-0.166667	0.11547		0.6	0.2	0.1	0.3	0.264575		0	0.1	0.2	0.1	0.1
imidazole glycerol phosphate synthase subunit HisF [Campylobacter jejuni subsp. jejuni NCTC 11168 = ATCC 700819]	gi|218563192	95% (< 0.0001)	0	0	0	0	0		-0.6	-0.6	0.2	-0.333333	0.46188		0	0	0.2	0.0666667	0.11547		-0.3	-0.5	-0.1	-0.3	0.2
imidazole glycerol phosphate synthase subunit HisF [Campylobacter jejuni subsp. jejuni NCTC 11168 = ATCC 700819]	gi|218562925	75% (0.14)	0	0	0	0	0		4.8	1.4	0.4	2.2	2.30651		0.6	0.2	3.2	1.33333	1.62891		0	-0.1	0.1	0	0.1
imidazole glycerol phosphate synthase subunit HisH [Campylobacter jejuni subsp. jejuni 81-176]	gi|121612873	95% (< 0.0001)	0	0	0	0	0		-0.5	-0.8	-0.2	-0.5	0.3		0	-0.2	-0.1	-0.1	0.1		-0.8	-0.9	-0.5	-0.733333	0.208167
imidazole glycerol phosphate synthase subunit HisH [Campylobacter jejuni subsp. jejuni NCTC 11168 = ATCC 700819]	gi|218563189	95% (< 0.0001)	0	0	0	0	0		-0.7	-0.9	-0.2	-0.6	0.360555		0.1	0.1	0	0.0666667	0.057735		-0.7	-0.5	-0.2	-0.466667	0.251661
imidazole glycerol-phosphate dehydratase/histidinol phosphatase [Campylobacter jejuni subsp. jejuni 81-176]	gi|121613404	75% (0.098)	0	0	0	0	0		0	0	0.2	0.0666667	0.11547		0.1	0	0	0.0333333	0.057735		0.1	0	-0.1	0	0.1
indole-3-glycerol phosphate synthase [Campylobacter jejuni subsp. jejuni 81116]	gi|157414780	75% (0.074)	0	0	0	0	0		-0.2	-0.1	0.4	0.0333333	0.321455		0.1	0	0.1	0.0666667	0.057735		-0.1	-0.1	0	-0.0666667	0.057735
inner membrane efflux transporter CmeB [Campylobacter jejuni subsp. jejuni NCTC 11168 = ATCC 700819]	gi|218562024	95% (< 0.0001)	0	0	-0.1	-0.0333333	0.057735		1.9	1.8	1.5	1.73333	0.208167		0.1	0.3	0.2	0.2	0.1		1.5	1.8	1.6	1.63333	0.152753
inner membrane protein translocase component YidC [Campylobacter jejuni subsp. jejuni NCTC 11168 = ATCC 700819]	gi|218562577	95% (0.00100)	0	0	0	0	0		0.4	0.5	-0.1	0.266667	0.321455		0.1	0.1	0	0.0666667	0.057735		0.3	0.4	0.1	0.266667	0.152753
inorganic polyphosphate/ATP-NAD kinase [Campylobacter jejuni subsp. jejuni NCTC 11168 = ATCC 700819]	gi|218562291	95% (0.00080)	0	0	0	0	0		0	0.1	0.1	0.0666667	0.057735		0.1	0.1	-0.1	0.0333333	0.11547		-0.2	0	-0.1	-0.1	0.1
inorganic pyrophosphatase [Campylobacter jejuni subsp. jejuni NCTC 11168 = ATCC 700819]	gi|218562288	95% (< 0.0001)	0	0	0	0	0		-0.8	-1.1	-0.5	-0.8	0.3		0	0.1	0	0.0333333	0.057735		-0.5	-0.9	-0.4	-0.6	0.264575
inosine 5'-monophosphate dehydrogenase [Campylobacter jejuni subsp. jejuni 81-176]	gi|121613583	95% (0.011)	0	0	-0.1	-0.0333333	0.057735		-0.2	-0.2	0	-0.133333	0.11547		0.1	0	-0.1	0	0.1		-0.1	-0.1	-0.1	-0.1	1.69967e-17
inosine-uridine preferring nucleoside hydrolase family protein [Campylobacter jejuni subsp. jejuni 81-176]	gi|121612749	0% (0.33)	-0.1	-0.1	-0.1	-0.1	1.69967e-17		-0.3	-0.3	0.1	-0.166667	0.23094		0	0.4	0	0.133333	0.23094		-0.3	-0.3	0	-0.2	0.173205
integral membrane protein [Campylobacter jejuni subsp. jejuni NCTC 11168 = ATCC 700819]	gi|218561862	95% (< 0.0001)	0.1	-0.1	-0.1	-0.0333333	0.11547		0.5	0.7	0.4	0.533333	0.152753		0	0.1	0.2	0.1	0.1		0.5	0.7	0.2	0.466667	0.251661
integral membrane protein [Campylobacter jejuni subsp. jejuni NCTC 11168 = ATCC 700819]	gi|218563248	95% (< 0.0001)	0	0	0	0	0		0.7	0.4	0.7	0.6	0.173205		0	-0.2	-0.1	-0.1	0.1		0.2	0.3	0.8	0.433333	0.321455
integral membrane protein [Campylobacter jejuni subsp. jejuni NCTC 11168 = ATCC 700819]	gi|218562536	95% (< 0.0001)	0	0	0	0	0		0	-0.1	0	-0.0333333	0.057735		0.1	0.4	1.1	0.533333	0.51316		0.8	0	1	0.6	0.52915
integral membrane protein [Campylobacter jejuni subsp. jejuni NCTC 11168 = ATCC 700819]	gi|218563250	95% (< 0.0001)	0	0	0	0	0		0.6	0.5	0.5	0.533333	0.057735		0.1	-0.3	-0.3	-0.166667	0.23094		0.1	0.3	0.5	0.3	0.2
invasion phenotype protein [Campylobacter jejuni subsp. jejuni 81116]	gi|157414972	95% (< 0.0001)	0	0	0	0	0		0.7	0.9	0.5	0.7	0.2		-2.8	-3.1	-2.7	-2.86667	0.208167		-2.8	-1.9	-2.6	-2.43333	0.472582
ipid-A-disaccharide synthase [Campylobacter jejuni subsp. jejuni NCTC 11168 = ATCC 700819]	gi|218561950	95% (< 0.0001)	-0.1	-0.1	-0.1	-0.1	1.69967e-17		0.2	0.2	0.3	0.233333	0.057735		-0.1	0	-0.1	-0.0666667	0.057735		0.1	0.3	0.2	0.2	0.1
iron ABC transporter, permease protein [Campylobacter jejuni subsp. jejuni 81-176]	gi|121612175	75% (0.012)	0			0	#DIV/0!			0.6		0.6	#DIV/0!		0.1			0.1	#DIV/0!			0.4		0.4	#DIV/0!
iron permease [Campylobacter jejuni subsp. jejuni NCTC 11168 = ATCC 700819]	gi|218563246	95% (< 0.0001)	0	0.1	-0.1	0	0.1		0.6	0.4	0.6	0.533333	0.11547		0.1	0	-0.4	-0.1	0.264575		0.1	0.4	0.8	0.433333	0.351188
iron transport protein [Campylobacter jejuni subsp. jejuni NCTC 11168 = ATCC 700819]	gi|218561856	95% (0.012)	0	0	0	0	0		0.1	0	1	0.366667	0.550757		0.3	0.2	-0.8	-0.1	0.608276		-0.9	-0.2	1.1	0	1.01489
iron-sulfur cluster binding protein [Campylobacter jejuni subsp. jejuni 81-176]	gi|121612415	95% (< 0.0001)	0	0.1	0	0.0333333	0.057735		0.6	0.6	0.5	0.566667	0.057735		0.1	0	1.8	0.633333	1.0116		1.7	0.7	0.6	1	0.608276
iron-sulfur cluster-binding domain-containing protein [Campylobacter jejuni subsp. jejuni 81-176]	gi|121612915	0% (0.26)	0	0	0	0	0		0.2	0.7	0	0.3	0.360555		0.4	-0.2	0.6	0.266667	0.416333		0	0.7	-0.5	0.0666667	0.602771
iron-sulfur cluster-binding domain-containing protein [Campylobacter jejuni subsp. jejuni 81-176]	gi|121613062	95% (< 0.0001)	0	0	0	0	0		1	1	0.7	0.9	0.173205		0	-0.1	0.3	0.0666667	0.208167		1	1	0.5	0.833333	0.288675
iron-uptake ABC transporter ATP-binding protein [Campylobacter jejuni subsp. jejuni NCTC 11168 = ATCC 700819]	gi|218561852	95% (< 0.0001)	0	0	0	0	0		0.7	1	0.6	0.766667	0.208167		0	-0.1	0.1	0	0.1		0.4	0.9	0.6	0.633333	0.251661
iron-uptake ABC transporter,periplasmic iron-binding protein [Campylobacter jejuni subsp. jejuni NCTC 11168 = ATCC 700819]	gi|218561854	95% (< 0.0001)	0	0	-0.2	-0.0666667	0.11547		-0.6	-0.9	0	-0.5	0.458258		0.1	-0.5	-0.4	-0.266667	0.321455		-0.9	-1.1	-0.2	-0.733333	0.472582
isocitrate dehydrogenase [Campylobacter jejuni subsp. jejuni NCTC 11168 = ATCC 700819]	gi|218562183	95% (< 0.0001)	-0.1	0.1	0	0	0.1		-0.4	-0.8	-0.3	-0.5	0.264575		0	0.2	0.2	0.133333	0.11547		-0.1	-0.6	0.2	-0.166667	0.404145
isoleucyl-tRNA synthetase [Campylobacter jejuni subsp. jejuni 81116]	gi|157415322	95% (< 0.0001)	0.2	0.2	0.2	0.2	3.39935e-17		-0.5	-0.6	-0.2	-0.433333	0.208167		0.2	0.4	0	0.2	0.2		-0.4	-0.4	-0.1	-0.3	0.173205
isopropylmalate isomerase large subunit [Campylobacter jejuni subsp. jejuni 81-176]	gi|121612890	0% (0.31)	0	0	0	0	0		0	-0.3	0.1	-0.0666667	0.208167		-0.2	-0.1	0.7	0.133333	0.493288		0.3	-0.3	0.1	0.0333333	0.305505
isopropylmalate isomerase small subunit [Campylobacter jejuni subsp. doylei 269.97]	gi|153951112	0% (0.65)	0	0	0	0	0		0.1	-0.3	0	-0.0666667	0.208167		-0.1	-0.4	0.6	0.0333333	0.51316		0.2	-0.3	-0.2	-0.1	0.264575
jlpA gene product [Campylobacter jejuni subsp. jejuni IA3902]	gi|384448232	95% (< 0.0001)	0	0.2	-0.1	0.0333333	0.152753		-0.1	-0.4	-0.4	-0.3	0.173205		0.2	0.3	0.5	0.333333	0.152753		0.3	-0.3	0	0	0.3
ketol-acid reductoisomerase [Campylobacter jejuni subsp. jejuni NCTC 11168 = ATCC 700819]	gi|218562282	95% (< 0.0001)	0	0.1	0	0.0333333	0.057735		-0.5	-0.3	-0.4	-0.4	0.1		0	0	-0.2	-0.0666667	0.11547		-0.3	-0.3	-0.4	-0.333333	0.057735
kinase [Campylobacter jejuni subsp. jejuni NCTC 11168 = ATCC 700819]	gi|218561867	95% (0.024)	0	0	0	0	0		-0.1	0	0.2	0.0333333	0.152753		0	0.1	0.2	0.1	0.1		0	0	0.2	0.0666667	0.11547
LamB/YcsF family protein [Campylobacter jejuni subsp. jejuni 81-176]	gi|121613379	95% (< 0.0001)	0	0	0	0	0		-0.5	-0.7	0.2	-0.333333	0.472582		0.1	0	0.9	0.333333	0.493288		0.3	-0.4	0.3	0.0666667	0.404145
Legionaminic acid synthase [Campylobacter jejuni subsp. jejuni PT14]	gi|407942702	75% (0.90)	0	0.1	0	0.0333333	0.057735		0	0	0.2	0.0666667	0.11547		0.2	0	-0.3	-0.0333333	0.251661		-0.1	0	0.1	0	0.1
leucyl aminopeptidase [Campylobacter jejuni subsp. jejuni NCTC 11168 = ATCC 700819]	gi|218562548	95% (< 0.0001)	0	0	0	0	0		0.3	0.3	0	0.2	0.173205		0	0.1	0	0.0333333	0.057735		0.1	0.3	0.2	0.2	0.1
leucyl/phenylalanyl-tRNA--protein transferase [Campylobacter jejuni subsp. jejuni 81-176]	gi|121612836	95% (0.00058)	0	0	0	0	0		0.5	0.4	0.2	0.366667	0.152753		-0.1	0.1	-0.1	-0.0333333	0.11547		0	0.3	0.1	0.133333	0.152753
leucyl-tRNA synthetase [Campylobacter jejuni subsp. jejuni NCTC 11168 = ATCC 700819]	gi|218562705	75% (0.33)	0.1	0.2	-0.2	0.0333333	0.208167		-0.3	-0.6	-0.5	-0.466667	0.152753		0.1	0.1	0.2	0.133333	0.057735		-0.2	-0.5	-0.5	-0.4	0.173205
lipid A biosynthesis lauroyl acyltransferase [Campylobacter jejuni subsp. jejuni NCTC 11168 = ATCC 700819]	gi|218562748	95% (0.0034)	0	0	0	0	0		0.5	0.6	0.6	0.566667	0.057735		0.3	0.6	-0.2	0.233333	0.404145		0.1	0.6	0.5	0.4	0.264575
lipid export ABC transport protein [Campylobacter jejuni subsp. jejuni 81116]	gi|157415074	95% (< 0.0001)	0	0.1	0	0.0333333	0.057735		0.6	0.6	0.4	0.533333	0.11547		0.2	0.2	0.1	0.166667	0.057735		0.5	0.5	0.4	0.466667	0.057735
lipoprotein [Campylobacter jejuni subsp. jejuni NCTC 11168 = ATCC 700819]	gi|218561770	95% (0.0020)	0	0	0	0	0		0.1	0.1	0.1	0.1	1.69967e-17		0	0.2	0	0.0666667	0.11547		0	0.3	0.2	0.166667	0.152753
lipoprotein [Campylobacter jejuni subsp. jejuni NCTC 11168 = ATCC 700819]	gi|218562054	95% (< 0.0001)	0	0	0	0	0		0.1	0.3	0.2	0.2	0.1		0.1	0.2	0.1	0.133333	0.057735		0.1	0.2	0.1	0.133333	0.057735
lipoprotein [Campylobacter jejuni subsp. jejuni NCTC 11168 = ATCC 700819]	gi|218562064	95% (< 0.0001)	0	0	0	0	0		-0.4	-0.1	-0.1	-0.2	0.173205		0	0.2	-0.1	0.0333333	0.152753		-0.3	-0.2	0	-0.166667	0.152753
lipoprotein [Campylobacter jejuni subsp. jejuni NCTC 11168 = ATCC 700819]	gi|218562565	95% (< 0.0001)	0	0	0	0	0		0.5	0.2	0.2	0.3	0.173205		0	0.4	-0.4	0	0.4		-0.1	0.2	0.6	0.233333	0.351188
lipoprotein [Campylobacter jejuni subsp. jejuni NCTC 11168 = ATCC 700819]	gi|218562033	95% (0.00018)	0	0	0	0	0		0.3	0.2	0	0.166667	0.152753		0	0.1	0.1	0.0666667	0.057735		0.2	0.2	0.2	0.2	3.39935e-17
lipoprotein [Campylobacter jejuni subsp. jejuni NCTC 11168 = ATCC 700819]	gi|218563242	95% (0.00060)	0	0	0	0	0		0.5	0.7	0.1	0.433333	0.305505		0.2	0.4	0.1	0.233333	0.152753		0.4	0.8	0.5	0.566667	0.208167
lipoprotein [Campylobacter jejuni subsp. jejuni NCTC 11168 = ATCC 700819]	gi|218562990	0% (0.12)	0	0	0	0	0		0.5	0.5	0	0.333333	0.288675		-0.1	0.1	0.5	0.166667	0.305505		0.4	0.7	0.3	0.466667	0.208167
lipoprotein releasing system ATP-binding protein LolD [Campylobacter jejuni subsp. jejuni 81-176]	gi|121612464	95% (< 0.0001)	-0.1	-0.1	-0.1	-0.1	1.69967e-17		0.4	0.4	0.5	0.433333	0.057735		0	0	-0.1	-0.0333333	0.057735		0	0.3	0.2	0.166667	0.152753
L-lactate dehydrogenase [Campylobacter jejuni subsp. jejuni 81-176]	gi|121612218	95% (0.044)	0	0	0	0	0		-0.6	-0.5	-0.3	-0.466667	0.152753		0	-0.1	-0.2	-0.1	0.1		-0.6	-0.1	-0.3	-0.333333	0.251661
L-lactate permease [Campylobacter jejuni subsp. jejuni 81-176]	gi|121612542	95% (0.011)	0	0	0	0	0		0.4	0.4	0.1	0.3	0.173205		0.1	0.2	0.8	0.366667	0.378594		0.9	0.3	0.1	0.433333	0.416333
low molecular weight phosphotyrosine protein phosphatase family protein [Campylobacter jejuni subsp. jejuni ICDCCJ07001]	gi|315124716	95% (0.020)	0	0	0	0	0		-0.3	-0.2	0.5	0	0.43589		0.2	-0.3	-0.2	-0.1	0.264575		-0.7	-0.2	-0.5	-0.466667	0.251661
L-serine dehydratase [Campylobacter jejuni subsp. jejuni NCTC 11168 = ATCC 700819]	gi|218563213	95% (0.0030)	0	0	0	0	0		0.2	0.6	0.2	0.333333	0.23094		0.1	-0.9	1.3	0.166667	1.10151		1	0.6	0.4	0.666667	0.305505
lysine decarboxylase family protein [Campylobacter jejuni subsp. jejuni 81-176]	gi|121612195	95% (< 0.0001)	0	0	0	0	0		-0.8	-1.1	-0.6	-0.833333	0.251661		0	-0.1	-0.2	-0.1	0.1		-1	-1.3	-0.7	-1	0.3
LysR family transcriptional regulator [Campylobacter jejuni subsp. jejuni 81-176]	gi|121613078	95% (0.012)	0	0	0	0	0		0.2	0.3	-0.1	0.133333	0.208167		0.4	-0.1	-0.7	-0.133333	0.550757		-0.5	0.3	-0.5	-0.233333	0.46188
lysyl-tRNA synthetase [Campylobacter jejuni subsp. jejuni 81-176]	gi|121612659	95% (< 0.0001)	0	0	0	0	0		-0.5	-0.6	-0.1	-0.4	0.264575		0.1	0.3	0	0.133333	0.152753		-0.4	-0.4	-0.2	-0.333333	0.11547
M16 family peptidase [Campylobacter jejuni subsp. jejuni 81-176]	gi|121613273	75% (0.022)	0	0	0	0	0		-0.2	0.1	-0.2	-0.1	0.173205		0.1	0.1	-0.1	0.0333333	0.11547		-0.2	0.1	-0.1	-0.0666667	0.152753
M24 family peptidase [Campylobacter jejuni subsp. jejuni PT14]	gi|407942085	95% (< 0.0001)	-0.2	0	-0.2	-0.133333	0.11547		-0.5	-0.8	-0.8	-0.7	0.173205		-0.4	-0.3	1	0.1	0.781025		0.1	-1	-0.2	-0.366667	0.568624
Maf-like protein [Campylobacter jejuni subsp. jejuni 81-176]	gi|121613120	95% (0.0027)	0	0	0	0	0		-0.2	-0.2	0.4	0	0.34641		0.1	-0.2	0	-0.0333333	0.152753		-0.3	-0.3	-0.4	-0.333333	0.057735
magnesium and cobalt transport protein CorA [Campylobacter jejuni subsp. jejuni 81-176]	gi|121613097	95% (0.012)	0	0	0	0	0		0.3	0	-0.3	0	0.3		-0.2	0	-0.2	-0.133333	0.11547		0	-0.2	-0.1	-0.1	0.1
major antigenic peptide PEB2 [Campylobacter jejuni subsp. jejuni NCTC 11168 = ATCC 700819]	gi|218562406	95% (< 0.0001)	0	0	0	0	0		-0.4	-0.6	-0.6	-0.533333	0.11547		0	-0.1	0	-0.0333333	0.057735		-0.6	-0.7	-0.4	-0.566667	0.152753
major antigenic peptide PEB3 [Campylobacter jejuni subsp. jejuni 81-176]	gi|121613001	95% (< 0.0001)	0	0	0	0	0		-0.7	-0.9	-0.6	-0.733333	0.152753		0.2	-0.3	-0.5	-0.2	0.360555		-0.9	-0.9	-0.8	-0.866667	0.057735
major antigenic peptide PEB4 [Campylobacter jejuni subsp. jejuni 81116]	gi|157414878	95% (< 0.0001)	-0.1	0	0	-0.0333333	0.057735		-0.8	-0.7	-0.5	-0.666667	0.152753		0.1	-0.1	-0.1	-0.0333333	0.11547		-0.7	-0.7	-0.3	-0.566667	0.23094
Major capsid protein, HK97 family [Campylobacter jejuni subsp. jejuni S3]	gi|384443665	95% (< 0.0001)	0		0	0	0			0.2	0.1	0.15	0.0707107		0.6	0.4		0.5	0.141421			0.7	0.9	0.8	0.141421
major outer membrane protein [Campylobacter jejuni subsp. jejuni NCTC 11168 = ATCC 700819]	gi|218562871	95% (< 0.0001)	0.2	0.3	0.1	0.2	0.1		1.1	0.9	0.7	0.9	0.2		0.2	0.2	0.7	0.366667	0.288675		1.1	0.9	0.7	0.9	0.2
malate dehydrogenase [Campylobacter jejuni subsp. jejuni 81-176]	gi|121613659	95% (< 0.0001)	0	0	0	0	0		-0.2	-0.4	-0.3	-0.3	0.1		0.1	0.1	0.3	0.166667	0.11547		0	-0.3	0.2	-0.0333333	0.251661
malate:quinone oxidoreductase, putative [Campylobacter jejuni subsp. jejuni 81-176]	gi|121613638	95% (< 0.0001)	0	0	0	0	0		0.1	-0.1	0.7	0.233333	0.416333		0	0.3	0.7	0.333333	0.351188		0.6	0.3	1.1	0.666667	0.404145
malonyl CoA-acyl carrier protein transacylase [Campylobacter jejuni subsp. jejuni NCTC 11168 = ATCC 700819]	gi|218561797	95% (< 0.0001)	0	0	0	0	0		-0.5	-0.8	-0.4	-0.566667	0.208167		0.1	0.2	0.3	0.2	0.1		-0.3	-0.6	-0.1	-0.333333	0.251661
mannosyl-glycoprotein endo-beta-N-acetylglucosamidase domain-containing protein [Campylobacter jejuni subsp. jejuni 81-176]	gi|121612382	95% (0.0027)	0	0	0	0	0		-0.1	-0.1	-0.2	-0.133333	0.057735		0.2	0.1	-0.1	0.0666667	0.152753		-0.3	0	0	-0.1	0.173205
MarC family integral membrane protein [Campylobacter jejuni subsp. jejuni 81-176]	gi|121612170	95% (0.0030)	0	0	0	0	0		0.3	0.5	0.1	0.3	0.2		-0.1	0.3	0	0.0666667	0.208167		0.4	0.4	0.8	0.533333	0.23094
MCP-domain signal transduction protein [Campylobacter jejuni subsp. jejuni NCTC 11168 = ATCC 700819]	gi|218561712	0% (0.13)	0	0	0	0	0		0.8	0.3	-0.1	0.333333	0.450925		0.1	0	0.3	0.133333	0.152753		0.4	0.4	0.2	0.333333	0.11547
MCP-type signal transduction protein [Campylobacter jejuni subsp. jejuni NCTC 11168 = ATCC 700819]	gi|218562103	75% (0.62)	-0.2	0.1	-0.1	-0.0666667	0.152753		-0.6	-0.4	-0.3	-0.433333	0.152753		0.2	-0.1	0.1	0.0666667	0.152753		-0.2	-0.2	-0.1	-0.166667	0.057735
MCP-type signal transduction protein [Campylobacter jejuni subsp. jejuni NCTC 11168 = ATCC 700819]	gi|218563106	95% (0.00017)	0	0.1	0.1	0.0666667	0.057735		0.5	0.5	-0.1	0.3	0.34641		0.1	0.1	0.1	0.1	1.69967e-17		0.5	0.5	0.1	0.366667	0.23094
McrBC restriction endonuclease system, McrB subunit, putative [Campylobacter jejuni subsp. jejuni M1]	gi|384440813	0% (0.72)	0	0	0	0	0		0	0.1	-0.1	0	0.1		0	0.1	0	0.0333333	0.057735		0.2	0.1	-0.2	0.0333333	0.208167
McrBC restriction endonuclease system, McrB subunit, putative [Campylobacter jejuni subsp. jejuni PT14]	gi|407941606	0% (0.12)	0	0	0	0	0		-0.1	0.3	0	0.0666667	0.208167		-0.1	-0.1	-0.4	-0.2	0.173205		-0.1	0	0	-0.0333333	0.057735
mechanosensitive ion channel family protein [Campylobacter jejuni subsp. jejuni 81-176]	gi|121613243	95% (< 0.0001)	0	0	0	0	0		0.5	0.5	0.2	0.4	0.173205		0	0.1	0.1	0.0666667	0.057735		0.4	0.5	0.3	0.4	0.1
mechanosensitive ion channel family protein [Campylobacter jejuni subsp. jejuni NCTC 11168 = ATCC 700819]	gi|218562623	95% (< 0.0001)	0	0	0	0	0		0.7	0.5	0.3	0.5	0.2		-0.1	0.4	0.3	0.2	0.264575		0.9	0.4	0.8	0.7	0.264575
membrane bound ATPase [Campylobacter jejuni subsp. jejuni NCTC 11168 = ATCC 700819]	gi|218562621	95% (< 0.0001)	0	0	-0.2	-0.0666667	0.11547		0.3	0.3	0.1	0.233333	0.11547		0.1	0.3	0.4	0.266667	0.152753		0.6	0.3	0.6	0.5	0.173205
membrane liproprotein MapA [Campylobacter jejuni subsp. doylei 269.97]	gi|153952272	95% (< 0.0001)	0.1	-0.1	0	0	0.1		0.7	0.7	0.4	0.6	0.173205		0	0	0.2	0.0666667	0.11547		0.6	0.4	0.4	0.466667	0.11547
membrane protein [Campylobacter jejuni subsp. jejuni S3]	gi|384442854	95% (0.031)	0.1	0.1	0.1	0.1	1.69967e-17		0.4	0.3	0.4	0.366667	0.057735		0.2	0.5	-0.1	0.2	0.3		0.1	0.2	0.1	0.133333	0.057735
MerR family transcriptional regulator [Campylobacter jejuni subsp. jejuni 81-176]	gi|121613731	95% (< 0.0001)	0	0	0	0	0		0.5	0.7	0.3	0.5	0.2		0.2	0	0	0.0666667	0.11547		0.2	0.6	0.1	0.3	0.264575
metallo-beta-lactamase family protein [Campylobacter jejuni subsp. jejuni 81-176]	gi|121613382	95% (< 0.0001)	-0.1	0.2	0	0.0333333	0.152753		0.7	0.5	0.2	0.466667	0.251661		-0.1	-0.1	-0.2	-0.133333	0.057735		0.4	0.3	0.2	0.3	0.1
metallo-beta-lactamase family protein [Campylobacter jejuni subsp. jejuni 81-176]	gi|121613616	95% (0.0026)	0	0	0	0	0		-0.5	-0.6	0	-0.366667	0.321455		0	0	0.3	0.1	0.173205		-0.5	-0.5	0	-0.333333	0.288675
methionine aminopeptidase [Campylobacter jejuni subsp. jejuni NCTC 11168 = ATCC 700819]	gi|218563240	95% (0.00030)	0	0	0	0	0		-0.5	-0.6	0.2	-0.3	0.43589		0.2	0.1	0.1	0.133333	0.057735		-0.3	-0.3	0	-0.2	0.173205
methionine sulfoxide reductase B [Campylobacter jejuni subsp. jejuni 81-176]	gi|121612353	95% (< 0.0001)	0	0	0	0	0		-0.7	-0.8	-0.1	-0.533333	0.378594		0.2	-0.1	0	0.0333333	0.152753		-0.6	-0.6	-0.2	-0.466667	0.23094
methionyl-tRNA formyltransferase [Campylobacter jejuni subsp. jejuni 81-176]	gi|121612514	95% (0.034)	0.1	0.1	0.1	0.1	1.69967e-17		0.5	0.2	0.4	0.366667	0.152753		0.1	0	0	0.0333333	0.057735		0.1	0.3	0.4	0.266667	0.152753
methionyl-tRNA synthetase [Campylobacter jejuni subsp. jejuni NCTC 11168 = ATCC 700819]	gi|218562466	95% (< 0.0001)	0.2	0.2	0	0.133333	0.11547		-0.2	-0.1	0.2	-0.0333333	0.208167		0.4	0.1	0.3	0.266667	0.152753		-0.2	0.1	0.1	0	0.173205
methyl-accepting chemotaxis protein [Campylobacter jejuni subsp. jejuni 81-176]	gi|121613515	95% (< 0.0001)	0	0.1	0.1	0.0666667	0.057735		0.4	-0.1	0.4	0.233333	0.288675		0	0.3	0.2	0.166667	0.152753		0.3	-0.1	0.5	0.233333	0.305505
methyl-accepting chemotaxis protein [Campylobacter jejuni subsp. jejuni 81-176]	gi|121612198	95% (< 0.0001)	0	0.2	0	0.0666667	0.11547		0.4	0.3	0.1	0.266667	0.152753		0.2	0.1	0	0.1	0.1		0.2	0.2	0.2	0.2	3.39935e-17
methyl-accepting chemotaxis protein [Campylobacter jejuni subsp. jejuni 81-176]	gi|121613242	95% (0.00100)	0	0	0	0	0		0.2	-0.1	0.6	0.233333	0.351188		0.1	0.3	-0.1	0.1	0.2		0	0	0.6	0.2	0.34641
methyl-accepting chemotaxis protein [Campylobacter jejuni subsp. jejuni 81-176]	gi|121612596	95% (< 0.0001)	0	0	0	0	0		0.2	0.7	0.6	0.5	0.264575		0.2	-0.1	0.3	0.133333	0.208167		0.2	0.6	0.3	0.366667	0.208167
methyl-accepting chemotaxis protein [Campylobacter jejuni subsp. jejuni IA3902]	gi|384447555	95% (0.011)	0	0	0	0	0		0	-0.4	-0.1	-0.166667	0.208167		0.2	0	-0.1	0.0333333	0.152753		-0.1	-0.3	-0.1	-0.166667	0.11547
methyl-accepting chemotaxis protein [Campylobacter jejuni subsp. jejuni PT14]	gi|407941490	75% (0.040)	0	0	0	0	0		0.4	0.7	0	0.366667	0.351188		0	0.1	0.1	0.0666667	0.057735		0.3	0.5	-0.1	0.233333	0.305505
methyl-accepting chemotaxis signal transduction protein [Campylobacter jejuni subsp. jejuni NCTC 11168 = ATCC 700819]	gi|218563153	0% (1.00)				#DIV/0!	#DIV/0!					#DIV/0!	#DIV/0!					#DIV/0!	#DIV/0!					#DIV/0!	#DIV/0!
Methylenetetrahydrofolate dehydrogenase (NADP+) / Methenyltetrahydrofolate cyclohydrolase [Campylobacter jejuni subsp. jejuni S3]	gi|384443218	95% (0.00100)	0	0	0	0	0		-0.4	-0.6	-0.3	-0.433333	0.152753		0	0	0	0	0		-0.5	-0.5	-0.7	-0.566667	0.11547
methyltransferase [Campylobacter jejuni subsp. doylei 269.97]	gi|153951729	95% (0.0026)	0	0	0	0	0		-0.3	-0.4	-0.2	-0.3	0.1		-0.1	-0.1	0	-0.0666667	0.057735		-0.2	-0.2	-0.3	-0.233333	0.057735
methyltransferase [Campylobacter jejuni subsp. jejuni NCTC 11168 = ATCC 700819]	gi|218563023	95% (< 0.0001)	0	0.1	0	0.0333333	0.057735		-0.4	-0.6	-0.5	-0.5	0.1		0.1	0	0.1	0.0666667	0.057735		-0.3	-0.4	-0.5	-0.4	0.1
methyltransferase family protein [Campylobacter jejuni subsp. jejuni NCTC 11168 = ATCC 700819]	gi|218563030	95% (< 0.0001)	0	0	0	0	0		0.2	1.4	0.1	0.566667	0.723418		1.6	1.5	0.3	1.13333	0.723418		0.4	1.7	1	1.03333	0.650641
methyltransferase GidB [Campylobacter jejuni subsp. jejuni 81-176]	gi|121612782	95% (0.0017)	0	0	0	0	0		0.2	0.2	0.5	0.3	0.173205		0.1	0	-0.1	0	0.1		0.1	0.3	0.4	0.266667	0.152753
methyltransferase, putative [Campylobacter jejuni subsp. jejuni 81-176]	gi|121613142	0% (0.12)	0			0	#DIV/0!			-0.1		-0.1	#DIV/0!		0.2			0.2	#DIV/0!			0.1		0.1	#DIV/0!
Mg chelatase-related protein [Campylobacter jejuni subsp. jejuni 81-176]	gi|121612380	95% (< 0.0001)	0	0	0	0	0		0.8	0.4	0.4	0.533333	0.23094		0	0	0.3	0.1	0.173205		0.7	0.5	0.6	0.6	0.1
MiaB-like tRNA modifying enzyme [Campylobacter jejuni subsp. jejuni NCTC 11168 = ATCC 700819]	gi|218562622	95% (0.00060)	0	-0.1	-0.1	-0.0666667	0.057735		0.2	0.7	0.3	0.4	0.264575		0	-0.1	0.8	0.233333	0.493288		0.7	0.9	0.5	0.7	0.2
MiaB-like tRNA modifying protein [Campylobacter jejuni subsp. jejuni 81116]	gi|157415679	0% (0.60)	0	0	0	0	0		0	-0.8	0.4	-0.133333	0.61101		0.1	0	0.3	0.133333	0.152753		-0.4	0.4	-0.1	-0.0333333	0.404145
MloB [Campylobacter jejuni subsp. jejuni 81-176]	gi|121613486	95% (< 0.0001)	0	0	0	0	0		0.4	0.5	0.3	0.4	0.1		0.1	0	0	0.0333333	0.057735		0	0.4	0.1	0.166667	0.208167
molecular chaperone DnaK [Campylobacter jejuni subsp. jejuni NCTC 11168 = ATCC 700819]	gi|218562387	95% (< 0.0001)	-0.1	-0.1	-0.1	-0.1	1.69967e-17		-0.7	-0.9	-0.5	-0.7	0.2		-0.1	-0.1	-0.3	-0.166667	0.11547		-0.6	-0.7	-0.3	-0.533333	0.208167
molybdate transport repressor [Campylobacter jejuni subsp. jejuni 81-176]	gi|121612427	95% (< 0.0001)	0	0	0	0	0		0.4	0.7	0.2	0.433333	0.251661		0.1	-0.1	-0.1	-0.0333333	0.11547		0.1	0.7	-0.1	0.233333	0.416333
molybdate transport system ATP-binding protein [Campylobacter jejuni subsp. jejuni 81116]	gi|157414597	0% (0.66)	0	0	0	0	0		0.4	-0.2	0.2	0.133333	0.305505		0.2	0.3	-0.1	0.133333	0.208167		-0.1	-0.1	0.2	0	0.173205
molybdate transport system substrate-binding protein [Campylobacter jejuni subsp. jejuni 81116]	gi|157414600	95% (< 0.0001)	0	0	0	0	0		-1.1	-1.9	-0.4	-1.13333	0.750555		0.1	0.3	-0.5	-0.0333333	0.416333		-1.3	-1.6	0	-0.966667	0.85049
molybdenum cofactor biosynthesis protein [Campylobacter jejuni subsp. jejuni 81-176]	gi|121613022	95% (< 0.0001)	0	0	0	0	0		-0.7	-1	-0.6	-0.766667	0.208167		0	-0.1	0	-0.0333333	0.057735		-0.5	-0.9	-0.4	-0.6	0.264575
molybdenum cofactor biosynthesis protein A [Campylobacter jejuni subsp. jejuni 81-176]	gi|121612497	75% (0.023)	0	0	0	0	0		-0.2	0	0.2	0	0.2		0.3	-0.2	0.4	0.166667	0.321455		0	0.3	0	0.1	0.173205
molybdenum cofactor biosynthesis protein MoaC [Campylobacter jejuni subsp. jejuni NCTC 11168 = ATCC 700819]	gi|218561915	0% (0.50)	0	0	0	0	0		0	0.4	0.1	0.166667	0.208167		0.2	0	-0.2	0	0.2		-0.2	0.5	0	0.1	0.360555
Molybdopterin biosynthesis MoeA protein [Campylobacter jejuni subsp. jejuni S3]	gi|384443220	95% (0.016)	0	0	0	0	0		-0.6	-0.5	-0.3	-0.466667	0.152753		0.1	0.1	0	0.0666667	0.057735		-0.5	-0.3	-0.2	-0.333333	0.152753
molybdopterin biosynthesis protein [Campylobacter jejuni subsp. jejuni NCTC 11168 = ATCC 700819]	gi|218563118	95% (< 0.0001)	0	0	0	0	0		-0.2	-0.3	-0.1	-0.2	0.1		0.1	-0.1	-0.2	-0.0666667	0.152753		-0.4	-0.3	-0.2	-0.3	0.1
molybdopterin containing oxidoreductase [Campylobacter jejuni subsp. jejuni IA3902]	gi|384447557	75% (0.17)	0	-0.1	0	-0.0333333	0.057735		-0.2	0	-0.2	-0.133333	0.11547		0	-0.3	0.4	0.0333333	0.351188		0	0.2	0.1	0.1	0.1
molybdopterin converting factor subunit 2 [Campylobacter jejuni subsp. jejuni NCTC 11168 = ATCC 700819]	gi|218563117	95% (0.0057)	0	0	0	0	0		0.1	0	0.4	0.166667	0.208167		0.2	-0.2	-0.5	-0.166667	0.351188		-1.1	-0.1	-0.6	-0.6	0.5
molybdopterin oxidoreductase family protein [Campylobacter jejuni subsp. jejuni 81-176]	gi|121613203	95% (< 0.0001)	0	0	0	0	0		-0.7	-0.5	-0.2	-0.466667	0.251661		0.2	-0.3	-0.8	-0.3	0.5		-1	-0.6	-0.7	-0.766667	0.208167
molybdopterin-guanine dinucleotide biosynthesis protein [Campylobacter jejuni subsp. jejuni NCTC 11168 = ATCC 700819]	gi|218562469	0% (0.36)	0	0	0	0	0		-0.3	-0.3	0.2	-0.133333	0.288675		-0.1	0.1	-0.1	-0.0333333	0.11547		-0.2	-0.1	0	-0.1	0.1
MotA/TolQ/ExbB proton channel family protein [Campylobacter jejuni subsp. jejuni 81-176]	gi|121612706	95% (0.0020)	0	0	0	0	0		0.7	0.8	0.1	0.533333	0.378594		0.2	-0.3	-0.3	-0.133333	0.288675		0.1	0.7	0.2	0.333333	0.321455
motility accessory factor [Campylobacter jejuni subsp. jejuni NCTC 11168 = ATCC 700819]	gi|218562944	95% (0.020)	0	0	-0.1	-0.0333333	0.057735		-0.3	-0.1	0.1	-0.1	0.2		0.1	0	-0.1	0	0.1		-0.5	0	0	-0.166667	0.288675
motility accessory factor [Campylobacter jejuni subsp. jejuni NCTC 11168 = ATCC 700819]	gi|218562950	95% (< 0.0001)	0	0	0	0	0		-0.7	-0.8	-0.1	-0.533333	0.378594		0.4	0.4	0.2	0.333333	0.11547		-0.4	-0.2	-0.1	-0.233333	0.152753
motility accessory factor [Campylobacter jejuni subsp. jejuni PT14]	gi|407942710	95% (0.00100)	0	0	0	0	0		-0.1	0.4	-0.2	0.0333333	0.321455		1.5	-0.2	1.5	0.933333	0.981495		1.1	0.8	1.1	1	0.173205
multidrug transporter membrane component/ATP-binding component [Campylobacter jejuni subsp. jejuni 81-176]	gi|121613099	95% (0.00016)	0	0	-0.1	-0.0333333	0.057735		0.6	0.5	0.6	0.566667	0.057735		0	-0.1	-0.5	-0.2	0.264575		0	0.4	0.4	0.266667	0.23094
murA gene product [Campylobacter jejuni subsp. jejuni IA3902]	gi|384448121	75% (0.47)	-0.2	-0.2	-0.2	-0.2	3.39935e-17		-0.1	-0.5	0.2	-0.133333	0.351188		-0.1	-0.1	-0.2	-0.133333	0.057735		-0.4	-0.2	-0.1	-0.233333	0.152753
N-(5'phosphoribosyl)anthranilate isomerase [Campylobacter jejuni subsp. jejuni 81116]	gi|157414644	0% (0.43)	0.2	0	0	0.0666667	0.11547		0.3	0.7	0.2	0.4	0.264575		0.6	-0.2	-0.5	-0.0333333	0.568624		-0.2	0.8	-0.6	0	0.72111
Na+/H+ antiporter family protein [Campylobacter jejuni subsp. jejuni NCTC 11168 = ATCC 700819]	gi|218562460	0% (0.072)	0	0	0	0	0		0.4	0.5	-0.1	0.266667	0.321455		-0.1	-0.3	-1.6	-0.666667	0.814453		-0.6	0.5	-0.8	-0.3	0.7
N-acetyl-gamma-glutamyl-phosphate reductase [Campylobacter jejuni subsp. jejuni NCTC 11168 = ATCC 700819]	gi|218561888	95% (< 0.0001)	0	0	0	0	0		-0.6	-0.7	-0.4	-0.566667	0.152753		0.1	-0.1	-0.1	-0.0333333	0.11547		-0.6	-0.5	-0.6	-0.566667	0.057735
N-acetylmuramoyl-L-alanine amidase [Campylobacter jejuni subsp. jejuni NCTC 11168 = ATCC 700819]	gi|218562881	95% (< 0.0001)	0	0	0	0	0		0.7	0.7	0.1	0.5	0.34641		-0.1	0	0	-0.0333333	0.057735		0.5	0.7	0.4	0.533333	0.152753
N-acetylneuraminic acid synthetase [Campylobacter jejuni subsp. jejuni PT14]	gi|407942695	95% (< 0.0001)	0	0	0	0	0		-0.4	-0.6	0	-0.333333	0.305505		0	0	0	0	0		-0.5	-0.5	-0.2	-0.4	0.173205
NAD synthetase [Campylobacter jejuni subsp. jejuni 81-176]	gi|121613744	0% (0.13)	-0.1	0	-0.1	-0.0666667	0.057735		0.1	-0.2	0.3	0.0666667	0.251661		0	0	0.2	0.0666667	0.11547		0.1	-0.1	-0.1	-0.0333333	0.11547
NAD(P)H-dependent glycerol-3-phosphate dehydrogenase [Campylobacter jejuni subsp. jejuni 81116]	gi|157415460	95% (0.00065)	0	0	0	0	0		0	-0.1	-0.2	-0.1	0.1		0.1	0.2	0.1	0.133333	0.057735		0	-0.1	0	-0.0333333	0.057735
NAD-dependent deacetylase [Campylobacter jejuni subsp. jejuni 81-176]	gi|121613447	95% (0.0029)	0	0	0	0	0		-0.6	-1.1	-0.4	-0.7	0.360555		0.1	-0.1	0.1	0.0333333	0.11547		-0.5	-0.8	-0.4	-0.566667	0.208167
NAD-dependent DNA ligase LigA [Campylobacter jejuni subsp. jejuni NCTC 11168 = ATCC 700819]	gi|218562237	95% (0.00055)	0.2	0.1	0.1	0.133333	0.057735		0.3	0.5	0.1	0.3	0.2		0.5	0	0	0.166667	0.288675		0.2	0.7	0.2	0.366667	0.288675
NAD-dependent epimerase/dehydratase [Campylobacter jejuni RM1221]	gi|57238370	0% (0.20)	0	0	0	0	0		-0.4	-0.2	0.3	-0.1	0.360555		-0.1	-0.1	0.1	-0.0333333	0.11547		-0.3	-0.2	0	-0.166667	0.152753
NADH dehydrogenase I chain E [Campylobacter jejuni subsp. jejuni 81116]	gi|157415791	0% (0.36)	-0.1	-0.1	-0.1	-0.1	1.69967e-17		1	0.2	-0.2	0.333333	0.61101		0	0	1.1	0.366667	0.635085		1.4	0.1	-0.2	0.433333	0.85049
NADH dehydrogenase subunit A [Campylobacter jejuni subsp. jejuni 81-176]	gi|121612125	95% (< 0.0001)	0	0	0	0	0		0.7	0.6	0.5	0.6	0.1		-0.1	0.2	0.2	0.1	0.173205		0.7	0.4	0.5	0.533333	0.152753
NADH dehydrogenase subunit B [Campylobacter jejuni subsp. jejuni 81-176]	gi|121613264	0% (0.93)	0		0	0	0			0.6	-1.1	-0.25	1.20208		-0.1	0.2		0.05	0.212132			0.2	-0.5	-0.15	0.494975
NADH dehydrogenase subunit C [Campylobacter jejuni subsp. jejuni 81-176]	gi|121613082	95% (< 0.0001)	0	0	0	0	0		0.3	0.6	0.1	0.333333	0.251661		0	0.2	0.5	0.233333	0.251661		0.6	0.5	0.1	0.4	0.264575
NADH dehydrogenase subunit D [Campylobacter jejuni subsp. jejuni 81-176]	gi|121612143	95% (< 0.0001)	0.3	0	0	0.1	0.173205		0.4	0.6	0.3	0.433333	0.152753		0.2	0.1	0.5	0.266667	0.208167		0.6	0.5	0.3	0.466667	0.152753
NADH dehydrogenase subunit G [Campylobacter jejuni subsp. jejuni 81-176]	gi|121612814	95% (0.00028)	0	0	0	0	0		0.3	0.4	0.1	0.266667	0.152753		0.1	0	0.6	0.233333	0.321455		0.6	0.3	-0.1	0.266667	0.351188
NADH dehydrogenase subunit H [Campylobacter jejuni subsp. jejuni 81-176]	gi|121613672	95% (< 0.0001)	0	0	0	0	0		0.7	0.7	0.6	0.666667	0.057735		-0.1	0.2	0.4	0.166667	0.251661		0.7	0.5	0.8	0.666667	0.152753
NADH dehydrogenase subunit L [Campylobacter jejuni subsp. jejuni 81-176]	gi|121612984	95% (< 0.0001)	0	0	0	0	0		0.7	0.7	0.4	0.6	0.173205		0	0.2	0.4	0.2	0.2		0.9	0.6	0.7	0.733333	0.152753
NADH-quinone oxidoreductase, I subunit [Campylobacter jejuni subsp. jejuni ICDCCJ07001]	gi|315124982	95% (< 0.0001)	0	0	0	0	0		0.2	0.5	0.2	0.3	0.173205		0	0	0.4	0.133333	0.23094		0.4	0.3	0.2	0.3	0.1
NADH-quinone oxidoreductase, M subunit [Campylobacter jejuni subsp. jejuni 81-176]	gi|121612466	75% (0.019)	0	0		0	0		0.7	0.6		0.65	0.0707107		-0.2		0.4	0.1	0.424264		0.9	0.5		0.7	0.282843
NADP-dependent malic enzyme, truncation [Campylobacter jejuni subsp. jejuni 81-176]	gi|121613742	95% (< 0.0001)	-0.1	-0.1	-0.2	-0.133333	0.057735		-0.9	-1.3	-0.6	-0.933333	0.351188		0	0	-0.3	-0.1	0.173205		-1	-1.1	-0.5	-0.866667	0.321455
Ni/Fe-hydrogenase large subunit [Campylobacter jejuni subsp. jejuni NCTC 11168 = ATCC 700819]	gi|218562878	95% (< 0.0001)	0	0	0.1	0.0333333	0.057735		-0.3	-0.2	-0.2	-0.233333	0.057735		-0.1	-0.2	0.2	-0.0333333	0.208167		-0.2	-0.4	-0.6	-0.4	0.2
Ni/Fe-hydrogenase small subunit [Campylobacter jejuni subsp. jejuni NCTC 11168 = ATCC 700819]	gi|218563003	95% (0.012)	0	0	0	0	0		0.1	0.4	0.3	0.266667	0.152753		-0.2	-0.4	0.4	-0.0666667	0.416333		0.1	0.4	-0.4	0.0333333	0.404145
nicotinate phosphoribosyltransferase [Campylobacter jejuni subsp. jejuni 81116]	gi|157414528	95% (< 0.0001)	0	0	0	0	0		-0.1	-0.2	0	-0.1	0.1		0.2	0.1	0.1	0.133333	0.057735		0	-0.1	-0.2	-0.1	0.1
nicotinate-nucleotide adenylyltransferase [Campylobacter jejuni subsp. jejuni 81116]	gi|157415637	0% (0.096)	0	0	0	0	0		0.1	-0.2	0.2	0.0333333	0.208167		0.2	0.1	-0.2	0.0333333	0.208167		-0.2	-0.2	-0.1	-0.166667	0.057735
NifU family protein [Campylobacter jejuni subsp. jejuni 81-176]	gi|121613377	95% (< 0.0001)	0.2	0.2	0	0.133333	0.11547		-0.4	-1.1	-0.1	-0.533333	0.51316		0	0.3	0.4	0.233333	0.208167		-0.1	-0.7	-0.3	-0.366667	0.305505
NifU family protein [Campylobacter jejuni subsp. jejuni 81-176]	gi|121612278	95% (< 0.0001)	0	0	0	0	0		-0.9	-1	-0.1	-0.666667	0.493288		0.3	0.3	0.2	0.266667	0.057735		-0.4	-0.7	0.1	-0.333333	0.404145
nitrate reductase catalytic subunit [Campylobacter jejuni subsp. jejuni NCTC 11168 = ATCC 700819]	gi|218562408	0% (0.056)	0	0.1	0	0.0333333	0.057735		0.1	0.2	-0.2	0.0333333	0.208167		0	-0.1	0.1	0	0.1		0.2	0.1	-0.4	-0.0333333	0.321455
nitroreducatase family protein, authentic frameshift [Campylobacter jejuni subsp. jejuni 81-176]	gi|121613422	95% (< 0.0001)	0	0	0	0	0		-0.4	-0.6	-0.1	-0.366667	0.251661		0	-0.1	-0.1	-0.0666667	0.057735		-0.5	-0.6	-0.4	-0.5	0.1
nitroreductase family protein [Campylobacter jejuni subsp. jejuni 81-176]	gi|121612908	95% (< 0.0001)	0	0	0	0	0		-0.5	-0.6	-0.1	-0.4	0.264575		0	-0.1	-0.2	-0.1	0.1		-0.5	-0.7	-0.2	-0.466667	0.251661
NLPA family lipoprotein [Campylobacter jejuni subsp. jejuni 81-176]	gi|121612169	95% (< 0.0001)	0	0	0	0	0		-0.8	-1.3	-0.6	-0.9	0.360555		-0.2	-0.3	-0.2	-0.233333	0.057735		-1.1	-1.4	-0.8	-1.1	0.3
NLPA family lipoprotein [Campylobacter jejuni subsp. jejuni NCTC 11168 = ATCC 700819]	gi|218562400	95% (< 0.0001)	0.2	0	0	0.0666667	0.11547		-0.8	-0.9	-0.4	-0.7	0.264575		0.2	-0.2	-0.5	-0.166667	0.351188		-1.1	-1	-0.5	-0.866667	0.321455
NLPA family lipoprotein [Campylobacter jejuni subsp. jejuni NCTC 11168 = ATCC 700819]	gi|218562398	95% (0.015)	-0.1	-0.2	-0.1	-0.133333	0.057735		-1	-1.5	-0.5	-1	0.5		-0.2	-0.3	-0.6	-0.366667	0.208167		-1.3	-1.7	-0.8	-1.26667	0.450925
non-haem iron protein [Campylobacter jejuni subsp. jejuni NCTC 11168 = ATCC 700819]	gi|218561705	95% (< 0.0001)	0	0.3	0.1	0.133333	0.152753		-0.3	-0.6	-0.9	-0.6	0.3		-0.3	-0.3	0.6	0	0.519615		0.1	-0.9	-1.1	-0.633333	0.64291
nonheme iron-containing ferritin [Campylobacter jejuni subsp. jejuni 81-176]	gi|121612745	95% (< 0.0001)	0	0	0	0	0		-0.5	-0.5	-0.5	-0.5	0		0.1	0	-0.2	-0.0333333	0.152753		-0.5	-0.6	-0.4	-0.5	0.1
nuclease [Campylobacter jejuni subsp. jejuni NCTC 11168 = ATCC 700819]	gi|218562697	0% (0.058)	0	0	0	0	0		0.4	0.5	0	0.3	0.264575		0	0.1	0.4	0.166667	0.208167		0.4	0.5	0	0.3	0.264575
nucleoside diphosphate kinase [Campylobacter jejuni subsp. jejuni 81-176]	gi|121613085	95% (< 0.0001)	-0.1	-0.1	-0.2	-0.133333	0.057735		-0.8	-1.1	-0.4	-0.766667	0.351188		0.1	-0.1	-0.1	-0.0333333	0.11547		-0.7	-0.8	-0.5	-0.666667	0.152753
nucleotide phosphoribosyltransferase [Campylobacter jejuni subsp. jejuni NCTC 11168 = ATCC 700819]	gi|218562979	0% (0.32)	0	0	0	0	0		-0.1	-0.5	0.4	-0.0666667	0.450925		-0.2	0.1	0.1	0	0.173205		0	-0.3	-0.2	-0.166667	0.152753
NUDIX domain-containing protein [Campylobacter jejuni subsp. jejuni 81-176]	gi|121612700	95% (0.00028)	0	0	0	0	0		-0.1	-0.7	-0.3	-0.366667	0.305505		0.1	0	-0.4	-0.1	0.264575		-0.4	-0.5	-0.3	-0.4	0.1
oligosaccharide transferase to N-glycosylate proteins [Campylobacter jejuni subsp. jejuni NCTC 11168 = ATCC 700819]	gi|218562740	95% (< 0.0001)	0	0	0	0	0		0.5	0.4	0	0.3	0.264575		0	0.1	0.2	0.1	0.1		0.3	0.3	0	0.2	0.173205
OmpA family membrane protein [Campylobacter jejuni subsp. jejuni NCTC 11168 = ATCC 700819]	gi|218562250	75% (0.079)	0	0	0	0	0		-0.1	-0.1	-0.1	-0.1	1.69967e-17		-0.1	0.2	0.2	0.1	0.173205		-0.2	-0.1	0.1	-0.0666667	0.152753
OPT family oligopeptide transporter [Campylobacter jejuni subsp. jejuni 81-176]	gi|121613125	95% (0.0016)	0	0	0	0	0		0.2	0.3	0.2	0.233333	0.057735		0.1	0.1	0.1	0.1	1.69967e-17		0.2	0.2	0.2	0.2	3.39935e-17
ornithine carbamoyltransferase [Campylobacter jejuni subsp. jejuni 81-176]	gi|121613304	95% (< 0.0001)	0	0	0	0	0		-0.5	-0.6	-0.5	-0.533333	0.057735		0	0	-0.1	-0.0333333	0.057735		-0.5	-0.5	-0.4	-0.466667	0.057735
orotate phosphoribosyltransferase [Campylobacter jejuni subsp. jejuni 81-176]	gi|121613361	95% (0.0018)	0	0	0	0	0		-0.4	-0.8	-0.2	-0.466667	0.305505		-0.1	0	-0.1	-0.0666667	0.057735		-0.7	-0.7	-0.5	-0.633333	0.11547
orotidine 5'-phosphate decarboxylase [Campylobacter jejuni subsp. jejuni NCTC 11168 = ATCC 700819]	gi|218562039	75% (0.070)	0	0	0	0	0		-0.5	-0.3	-0.3	-0.366667	0.11547		-0.4	0	0.2	-0.0666667	0.305505		-0.1	-0.1	-0.2	-0.133333	0.057735
OstA family protein [Campylobacter jejuni subsp. jejuni 81-176]	gi|121613362	0% (0.67)	0	0	0	0	0		0	0.3	0	0.1	0.173205		0.3	0.1	-0.3	0.0333333	0.305505		-0.3	0.3	0	0	0.3
outer membrane efflux protein [Campylobacter jejuni subsp. jejuni NCTC 11168 = ATCC 700819]	gi|218562259	95% (< 0.0001)	0	0	0	0	0		0.7	0.6	0.4	0.566667	0.152753		0	0	0.5	0.166667	0.288675		0.7	0.5	0.5	0.566667	0.11547
outer membrane fibronectin-binding protein [Campylobacter jejuni subsp. jejuni NCTC 11168 = ATCC 700819]	gi|218563079	95% (< 0.0001)	0	0	-0.2	-0.0666667	0.11547		0.9	0.8	0.7	0.8	0.1		0.1	0.3	0	0.133333	0.152753		0.8	0.7	1.1	0.866667	0.208167
outer membrane protein [Campylobacter jejuni subsp. jejuni NCTC 11168 = ATCC 700819]	gi|218561810	95% (< 0.0001)	0	0	0	0	0		0.4	0.4	0.3	0.366667	0.057735		-0.1	0.1	0.1	0.0333333	0.11547		0.3	0.5	0.2	0.333333	0.152753
outer membrane protein [Campylobacter jejuni subsp. jejuni NCTC 11168 = ATCC 700819]	gi|218563307	95% (< 0.0001)	0	0	0	0	0		0.2	0.3	0.5	0.333333	0.152753		-0.2	-0.1	-0.3	-0.2	0.1		-0.1	0	0.2	0.0333333	0.152753
outer-membrane lipoprotein carrier protein [Campylobacter jejuni subsp. jejuni 81-176]	gi|121612737	95% (< 0.0001)	0	0	0	0	0		-0.8	-1	-0.3	-0.7	0.360555		0	0.1	0	0.0333333	0.057735		-0.6	-1	-0.2	-0.6	0.4
oxidoreductase [Campylobacter jejuni subsp. jejuni NCTC 11168 = ATCC 700819]	gi|218563174	95% (< 0.0001)	0	0	0	0	0		0.3	0.5	0.5	0.433333	0.11547		-0.1	-0.2	0.2	-0.0333333	0.208167		0.5	0.4	0.1	0.333333	0.208167
oxidoreductase [Campylobacter jejuni subsp. jejuni NCTC 11168 = ATCC 700819]	gi|218562461	95% (0.00012)	0	0	0	0	0		-0.1	-0.2	0	-0.1	0.1		0	0.1	-3	-0.966667	1.76163		-1.6	0	-1.7	-1.1	0.953939
oxidoreductase [Campylobacter jejuni subsp. jejuni NCTC 11168 = ATCC 700819]	gi|218562157	95% (< 0.0001)	0	0	0	0	0		-0.2	-0.5	0	-0.233333	0.251661		0.1	0	0	0.0333333	0.057735		-0.3	-0.3	-0.2	-0.266667	0.057735
oxidoreductase ferredoxin-type electron transport protein [Campylobacter jejuni subsp. jejuni NCTC 11168 = ATCC 700819]	gi|218562607	95% (< 0.0001)	0	0	0	0	0		0.6	0.9	0.4	0.633333	0.251661		-0.3	-0.1	0.5	0.0333333	0.416333		0.4	0.8	0.3	0.5	0.264575
oxidoreductase, 2-nitropropane dioxygenase family [Campylobacter jejuni subsp. jejuni 81116]	gi|157415534	75% (0.21)	0	0	0	0	0		-0.2	-0.3	0.2	-0.1	0.264575		0.1	-0.1	0.1	0.0333333	0.11547		-0.1	-0.3	0	-0.133333	0.152753
Oxygen-independent coproporphyrinogen III oxidase, putative [Campylobacter jejuni subsp. jejuni S3]	gi|384442699	95% (0.020)	0	0	0	0	0		0.2	0.2	0.2	0.2	3.39935e-17		0.1	0	0.3	0.133333	0.152753		0.2	0.4	0.1	0.233333	0.152753
pantoate--beta-alanine ligase [Campylobacter jejuni subsp. jejuni 81116]	gi|157414594	95% (< 0.0001)	0	0	0	0	0		-0.7	-1.2	-0.3	-0.733333	0.450925		-0.1	-0.1	-0.1	-0.1	1.69967e-17		-0.8	-1.2	-0.2	-0.733333	0.503322
pantothenate kinase [Campylobacter jejuni subsp. jejuni 81-176]	gi|121612678	0% (0.92)	0	0	0	0	0		0.3	-0.1	0.1	0.1	0.2		0.1	-0.1	0.1	0.0333333	0.11547		0.1	0	0.2	0.1	0.1
ParA family chromosome partitioning ATPase [Campylobacter jejuni subsp. jejuni 81-176]	gi|121613358	95% (0.00055)	0	0	0	0	0		0.6	0.7	0.3	0.533333	0.208167		0	0.1	0.1	0.0666667	0.057735		0.4	0.8	0.4	0.533333	0.23094
ParaA family ATPase [Campylobacter jejuni subsp. jejuni 81-176]	gi|121613262	95% (< 0.0001)	0	0	0	0	0		0.1	0.3	0.4	0.266667	0.152753		0.1	-0.1	-0.2	-0.0666667	0.152753		0	0.3	0	0.1	0.173205
para-aminobenzoate synthase glutamine amidotransferase, component I [Campylobacter jejuni subsp. jejuni 81-176]	gi|121612257	75% (0.28)	0	0	0	0	0		6.6	0.5	0.3	2.46667	3.58097		0.3	0.1	0	0.133333	0.152753		6.6	0.6	0.4	2.53333	3.52326
paralyzed flagella protein PflA [Campylobacter jejuni subsp. jejuni 81-176]	gi|121612223	75% (0.13)	0.1	0.1	0.1	0.1	1.69967e-17		0.2	0.3	-0.1	0.133333	0.208167		0.1	0.1	0.3	0.166667	0.11547		0.4	0.3	0.1	0.266667	0.152753
ParB family chromosome partitioning protein [Campylobacter jejuni subsp. jejuni 81-176]	gi|121612620	95% (< 0.0001)	-0.1	0	-0.1	-0.0666667	0.057735		0.3	0.5	0.2	0.333333	0.152753		0.1	0.2	0	0.1	0.1		0.2	0.6	0.2	0.333333	0.23094
penicillin-binding protein [Campylobacter jejuni subsp. jejuni 81-176]	gi|121613241	95% (< 0.0001)	0	0	0	0	0		0.6	0.7	0.3	0.533333	0.208167		0.1	0.3	0.2	0.2	0.1		0.5	0.7	0.7	0.633333	0.11547
penicillin-binding protein [Campylobacter jejuni subsp. jejuni NCTC 11168 = ATCC 700819]	gi|218562302	95% (< 0.0001)	0	0	0	0	0		0.4	0.6	0.1	0.366667	0.251661		0.1	0.3	-0.4	0	0.360555		0.2	0.5	0.3	0.333333	0.152753
penicillin-binding protein 1A [Campylobacter jejuni subsp. jejuni 81-176]	gi|121612837	75% (0.88)	0.1	-0.1	0.1	0.0333333	0.11547		0.1	0.2	0.1	0.133333	0.057735		0.3	0.2	0	0.166667	0.152753		0	0	0	0	0
peptidase [Campylobacter jejuni subsp. jejuni NCTC 11168 = ATCC 700819]	gi|218562596	95% (< 0.0001)	0	0	0	0	0		-0.6	-0.7	-0.5	-0.6	0.1		0	0	0.1	0.0333333	0.057735		-0.5	-0.6	-0.5	-0.533333	0.057735
peptidase [Campylobacter jejuni subsp. jejuni NCTC 11168 = ATCC 700819] oligoendopeptidase F	gi|218562713	95% (< 0.0001)	0	0	0	0	0		-0.3	-0.2	-0.1	-0.2	0.1		-1.3	-1.8	-1.2	-1.43333	0.321455		-1.5	-1.5	-1.9	-1.63333	0.23094
peptidase [Campylobacter jejuni subsp. jejuni NCTC 11168 = ATCC 700819]	gi|218562701	95% (< 0.0001)	0	0	0	0	0		0.5	0.7	0.3	0.5	0.2		0.1	0.2	0.2	0.166667	0.057735		0.4	0.7	0.4	0.5	0.173205
peptidase M23 family protein [Campylobacter jejuni subsp. jejuni NCTC 11168 = ATCC 700819]	gi|218561812	0% (0.26)	0	0	0	0	0		-0.1	0.2	0	0.0333333	0.152753		0.1	0.1	0	0.0666667	0.057735		0	0.1	-0.1	0	0.1
peptidase M23 family protein [Campylobacter jejuni subsp. jejuni NCTC 11168 = ATCC 700819]	gi|218562847	95% (< 0.0001)	0	0	0	0	0		-0.3	-0.3	-0.2	-0.266667	0.057735		0.2	0.2	0.1	0.166667	0.057735		-0.2	-0.2	0.1	-0.1	0.173205
peptidase M50 family protein [Campylobacter jejuni subsp. jejuni NCTC 11168 = ATCC 700819]	gi|218562682	0% (0.20)	0	0	0	0	0		0.1	0.6	0.1	0.266667	0.288675		0.2	0	-0.2	0	0.2		-0.2	0.6	0.2	0.2	0.4
peptidase, M23/M37 family [Campylobacter jejuni subsp. jejuni 81116]	gi|157415478	95% (< 0.0001)	-0.1	-0.1	-0.1	-0.1	1.69967e-17		0.3	0.4	0.1	0.266667	0.152753		0	0	0	0	0		0.1	0.3	0.1	0.166667	0.11547
peptidase, M23/M37 family [Campylobacter jejuni subsp. jejuni 81116]	gi|157415539	95% (0.00076)	0	0	0	0	0		0.1	0.8	0.1	0.333333	0.404145		0.3	-0.2	-0.1	0	0.264575		0	0.8	0.1	0.3	0.43589
peptidase, M48 family [Campylobacter jejuni subsp. jejuni 81116]	gi|157415010	95% (< 0.0001)	0	0	0	0	0		0.3	0.2	0.3	0.266667	0.057735		0.1	0.2	0	0.1	0.1		0.2	0.2	0.4	0.266667	0.11547
peptidase, putative [Campylobacter jejuni subsp. jejuni 81-176]	gi|121613016	95% (< 0.0001)	0	0	0	0	0		0	0.1	0.2	0.1	0.1		0	0	-0.2	-0.0666667	0.11547		-0.2	0.1	-0.1	-0.0666667	0.152753
peptide ABC transporter periplasmic peptide-binding protein [Campylobacter jejuni subsp. jejuni NCTC 11168 = ATCC 700819]	gi|218563173	95% (< 0.0001)	0	0	0	0	0		-0.7	-0.5	-0.7	-0.633333	0.11547		0.4	-0.3	0.1	0.0666667	0.351188		-0.3	-0.2	-0.6	-0.366667	0.208167
peptide chain release factor 1 [Campylobacter jejuni subsp. jejuni 81-176]	gi|121613478	0% (0.50)	0	0	0	0	0		-0.4	-0.2	-0.2	-0.266667	0.11547		0.2	0	0.2	0.133333	0.11547		0	0.1	-0.4	-0.1	0.264575
peptide chain release factor 2 [Campylobacter jejuni subsp. jejuni 81-176]	gi|121612135	95% (< 0.0001)	0	0	0	0	0		-0.4	-0.5	-0.2	-0.366667	0.152753		0	0	0.2	0.0666667	0.11547		-0.3	-0.3	-0.3	-0.3	0
peptide deformylase [Campylobacter jejuni subsp. doylei 269.97]	gi|153951420	95% (0.00100)	0	0	0	0	0		-0.5	-0.8	-0.3	-0.533333	0.251661		0.1	0.1	-0.1	0.0333333	0.11547		-0.7	-0.6	-0.3	-0.533333	0.208167
peptidoglycan-associated lipoprotein Omp18 [Campylobacter jejuni subsp. jejuni 81-176]	gi|121612869	95% (< 0.0001)	0	0	0	0	0		0.6	0.7	0.1	0.466667	0.321455		0.1	0.1	0	0.0666667	0.057735		0.5	0.6	0.4	0.5	0.1
peptidyl-arginine deiminase family protein [Campylobacter jejuni subsp. jejuni 81-176]	gi|121612399	95% (< 0.0001)	0	0	0	0	0		-0.4	-0.4	0	-0.266667	0.23094		0.1	-0.2	-0.2	-0.1	0.173205		-0.5	-0.4	-0.7	-0.533333	0.152753
peptidyl-prolyl cis-trans isomerase B [Campylobacter jejuni subsp. jejuni 81-176]	gi|121613502	95% (< 0.0001)	0	0	0	0	0		-0.9	-1.1	0	-0.666667	0.585947		0	-0.4	-0.5	-0.3	0.264575		-1.3	-0.9	-1	-1.06667	0.208167
peptidyl-tRNA hydrolase [Campylobacter jejuni subsp. jejuni 81-176]	gi|121613036	95% (< 0.0001)		0	0	0	0		-0.1		-0.1	-0.1	0			0.3	0.3	0.3	0		0.1		0.2	0.15	0.0707107
periplasmic cytochrome C [Campylobacter jejuni subsp. jejuni NCTC 11168 = ATCC 700819]	gi|218562966	95% (0.00017)	-0.1	-0.1	-0.1	-0.1	1.69967e-17		0.1	0.2	-0.5	-0.0666667	0.378594		-0.2	-0.6	-0.2	-0.333333	0.23094		0	0	-0.3	-0.1	0.173205
periplasmic fusion protein CmeA [Campylobacter jejuni subsp. jejuni NCTC 11168 = ATCC 700819]	gi|218562025	95% (< 0.0001)	-0.1	-0.1	-0.1	-0.1	1.69967e-17		1.9	1.6	1.7	1.73333	0.152753		-0.3	0.4	0.2	0.1	0.360555		1.7	1.5	1.8	1.66667	0.152753
periplasmic nitrate reductase small subunit (cytochrome C-type protein) [Campylobacter jejuni subsp. jejuni 81116]	gi|157415054	95% (< 0.0001)	0	0	0	0	0		-0.2	-0.1	-0.7	-0.333333	0.321455		0	0	0.2	0.0666667	0.11547		0.1	-0.1	-0.5	-0.166667	0.305505
periplasmic oxidoreductase [Campylobacter jejuni subsp. jejuni NCTC 11168 = ATCC 700819]	gi|218563115	95% (< 0.0001)	0.1	0.1	0	0.0666667	0.057735		-0.8	-1.1	-0.1	-0.666667	0.51316		0.1	0	-0.4	-0.1	0.264575		-1	-1	-0.4	-0.8	0.34641
periplasmic protein [Campylobacter jejuni subsp. jejuni NCTC 11168 = ATCC 700819]	gi|218562078	95% (0.025)	0.1	0	-0.1	0	0.1		-0.8	-0.5	-0.4	-0.566667	0.208167		0.3	0	0	0.1	0.173205		-0.5	-0.7	0.1	-0.366667	0.416333
periplasmic protein [Campylobacter jejuni subsp. jejuni NCTC 11168 = ATCC 700819]	gi|218562831	95% (0.019)	0	0.1	0	0.0333333	0.057735		0.8	0.4	-0.1	0.366667	0.450925		-0.2	-0.1	0.1	-0.0666667	0.152753		0.6	0.2	0	0.266667	0.305505
periplasmic protein [Campylobacter jejuni subsp. jejuni NCTC 11168 = ATCC 700819]	gi|218562333	95% (< 0.0001)	0	0	0	0	0		0.4	0.2	0	0.2	0.2		0	0.1	0	0.0333333	0.057735		0.3	0.5	0	0.266667	0.251661
periplasmic protein [Campylobacter jejuni subsp. jejuni NCTC 11168 = ATCC 700819]	gi|218561726	95% (< 0.0001)	0	0	0	0	0		0.3	0.2	0.5	0.333333	0.152753		0	0.2	-0.4	-0.0666667	0.305505		0.1	-0.1	0.5	0.166667	0.305505
periplasmic protein [Campylobacter jejuni subsp. jejuni NCTC 11168 = ATCC 700819]	gi|218561774	95% (0.00017)	0.1	0.3	0.2	0.2	0.1		0.6	0.7	0.4	0.566667	0.152753		0.3	0.5	0.3	0.366667	0.11547		0.5	0.8	0.7	0.666667	0.152753
periplasmic protein [Campylobacter jejuni subsp. jejuni NCTC 11168 = ATCC 700819]	gi|218562404	95% (< 0.0001)	0	0	0	0	0		0.6	0.7	0.4	0.566667	0.152753		0.1	0.2	-0.1	0.0666667	0.152753		0.3	0.7	0.5	0.5	0.2
periplasmic protein [Campylobacter jejuni subsp. jejuni NCTC 11168 = ATCC 700819]	gi|218562526	95% (< 0.0001)	0	0	0	0	0		0.8	0.4	0.1	0.433333	0.351188		0.1	0.2	-0.1	0.0666667	0.152753		0.3	0.4	0.4	0.366667	0.057735
periplasmic protein [Campylobacter jejuni subsp. jejuni NCTC 11168 = ATCC 700819]	gi|218563215	95% (< 0.0001)	0.1	0.1	0.1	0.1	1.69967e-17		-0.8	-0.3	-0.3	-0.466667	0.288675		0.6	0.3	0.5	0.466667	0.152753		-0.3	0	0.1	-0.0666667	0.208167
periplasmic protein [Campylobacter jejuni subsp. jejuni NCTC 11168 = ATCC 700819]	gi|218563210	95% (< 0.0001)	0	0	0	0	0		0.2	0.3	-0.1	0.133333	0.208167		0.1	0	0	0.0333333	0.057735		0.3	0.3	-0.1	0.166667	0.23094
periplasmic protein [Campylobacter jejuni subsp. jejuni NCTC 11168 = ATCC 700819]	gi|218562583	95% (< 0.0001)	0	0	0	0	0		-0.2	-0.1	-0.2	-0.166667	0.057735		0.1	0	-0.1	0	0.1		-0.4	0	-0.3	-0.233333	0.208167
periplasmic protein [Campylobacter jejuni subsp. jejuni NCTC 11168 = ATCC 700819]	gi|218562614	0% (0.37)	0	0	0	0	0		-0.1	0	0.2	0.0333333	0.152753		-0.1	0	-0.3	-0.133333	0.152753		-0.1	-0.1	0.2	0	0.173205
periplasmic protein [Campylobacter jejuni subsp. jejuni NCTC 11168 = ATCC 700819]	gi|218562864	95% (< 0.0001)	0	0	0	0	0		0.5	0.6	0.3	0.466667	0.152753		0	0.1	0.1	0.0666667	0.057735		0.5	0.5	0.3	0.433333	0.11547
periplasmic protein [Campylobacter jejuni subsp. jejuni NCTC 11168 = ATCC 700819]	gi|218563232	95% (0.032)	0	0	0	0	0		0.1	0.2	-0.1	0.0666667	0.152753		-0.1	0.1	0.2	0.0666667	0.152753		0.1	0.2	0	0.1	0.1
periplasmic protein [Campylobacter jejuni subsp. jejuni NCTC 11168 = ATCC 700819]	gi|218563267	95% (0.00010)	0	0.1	0.1	0.0666667	0.057735		0.8	0.7	0.3	0.6	0.264575		0.3	0.1	0.6	0.333333	0.251661		0.7	0.8	0.7	0.733333	0.057735
periplasmic protein [Campylobacter jejuni subsp. jejuni NCTC 11168 = ATCC 700819]	gi|218561832	95% (< 0.0001)	0	0	0	0	0		-0.3	-0.2	-0.2	-0.233333	0.057735		0.1	0.1	-0.2	0	0.173205		-0.3	-0.2	-0.2	-0.233333	0.057735
periplasmic protein [Campylobacter jejuni subsp. jejuni NCTC 11168 = ATCC 700819]	gi|218562182	0% (0.63)	0	0	0	0	0		0.2	-0.1	0	0.0333333	0.152753		-0.1	0.1	0.1	0.0333333	0.11547		0.1	-0.2	0.1	0	0.173205
periplasmic protein [Campylobacter jejuni subsp. jejuni NCTC 11168 = ATCC 700819]	gi|218562168	95% (0.00041)	0	0	0	0	0		0.4	0.6	-0.2	0.266667	0.416333		0	0	0.1	0.0333333	0.057735		0.2	0.4	-0.3	0.1	0.360555
periplasmic protein [Campylobacter jejuni subsp. jejuni NCTC 11168 = ATCC 700819]	gi|218563258	75% (1.00)	0	0	0	0	0		0	0.1	-0.2	-0.0333333	0.152753		0.2	0.2	-0.1	0.1	0.173205		0	0.1	0	0.0333333	0.057735
periplasmic protein [Campylobacter jejuni subsp. jejuni NCTC 11168 = ATCC 700819]	gi|218562243	95% (< 0.0001)	0	0	0	0	0		-0.5	-0.5	-0.2	-0.4	0.173205		0	0.3	0.3	0.2	0.173205		-0.1	-0.6	0.1	-0.2	0.360555
periplasmic protein [Campylobacter jejuni subsp. jejuni NCTC 11168 = ATCC 700819]	gi|218562980	95% (< 0.0001)	0	0	0	0	0		0.6	0.7	0.5	0.6	0.1		0	0.1	0	0.0333333	0.057735		0.4	0.9	0.5	0.6	0.264575
periplasmic protein [Campylobacter jejuni subsp. jejuni NCTC 11168 = ATCC 700819]	gi|218562852	95% (0.00026)	0	0	0	0	0		-0.6	-0.4	0.1	-0.3	0.360555		0.1	0.1	-0.2	0	0.173205		-0.5	-0.4	0.1	-0.266667	0.321455
periplasmic protein [Campylobacter jejuni subsp. jejuni NCTC 11168 = ATCC 700819]	gi|218562528	0% (0.083)	0	-0.2	0	-0.0666667	0.11547		-0.5	-0.4	0.1	-0.266667	0.321455		0.1	0	0.7	0.266667	0.378594		0	-0.2	0.3	0.0333333	0.251661
periplasmic protein [Campylobacter jejuni subsp. jejuni NCTC 11168 = ATCC 700819]	gi|218561792	95% (< 0.0001)	0	0	0	0	0		0.6	0.7	-0.1	0.4	0.43589		0.1	0.2	0.3	0.2	0.1		0.5	0.7	0.3	0.5	0.2
periplasmic protein [Campylobacter jejuni subsp. jejuni NCTC 11168 = ATCC 700819]	gi|218562512	95% (0.048)	0	0	-0.1	-0.0333333	0.057735		0.3	0.8	0.6	0.566667	0.251661		0.3	0.6	0.2	0.366667	0.208167		0.3	0.8	0.9	0.666667	0.321455
periplasmic protein [Campylobacter jejuni subsp. jejuni NCTC 11168 = ATCC 700819]	gi|218563256	95% (< 0.0001)	0	0	0	0	0			-1.3	-0.3	-0.8	0.707107		0.1	0	0	0.0333333	0.057735		-0.9	-1.1	-0.2	-0.733333	0.472582
periplasmic protein [Campylobacter jejuni subsp. jejuni NCTC 11168 = ATCC 700819]	gi|218562034	75% (0.87)	0.2	0.1	0.2	0.166667	0.057735		-0.2	-0.5	-0.2	-0.3	0.173205		0.3	0.1	0.5	0.3	0.2		0.1	-0.5	0	-0.133333	0.321455
periplasmic protein [Campylobacter jejuni subsp. jejuni NCTC 11168 = ATCC 700819]	gi|218562985	0% (0.47)	0	0	0	0	0		0.4	0.5	-0.1	0.266667	0.321455		0.2	0.2	0	0.133333	0.11547		0.1	0.4	0	0.166667	0.208167
periplasmic protein [Campylobacter jejuni subsp. jejuni NCTC 11168 = ATCC 700819]	gi|218562083	0% (0.17)	0	0	0	0	0		-0.8	-0.9	0	-0.566667	0.493288		0.2	0.1	0	0.1	0.1		-0.8	-0.8	0.6	-0.333333	0.80829
periplasmic protein [Campylobacter jejuni subsp. jejuni NCTC 11168 = ATCC 700819]	gi|218562530	95% (0.027)	0	0	0	0	0		0	0.2	0.1	0.1	0.1		0.1	0.1	0.4	0.2	0.173205		0.5	0.2	0.3	0.333333	0.152753
periplasmic thioredoxin [Campylobacter jejuni subsp. jejuni NCTC 11168 = ATCC 700819]	gi|218562720	95% (< 0.0001)	0	0	0	0	0		0	-0.1	-0.2	-0.1	0.1		0.1	0	-0.3	-0.0666667	0.208167		-0.4	-0.3	-0.4	-0.366667	0.057735
permease [Campylobacter jejuni subsp. jejuni NCTC 11168 = ATCC 700819]	gi|218562978	0% (0.12)	0		0	0	0			0.3	0.3	0.3	0		-0.1	0.3		0.1	0.282843			0.3	0.3	0.3	0
permease, putative [Campylobacter jejuni subsp. jejuni 81116]	gi|157415204	95% (< 0.0001)	0	0	0	0	0		0.5	0.6	0.4	0.5	0.1		0.1	0.3	-0.1	0.1	0.2		0.4	0.6	0.2	0.4	0.2
phage integrase family site specific recombinase [Campylobacter jejuni subsp. jejuni 81-176]	gi|121612957	0% (0.19)	0		0	0	0			0.6	0.4	0.5	0.141421		0.8	0.2		0.5	0.424264			0.1	0.5	0.3	0.282843
phenylalanyl-tRNA synthetase subunit alpha [Campylobacter jejuni subsp. jejuni 81-176]	gi|121613504	95% (< 0.0001)	0.2	0	0	0.0666667	0.11547		-0.4	-0.3	-0.2	-0.3	0.1		0.3	0.1	-0.2	0.0666667	0.251661		-0.3	-0.2	-0.2	-0.233333	0.057735
phenylalanyl-tRNA synthetase subunit beta [Campylobacter jejuni subsp. jejuni NCTC 11168 = ATCC 700819]	gi|218562516	95% (< 0.0001)	0	0	0	0	0		-0.3	-0.2	-0.2	-0.233333	0.057735		0	0	0	0	0		-0.1	-0.3	-0.1	-0.166667	0.11547
phnA gene product [Campylobacter jejuni subsp. jejuni S3]	gi|384442535	95% (0.00065)	0	0	0	0	0		-0.6	-0.8	-0.3	-0.566667	0.251661		0.2	0	0	0.0666667	0.11547		-0.7	-0.7	-0.3	-0.566667	0.23094
phosphatase [Campylobacter jejuni subsp. jejuni NCTC 11168 = ATCC 700819]	gi|218562849	95% (< 0.0001)	0	0	0	0	0		0.5	0.3	0.3	0.366667	0.11547		0.1	0	-0.1	0	0.1		0.1	0.4	0.1	0.2	0.173205
phosphatase [Campylobacter jejuni subsp. jejuni NCTC 11168 = ATCC 700819]	gi|218563039	95% (< 0.0001)	0	0	0	0	0		0	-0.1	0.3	0.0666667	0.208167		-0.2	0	-0.3	-0.166667	0.152753		-0.3	-0.3	-0.3	-0.3	0
phosphate ABC transporter, ATP-binding protein [Campylobacter jejuni subsp. jejuni 81-176]	gi|121613221	0% (0.85)	0			0	#DIV/0!			0.1		0.1	#DIV/0!		0			0	#DIV/0!			0		0	#DIV/0!
phosphate acetyltransferase [Campylobacter jejuni subsp. jejuni 81-176]	gi|121613717	95% (< 0.0001)	0.1	0	0	0.0333333	0.057735		-0.2	-0.1	0.2	-0.0333333	0.208167		-2.7	-2.1	-2.5	-2.43333	0.305505		-3	-3	-2	-2.66667	0.57735
phosphate transporter family protein [Campylobacter jejuni subsp. jejuni 81-176]	gi|121612921	95% (< 0.0001)	0	0	0	0	0		0.4	0.5	0.5	0.466667	0.057735		0.2	0	0.3	0.166667	0.152753		0.4	0.6	0.4	0.466667	0.11547
phosphatidylserine decarboxylase [Campylobacter jejuni subsp. jejuni NCTC 11168 = ATCC 700819]	gi|218562475	95% (< 0.0001)	0	0	0	0	0		0.1	-0.2	-0.1	-0.0666667	0.152753		0	0.1	-0.1	0	0.1		-0.1	-0.1	-0.3	-0.166667	0.11547
phosphatidylserine decarboxylase-related protein [Campylobacter jejuni subsp. jejuni 81116]	gi|157415376	95% (< 0.0001)	0	0	0	0	0		0.8	0.6	0.5	0.633333	0.152753		0.1	0.2	0.1	0.133333	0.057735		0.5	0.6	0.4	0.5	0.1
phospho-2-dehydro-3-deoxyheptonate aldolase [Campylobacter jejuni subsp. jejuni NCTC 11168 = ATCC 700819]	gi|218562355	75% (0.029)	0.2	0	0	0.0666667	0.11547		0.1	0.2	-0.1	0.0666667	0.152753		0.1	0	0	0.0333333	0.057735		0	0.1	0.1	0.0666667	0.057735
phosphodiesterase [Campylobacter jejuni subsp. jejuni 81-176]	gi|121612206	95% (< 0.0001)	0	0	0	0	0		0.6	0.8	0.2	0.533333	0.305505		0.2	0	-0.1	0.0333333	0.152753		0.4	0.8	0	0.4	0.4
phosphoenolpyruvate carboxykinase [Campylobacter jejuni subsp. jejuni NCTC 11168 = ATCC 700819]	gi|218562551	95% (< 0.0001)	0	0	0	0	0		-0.7	-1.1	-0.4	-0.733333	0.351188		0	-0.1	-0.1	-0.0666667	0.057735		-0.7	-0.9	-0.4	-0.666667	0.251661
phosphoglucosamine mutase [Campylobacter jejuni subsp. jejuni 81-176]	gi|121613327	95% (< 0.0001)	0	0.1	0	0.0333333	0.057735		0.7	0.6	0.4	0.566667	0.152753		0.1	0	0	0.0333333	0.057735		0.6	0.6	0.5	0.566667	0.057735
phosphoglycerate kinase [Campylobacter jejuni subsp. jejuni ICDCCJ07001]	gi|315124837	95% (0.00094)	-0.2	0	-0.1	-0.1	0.1		0.4	0.2	0.5	0.366667	0.152753		0	0.2	-0.1	0.0333333	0.152753		0.2	0	0.1	0.1	0.1
phosphoglycerate/bisphosphoglycerate mutase [Campylobacter jejuni subsp. jejuni NCTC 11168 = ATCC 700819]	gi|218562618	75% (0.040)	0	0	0	0	0		0	0	0.7	0.233333	0.404145		0	0.1	0	0.0333333	0.057735		0	0.2	0.4	0.2	0.2
phosphoglyceromutase [Campylobacter jejuni subsp. jejuni NCTC 11168 = ATCC 700819]	gi|218562092	95% (< 0.0001)	0	0	0	0	0		-0.8	-0.9	-0.3	-0.666667	0.321455		0	0	-0.3	-0.1	0.173205		-1	-0.9	-0.5	-0.8	0.264575
phosphoheptose isomerase [Campylobacter jejuni subsp. jejuni NCTC 11168 = ATCC 700819]	gi|218562761	95% (< 0.0001)	0	0	0	0	0		-0.9	-1.1	-0.4	-0.8	0.360555		0.1	0.1	-0.3	-0.0333333	0.23094		-0.8	-0.9	-0.3	-0.666667	0.321455
phosphoheptose isomerase [Campylobacter jejuni subsp. jejuni NCTC 11168 = ATCC 700819]	gi|218563028	95% (< 0.0001)	0	0	0	0	0		-0.8	-0.8	-0.6	-0.733333	0.11547		0.3	0.1	-0.2	0.0666667	0.251661		-0.7	-0.6	-0.4	-0.566667	0.152753
phosphomethylpyrimidine kinase [Campylobacter jejuni subsp. jejuni NCTC 11168 = ATCC 700819]	gi|218562696	75% (0.11)	0.1	0.2	0.1	0.133333	0.057735		0.2	-0.4	0.1	-0.0333333	0.321455		0.2	0.2	0.9	0.433333	0.404145		0.3	-0.2	-0.1	0	0.264575
phosphopantetheine adenylyltransferase [Campylobacter jejuni subsp. jejuni 81-176]	gi|121612588	0% (0.73)	0	0	0	0	0		0.2	-0.4	-0.1	-0.1	0.3		-0.1	0	-0.2	-0.1	0.1		-0.2	-0.1	0.2	-0.0333333	0.208167
phosphopyruvate hydratase [Campylobacter jejuni subsp. jejuni NCTC 11168 = ATCC 700819]	gi|218563260	95% (0.028)	0	0	0.1	0.0333333	0.057735		-0.7	-0.3	-0.3	-0.433333	0.23094		0.1	0.2	0	0.1	0.1		-0.4	-0.5	0	-0.3	0.264575
phosphoribosylamine--glycine ligase [Campylobacter jejuni subsp. doylei 269.97]	gi|153952220	95% (< 0.0001)	0	0	0	0	0		-0.5	-0.8	-0.1	-0.466667	0.351188		0.1	0	0	0.0333333	0.057735		-0.6	-0.5	-0.4	-0.5	0.1
phosphoribosylaminoimidazole carboxylase catalytic subunit [Campylobacter jejuni subsp. jejuni 81-176]	gi|121612475	95% (< 0.0001)	0	0	0	0	0		-0.6	-0.8	-0.4	-0.6	0.2		0.1	0.1	0	0.0666667	0.057735		-0.6	-0.4	-0.3	-0.433333	0.152753
phosphoribosylaminoimidazole synthetase [Campylobacter jejuni subsp. jejuni NCTC 11168 = ATCC 700819]	gi|218563122	95% (< 0.0001)	0	0	0	0	0		-0.3	-0.5	0.3	-0.166667	0.416333		0	0.1	0.1	0.0666667	0.057735		-0.4	-0.3	-0.4	-0.366667	0.057735
phosphoribosylaminoimidazole-succinocarboxamide synthase [Campylobacter jejuni subsp. jejuni NCTC 11168 = ATCC 700819]	gi|218562165	75% (0.35)	-0.1	-0.1	0.1	-0.0333333	0.11547		-0.3	-0.1	0.6	0.0666667	0.472582		0	-0.1	-0.1	-0.0666667	0.057735		-0.4	-0.2	0	-0.2	0.2
phosphoribosylformylglycinamidine synthase I [Campylobacter jejuni subsp. jejuni NCTC 11168 = ATCC 700819]	gi|218562167	0% (0.21)	0	0	0	0	0		0.1	0.2	0.2	0.166667	0.057735		0	-0.1	0.2	0.0333333	0.152753		0	0.2	0	0.0666667	0.11547
phosphoribosylformylglycinamidine synthase II [Campylobacter jejuni subsp. jejuni 81-176]	gi|121613184	75% (0.23)	-0.2	0.1	-0.2	-0.1	0.173205		-0.4	-0.4	0.1	-0.233333	0.288675		0	-0.1	0.2	0.0333333	0.152753		-0.2	-0.2	-0.1	-0.166667	0.057735
phosphoribosylformylglycinamidine synthase, purS protein [Campylobacter jejuni subsp. jejuni 81-176]	gi|121613644	95% (< 0.0001)	0	0	0	0	0		-0.9	-1	-0.4	-0.766667	0.321455		0	-0.1	0	-0.0333333	0.057735		-0.7	-0.8	-0.5	-0.666667	0.152753
phosphoserine aminotransferase [Campylobacter jejuni subsp. jejuni NCTC 11168 = ATCC 700819]	gi|218561985	95% (< 0.0001)	0	0	0	0	0		-0.6	-0.8	-0.6	-0.666667	0.11547		0	0	0.1	0.0333333	0.057735		-0.4	-0.8	-0.4	-0.533333	0.23094
phosphoserine phosphatase [Campylobacter jejuni subsp. jejuni NCTC 11168 = ATCC 700819]	gi|218561944	0% (0.12)	0	0	0	0	0		-0.2	-0.2	0.3	-0.0333333	0.288675		0.2	0	0.3	0.166667	0.152753		0.1	0	0.2	0.1	0.1
phospho-sugar mutase [Campylobacter jejuni subsp. jejuni NCTC 11168 = ATCC 700819]	gi|218563011	95% (< 0.0001)	0	0	0	0	0		-0.5	-0.7	0	-0.4	0.360555		0	-0.1	-0.2	-0.1	0.1		-0.7	-0.7	-0.7	-0.7	1.35974e-16
polyA polymerase family protein [Campylobacter jejuni subsp. jejuni 81-176]	gi|121612457	0% (0.95)	0	0		0	0		-0.4	0.7		0.15	0.777817		0.2		-0.6	-0.2	0.565685		-1	0.8		-0.1	1.27279
polynucleotide phosphorylase/polyadenylase [Campylobacter jejuni subsp. jejuni NCTC 11168 = ATCC 700819]	gi|218562865	95% (< 0.0001)	-0.1	-0.1	-0.1	-0.1	1.69967e-17		-0.4	-0.2	-0.2	-0.266667	0.11547		0	0	0	0	0		-0.2	-0.1	-0.2	-0.166667	0.057735
polyphosphate kinase [Campylobacter jejuni subsp. jejuni 81-176]	gi|121612893	95% (< 0.0001)	0	0	0	0	0		0.3	0.4	0.1	0.266667	0.152753		0.1	-0.1	0	0	0.1		0.4	0.4	0.3	0.366667	0.057735
porphobilinogen deaminase [Campylobacter jejuni subsp. jejuni 81-176]	gi|121612975	95% (< 0.0001)	-0.1	-0.1	-0.1	-0.1	1.69967e-17		-0.8	-1	-0.4	-0.733333	0.305505		0	-0.1	-0.1	-0.0666667	0.057735		-0.6	-1.1	-0.3	-0.666667	0.404145
potassium uptake protein TrkA, putative [Campylobacter jejuni subsp. jejuni 81-176]	gi|121613516	95% (0.00054)	0	0	0	0	0		0.1	-0.1	0	0	0.1		0	0.2	0.3	0.166667	0.152753		0.2	0.1	0.2	0.166667	0.057735
PP-loop family protein [Campylobacter jejuni subsp. jejuni 81116]	gi|157414431	0% (0.62)	0.1	0	0	0.0333333	0.057735		-0.1	0.5	0	0.133333	0.321455		0.1	-0.1	0.3	0.1	0.2		0.2	0.6	0	0.266667	0.305505
Ppx/GppA family phosphatase [Campylobacter jejuni subsp. jejuni 81-176]	gi|121613352	95% (< 0.0001)	0	0	0	0	0		0.6	0.3	0.3	0.4	0.173205		0.1	0	0.3	0.133333	0.152753		0.6	0.4	0.5	0.5	0.1
prenyltransferase [Campylobacter jejuni subsp. jejuni NCTC 11168 = ATCC 700819]	gi|218561845	95% (< 0.0001)	0	0	0	0	0		0.5	0.4	0.4	0.433333	0.057735		0.1	0.1	0.1	0.1	1.69967e-17		0.4	0.4	0.4	0.4	6.7987e-17
prephenate dehydrogenase [Campylobacter jejuni subsp. jejuni 81116]	gi|157414443	75% (0.013)	-0.1	-0.1	-0.1	-0.1	1.69967e-17		-0.1	0.1	0	0	0.1		0.2	0.1	0	0.1	0.1		-0.2	0.1	0.1	0	0.173205
preprotein translocase subunit SecA [Campylobacter jejuni subsp. jejuni NCTC 11168 = ATCC 700819]	gi|218562561	95% (< 0.0001)	0	0.1	0	0.0333333	0.057735		0.6	0.6	0.1	0.433333	0.288675		0.1	-0.1	0	0	0.1		0.3	0.5	0.1	0.3	0.2
preprotein translocase subunit SecD [Campylobacter jejuni subsp. jejuni NCTC 11168 = ATCC 700819]	gi|218562707	75% (0.59)	0	0	0	0	0		0	0.2	-0.2	0	0.2		0.1	0	0	0.0333333	0.057735		0.1	0	-0.2	-0.0333333	0.152753
preprotein translocase subunit SecF [Campylobacter jejuni subsp. jejuni 81-176]	gi|121613248	0% (0.28)	0	0	0	0	0		0.1	0.2	-0.1	0.0666667	0.152753		0.2	0	-0.1	0.0333333	0.152753		0	0	-0.2	-0.0666667	0.11547
preprotein translocase subunit SecY [Campylobacter jejuni subsp. jejuni 81116]	gi|157415910	95% (0.0026)	0	0	0	0	0		0.3	0.2	0	0.166667	0.152753		0	0	0	0	0		0	0	-0.2	-0.0666667	0.11547
preprotein translocase subunit YajC [Campylobacter jejuni subsp. jejuni 81-176]	gi|121612354	95% (0.015)	0	0	0	0	0		0	0	0	0	0		0.1	0	0	0.0333333	0.057735		-0.2	-0.1	-0.2	-0.166667	0.057735
primosome assembly protein PriA [Campylobacter jejuni subsp. doylei 269.97]	gi|153950991	0% (0.064)		0	0	0	0		0.3		0.3	0.3	0			0.3	0.1	0.2	0.141421		0		0.4	0.2	0.282843
prolyl-tRNA synthetase [Campylobacter jejuni subsp. jejuni NCTC 11168 = ATCC 700819]	gi|218562195	95% (< 0.0001)	0	0	0.1	0.0333333	0.057735		0.2	0.2	0.2	0.2	3.39935e-17		0.1	0.2	-0.1	0.0666667	0.152753		0.1	0.3	0.2	0.2	0.1
protease [Campylobacter jejuni subsp. jejuni NCTC 11168 = ATCC 700819]	gi|218562340	75% (0.17)	0	0.1	0	0.0333333	0.057735		0	-0.3	-0.1	-0.133333	0.152753		0	0.2	0.3	0.166667	0.152753		0.1	-0.1	0	0	0.1
protein disulphide isomerase [Campylobacter jejuni subsp. jejuni NCTC 11168 = ATCC 700819]	gi|218562494	95% (< 0.0001)	0	0	0	0	0		-0.6	-0.5	-0.2	-0.433333	0.208167		0.2	0.1	0	0.1	0.1		-0.4	-0.4	-0.1	-0.3	0.173205
protein-export membrane protein [Campylobacter fetus subsp. fetus 82-40]	gi|118474943	0% (0.60)	0	0	0	0	0		0	-0.3	0	-0.1	0.173205		0.1	0.1	0	0.0666667	0.057735		-0.4	0	-0.3	-0.233333	0.208167
protein-glutamate methylesterase CheB [Campylobacter jejuni subsp. jejuni 81-176]	gi|121613513	0% (0.27)	0	0	0	0	0		-0.2	-0.4	0.4	-0.0666667	0.416333		-0.1	0.2	0.1	0.0666667	0.152753		-0.3	-0.5	0.3	-0.166667	0.416333
protein-L-isoaspartate O-methyltransferase [Campylobacter jejuni subsp. jejuni 81-176]	gi|121613075	0% (0.66)	0	0	0	0	0		-0.1	-0.4	0.5	0	0.458258		0	0	0	0	0		-0.2	-0.3	0.1	-0.133333	0.208167
PseD protein [Campylobacter jejuni subsp. jejuni PT14]	gi|407942708	75% (0.13)	0	0	0	0	0		0	0.3	-0.1	0.0666667	0.208167		0	0	-0.2	-0.0666667	0.11547		0	0.2	-0.1	0.0333333	0.152753
PseE protein [Campylobacter jejuni subsp. jejuni PT14]	gi|407942711	95% (< 0.0001)	0	0	0	0	0		0.8	0.8	0.3	0.633333	0.288675		0.1	0	0.3	0.133333	0.152753		0.5	0.8	0.5	0.6	0.173205
purine-binding chemotaxis protein CheW [Campylobacter jejuni subsp. jejuni 81-176]	gi|121612156	95% (< 0.0001)	0	0	0	0	0		0.2	0.2	0	0.133333	0.11547		0	0.1	0.1	0.0666667	0.057735		0.1	0.1	0.2	0.133333	0.057735
purN gene product [Campylobacter jejuni subsp. jejuni S3]	gi|384442537	75% (1.00)	0	0	0	0	0		0	0	0.4	0.133333	0.23094		0.2	0	0	0.0666667	0.11547		-0.3	0	0	-0.1	0.173205
putative acyl carrier protein [Campylobacter jejuni subsp. doylei 269.97]	gi|153951194	95% (< 0.0001)	0	0	0	0	0		-1.2	-1.4	-0.5	-1.03333	0.472582		0	-0.4	-0.3	-0.233333	0.208167		-0.8	-1.2	-0.8	-0.933333	0.23094
putative amino acid recemase [Campylobacter jejuni subsp. jejuni 81116]	gi|157414398	95% (< 0.0001)	0.1	-0.1	-0.1	-0.0333333	0.11547		-0.6	-0.6	-0.3	-0.5	0.173205		0.1	-0.4	-0.4	-0.233333	0.288675		-0.7	-0.5	-0.9	-0.7	0.2
putative ATP-dependent DNA helicase [Campylobacter jejuni subsp. jejuni 81-176]	gi|121613648	0% (0.80)	-0.1	0	-0.1	-0.0666667	0.057735		0.5	-1.6	0.4	-0.233333	1.18462			0.2	-0.2	0	0.282843		0.2	-1.4	0.3	-0.3	0.953939
Putative cyclopropane-fatty-acyl-phospholipid synthase [Campylobacter jejuni subsp. jejuni S3]	gi|384443528	95% (< 0.0001)	0	0	0	0	0		0	-0.5	0.2	-0.1	0.360555		0	0.3	-0.4	-0.0333333	0.351188		-0.5	-0.7	0.2	-0.333333	0.472582
putative DNA-binding/iron metalloprotein/AP endonuclease [Campylobacter jejuni subsp. jejuni IA3902]	gi|384448584	95% (< 0.0001)	0	0	0	0	0		0.4	0.3	0.4	0.366667	0.057735		0	0	0.2	0.0666667	0.11547		0.3	0.4	0.5	0.4	0.1
putative fibronectin domain-containing lipoprotein [Campylobacter jejuni subsp. jejuni IA3902]	gi|384448523	95% (0.00018)	0	0	0.1	0.0333333	0.057735		-0.1	0.1	0	0	0.1		0.1	0.2	-0.4	-0.0333333	0.321455		-0.4	-0.2	-0.1	-0.233333	0.152753
putative inner membrane protein [Campylobacter jejuni subsp. jejuni 81116]	gi|157415723	0% (0.098)	0	0		0	0		-0.7	-2		-1.35	0.919239		0.3		-0.6	-0.15	0.636396		-1	-1.9		-1.45	0.636396
putative integral membrane protein (DedA-like protein) [Campylobacter jejuni subsp. jejuni 81116]	gi|157415432	75% (0.038)	0	0	0	0	0		0.6	0.5	0	0.366667	0.321455		0	0.1	0	0.0333333	0.057735		0.4	0.4	0.1	0.3	0.173205
putative integral membrane protein [Campylobacter jejuni subsp. jejuni 81-176]	gi|121613023	95% (0.019)	0	0	0	0	0		0.7	0.5	-0.1	0.366667	0.416333		0.1	0.2	-0.2	0.0333333	0.208167		0.3	0.3	0.2	0.266667	0.057735
putative lipoprotein [Campylobacter jejuni subsp. jejuni 81116]	gi|157414779	0% (0.72)	0	0	0	0	0		0	0.2	-0.1	0.0333333	0.152753		0	0.1	0	0.0333333	0.057735		-0.2	0.1	0	-0.0333333	0.152753
putative lipoprotein [Campylobacter jejuni subsp. jejuni 81116]	gi|157415470	75% (0.59)	0	0	0	0	0		0.4	0.3	0.2	0.3	0.1		-0.1	0.1	-0.1	-0.0333333	0.11547		0.1	0.2	0	0.1	0.1
putative lipoprotein [Campylobacter jejuni subsp. jejuni 81116]	gi|157415351	0% (0.13)	0	0	0	0	0		0.3	0.5	-0.1	0.233333	0.305505		0.1	0.2	0.1	0.133333	0.057735		0.1	0.4	0	0.166667	0.208167
putative lipoprotein [Campylobacter jejuni subsp. jejuni 81-176]	gi|121612285	95% (< 0.0001)	0.1	0.1	0	0.0666667	0.057735		-0.1	0	0	-0.0333333	0.057735		-0.1	-0.1	-0.2	-0.133333	0.057735		-0.5	-0.3	-0.3	-0.366667	0.11547
putative lipoprotein [Campylobacter jejuni subsp. jejuni 81-176]	gi|121613530	95% (< 0.0001)	0.2	0.2	0.2	0.2	3.39935e-17		0	0	0.2	0.0666667	0.11547		0.2	0.5	0.2	0.3	0.173205		0.1	0.2	0.6	0.3	0.264575
putative lipoprotein [Campylobacter jejuni subsp. jejuni 81-176]	gi|121612133	95% (< 0.0001)	0	0	0	0	0		0.7	0.8	0.4	0.633333	0.208167		0	0	0.2	0.0666667	0.11547		0.6	0.8	0.1	0.5	0.360555
putative lipoprotein [Campylobacter jejuni subsp. jejuni 81-176]	gi|121613300	95% (0.00079)	0	0	0	0	0		0.4	0.8	0	0.4	0.4		0.3	0.2	0.1	0.2	0.1		0.4	0.9	0.2	0.5	0.360555
putative lipoprotein [Campylobacter jejuni subsp. jejuni 81-176]	gi|121613305	95% (< 0.0001)	0.1	0.1	0.1	0.1	1.69967e-17		0.6	0.7	0.1	0.466667	0.321455		0.1	0.2	0.3	0.2	0.1		0.4	0.9	0.6	0.633333	0.251661
putative lipoprotein [Campylobacter jejuni subsp. jejuni 81-176]	gi|121613232	0% (0.34)	0	0	0	0	0		0.2	0.5	0.2	0.3	0.173205		0.1	0.1	0.2	0.133333	0.057735		0.3	0.6	0.4	0.433333	0.152753
putative lipoprotein [Campylobacter jejuni subsp. jejuni 81-176]	gi|121612436	0% (0.41)	0	0	-0.1	-0.0333333	0.057735		-0.2	0	0.3	0.0333333	0.251661		0.2	0.7	0.6	0.5	0.264575		0.2	-0.2	0.6	0.2	0.4
putative lipoprotein [Campylobacter jejuni subsp. jejuni 81-176]	gi|121612459	75% (0.035)	0	0	0	0	0		0	0.3	-0.1	0.0666667	0.208167		0.3	0.1	-0.2	0.0666667	0.251661		-0.2	0.2	-0.4	-0.133333	0.305505
putative lipoprotein [Campylobacter jejuni subsp. jejuni 81-176]	gi|121613719	95% (0.0070)	0			0	#DIV/0!			0.8		0.8	#DIV/0!		0.1			0.1	#DIV/0!			0.8		0.8	#DIV/0!
Putative lipoprotein [Campylobacter jejuni subsp. jejuni S3]	gi|384443205	95% (0.00015)	0	0	0	0	0		0	-0.2	-0.2	-0.133333	0.11547		-0.1	0.2	0	0.0333333	0.152753		-0.1	-0.2	-0.1	-0.133333	0.057735
Putative methyl transferase [Campylobacter jejuni subsp. jejuni PT14]	gi|407943063	0% (1.00)	-0.1	-0.1	-0.1	-0.1	1.69967e-17		-0.3	0	0.2	-0.0333333	0.251661		0.6	-0.1	-0.4	0.0333333	0.51316		-0.6	-0.3	-0.5	-0.466667	0.152753
putative methyltransferase [Campylobacter jejuni subsp. jejuni 81-176]	gi|121613209	95% (< 0.0001)	0	0	0	0	0		-0.4	-0.1	-0.2	-0.233333	0.152753		-0.2	0.7	1.2	0.566667	0.70946		0.5	-0.5	1	0.333333	0.763763
putative molybdopterin-guanine dinucleotide biosynthesis protein [Campylobacter jejuni subsp. jejuni 81-176]	gi|121613425	95% (0.012)	0	0	0	0	0		0.2	0.2	0.5	0.3	0.173205		0.1	0.1	0.1	0.1	1.69967e-17		0.1	0.3	0.4	0.266667	0.152753
putative nucleotide-binding protein [Campylobacter jejuni subsp. jejuni 81-176]	gi|121612347	95% (< 0.0001)	0	0	0	0	0		-0.5	-0.7	-0.1	-0.433333	0.305505		0.2	0.2	0.4	0.266667	0.11547		-0.3	-0.5	0.1	-0.233333	0.305505
putative periplasmic protein [Campylobacter jejuni subsp. jejuni 81116]	gi|157415166	95% (< 0.0001)	0	0	0	0	0		0.3	0.7	0.2	0.4	0.264575		0.1	0.2	0.4	0.233333	0.152753		0.4	0.7	0.7	0.6	0.173205
putative periplasmic protein [Campylobacter jejuni subsp. jejuni 81116]	gi|157415610	95% (0.00100)	0	0	0	0	0		-0.3	-0.4	-0.3	-0.333333	0.057735		0	0.1	0.3	0.133333	0.152753		-0.2	-0.4	-0.4	-0.333333	0.11547
putative periplasmic protein [Campylobacter jejuni subsp. jejuni 81-176]	gi|121612192	95% (< 0.0001)	0	0	0	0	0		-0.4	-0.7	-0.3	-0.466667	0.208167		0.1	0.1	-0.2	0	0.173205		-0.6	-0.5	-0.2	-0.433333	0.208167
Putative periplasmic protein [Campylobacter jejuni subsp. jejuni S3]	gi|384443565	0% (0.48)		0	0	0	0		0.4		0	0.2	0.282843			0	-0.2	-0.1	0.141421		0.2		0	0.1	0.141421
putative radical SAM domain protein [Campylobacter jejuni subsp. jejuni IA3902]	gi|384448923	95% (< 0.0001)	-0.1	-0.1	-0.1	-0.1	1.69967e-17		0.5	0.6	0.4	0.5	0.1		0.1	-0.3	-0.1	-0.1	0.2		0.3	0.7	0	0.333333	0.351188
putative recombination protein RecB [Campylobacter jejuni subsp. jejuni IA3902]	gi|384448707	95% (< 0.0001)	0	0	0	0	0		0.5	0.7	0	0.4	0.360555		0.1	-0.1	0	0	0.1		0.3	0.6	0.1	0.333333	0.251661
putative sugar nucleotidyltransferase [Campylobacter jejuni subsp. jejuni 81116]	gi|157414957	0% (0.71)	0	0	0	0	0		0	0	0.4	0.133333	0.23094		0.1	0.2	0.2	0.166667	0.057735		0	0.1	0.3	0.133333	0.152753
putative sugar-phosphate nucleotide transferase [Campylobacter jejuni subsp. jejuni PT14]	gi|407942704	95% (< 0.0001)	0	0	0	0	0		0.6	0.5	0.3	0.466667	0.152753		-0.1	0	-0.3	-0.133333	0.152753		0.2	0.5	0.4	0.366667	0.152753
putative sulfatase family protein [Campylobacter jejuni subsp. jejuni IA3902]	gi|384448304	0% (0.14)	0	0	0	0	0		0.6	0.4	-0.1	0.3	0.360555		0.1	0.4	-0.3	0.0666667	0.351188		0.1	0.4	0	0.166667	0.208167
putative sulfite oxidase subunit YedY [Campylobacter jejuni subsp. jejuni 81-176]	gi|121612585	95% (< 0.0001)	0	0	0	0	0		-1.1	-1.4	-0.2	-0.9	0.6245		0.1	0	-0.6	-0.166667	0.378594		-1.3	-1.5	-0.3	-1.03333	0.64291
putative transcriptional regulator [Campylobacter jejuni subsp. jejuni 81116]	gi|157414759	95% (0.025)	0		0	0	0			-0.1	0.4	0.15	0.353553		-0.1	0		-0.05	0.0707107			-0.2	-0.3	-0.25	0.0707107
putative transporter [Campylobacter jejuni subsp. jejuni 81-176]	gi|121613512	0% (0.24)	0	0	0	0	0		0.1	0.2	-0.2	0.0333333	0.208167		0.1	0.1	-0.2	0	0.173205		0	0.1	-0.2	-0.0333333	0.152753
putative tungsten ABC-transport system ATP-binding protein [Campylobacter jejuni subsp. jejuni IA3902]	gi|384448756	95% (< 0.0001)	0	0	0	0	0		0.6	0.5	0.6	0.566667	0.057735		0.3	0.2	0	0.166667	0.152753		0.1	0.7	0.3	0.366667	0.305505
Putative zinc metalloprotease [Campylobacter jejuni subsp. jejuni M1]	gi|384441686	0% (0.060)	0			0	#DIV/0!			0.6		0.6	#DIV/0!		0			0	#DIV/0!			0.6		0.6	#DIV/0!
pyrazinamidase/nicotinamidase, putative [Campylobacter jejuni subsp. jejuni 81-176]	gi|121613052	95% (0.0020)	0	0	0	0	0		-0.4	-0.7	-0.4	-0.5	0.173205		0.1	-0.1	0.4	0.133333	0.251661		0	-0.4	-0.2	-0.2	0.2
pyridine nucleotide-disulphide oxidoreductase [Campylobacter jejuni subsp. jejuni NCTC 11168 = ATCC 700819]	gi|218562211	95% (0.046)	0.4	0.1	0.1	0.2	0.173205		-0.8	-1	-0.6	-0.8	0.2		0.4	-0.1	0.1	0.133333	0.251661		-0.7	-1.1	-0.3	-0.7	0.4
pyridoxamine 5'-phosphate oxidase [Campylobacter jejuni subsp. jejuni NCTC 11168 = ATCC 700819]	gi|218562094	75% (0.66)	-0.1	-0.1	-0.1	-0.1	1.69967e-17		-0.2	-0.7	0.2	-0.233333	0.450925		0	-0.1	-0.5	-0.2	0.264575		-0.5	-0.9	-0.6	-0.666667	0.208167
Pyridoxamine 5'-phosphate oxidase family [Campylobacter jejuni subsp. jejuni ICDCCJ07001]	gi|315125020	95% (< 0.0001)	0	-0.1	0.1	0	0.1		-1	-1.1	0.7	-0.466667	1.0116		0.2	0.1	-0.7	-0.133333	0.493288		-1.5	-1.1	0.7	-0.633333	1.17189
pyridoxine 5'-phosphate synthase [Campylobacter jejuni subsp. jejuni NCTC 11168 = ATCC 700819]	gi|218562850	95% (0.013)	0	0	0	0	0		-0.5	-0.3	-0.5	-0.433333	0.11547		-0.4	-0.1	0	-0.166667	0.208167		-0.3	-0.5	-0.5	-0.433333	0.11547
pyrroline-5-carboxylate reductase [Campylobacter jejuni subsp. jejuni 81-176]	gi|121612664	95% (< 0.0001)	0	0	0	0	0		0.5	0.4	0	0.3	0.264575		0.1	0.2	0.3	0.2	0.1		0.7	0.5	0.6	0.6	0.1
pyruvate carboxylase B subunit [Campylobacter jejuni subsp. jejuni NCTC 11168 = ATCC 700819]	gi|218562552	95% (0.0011)	-0.1	-0.3	0	-0.133333	0.152753		-0.6	-0.4	0	-0.333333	0.305505		-0.1	0	-0.1	-0.0666667	0.057735		-0.5	-0.6	-0.3	-0.466667	0.152753
pyruvate kinase [Campylobacter jejuni subsp. jejuni NCTC 11168 = ATCC 700819]	gi|218562050	95% (< 0.0001)	0.2	0	0.2	0.133333	0.11547		-0.5	-0.5	-0.4	-0.466667	0.057735		0.2	0.2	0.3	0.233333	0.057735		-0.3	-0.5	-0.1	-0.3	0.2
pyruvate-flavodoxin oxidoreductase [Campylobacter jejuni subsp. jejuni NCTC 11168 = ATCC 700819]	gi|218563077	95% (< 0.0001)	0	0	0	0	0		0.2	0.3	0.5	0.333333	0.152753		0	0.1	0.4	0.166667	0.208167		0.2	0	0.1	0.1	0.1
queuine tRNA-ribosyltransferase [Campylobacter jejuni subsp. jejuni 81-176]	gi|121613106	95% (0.00092)	0	0	0	0	0		-0.8	-0.5	-0.1	-0.466667	0.351188		0.1	0.1	-0.5	-0.1	0.34641		-0.9	-0.4	0	-0.433333	0.450925
quinol dehydrogenase periplasmic component [Campylobacter jejuni subsp. jejuni NCTC 11168 = ATCC 700819]	gi|218562409	95% (< 0.0001)	0	0	0	0	0		0.6	0.9	0.2	0.566667	0.351188		0	0.2	0.4	0.2	0.2		0.7	0.8	0.3	0.6	0.264575
quinone-reactive Ni/Fe hydrogenase, cytochrome b subunit [Campylobacter jejuni subsp. jejuni 81-176]	gi|121612897	0% (0.92)		0	0	0	0		0.7		0	0.35	0.494975			-0.2	0.4	0.1	0.424264		0.9		-0.2	0.35	0.777817
quinone-reactive Ni/Fe-hydrogenase, small subunit [Campylobacter jejuni subsp. jejuni 81116]	gi|157415531	0% (0.98)	0	0	0	0	0		0	0.4	-0.4	0	0.4		0.2	-0.1	0.1	0.0666667	0.152753		0.2	0.3	-0.5	0	0.43589
radical SAM domain-containing protein [Campylobacter jejuni subsp. jejuni 81116]	gi|157415507	95% (0.023)	0	0	0	0	0		-0.2	-0.3	0.6	0.0333333	0.493288		0.2	0.1	0.1	0.133333	0.057735		-0.3	-0.1	0.1	-0.1	0.2
radical SAM domain-containing protein [Campylobacter jejuni subsp. jejuni 81-176]	gi|121613080	0% (0.55)	0	0	0	0	0		0.1	0	0.2	0.1	0.1		0.1	0	0.5	0.2	0.264575		0.1	0.1	-0.2	0	0.173205
rare lipoprotein A [Campylobacter jejuni subsp. jejuni 81-176]	gi|121613481	95% (0.00054)	0	0	0	0	0		0.2	0.2	-0.1	0.1	0.173205		-0.1	0	0.1	0	0.1		0.1	0.1	0	0.0666667	0.057735
RdgB/HAM1 family non-canonical purine NTP pyrophosphatase [Campylobacter jejuni subsp. jejuni 81-176]	gi|121613483	95% (0.0053)	0	0	0	0	0		0.2	0	0.2	0.133333	0.11547		0	0.1	0.1	0.0666667	0.057735		0.1	0.1	0	0.0666667	0.057735
recombinase A [Campylobacter jejuni subsp. jejuni 81-176]	gi|121612592	95% (< 0.0001)	0	0	0	0	0		0.2	0.4	0.3	0.3	0.1		0	0	0	0	0		0.2	0.4	0.1	0.233333	0.152753
recombination and DNA strand exchange inhibitor protein [Campylobacter jejuni subsp. jejuni NCTC 11168 = ATCC 700819]	gi|218562668	95% (< 0.0001)	0	0	0	0	0		0.6	0.7	0.2	0.5	0.264575		0.1	0	-0.1	0	0.1		0.2	0.9	0.1	0.4	0.43589
RelA/SpoT family protein [Campylobacter jejuni subsp. jejuni 81116]	gi|157415536	95% (< 0.0001)	0.1	0.1	0	0.0666667	0.057735		0.8	0.6	0.3	0.566667	0.251661		0	0.2	0.3	0.166667	0.152753		0.8	0.5	0.4	0.566667	0.208167
replicative DNA helicase [Campylobacter jejuni subsp. jejuni 81116]	gi|157414843	95% (< 0.0001)	0	-0.1	0	-0.0333333	0.057735		0.6	0.9	0.4	0.633333	0.251661		0	-0.1	0.1	0	0.1		0.4	0.8	0.2	0.466667	0.305505
riboflavin synthase subunit alpha [Campylobacter jejuni subsp. jejuni NCTC 11168 = ATCC 700819]	gi|218562830	95% (0.00019)	0	0	0	0	0		-0.2	-0.1	-0.1	-0.133333	0.057735		0.1	-0.1	0	0	0.1		-0.4	0	-0.2	-0.2	0.2
ribonuclease [Campylobacter jejuni subsp. jejuni NCTC 11168 = ATCC 700819]	gi|218562281	0% (0.26)	0	0	0	0	0		0.3	0.3	-0.2	0.133333	0.288675		0	0	0.4	0.133333	0.23094		0.4	0.2	0.1	0.233333	0.152753
ribonuclease III [Campylobacter jejuni subsp. jejuni 81-176]	gi|121613213	95% (0.0015)	0	0	0	0	0		-0.2	-0.2	0	-0.133333	0.11547		0.1	-0.1	-0.1	-0.0333333	0.11547		-0.4	-0.2	-0.3	-0.3	0.1
ribonucleotide-diphosphate reductase subunit alpha [Campylobacter jejuni subsp. jejuni 81116]	gi|157414345	95% (< 0.0001)	0	0.1	0	0.0333333	0.057735		-0.5	-0.6	-0.2	-0.433333	0.208167		0.1	0.1	0	0.0666667	0.057735		-0.5	-0.5	-0.2	-0.4	0.173205
ribonucleotide-diphosphate reductase subunit beta [Campylobacter jejuni subsp. jejuni 81-176]	gi|121613260	95% (< 0.0001)	0	0	0	0	0		-0.6	-0.8	-0.3	-0.566667	0.251661		0.1	0	0.2	0.1	0.1		-0.5	-0.7	-0.4	-0.533333	0.152753
ribose 5-phosphate isomerase B [Campylobacter jejuni subsp. jejuni 81-176]	gi|121613326	95% (0.0060)	0	0	0	0	0		-0.5	-0.3	0.2	-0.2	0.360555		0	0	-0.2	-0.0666667	0.11547		-0.6	-0.3	-0.3	-0.4	0.173205
ribose-phosphate pyrophosphokinase [Campylobacter jejuni subsp. jejuni NCTC 11168 = ATCC 700819]	gi|218562537	95% (< 0.0001)	0.2	0.2	0.2	0.2	3.39935e-17		0.7	0.3	0.1	0.366667	0.305505		0	0.2	0.3	0.166667	0.152753		0.4	0.4	0.3	0.366667	0.057735
ribosomal large subunit pseudouridine synthase A [Campylobacter jejuni subsp. doylei 269.97]	gi|153951567	95% (0.0056)	0	0	0	0	0		0.1	0.2	0.3	0.2	0.1		-0.2	0	0	-0.0666667	0.11547		0.3	0.4	0.2	0.3	0.1
ribosomal protein L11 methyltransferase [Campylobacter jejuni subsp. jejuni 81-176]	gi|121612283	0% (0.16)	-0.2	-0.3	-0.2	-0.233333	0.057735		0.7	0.1	0.1	0.3	0.34641		0	-0.1	0.6	0.166667	0.378594		0.6	0.2	0.2	0.333333	0.23094
ribosomal pseudouridine synthase [Campylobacter jejuni subsp. jejuni NCTC 11168 = ATCC 700819]	gi|218562347	95% (< 0.0001)	0	0	0	0	0		0.5	0.4	0.3	0.4	0.1		0	0	-0.1	-0.0333333	0.057735		0.3	0.6	0.2	0.366667	0.208167
ribosome biogenesis GTP-binding protein YsxC [Campylobacter jejuni subsp. doylei 269.97]	gi|153952494	95% (0.00012)	0	0	0	0	0		0.4	0.3	0.5	0.4	0.1		0	0.1	-0.2	-0.0333333	0.152753		-0.1	0.3	0.1	0.1	0.2
ribosome recycling factor [Campylobacter jejuni subsp. jejuni 81-176]	gi|121612237	75% (0.25)	-0.1	0.1	0	0	0.1		-0.7	-1.1	-0.3	-0.7	0.4		0.2	0.2	0	0.133333	0.11547		-0.6	-0.9	-0.2	-0.566667	0.351188
ribosome-binding factor A [Campylobacter jejuni subsp. jejuni 81-176]	gi|121612306	0% (0.20)	0	0	-0.1	-0.0333333	0.057735		0	0	0.8	0.266667	0.46188		-0.1	0.2	-0.2	-0.0333333	0.208167		-0.2	0	-0.2	-0.133333	0.11547
ribulose-phosphate 3-epimerase [Campylobacter jejuni subsp. jejuni NCTC 11168 = ATCC 700819]	gi|218562106	95% (0.00047)	0	0	0	0	0		-0.2	-0.2	-0.5	-0.3	0.173205		0.1	0.1	0.1	0.1	1.69967e-17		-0.1	-0.1	-0.2	-0.133333	0.057735
RloG protein, putative [Campylobacter jejuni subsp. jejuni S3]	gi|384443639	0% (0.71)	0.1	0.1	0	0.0666667	0.057735		0	-0.5	0.1	-0.133333	0.321455		0.1	0.1	0.2	0.133333	0.057735		0.1	0	0.2	0.1	0.1
RloH [Campylobacter jejuni subsp. jejuni 81-176]	gi|121613027	95% (< 0.0001)	0	0	0.1	0.0333333	0.057735		0.6	0.6	0.7	0.633333	0.057735		0.2	0.1	-0.1	0.0666667	0.152753		0.1	0.5	0.3	0.3	0.2
RNA methyltransferase [Campylobacter jejuni subsp. jejuni 81-176]	gi|121612429	95% (0.029)	0	0	0	0	0		-0.3	0	0.1	-0.0666667	0.208167		0.4	0.1	0.3	0.266667	0.152753		-0.1	0	0.1	0	0.1
RNA methyltransferase, TrmH family [Campylobacter jejuni subsp. jejuni 81116]	gi|157414470	0% (0.75)	0	0	0	0	0		-0.1	0	0.4	0.1	0.264575		0	0.3	-0.2	0.0333333	0.251661		-0.3	0.1	0.5	0.1	0.4
RNA polymerase factor sigma-54 [Campylobacter jejuni subsp. jejuni 81-176]	gi|121612228	95% (0.00015)	-0.2	-0.2	-0.2	-0.2	3.39935e-17		0.3	0.7	0	0.333333	0.351188		0.3	-0.1	-0.2	0	0.264575		0.1	0.6	0.1	0.266667	0.288675
RNA polymerase sigma factor RpoD [Campylobacter jejuni subsp. jejuni 81-176]	gi|121612947	95% (< 0.0001)	-0.1	-0.1	-0.1	-0.1	1.69967e-17		0.6	0.8	0.1	0.5	0.360555		0.2	0.2	-0.1	0.1	0.173205		0.3	0.8	0.2	0.433333	0.321455
RNA pseudouridine synthase family protein [Campylobacter jejuni subsp. jejuni 81-176]	gi|121612851	95% (< 0.0001)	0	0	0	0	0		0.4	0.7	0.3	0.466667	0.208167		0.1	0	0	0.0333333	0.057735		0.3	0.7	0.2	0.4	0.264575
RND efflux system, outer membrane lipoprotein CmeC [Campylobacter jejuni subsp. jejuni 81-176]	gi|121612467	95% (< 0.0001)	-0.1	0	0	-0.0333333	0.057735		1.9	1.7	1.7	1.76667	0.11547		0	0.3	0	0.1	0.173205		1.8	1.7	1.9	1.8	0.1
rod shape-determining protein MreB [Campylobacter jejuni subsp. jejuni 81-176]	gi|121612694	95% (< 0.0001)	0	0.2	0	0.0666667	0.11547		0.5	0.5	0.5	0.5	0		0.1	0.1	0.1	0.1	1.69967e-17		0.1	0.5	0.2	0.266667	0.208167
rod shape-determining protein MreC [Campylobacter jejuni subsp. jejuni 81-176]	gi|121613456	95% (< 0.0001)	0	0	0	0	0		0.6	0.6	0.1	0.433333	0.288675		0	0.1	0.3	0.133333	0.152753		0.6	0.6	0.1	0.433333	0.288675
RrF2 family protein, putative [Campylobacter jejuni subsp. jejuni 81-176]	gi|121612186	95% (0.00036)	0	0	0	0	0		-0.2	-0.6	-0.1	-0.3	0.264575		0.1	0.1	-0.1	0.0333333	0.11547		-0.4	-0.4	-0.2	-0.333333	0.11547
S4 domain-containing protein [Campylobacter jejuni subsp. jejuni 81-176]	gi|121612606	95% (< 0.0001)	0	0	0	0	0		0.3	0.4	0.3	0.333333	0.057735		0.1	-0.1	-0.2	-0.0666667	0.152753		0.1	0.4	-0.1	0.133333	0.251661
saccharopine dehydrogenase [Campylobacter jejuni subsp. jejuni NCTC 11168 = ATCC 700819]	gi|218561851	95% (< 0.0001)	0	0	0	0	0		-0.4	-0.7	-0.1	-0.4	0.3		0.2	0	-0.1	0.0333333	0.152753		-0.4	-0.5	-0.3	-0.4	0.1
S-adenosylmethionine synthetase [Campylobacter jejuni subsp. jejuni NCTC 11168 = ATCC 700819]	gi|218562710	95% (0.0020)	0	0.1	0	0.0333333	0.057735		0	-0.2	0.2	0	0.2		0.2	0.1	0.1	0.133333	0.057735		-0.2	0	-0.1	-0.1	0.1
S-adenosylmethionine:tRNA ribosyltransferase-isomerase [Campylobacter jejuni subsp. jejuni 81116]	gi|157414859	0% (0.86)	0	0.1	0	0.0333333	0.057735		-0.2	-0.3	0	-0.166667	0.152753		0.1	0	0.1	0.0666667	0.057735		-0.2	0	-0.1	-0.1	0.1
S-adenosyl-methyltransferase MraW [Campylobacter jejuni subsp. jejuni 81-176]	gi|121613568	0% (0.47)	0		0	0	0			0.6	0.3	0.45	0.212132		-0.1	0.2		0.05	0.212132			0.6	0.4	0.5	0.141421
SAM domain containing methyltransferase [Campylobacter jejuni subsp. jejuni NCTC 11168 = ATCC 700819]	gi|218562911	75% (0.78)	0.3	0	0	0.1	0.173205		-0.6	-0.7	0.1	-0.4	0.43589		0.3	-0.3	0	0	0.3		-0.5	-0.7	-0.6	-0.6	0.1
SAM-dependent methyltransferase [Campylobacter jejuni subsp. jejuni NCTC 11168 = ATCC 700819]	gi|218561924	0% (0.74)	0	0	0	0	0		0.1	0	0.2	0.1	0.1		0.1	-0.1	0	0	0.1		0.1	0	0	0.0333333	0.057735
Sec-independent protein translocase TatC [Campylobacter jejuni subsp. jejuni 81-176]	gi|121612929	0% (0.76)	0	0		0	0		0.2	-0.4		-0.1	0.424264		0		0	0	0		0.1	-0.3		-0.1	0.282843
sec-independent translocase [Campylobacter jejuni subsp. jejuni 81-176]	gi|121613026	95% (< 0.0001)	0	0	0	0	0		-0.4	-0.5	-0.3	-0.4	0.1		0.1	0.2	0.3	0.2	0.1		-0.2	-0.3	-0.2	-0.233333	0.057735
secretion protein HlyD [Campylobacter jejuni subsp. jejuni NCTC 11168 = ATCC 700819]	gi|218562257	95% (< 0.0001)	0	0	0	0	0		0.3	0.2	0.2	0.233333	0.057735		-0.2	0.2	0.1	0.0333333	0.208167		0.2	0.1	0.2	0.166667	0.057735
selenide, water dikinase [Campylobacter jejuni RM1221]	gi|57238527	75% (0.038)	0	0	0	0	0		-0.5	-1	-0.1	-0.533333	0.450925		0.1	0.1	-0.1	0.0333333	0.11547		-0.3	-0.7	0.2	-0.266667	0.450925
selenide, water dikinase [Campylobacter jejuni subsp. jejuni 81-176]	gi|121612650	95% (0.013)	0	0	0	0	0		-0.6	-0.5	0	-0.366667	0.321455		0.3	0	-0.1	0.0666667	0.208167		-0.6	-0.4	-0.1	-0.366667	0.251661
selenocysteine synthase [Campylobacter jejuni subsp. doylei 269.97]	gi|153952149	0% (0.11)	-0.1	-0.1	-0.1	-0.1	1.69967e-17		0.6	-0.1	-0.2	0.1	0.43589		0.1	0.2	-0.1	0.0666667	0.152753		0.3	-0.1	0.2	0.133333	0.208167
selenocysteine-specific elongation factor [Campylobacter jejuni subsp. jejuni 81-176]	gi|121612252	95% (< 0.0001)	0	0	0	0	0		0.8	0.7	0.5	0.666667	0.152753		0.1	0.1	0	0.0666667	0.057735		0.6	0.8	0.3	0.566667	0.251661
sensor histidine kinase [Campylobacter jejuni subsp. jejuni 81-176]	gi|121613204	95% (< 0.0001)	-0.1	-0.1	-0.1	-0.1	1.69967e-17		0.5	0.7	0.3	0.5	0.2		0	0.1	-0.2	-0.0333333	0.152753		0.1	0.6	0.3	0.333333	0.251661
sensor histidine kinase [Campylobacter jejuni subsp. jejuni 81-176]	gi|121612247	95% (< 0.0001)	0	0	0	0	0		0.5	0.8	0.4	0.566667	0.208167		0.1	0.2	0.2	0.166667	0.057735		0.5	0.9	0.4	0.6	0.264575
sensor histidine kinase [Campylobacter jejuni subsp. jejuni 81-176]	gi|121613339	95% (0.0059)	0	0	0	0	0		0.6	0.5	0.7	0.6	0.1		-0.2	0.1	0.7	0.2	0.458258		0.8	0.6	0.6	0.666667	0.11547
sensor histidine kinase [Campylobacter jejuni subsp. jejuni 81-176]	gi|121612725	75% (0.38)	0.1	0.2	0.1	0.133333	0.057735		0.8	0.1	0.5	0.466667	0.351188		0.3	0.1	0.4	0.266667	0.152753		0.7	0.3	0.1	0.366667	0.305505
Ser/Thr protein phosphatase family protein [Campylobacter jejuni subsp. jejuni 81-176]	gi|121613350	95% (0.00039)	0.1	-0.1	-0.1	-0.0333333	0.11547		0.3	0.5	0	0.266667	0.251661		0.3	0.1	-0.3	0.0333333	0.305505		0.1	0.6	0.1	0.266667	0.288675
Ser/Thr protein phosphatase family protein [Campylobacter jejuni subsp. jejuni 81-176]	gi|121613728	95% (0.0020)	0	0	0	0	0		0.4	0.5	0.3	0.4	0.1		0.2	0.1	0	0.1	0.1		0.2	0.5	0.2	0.3	0.173205
serine acetyltransferase [Campylobacter jejuni subsp. jejuni NCTC 11168 = ATCC 700819]	gi|218562391	95% (0.0027)	0	0	0	0	0		-0.1	-0.3	0	-0.133333	0.152753		-0.1	0.1	0	0	0.1		-0.1	-0.2	-0.1	-0.133333	0.057735
serine hydroxymethyltransferase [Campylobacter jejuni subsp. jejuni NCTC 11168 = ATCC 700819]	gi|218562060	95% (0.013)	0	-0.2	0	-0.0666667	0.11547		-0.5	-0.7	-0.4	-0.533333	0.152753		0	0.1	0.1	0.0666667	0.057735		-0.5	-0.5	-0.4	-0.466667	0.057735
serine protease [Campylobacter jejuni subsp. jejuni 81-176]	gi|121613392	95% (0.0035)	0	-0.1	0	-0.0333333	0.057735		0.5	0.3	0	0.266667	0.251661		-0.1	-0.2	0.1	-0.0666667	0.152753		0.1	0.3	-0.1	0.1	0.2
serine protease [Campylobacter jejuni subsp. jejuni NCTC 11168 = ATCC 700819]	gi|218562840	95% (< 0.0001)	0	0	0	0	0		-0.2	-0.3	-0.2	-0.233333	0.057735		0	0.1	-0.5	-0.133333	0.321455		-0.8	-0.6	-0.2	-0.533333	0.305505
seryl-tRNA synthetase [Campylobacter jejuni subsp. jejuni NCTC 11168 = ATCC 700819]	gi|218562047	95% (0.018)	0	0	0	0	0		0.1	0.1	-0.2	0	0.173205		0	0	0.1	0.0333333	0.057735		0	0.2	-0.2	0	0.2
shikimate 5-dehydrogenase [Campylobacter jejuni subsp. jejuni NCTC 11168 = ATCC 700819]	gi|218562063	95% (< 0.0001)	0	0	0	0	0		0	0.2	0	0.0666667	0.11547		0.1	0.2	0.3	0.2	0.1		0.1	0.3	0.3	0.233333	0.11547
shikimate kinase [Campylobacter jejuni subsp. jejuni 81-176]	gi|121612763	0% (0.092)	0		0	0	0			-0.7	0.1	-0.3	0.565685		0	0.1		0.05	0.0707107			-0.6	-0.2	-0.4	0.282843
short chain dehydrogenase [Campylobacter jejuni subsp. jejuni NCTC 11168 = ATCC 700819]	gi|218562140	95% (< 0.0001)	0	0	0	0	0		-0.7	-1.2	-0.6	-0.833333	0.321455		0	0.1	0.6	0.233333	0.321455		0	-0.8	0.6	-0.0666667	0.702377
sialic acid synthase [Campylobacter jejuni subsp. jejuni NCTC 11168 = ATCC 700819]	gi|218562755	75% (0.57)	0	0.1	-0.1	0	0.1		-0.6	-0.8	-0.2	-0.533333	0.305505		-0.1	0	0	-0.0333333	0.057735		-0.4	-0.8	-0.5	-0.566667	0.208167
sigma-54 associated transcriptional activator [Campylobacter jejuni subsp. jejuni NCTC 11168 = ATCC 700819]	gi|218562640	95% (< 0.0001)	0	-0.2	0	-0.0666667	0.11547		0.5	0.2	0.3	0.333333	0.152753		0.1	-0.1	0	0	0.1		0.3	0.3	0	0.2	0.173205
signal peptidase I [Campylobacter jejuni RM1221]	gi|57238176	0% (0.71)	-0.1	-0.1	-0.1	-0.1	1.69967e-17		-0.2	-0.2	0	-0.133333	0.11547		0	-0.1	0	-0.0333333	0.057735		-0.2	-0.2	-0.2	-0.2	3.39935e-17
signal peptidase I [Campylobacter jejuni subsp. jejuni 81-176]	gi|121612845	0% (0.69)	0	0	0	0	0		-0.6	0.1	0	-0.166667	0.378594		0.1	0	-0.2	-0.0333333	0.152753		-0.6	0	-0.1	-0.233333	0.321455
signal peptidase I [Campylobacter jejuni subsp. jejuni ICDCCJ07001] CJIE1 prophage repressor	gi|315124225	95% (< 0.0001)	0	0	0	0	0		0.5	0.7	0.3	0.5	0.2		-4.2		-3.3	-3.75	0.636396		-2.6	-3.7		-3.15	0.777817
signal peptide peptidase SppA, 36K type [Campylobacter jejuni subsp. jejuni 81-176]	gi|121613641	95% (0.00100)	0	0	0	0	0		0.4	0.5	0.4	0.433333	0.057735		-0.3	0.3	0	0	0.3		0.4	0.5	-0.1	0.266667	0.321455
signal recognition particle protein [Campylobacter jejuni subsp. jejuni NCTC 11168 = ATCC 700819]	gi|218562348	95% (< 0.0001)	0.1	0.1	-0.1	0.0333333	0.11547		0.6	0.5	0.5	0.533333	0.057735		0.1	0	0.1	0.0666667	0.057735		0.3	0.6	0.2	0.366667	0.208167
signal recognition particle-docking protein FtsY [Campylobacter jejuni subsp. jejuni 81-176]	gi|121613201	0% (0.12)	-0.1	-0.1	-0.1	-0.1	1.69967e-17		-0.1	-0.2	0.3	0	0.264575		-0.1	-0.3	-0.2	-0.2	0.1		-0.2	-0.1	-0.1	-0.133333	0.057735
single domain haemoglobin [Campylobacter jejuni subsp. jejuni NCTC 11168 = ATCC 700819]	gi|218563175	95% (< 0.0001)	-0.1	-0.1	-0.1	-0.1	1.69967e-17		-1	-1.4	-0.2	-0.866667	0.61101		0	-0.2	-0.8	-0.333333	0.416333		-1.4	-1.5	-0.8	-1.23333	0.378594
single-stranded DNA-binding protein [Campylobacter jejuni subsp. jejuni 81-176]	gi|121613258	95% (< 0.0001)	0	0	0	0	0		-0.7	-0.5	-0.2	-0.466667	0.251661		0.1	0	-0.1	0	0.1		-0.4	-0.3	-0.4	-0.366667	0.057735
single-stranded-DNA-specific exonuclease [Campylobacter jejuni subsp. jejuni NCTC 11168 = ATCC 700819]	gi|218561721	95% (0.023)	0	0	0	0	0		0.2	0.2	0.1	0.166667	0.057735		0	0.1	0.1	0.0666667	0.057735		0.1	0.3	0.1	0.166667	0.11547
site-specific DNA methyltransferase, putative [Campylobacter jejuni subsp. jejuni 81-176]	gi|121612964	95% (0.0013)	0	0	0	0	0		0.7	0.8	0.3	0.6	0.264575		-0.4	-0.1	0.1	-0.133333	0.251661		0.5	0.7	0.2	0.466667	0.251661
site-specific recombinase, phage integrase family [Campylobacter jejuni subsp. jejuni S3]	gi|384443628	75% (0.079)	0.1	0.1	0.1	0.1	1.69967e-17		1.7	1.6	0.2	1.16667	0.83865		0.1	-0.1	-0.2	-0.0666667	0.152753		1.4	1.5	-0.2	0.9	0.953939
SMC1-family ATPase involved in DNA repair [Thermoproteus tenax Kra 1]	gi|352681965	0% (0.73)		0	0	0	0		-0.1		0.2	0.05	0.212132			0.2	0	0.1	0.141421		0.2		0.1	0.15	0.0707107
sodium transporter, putative [Campylobacter jejuni subsp. jejuni 81-176]	gi|121612501	0% (0.19)	0	0	0	0	0		0	0.2	0.4	0.2	0.2		0	0.2	0.3	0.166667	0.152753		0.3	0.1	0.7	0.366667	0.305505
sodium/dicarboxylate symporter [Campylobacter jejuni subsp. jejuni 81-176]	gi|121612756	0% (0.40)	0	0	0	0	0		0.4	-0.5	0.5	0.133333	0.550757		-0.1	0.5	-0.4	0	0.458258		-0.3	-0.6	0.6	-0.1	0.6245
sodium/hydrogen exchanger family protein [Campylobacter jejuni subsp. jejuni 81-176]	gi|121613270	0% (0.097)	0	0	0	0	0		0.5	0.5	0.1	0.366667	0.23094		0.1	0.1	0.1	0.1	1.69967e-17		0.4	0.3	0.2	0.3	0.1
sodium/proline permease [Campylobacter jejuni subsp. jejuni 81-176]	gi|121613068	0% (0.13)	0	0	0	0	0		-0.1	-0.2	0.1	-0.0666667	0.152753		-0.1	0	1.3	0.4	0.781025		0.8	-0.3	0.8	0.433333	0.635085
sodium-dependent transporter, putative [Campylobacter jejuni subsp. jejuni 81-176]	gi|121612598	95% (< 0.0001)	0	0	0	0	0		0.2	0.3	0.3	0.266667	0.057735		0.1	0.3	0.7	0.366667	0.305505		0.6	0.5	0.6	0.566667	0.057735
soluble lytic murein transglycosylase, putative [Campylobacter jejuni subsp. jejuni 81-176]	gi|121612854	95% (< 0.0001)	0	0	0	0	0		0.5	0.6	0	0.366667	0.321455		0	0	0.1	0.0333333	0.057735		0.2	0.5	0.3	0.333333	0.152753
S-ribosylhomocysteinase [Campylobacter jejuni subsp. jejuni NCTC 11168 = ATCC 700819]	gi|218562810	75% (0.63)	0	-0.1	0	-0.0333333	0.057735		-0.5	-0.9	-0.2	-0.533333	0.351188		0	0	-0.1	-0.0333333	0.057735		-0.5	-1	-0.4	-0.633333	0.321455
SsrA-binding protein [Campylobacter jejuni subsp. jejuni 81-176]	gi|121612288	95% (0.00035)	0	0	0	0	0		0.4	0.6	0.5	0.5	0.1		0	-0.2	-0.5	-0.233333	0.251661		0	0.5	0	0.166667	0.288675
stationary phase survival protein SurE [Campylobacter jejuni subsp. jejuni 81116]	gi|157414590	95% (0.014)	0	0	0	0	0		0.3	0.2	0.3	0.266667	0.057735		0	0.1	0.1	0.0666667	0.057735		0.2	0.2	0.2	0.2	3.39935e-17
succinate dehydrogenase flavoprotein subunit [Campylobacter jejuni subsp. jejuni NCTC 11168 = ATCC 700819]	gi|218562095	95% (< 0.0001)	0	0	0	0	0		-0.1	0.4	0.3	0.2	0.264575		0	0.3	0.7	0.333333	0.351188		0.4	0.6	1.2	0.733333	0.416333
succinate dehydrogenase subunit C [Campylobacter jejuni subsp. jejuni NCTC 11168 = ATCC 700819]	gi|218562097	0% (0.15)	0	0		0	0		0.1	0.3		0.2	0.141421		-0.1		1.2	0.55	0.919239		1	0.4		0.7	0.424264
succinate dehydrogenase, iron-sulfur protein subunit [Campylobacter jejuni subsp. jejuni 81-176]	gi|121612437	95% (< 0.0001)	0	0	0	0	0		0	0.3	0.3	0.2	0.173205		0.1	0.2	1.3	0.533333	0.665833		1.3	0.5	1.7	1.16667	0.61101
succinyl-CoA synthase, alpha subunit [Campylobacter jejuni subsp. jejuni 81-176]	gi|121613423	95% (< 0.0001)	0.1	0.3	0.1	0.166667	0.11547		-0.2	-0.6	0	-0.266667	0.305505		0.3	0.2	0.5	0.333333	0.152753		0	-0.5	0.2	-0.1	0.360555
succinyl-CoA synthetase subunit beta [Campylobacter jejuni subsp. jejuni NCTC 11168 = ATCC 700819]	gi|218562185	95% (< 0.0001)	0.1	0	-0.2	-0.0333333	0.152753		-0.8	-0.6	-0.2	-0.533333	0.305505		0.2	0.3	0.3	0.266667	0.057735		-0.4	-0.4	0	-0.266667	0.23094
succinyl-diaminopimelate desuccinylase [Campylobacter jejuni subsp. jejuni 81-176]	gi|121612679	95% (< 0.0001)	0	0	0	0	0		-0.7	-0.9	-0.4	-0.666667	0.251661		0.1	0.1	0.1	0.1	1.69967e-17		-0.5	-0.7	-0.5	-0.566667	0.11547
sugar transferase [Campylobacter jejuni subsp. jejuni NCTC 11168 = ATCC 700819]	gi|218563042	95% (< 0.0001)	-0.2	0.1	-0.1	-0.0666667	0.152753		0.9	0.5	0.7	0.7	0.2		-0.1	0.1	0.1	0.0333333	0.11547		0.7	0.5	0.6	0.6	0.1
sugar transferase [Campylobacter jejuni subsp. jejuni NCTC 11168 = ATCC 700819]	gi|218563036	95% (0.00073)	0	0	0.1	0.0333333	0.057735		0.5	0.7	0.5	0.566667	0.11547		0.2	0.2	0	0.133333	0.11547		0.4	0.7	0.4	0.5	0.173205
sugar transferase [Campylobacter jejuni subsp. jejuni NCTC 11168 = ATCC 700819]	gi|218563025	95% (< 0.0001)	0	0	0	0	0		0.6	0.6	0.3	0.5	0.173205		0.1	0.9	1.4	0.8	0.655744		1.9	0.7	1.3	1.3	0.6
sugar transferase [Campylobacter jejuni subsp. jejuni NCTC 11168 = ATCC 700819]	gi|218563038	95% (< 0.0001)	0	0	0	0	0		0.7	0.4	0.4	0.5	0.173205		0.1	0.1	-0.1	0.0333333	0.11547		0.3	0.4	0.4	0.366667	0.057735
sugar transferase [Campylobacter jejuni subsp. jejuni NCTC 11168 = ATCC 700819]	gi|218563026	95% (< 0.0001)	0	0	0	0	0		0.8	0.8	0.6	0.733333	0.11547		-0.1	0	0.3	0.0666667	0.208167		0.6	0.6	0.5	0.566667	0.057735
sugar transferase [Campylobacter jejuni subsp. jejuni NCTC 11168 = ATCC 700819]	gi|218563046	95% (< 0.0001)	0	0	0	0	0		0.5	0.7	0.2	0.466667	0.251661		0.2	0.1	-0.1	0.0666667	0.152753		0.3	0.6	0.3	0.4	0.173205
sugar transferase [Campylobacter jejuni subsp. jejuni NCTC 11168 = ATCC 700819]	gi|218563044	95% (< 0.0001)	0	0	0	0	0		0.7	0.8	0.4	0.633333	0.208167		0	0	0	0	0		0.5	0.8	0.4	0.566667	0.208167
sugar-nucleotide epimerase/dehydratease [Campylobacter jejuni subsp. jejuni NCTC 11168 = ATCC 700819]	gi|218563031	95% (< 0.0001)	0	0	0	0	0		-0.7	-0.9	-0.4	-0.666667	0.251661		0	0	-0.1	-0.0333333	0.057735		-0.6	-0.7	-0.3	-0.533333	0.208167
sulfatase family protein [Campylobacter jejuni subsp. jejuni NCTC 11168 = ATCC 700819]	gi|218561919	95% (< 0.0001)	0	0	0	0	0		0.6	0.6	-0.1	0.366667	0.404145		0.1	-0.2	-0.1	-0.0666667	0.152753		0.3	0.7	0	0.333333	0.351188
sulfate adenylyltransferase [Campylobacter jejuni subsp. jejuni NCTC 11168 = ATCC 700819]	gi|218563198	95% (< 0.0001)	0.1	0.1	0	0.0666667	0.057735		0.4	0.3	0.1	0.266667	0.152753		0.1	0.1	0.2	0.133333	0.057735		0.5	0.5	0.4	0.466667	0.057735
superoxide dismutase, Fe [Campylobacter jejuni subsp. doylei 269.97]	gi|153951398	0% (0.17)	0	0	0	0	0		-0.3	-1.1	-0.4	-0.6	0.43589		-0.1	0	0.2	0.0333333	0.152753		-0.4	-0.8	0.2	-0.333333	0.503322
superoxide dismutase, Fe [Campylobacter jejuni subsp. jejuni 81-176]	gi|121612707	95% (< 0.0001)	0	-0.1	0.2	0.0333333	0.152753		-0.6	-1.3	-0.6	-0.833333	0.404145		-0.1	0.3	0.4	0.2	0.264575		-0.3	-1	-0.5	-0.6	0.360555
TatD family hydrolase [Campylobacter jejuni subsp. jejuni 81-176]	gi|121612578	0% (0.067)	0		0	0	0			0.2	-0.3	-0.05	0.353553		0.7	0.1		0.4	0.424264			0.5	-0.2	0.15	0.494975
tetraacyldisaccharide 4'-kinase [Campylobacter jejuni subsp. jejuni 81-176]	gi|121612976	95% (< 0.0001)	0	0	0	0	0		0.5	0.4	0.6	0.5	0.1		0	0.2	0.1	0.1	0.1		0.4	0.2	0.6	0.4	0.2
tetrapyrrole methylase family protein [Campylobacter jejuni subsp. jejuni 81-176]	gi|121612798	0% (0.56)	0	0	0	0	0		0.9	0.8	0.2	0.633333	0.378594		0	0.1	0.7	0.266667	0.378594		1.1	0.8	0.4	0.766667	0.351188
thermonuclease family protein [Campylobacter jejuni subsp. jejuni 81-176]	gi|121612563	95% (0.00038)		0	0	0	0		0.6		0.3	0.45	0.212132			0.2	0	0.1	0.141421		0.4		0.4	0.4	0
thiamine biosynthesis protein ThiC [Campylobacter jejuni subsp. jejuni 81-176]	gi|121613325	95% (< 0.0001)	0	0	0	0	0		-0.8	-1.7	0	-0.833333	0.85049		-0.3	-0.7	0.3	-0.233333	0.503322		-0.6	-1.7	-0.9	-1.06667	0.568624
thiamine biosynthesis protein ThiF [Campylobacter jejuni subsp. jejuni 81-176]	gi|121612454	95% (< 0.0001)	0	0	0	0	0		-0.5	-0.7	0.2	-0.333333	0.472582		-0.1	0	0.1	0	0.1		-0.4	-0.7	-0.3	-0.466667	0.208167
thiamine biosynthesis protein ThiH [Campylobacter jejuni subsp. jejuni NCTC 11168 = ATCC 700819]	gi|218562660	0% (0.25)	-0.1	-0.1	-0.1	-0.1	1.69967e-17		-0.3	-0.2	0.4	-0.0333333	0.378594		0.1	0	0	0.0333333	0.057735		-0.3	-0.1	-0.1	-0.166667	0.11547
thiamin-phosphate pyrophosphorylase [Campylobacter jejuni subsp. jejuni NCTC 11168 = ATCC 700819]	gi|218562695	0% (0.59)	0	0	0	0	0		-0.1	0.3	0.2	0.133333	0.208167		0.1	0.1	0	0.0666667	0.057735		-0.5	0.4	0	-0.0333333	0.450925
ThiF family protein [Campylobacter jejuni subsp. jejuni 81116]	gi|157414591	95% (0.0031)	0	0	0	0	0		0.1	0.2	0	0.1	0.1		0.1	0	-0.3	-0.0666667	0.208167		-0.2	0.2	-0.4	-0.133333	0.305505
thiG protein [Campylobacter jejuni subsp. jejuni ICDCCJ07001]	gi|315124533	95% (< 0.0001)	0	0	0	0	0		-0.4	-0.7	-0.3	-0.466667	0.208167		0	0	0.1	0.0333333	0.057735		-0.3	-0.6	-0.4	-0.433333	0.152753
thioesterase family protein [Campylobacter jejuni subsp. jejuni 81-176]	gi|121613585	75% (0.044)	0	0	0	0	0		-0.4	-0.6	-0.1	-0.366667	0.251661		-0.2	0.1	0.2	0.0333333	0.208167		-0.3	-0.4	0.1	-0.2	0.264575
thiol peroxidase [Campylobacter jejuni subsp. jejuni NCTC 11168 = ATCC 700819]	gi|218562407	95% (< 0.0001)	0	0	0.2	0.0666667	0.11547		-0.9	-1.8	-0.2	-0.966667	0.802081		0	0.3	-0.4	-0.0333333	0.351188		-1.2	-1.6	-0.2	-1	0.72111
thiol:disulphide interchange protein [Campylobacter jejuni subsp. jejuni NCTC 11168 = ATCC 700819]	gi|218562254	95% (< 0.0001)	0	0	0	0	0		0.6	0.9	-0.1	0.466667	0.51316		0	0	0	0	0		0.6	0.8	0.4	0.6	0.2
thioredoxin [Campylobacter jejuni subsp. jejuni NCTC 11168 = ATCC 700819]	gi|218561828	95% (< 0.0001)	0	-0.1	0	-0.0333333	0.057735		-0.9	-1.4	-0.5	-0.933333	0.450925		0.2	0.2	0	0.133333	0.11547		-0.6	-1.4	-0.3	-0.766667	0.568624
thioredoxin reductase [Campylobacter jejuni subsp. jejuni NCTC 11168 = ATCC 700819]	gi|218561827	95% (< 0.0001)	0	0	0	0	0		-1.2	-1.4	-0.3	-0.966667	0.585947		0.3	0.1	-0.6	-0.0666667	0.472582		-1.6	-1.5	-0.3	-1.13333	0.723418
thiredoxin,-like protein [Campylobacter jejuni subsp. jejuni 81-176]	gi|121613144	95% (0.0030)	0.1	0.1	0.1	0.1	1.69967e-17		0.4	0.4	0.4	0.4	6.7987e-17		0.3	0.2	0.1	0.2	0.1		-0.1	0.5	0.4	0.266667	0.321455
thiS family protein [Campylobacter jejuni subsp. jejuni 81-176]	gi|121612418	95% (0.00100)	0	0	0	0	0		-0.9	-1.2	-0.1	-0.733333	0.568624		0	0	-0.4	-0.133333	0.23094		-0.9	-1	-0.6	-0.833333	0.208167
threonine dehydratase [Campylobacter jejuni subsp. jejuni 81-176]	gi|121613621	95% (0.033)	0	0	0	0	0		-0.4	-0.4	-0.2	-0.333333	0.11547		0	0.1	-0.1	0	0.1		-0.4	-0.3	-0.1	-0.266667	0.152753
threonine synthase [Campylobacter jejuni subsp. jejuni 81-176]	gi|121613411	95% (< 0.0001)	0.1	0.1	0.1	0.1	1.69967e-17		-0.3	-0.7	-0.2	-0.4	0.264575		0.1	-0.1	-0.1	-0.0333333	0.11547		-0.6	-0.7	-0.5	-0.6	0.1
threonyl-tRNA synthetase [Campylobacter jejuni subsp. jejuni NCTC 11168 = ATCC 700819]	gi|218561885	95% (< 0.0001)	0	0	0	0	0		-0.1	-0.3	0.1	-0.1	0.2		0.1	0	0.1	0.0666667	0.057735		-0.1	-0.2	-0.1	-0.133333	0.057735
thymidylate kinase [Campylobacter jejuni subsp. jejuni NCTC 11168 = ATCC 700819]	gi|218562394	95% (< 0.0001)	0	0	0	0	0		-0.3	-0.5	-0.1	-0.3	0.2		0.1	0.2	-0.1	0.0666667	0.152753		-0.7	-0.4	-0.2	-0.433333	0.251661
TonB-denpendent outer membrane receptor [Campylobacter jejuni subsp. jejuni NCTC 11168 = ATCC 700819]	gi|218561857	95% (0.00016)	0.1	0.1	0.1	0.1	1.69967e-17		0.4	0.4	1.1	0.633333	0.404145		0.2	0.3	-0.8	-0.1	0.608276		-0.7	0.2	1.2	0.233333	0.950438
TonB-dependent heme receptor [Campylobacter jejuni subsp. jejuni 81116]	gi|157415833	95% (0.00011)	0	0.1	0	0.0333333	0.057735		0.7	0.4	1.4	0.833333	0.51316		0.1	-0.2	-0.8	-0.3	0.458258		-0.5	0.1	1.2	0.266667	0.862168
TonB-dependent heme receptor [Campylobacter jejuni subsp. jejuni 81-176]	gi|121613006	75% (0.22)	0	-0.1	0	-0.0333333	0.057735		0.7	0.6	1.1	0.8	0.264575		0.1	0.1	-0.6	-0.133333	0.404145		-0.4	0.2	1.1	0.3	0.754983
transaldolase [Campylobacter jejuni subsp. jejuni NCTC 11168 = ATCC 700819]	gi|218561943	95% (< 0.0001)	0	0	0	0	0		-0.1	0.1	0	0	0.1		0.2	0.1	0.3	0.2	0.1		0.1	0.1	0.2	0.133333	0.057735
transcription antitermination protein NusB [Campylobacter jejuni subsp. jejuni 81-176]	gi|121612229	95% (0.0019)	0	0	0	0	0		-0.8	-1.2	-0.4	-0.8	0.4		0	0	-0.1	-0.0333333	0.057735		-0.6	-1.1	-0.5	-0.733333	0.321455
transcription antitermination protein NusG [Campylobacter jejuni subsp. jejuni 81-176]	gi|121613601	95% (< 0.0001)	-0.1	-0.1	-0.2	-0.133333	0.057735		-0.4	-0.3	0	-0.233333	0.208167		0.1	-0.1	-0.2	-0.0666667	0.152753		-0.6	-0.2	-0.2	-0.333333	0.23094
transcription elongation factor GreA [Campylobacter jejuni subsp. jejuni 81116]	gi|157414583	95% (< 0.0001)	0	0	0	0	0		-0.9	-1.2	-0.4	-0.833333	0.404145		0.1	0.2	-0.2	0.0333333	0.208167		-0.9	-1.2	-0.5	-0.866667	0.351188
transcription elongation factor NusA [Campylobacter jejuni subsp. jejuni 81-176]	gi|121612185	95% (< 0.0001)	0	0	0	0	0		0.1	0.3	0.3	0.233333	0.11547		0.1	-0.2	-0.2	-0.1	0.173205		-0.1	0.4	-0.1	0.0666667	0.288675
transcription termination factor Rho [Campylobacter jejuni subsp. jejuni NCTC 11168 = ATCC 700819]	gi|218562768	95% (0.00080)	0	0	0	0	0		0.1	0.2	-0.3	0	0.264575		0.1	-0.2	-0.1	-0.0666667	0.152753		-0.1	0.3	-0.3	-0.0333333	0.305505
transcriptional regulator [Campylobacter jejuni subsp. jejuni ICDCCJ07001]	gi|315124974	95% (< 0.0001)	0		0	0	0			0.4	0.4	0.4	0		0	-0.1		-0.05	0.0707107			0.4	0.2	0.3	0.141421
transcriptional regulator [Campylobacter jejuni subsp. jejuni NCTC 11168 = ATCC 700819]	gi|218562098	95% (< 0.0001)	0	0	0	0	0		-1	-1.2	-0.6	-0.933333	0.305505		-0.1	-0.1	-0.7	-0.3	0.34641		-1.2	-1.1	-0.9	-1.06667	0.152753
transcriptional regulator CmeR [Campylobacter jejuni subsp. jejuni NCTC 11168 = ATCC 700819]	gi|218562026	0% (0.65)	0	0	0	0	0		-0.1	0	0.2	0.0333333	0.152753		0	-0.2	0.1	-0.0333333	0.152753		-0.1	0.1	0.3	0.1	0.2
transcriptional regulatory protein [Campylobacter jejuni subsp. jejuni NCTC 11168 = ATCC 700819]	gi|218561709	95% (0.014)	0	0	0	0	0		-0.5	-0.4	0.4	-0.166667	0.493288		0	-0.1	0	-0.0333333	0.057735		-0.5	-0.4	-0.4	-0.433333	0.057735
transcription-repair coupling factor [Campylobacter jejuni subsp. jejuni NCTC 11168 = ATCC 700819]	gi|218562699	95% (< 0.0001)	0	0	0	0	0		0.7	0.7	0.2	0.533333	0.288675		0.1	0.2	0.4	0.233333	0.152753		0.7	0.7	0.4	0.6	0.173205
transferase, hexapeptide repeat family [Campylobacter jejuni subsp. jejuni 81116]	gi|157414527	95% (< 0.0001)	0	0	0	0	0		-0.8	-0.8	-0.6	-0.733333	0.11547		0.1	-0.1	-0.3	-0.1	0.2		-0.9	-0.9	-0.7	-0.833333	0.11547
transketolase [Campylobacter jejuni subsp. jejuni NCTC 11168 = ATCC 700819]	gi|218563234	95% (< 0.0001)	0	0	0.1	0.0333333	0.057735		-0.5	-0.4	-0.4	-0.433333	0.057735		0.1	0.1	0.2	0.133333	0.057735		-0.2	-0.2	-0.3	-0.233333	0.057735
translation elongation factor Ts [Campylobacter jejuni subsp. jejuni ICDCCJ07001]	gi|315124647	95% (0.0027)	0	0	0	0	0		-0.4	-0.5	-0.3	-0.4	0.1		0.1	0	0	0.0333333	0.057735		-0.4	-0.3	-0.3	-0.333333	0.057735
translation initiation factor IF-1 [Campylobacter jejuni subsp. jejuni 81-176]	gi|121613429	0% (0.25)	0	0	-0.2	-0.0666667	0.11547		-0.3	0	0.8	0.166667	0.568624			1	0.4	0.7	0.424264		0.2		1.2	0.7	0.707107
translation initiation factor IF-2 [Campylobacter jejuni subsp. jejuni 81-176]	gi|121613218	95% (< 0.0001)	0.1	0	0.1	0.0666667	0.057735		0.6	0.5	0.2	0.433333	0.208167		0.1	0.1	0.1	0.1	1.69967e-17		0.6	0.5	0.1	0.4	0.264575
translation initiation factor IF-3 [Campylobacter jejuni subsp. jejuni 81-176]	gi|121612832	0% (0.26)	0	0	0	0	0		0	0.2	0	0.0666667	0.11547		0.2	-0.1	-0.2	-0.0333333	0.208167		-0.2	0.4	-0.3	-0.0333333	0.378594
translocation protein TolB [Campylobacter jejuni subsp. jejuni NCTC 11168 = ATCC 700819]	gi|218561793	75% (0.13)	0	-0.1	0	-0.0333333	0.057735		-0.1	-0.3	-0.4	-0.266667	0.152753		0.1	-0.1	0.2	0.0666667	0.152753		-0.2	-0.3	-0.2	-0.233333	0.057735
transmembrane protein [Campylobacter jejuni subsp. jejuni NCTC 11168 = ATCC 700819]	gi|218561931	95% (< 0.0001)	0	0	0	0	0		0.7	0.5	0.5	0.566667	0.11547		0	0	0.1	0.0333333	0.057735		0.5	0.5	0.4	0.466667	0.057735
transmembrane protein [Campylobacter jejuni subsp. jejuni NCTC 11168 = ATCC 700819]	gi|218562062	95% (< 0.0001)	0	0	0	0	0		0	0.3	0	0.1	0.173205		0.1	0.4	0	0.166667	0.208167		0	0.1	0.2	0.1	0.1
transmembrane protein [Campylobacter jejuni subsp. jejuni NCTC 11168 = ATCC 700819]	gi|218562048	95% (< 0.0001)	0	0	0.1	0.0333333	0.057735		0.6	0.6	0.1	0.433333	0.288675		0.1	0.2	0.3	0.2	0.1		0.5	0.6	0.3	0.466667	0.152753
transmembrane protein [Campylobacter jejuni subsp. jejuni S3]	gi|384442689	95% (< 0.0001)	0	0.1	0	0.0333333	0.057735		0.4	0.5	0.1	0.333333	0.208167		0.2	0	0.1	0.1	0.1		0.4	0.6	0.2	0.4	0.2
transthyretin-like protein [Campylobacter jejuni subsp. jejuni 81-176]	gi|121613557	95% (< 0.0001)	0	0	0	0	0		-0.8	-1	-0.5	-0.766667	0.251661		0.1	-0.2	-0.5	-0.2	0.3		-1.1	-1.1	-0.4	-0.866667	0.404145
trigger factor [Campylobacter jejuni subsp. jejuni NCTC 11168 = ATCC 700819]	gi|218561872	95% (< 0.0001)	0	0	0	0	0		-0.6	-0.7	-0.4	-0.566667	0.152753		0.1	0	0.1	0.0666667	0.057735		-0.5	-0.5	-0.3	-0.433333	0.11547
triosephosphate isomerase [Campylobacter jejuni subsp. jejuni NCTC 11168 = ATCC 700819]	gi|218563005	95% (< 0.0001)	0	0	0	0	0		-0.7	-1.1	-0.4	-0.733333	0.351188		-0.1	0	-0.1	-0.0666667	0.057735		-0.6	-0.9	-0.5	-0.666667	0.208167
TrkA domain-containing protein [Campylobacter jejuni subsp. jejuni 81-176]	gi|121612157	95% (< 0.0001)	-0.1	-0.1	-0.1	-0.1	1.69967e-17		0.5	0.5	0.4	0.466667	0.057735		-0.1	0.2	-0.1	0	0.173205		0.2	0.4	0.4	0.333333	0.11547
tRNA (guanine-N(1)-)-methyltransferase [Campylobacter jejuni subsp. jejuni 81-176]	gi|121613550	95% (0.00027)	0.1	0	0	0.0333333	0.057735		0.7	1.2	0.4	0.766667	0.404145		0.4	0.2	0.2	0.266667	0.11547		0.7	1.3	0.5	0.833333	0.416333
tRNA (guanine-N(7)-)-methyltransferase [Campylobacter jejuni subsp. jejuni NCTC 11168 = ATCC 700819]	gi|218562890	95% (< 0.0001)	0	0	0	0	0		0.7	0.5	0.4	0.533333	0.152753		-0.1	-0.1	-0.1	-0.1	1.69967e-17		0.1	0.5	0	0.2	0.264575
tRNA (uracil-5-)-methyltransferase [Campylobacter jejuni subsp. jejuni NCTC 11168 = ATCC 700819]	gi|218562459	0% (0.14)	0	0	0	0	0		0.4	0.5	0.2	0.366667	0.152753		0.2	0.2	-1.3	-0.3	0.866025		-0.8	0.7	-0.7	-0.266667	0.83865
tRNA 2-selenouridine synthase [Campylobacter jejuni subsp. doylei 269.97]	gi|153951307	95% (< 0.0001)	0	0	0	0	0		0.6	0.8	0.3	0.566667	0.251661		0.1	-0.1	0.4	0.133333	0.251661		0.6	0.8	0.4	0.6	0.2
tRNA modification GTPase TrmE [Campylobacter jejuni subsp. jejuni 81-176]	gi|121612630	95% (0.00100)	0	0	0	0	0		0.5	0.2	0.2	0.3	0.173205		0.2	0.1	0.2	0.166667	0.057735		0.4	0.6	0.4	0.466667	0.11547
tRNA pseudouridine synthase D [Campylobacter jejuni subsp. jejuni NCTC 11168 = ATCC 700819]	gi|218563060	75% (0.065)	0	0	0	0	0		0.2	0.1	0.2	0.166667	0.057735		0.3	0.1	0	0.133333	0.152753		0	0.4	0.1	0.166667	0.208167
tRNA uridine 5-carboxymethylaminomethyl modification enzyme GidA [Campylobacter jejuni subsp. jejuni 81-176]	gi|121613192	75% (0.64)	0.2	0.1	0.1	0.133333	0.057735		0.2	0.3	0.4	0.3	0.1		0.2	0.3	0.1	0.2	0.1		0.2	0.6	0.5	0.433333	0.208167
tRNA-dihydrouridine synthase [Campylobacter jejuni subsp. jejuni NCTC 11168 = ATCC 700819]	gi|218561804	0% (0.86)	0	0	0	0	0		0.2	-0.1	-0.1	0	0.173205		-0.1	-0.1	0.1	-0.0333333	0.11547		0.1	0.1	0.2	0.133333	0.057735
tRNA-i(6)A37 thiotransferase enzyme MiaB [Campylobacter jejuni subsp. jejuni 81-176]	gi|121613595	95% (< 0.0001)	-0.1	0	0	-0.0333333	0.057735		0.2	0.4	0.3	0.3	0.1		0.2	-0.1	0.4	0.166667	0.251661		0.4	0.5	-0.1	0.266667	0.321455
tRNA-specific 2-thiouridylase MnmA [Campylobacter jejuni subsp. jejuni 81-176]	gi|121613044	95% (0.00027)	0	0	0	0	0		0	-0.2	0.5	0.1	0.360555		0.2	-0.1	-0.6	-0.166667	0.404145		-0.6	-0.1	0.1	-0.2	0.360555
tryptophan synthase subunit alpha [Campylobacter jejuni subsp. jejuni 81-176]	gi|121613100	75% (0.60)	0	0	0.1	0.0333333	0.057735		-0.3	-0.4	0.1	-0.2	0.264575		0.2	0.4	-0.5	0.0333333	0.472582		-0.7	-0.2	-0.5	-0.466667	0.251661
tryptophan synthase subunit beta [Campylobacter jejuni subsp. jejuni 81-176]	gi|121612226	95% (0.00100)	0	-0.1	0	-0.0333333	0.057735		0.3	0.1	-0.1	0.1	0.2		0.2	-0.1	-0.7	-0.2	0.458258		-0.5	0.2	-0.3	-0.2	0.360555
tryptophanyl-tRNA synthetase [Campylobacter jejuni subsp. jejuni NCTC 11168 = ATCC 700819]	gi|218562046	95% (< 0.0001)	0	0	0	0	0		-0.7	-0.6	-0.3	-0.533333	0.208167		0.2	0	0.2	0.133333	0.11547		-0.5	-0.4	-0.3	-0.4	0.1
tungstate ABC transporter, periplasmic tungstate-binding protein, putative [Campylobacter jejuni subsp. jejuni 81-176]	gi|121612305	95% (< 0.0001)	0	0	0	0	0		-0.7	-1.1	0	-0.6	0.556776		0.1	-0.1	-0.4	-0.133333	0.251661		-1.1	-1	-0.3	-0.8	0.43589
twin arginine-targeting protein translocase [Campylobacter jejuni subsp. jejuni 81-176]	gi|121612202	95% (< 0.0001)	0	0	0	0	0		-0.1	-0.1	-0.2	-0.133333	0.057735		0.2	0.1	-0.2	0.0333333	0.208167		-0.4	-0.1	-0.3	-0.266667	0.152753
twin-arginine translocation pathway signal [Campylobacter jejuni subsp. jejuni IA3902]	gi|384448403	95% (< 0.0001)	0	0	0	0	0		-0.3	-0.2	-0.3	-0.266667	0.057735		0.1	-0.2	-0.3	-0.133333	0.208167		-0.5	-0.2	-0.5	-0.4	0.173205
two-component regulator [Campylobacter jejuni subsp. jejuni NCTC 11168 = ATCC 700819]	gi|218563092	95% (0.00059)	0.1	0.1	0.1	0.1	1.69967e-17		0.2	0.2	0.6	0.333333	0.23094		0.2	0.2	0.1	0.166667	0.057735		0	0.4	0.4	0.266667	0.23094
Two-component regulator [Campylobacter jejuni subsp. jejuni S3]	gi|384442692	95% (0.0042)	0.1	0	0	0.0333333	0.057735		-0.2	0.2	0	0	0.2		0.3	0.2	0.1	0.2	0.1		-0.1	0.2	0.1	0.0666667	0.152753
two-component response regulator [Campylobacter jejuni subsp. jejuni NCTC 11168 = ATCC 700819]	gi|218562293	95% (0.00027)	0	0	0	0	0		-0.1	0.1	0.3	0.1	0.2		0	-0.1	-0.3	-0.133333	0.152753		-0.1	0.1	-0.2	-0.0666667	0.152753
two-component response regulator [Campylobacter jejuni subsp. jejuni NCTC 11168 = ATCC 700819]	gi|218563105	75% (0.61)	-0.2	0	-0.2	-0.133333	0.11547		-0.5	-1.2	-0.7	-0.8	0.360555		-0.3	-0.2	0.1	-0.133333	0.208167		-0.3	-1.1	-0.5	-0.633333	0.416333
two-domain glucosyltransferase [Campylobacter jejuni subsp. jejuni NCTC 11168 = ATCC 700819]	gi|218562749	95% (< 0.0001)	0	0	0	0	0		0.6	0.7	0.4	0.566667	0.152753		0.1	0.1	0.1	0.1	1.69967e-17		0.4	0.8	0.3	0.5	0.264575
type I restriction-modification enzyme, R subunit [Campylobacter jejuni subsp. jejuni 81-176]	gi|121612641	95% (< 0.0001)	0	0	0	0	0		0.7	0.2	0	0.3	0.360555		0.1	0.1	-0.1	0.0333333	0.11547		0.4	0.3	0.1	0.266667	0.152753
Type I restriction-modification system, DNA-methyltransferase subunit M / Type I restriction-modification system, specificity subunit S [Campylobacter jejuni subsp. jejuni S3]	gi|384443407	0% (0.98)	0	0	0	0	0		0.4	0.6	0.2	0.4	0.2		0	0.3	0.6	0.3	0.3		-1.3	0.7	0.2	-0.133333	1.04083
type I restriction-modification system, M subunit [Campylobacter jejuni subsp. jejuni 81-176]	gi|121612527	95% (< 0.0001)	0	0	-0.2	-0.0666667	0.11547		0.4	0.8	0.3	0.5	0.264575		0.2	0	-0.1	0.0333333	0.152753		0.2	0.6	0.1	0.3	0.264575
type II restriction-modification enzyme [Campylobacter jejuni RM1221]	gi|57237046	95% (0.038)	0	0	0	0	0		0.5	0.5	0.1	0.366667	0.23094		0.3	-0.1	-0.2	0	0.264575		0.2	0.6		0.4	0.282843
tyrosyl-tRNA synthetase [Campylobacter jejuni subsp. jejuni NCTC 11168 = ATCC 700819]	gi|218562883	95% (< 0.0001)	0	0.1	0	0.0333333	0.057735		-0.2	-0.5	0.2	-0.166667	0.351188		0.1	0.1	0.1	0.1	1.69967e-17		-0.3	-0.3	-0.2	-0.266667	0.057735
ubiquinol--cytochrome c reductase, cytochrome b subunit [Campylobacter jejuni subsp. jejuni 81-176]	gi|121612753	95% (< 0.0001)	0	0	0	0	0		0.8	0.6	-0.1	0.433333	0.472582		-0.1	0.1	0.4	0.133333	0.251661		0.8	0.5	0	0.433333	0.404145
ubiquinol--cytochrome c reductase, cytochrome c1 subunit [Campylobacter jejuni subsp. jejuni ICDCCJ07001]	gi|315124650	0% (0.31)	0	-0.1	0	-0.0333333	0.057735		0	0	-0.4	-0.133333	0.23094		-0.1	0	0.4	0.1	0.264575		0.3	-0.1	-0.3	-0.0333333	0.305505
ubiquinol--cytochrome c reductase, iron-sulfur subunit [Campylobacter jejuni subsp. jejuni 81-176]	gi|121613053	75% (0.0034)	0	0	0	0	0		0.4	0.5	-0.1	0.266667	0.321455		-0.1	0	0.4	0.1	0.264575		0.6	0.4	-0.1	0.3	0.360555
ubiquinone/menaquinone biosynthesis methyltransferase [Campylobacter jejuni subsp. jejuni NCTC 11168 = ATCC 700819]	gi|218561983	95% (0.0019)	0	0	0	0	0		0.2	0.9	0.2	0.433333	0.404145		0.2	-0.1	0	0.0333333	0.152753		0	0.8	0	0.266667	0.46188
UDP-3-O-[3-hydroxymyristoyl] glucosamine N-acyltransferase [Campylobacter jejuni subsp. jejuni 81-176]	gi|121612208	95% (< 0.0001)	0	-0.3	0	-0.1	0.173205		0.4	0.4	0.2	0.333333	0.11547		0	-0.1	0.1	0	0.1		0.1	0.4	0.2	0.233333	0.152753
UDP-3-O-[3-hydroxymyristoyl] N-acetylglucosamine deacetylase [Campylobacter jejuni subsp. jejuni 81-176]	gi|121612939	95% (< 0.0001)	0	0	0	0	0		-0.5	-0.3	-0.4	-0.4	0.1		0.4	0	0.6	0.333333	0.305505		0	0.4	0	0.133333	0.23094
UDP-4-keto-6-deoxy-GlcNAc C4 aminotransferase [Campylobacter jejuni subsp. jejuni NCTC 11168 = ATCC 700819]	gi|218562735	95% (< 0.0001)	-0.2	0	0.1	-0.0333333	0.152753		-0.7	-1.1	-0.3	-0.7	0.4		-0.1	0.3	0.1	0.1	0.2		-0.6	-0.9	-0.2	-0.566667	0.351188
UDP-galactopyranose mutase [Campylobacter jejuni subsp. jejuni NCTC 11168 = ATCC 700819]	gi|218563043	95% (< 0.0001)	0	0	0	0	0		-0.5	-0.6	0.1	-0.333333	0.378594		0.1	-0.1	0	0	0.1		-0.4	-0.5	-0.1	-0.333333	0.208167
UDP-GlcNAc C4,6 dehydratase [Campylobacter jejuni subsp. jejuni NCTC 11168 = ATCC 700819]	gi|218562734	95% (< 0.0001)	-0.2	-0.1	-0.1	-0.133333	0.057735		0.6	0.4	0.5	0.5	0.1		-0.2	0	0	-0.0666667	0.11547		0.3	0.4	0.2	0.3	0.1
UDP-GlcNAc-specific C4,6 dehydratase/C5 epimerase [Campylobacter jejuni subsp. jejuni NCTC 11168 = ATCC 700819]	gi|218562904	95% (< 0.0001)	0	-0.1	0	-0.0333333	0.057735		0.4	0.3	-0.2	0.166667	0.321455		0	-0.1	0.2	0.0333333	0.152753		0.3	0.4	0.1	0.266667	0.152753
UDP-glucose 4-epimerase [Campylobacter jejuni subsp. jejuni 81-176]	gi|121613372	95% (< 0.0001)	0	0	0	0	0		-0.6	-0.7	0.2	-0.366667	0.493288		0	0	0	0	0		-0.6	-0.5	-0.3	-0.466667	0.152753
UDP-glucose 6-dehydrogenase [Campylobacter jejuni subsp. jejuni NCTC 11168 = ATCC 700819]	gi|218563045	95% (< 0.0001)	0	-0.1	0	-0.0333333	0.057735		0.7	0.6	0.3	0.533333	0.208167		0.2	0	0.1	0.1	0.1		0.5	0.6	0.3	0.466667	0.152753
UDP-N-acetylenolpyruvoylglucosamine reductase [Campylobacter jejuni subsp. jejuni 81-176]	gi|121613137	0% (0.58)		0	0	0	0		-0.2		0.2	0	0.282843			-0.1	0.2	0.05	0.212132		-0.1		-0.1	-0.1	0
UDP-N-acetylglucosamine 2-epimerase [Campylobacter jejuni subsp. jejuni NCTC 11168 = ATCC 700819]	gi|218562756	95% (0.00091)	0.2	0.2	0.2	0.2	3.39935e-17		1.2	0.8	0.8	0.933333	0.23094		0.2	0.2	0.2	0.2	3.39935e-17		0.6	0.7	0.4	0.566667	0.152753
UDP-N-acetylglucosamine 2-epimerase [Campylobacter jejuni subsp. jejuni PT14]	gi|407942703	95% (< 0.0001)	0	0	0	0	0		0.4	0.5	0.5	0.466667	0.057735		0.1	0	0	0.0333333	0.057735		0.3	0.4	0.4	0.366667	0.057735
UDP-N-acetylglucosamine acyltransferase [Campylobacter jejuni subsp. jejuni 81-176]	gi|121612189	95% (< 0.0001)	0	0	0	0	0		0.3	0.5	0.5	0.433333	0.11547		0.2	0	-0.1	0.0333333	0.152753		0.1	0.4	0.1	0.2	0.173205
UDP-N-acetylmuramate--L-alanine ligase [Campylobacter jejuni subsp. jejuni 81116]	gi|157415316	95% (< 0.0001)	0	0	0	0	0		0	-0.3	-0.1	-0.133333	0.152753		0.1	0	-0.2	-0.0333333	0.152753		-0.2	-0.1	-0.2	-0.166667	0.057735
UDP-N-acetylmuramoylalanyl-D-glutamate--2,6-diaminopimelate ligase [Campylobacter jejuni subsp. jejuni NCTC 11168 = ATCC 700819]	gi|218563230	95% (< 0.0001)	0	0	0	0	0		0.1	0.1	0.3	0.166667	0.11547		0	0.1	0.2	0.1	0.1		0.2	0.2	0.3	0.233333	0.057735
UDP-N-acetylmuramoyl-L-alanyl-D-glutamate synthetase [Campylobacter jejuni subsp. jejuni NCTC 11168 = ATCC 700819]	gi|218562090	75% (0.74)	-0.1	0	-0.1	-0.0666667	0.057735		0.1	-0.2	0.1	0	0.173205		0.1	0.1	0.1	0.1	1.69967e-17		0.1	-0.1	0	0	0.1
UDP-N-acetylmuramoyl-tripeptide D-alanyl-D-alanine ligase [Campylobacter jejuni subsp. jejuni NCTC 11168 = ATCC 700819]	gi|218562423	95% (0.00017)	0	0	0	0	0		0.4	0.3	0.5	0.4	0.1		-0.1	0.3	-0.3	-0.0333333	0.305505		0.3	0.2	0.6	0.366667	0.208167
undecaprenyl diphosphate synthase [Campylobacter jejuni subsp. jejuni 81-176]	gi|121612397	95% (< 0.0001)	0	0	0	0	0		0.4	0.4	0.3	0.366667	0.057735		-0.2	0	0	-0.0666667	0.11547		0.2	0.2	0.2	0.2	3.39935e-17
undecaprenyldiphospho-muramoylpentapeptide beta-N- acetylglucosaminyltransferase [Campylobacter jejuni subsp. jejuni 81-176]	gi|121613146	95% (< 0.0001)	0	0	0	0	0		0.5	0.6	0.3	0.466667	0.152753		0.1	0.2	0	0.1	0.1		0.3	0.7	0.3	0.433333	0.23094
uracil phosphoribosyltransferase [Campylobacter jejuni subsp. jejuni NCTC 11168 = ATCC 700819]	gi|218562897	75% (0.87)	0.1	0.1	0.2	0.133333	0.057735		-0.3	-0.5	0.3	-0.166667	0.416333		0.1	0.4	-0.2	0.1	0.3		-0.3	-0.3	0.3	-0.1	0.34641
uracil-DNA glycosylase [Campylobacter jejuni subsp. jejuni 81-176]	gi|121612589	0% (0.10)	0	0	0	0	0		0.1	0.2	0	0.1	0.1		0	0	-0.2	-0.0666667	0.11547		-0.1	0.2	-0.1	0	0.173205
uridylate kinase [Campylobacter concisus 13826]	gi|157164034	95% (0.0020)	0	0	0	0	0		-0.3	-0.3	0.1	-0.166667	0.23094		0	0	-0.3	-0.1	0.173205		-0.5	-0.5	-0.7	-0.566667	0.11547
uridylate kinase [Campylobacter jejuni subsp. jejuni NCTC 11168 = ATCC 700819]	gi|218562886	75% (0.92)	0	-0.1	-0.2	-0.1	0.1		-0.3	-0.3	0.1	-0.166667	0.23094		0	0.4	-0.6	-0.0666667	0.503322		-0.7	-0.7	-0.4	-0.6	0.173205
uroporphyrinogen decarboxylase [Campylobacter jejuni subsp. jejuni NCTC 11168 = ATCC 700819]	gi|218562855	75% (0.42)	0.2	0.2	0.2	0.2	3.39935e-17		-0.5	-0.6	-0.3	-0.466667	0.152753		0.4	0	0	0.133333	0.23094		-0.6	-0.5	-0.5	-0.533333	0.057735
UTP-glucose-1-phosphate uridylyltransferase [Campylobacter jejuni subsp. jejuni 81-176]	gi|121613414	95% (0.015)	0.3	0.2	0.2	0.233333	0.057735		-0.4	-0.4	-0.5	-0.433333	0.057735		0.2	0	0.3	0.166667	0.152753		-0.1	-0.4	-0.2	-0.233333	0.152753
valyl-tRNA synthetase [Campylobacter jejuni subsp. jejuni NCTC 11168 = ATCC 700819]	gi|218562403	95% (< 0.0001)	0	0	0	0	0		-0.1	-0.1	-0.1	-0.1	1.69967e-17		0.1	0.1	0.1	0.1	1.69967e-17		-0.2	0	-0.1	-0.1	0.1
wlaX gene product [Campylobacter jejuni subsp. jejuni M1]	gi|384441751	95% (< 0.0001)	0	0	0	0	0		-0.7	-0.7	-0.2	-0.533333	0.288675		0.1	-0.1	-0.1	-0.0333333	0.11547		-0.7	-0.6	-0.3	-0.533333	0.208167
YrbI family phosphatase [Campylobacter jejuni subsp. jejuni 81-176]	gi|121612209	95% (< 0.0001)	0	0	0	0	0		-0.5	-0.7	-0.1	-0.433333	0.305505		0.1	0.1	-0.2	0	0.173205		-0.8	-0.5	-0.2	-0.5	0.3
zinc-binding dehydrogenase family oxidoreductase [Campylobacter jejuni subsp. jejuni 81-176]	gi|121613553	95% (< 0.0001)	0	0	0	0	0		-0.7	-1	-0.2	-0.633333	0.404145		0	0	-0.2	-0.0666667	0.11547		-0.7	-0.9	-0.5	-0.7	0.2
