# Supplementary material for: The CJIE1 prophage of Campylobacter jejuni affects protein expression in growth media with and without bile salts
Source: BMC Microbiol. 2014 Mar 19;14:70. doi: 10.1186/1471-2180-14-70 (PMC4004267; doi:10.1186/1471-2180-14-70)
Supplement: Additional file 4 — Experiment 3 and 4 data from Scaffold, combined. [file 1471-2180-14-70-S4.xlsx]

## Sheet: SamplesReport for X1-6_MHasRefe
X1-6, Samples report created on 03/11/2013	Experiment: X1-6				Reference	Reference	Reference				Reference	Reference	Reference
prophage; iron acquisition; regulated by CJIE1;	Displaying:Log2 Change	RM1221 or			MH	MH	MH				MH	MH	MH				OMHA	OMHA	OMHA				OMHA	OMHA	OMHA				SD	SD	SD				SD	SD	SD				OX	OX	OX				OX	OX	OX
Identified Proteins (1464)	Accession Number	NCTC locus	COG	Molecular Weight	2425 1	2435 2	2425 3	Mean MH 2425	Std Dev.		2426 1	2426 2	2426 3	Mean MH 2426	Std Dev.		2425 1	2425 2	2425 3	Mean OMHA 2425	Std Dev.		2426 1	2426 2	2426 3	Mean OMHA 2426	Std Dev.		2425 1	2425 2	2425 3	Mean 2426 SD	Std Dev.		2426 1	2426 2	2426 3	Mean SD 2426	Std Dev.		2425 1	2425 2	2425 3	Mean 2425 OX	Std Dev		2426 1	2426 2	2426 3
(3R)-hydroxymyristoyl-ACP dehydratase [Campylobacter jejuni subsp. doylei 269.97]	gi|153951640		I	16 kDa	0	0	0	0	0		0	0	0	0	0		-0.1	0.1	0.1	0.0333333	0.11547		-0.2	-0.1	0	-0.1	0.1		-1.4	-2.8	-1.6	-1.93333	0.757188		-3.1	-2.3	-1.6	-2.33333	0.750555		-1.6	-2.4	-1.9	-1.96667	0.404145		-2.3	-2.2	-1.8
00-2425 hotspot protein ORF 11 - CJIE1 prophage	gi|313116388				0	0	0	0	0								-0.1	-0.2	-0.5	-0.266667	0.208167								1.3	1.6	1.1	1.33333	0.251661								1.5	1.4	0.4	1.1	0.608276
1-(5-phosphoribosyl)-5-[(5-phosphoribosylamino)methylideneamino] imidazole-4-carboxamide isomerase [Campylobacter jejuni subsp. doylei 269.97]	gi|153951118			27 kDa	0.1	0.1	0.1	0.1	1.69967e-17		0.1	0.1	0.1	0.1	1.69967e-17		0.3	0.3	0.3	0.3	0		0.2	0.2	0.2	0.2	3.39935e-17		-0.8	-0.7	-1.1	-0.866667	0.208167		-1.1	-0.7	-1.2	-1	0.264575		-0.7	-0.4	-0.4	-0.5	0.173205		-1.1	-0.7	-0.8
16S ribosomal RNA methyltransferase RsmE [Campylobacter jejuni subsp. jejuni 81-176]	gi|121613031			25 kDa	0	0	0	0	0		0	0	0	0	0		0.4	0.2	0.7	0.433333	0.251661		0.3	0.3	0.3	0.3	0		0.4	1	0.7	0.7	0.3		0.7	0.7	1	0.8	0.173205		-0.4	-0.2	0.3	-0.1	0.360555		-0.7	-0.5	0.2
1-acyl-sn-glycerol-3-phosphate acyltransferase, putative [Campylobacter jejuni subsp. jejuni 81-176]	gi|121612293			27 kDa	0	0	0	0	0		0	0	0	0	0		0.5	0	0.1	0.2	0.264575		0.4	0	0.3	0.233333	0.208167		1	1.5	1	1.16667	0.288675		1.5	1.2	1.3	1.33333	0.152753		1.3	1.3	1.2	1.26667	0.057735		1.4	1.3	1.3
1-deoxy-D-xylulose 5-phosphate reductoisomerase [Campylobacter jejuni subsp. jejuni 81116]	gi|157415582			40 kDa	0.1	-0.3	-0.1	-0.1	0.2		-0.1	-0.1	-0.1	-0.1	1.69967e-17		0.4	-0.1	0.2	0.166667	0.251661		0	0.1	0	0.0333333	0.057735		1.1	1.2	1	1.1	0.1		1.3	1.2	1.1	1.2	0.1		1.2	0.9	0.6	0.9	0.3		1	1	0.5
1-deoxy-D-xylulose-5-phosphate synthase [Campylobacter jejuni subsp. jejuni NCTC 11168]	gi|218561980			68 kDa	0	0	0	0	0		0	0	0	0	0		0.1	-0.1	-0.1	-0.0333333	0.11547		0.1	0	0	0.0333333	0.057735		0.8	1.3	1	1.03333	0.251661		0.9	1.2	1.2	1.1	0.173205		0.5	0.2	0.7	0.466667	0.251661		0.1	0.2	0.9
2-acyl-glycerophospho-ethanolamine acyltransferase [Campylobacter jejuni subsp. jejuni NCTC 11168]	gi|218562557			131 kDa	0	0	0	0	0		0	0	0	0	0		0.2	0	-0.1	0.0333333	0.152753		0.1	-0.3	0.2	0	0.264575		1.3	1.1	0.7	1.03333	0.305505		1.1	1	1	1.03333	0.057735		1.2	0.9	0.5	0.866667	0.351188		1	0.9	0.6
2-amino-4-hydroxy-6-hydroxymethyldihydropteridine pyrophosphokinase [Campylobacter jejuni subsp. jejuni 81116]	gi|157414379			19 kDa								0		0										-0.3		-0.3										0.9		0.9										0.7
2-dehydro-3-deoxyphosphooctonate aldolase [Campylobacter jejuni subsp. jejuni NCTC 11168]	gi|218562042			30 kDa	0	0	0	0	0		0	0	0	0	0		-0.2	0.1	0.1	0	0.173205		0.1	0.1	-0.1	0.0333333	0.11547		-1.2	-1.4	-1.1	-1.23333	0.152753		-1.3	-1.3	-1.3	-1.3	0		-1.2	-0.9	-0.4	-0.833333	0.404145		-1	-0.8	-0.5
2-hydroxyacid dehydrogenase [Campylobacter jejuni subsp. jejuni ICDCCJ07001]	gi|315123934			35 kDa	0	0	0	0	0		0	0	0	0	0		0.2	0.3	0.3	0.266667	0.057735		0	0.3	0.5	0.266667	0.251661		-1	-1.5	-1.4	-1.3	0.264575		-1.3	-1.3	-1.7	-1.43333	0.23094		-1.8	-1.2	-1.2	-1.4	0.34641		-1.9	-1.7	-1.4
2-isopropylmalate synthase [Campylobacter jejuni subsp. jejuni 81-176]	gi|121612265	Cj1719c		56 kDa	-0.1	-0.1	-0.2	-0.133333	0.057735		-0.1	-0.1	0	-0.0666667	0.057735		-1.6	-0.6	-0.3	-0.833333	0.680686		-0.9	-0.6	-0.5	-0.666667	0.208167		-1	-1.2	-0.9	-1.03333	0.152753		-1	-1	-0.9	-0.966667	0.057735		-0.8	-0.9	-1	-0.9	0.1		-0.6	-0.5	-1.2
2-oxoglutarate-acceptor oxidoreductase subunit OorA [Campylobacter jejuni subsp. jejuni 81116]	gi|157414817	Cj0536		41 kDa	0.3	-0.1	0	0.0666667	0.208167		-0.1	0	0.1	0	0.1		0.6	0.5	1.1	0.733333	0.321455		0.7	0.5	0.8	0.666667	0.152753		-0.6	-1.5	-0.7	-0.933333	0.493288		-1.6	-1.6	-1	-1.4	0.34641		-0.2	-0.5	0.1	-0.2	0.3		-0.6	-0.7	0
2-oxoglutarate-acceptor oxidoreductase subunit OorB [Campylobacter jejuni subsp. doylei 269.97]	gi|153952478			31 kDa	0	0	0	0	0		-0.1	-0.3	-0.2	-0.2	0.1		0.3	0.4	1	0.566667	0.378594		0.5	0.1	0.5	0.366667	0.23094		-1	-1.4	-0.6	-1	0.4		-1.3	-1.7	-1.1	-1.36667	0.305505		-0.5	-0.5	0.1	-0.3	0.34641		-0.2	-0.7	-0.2
2-oxoglutarate-acceptor oxidoreductase subunit OorC [Campylobacter jejuni subsp. doylei 269.97]	gi|153951531			20 kDa	-0.1	-0.2	0.1	-0.0666667	0.152753		-0.1	-0.1	0	-0.0666667	0.057735		0.2	0.6	0.8	0.533333	0.305505		0.5	0.5	0.7	0.566667	0.11547		-0.7	-0.6	-0.4	-0.566667	0.152753		-0.8	-0.7	-0.5	-0.666667	0.152753		-0.6	-0.4	0.4	-0.2	0.52915		-0.7	-0.9	0.1
2-oxoglutarate-acceptor oxidoreductase subunit OorD [Campylobacter jejuni subsp. jejuni 81116]	gi|157414816	Cj0535		11 kDa	0	0	0	0	0		0	0	0	0	0		0.5	0.6	1.5	0.866667	0.550757		0.6	0.6	0.7	0.633333	0.057735		-1.1	-2.2	-0.7	-1.33333	0.776745		-2.5	-1.7	-1.6	-1.93333	0.493288		-1.8	-1.7	0.1	-1.13333	1.06927		-2.2	-1.1	-0.7
30S ribosomal protein S1 [Campylobacter fetus subsp. fetus 82-40]	gi|118475172		J	63 kDa	0	0	0	0	0		0	0		0	0		-0.5	-0.1	-0.2	-0.266667	0.208167		-0.3	0		-0.15	0.212132		1.1	1.3	0.7	1.03333	0.305505		1.1	1.2		1.15	0.0707107		1.7	1.4	0.7	1.26667	0.51316		1.4	1.6
30S ribosomal protein S1 [Campylobacter jejuni subsp. jejuni NCTC 11168]	gi|218562513		J	63 kDa	-0.2	-0.1	0	-0.1	0.1		0	-0.4	0	-0.133333	0.23094		-0.5	0	-0.3	-0.266667	0.251661		0	0.1	-0.2	-0.0333333	0.152753		1.2	1.6	1.2	1.33333	0.23094		1.6	1.6	1.3	1.5	0.173205		1	1.3	1	1.1	0.173205		1.1	1.1	1.1
30S ribosomal protein S10 [Campylobacter jejuni subsp. jejuni 81116]	gi|157415930	Cj1708	J	12 kDa	0.1	0.1	0.1	0.1	1.69967e-17		0.1	0.2	0.1	0.133333	0.057735		-0.2	0.3	0.4	0.166667	0.321455		0.2	0.7	-0.1	0.266667	0.404145		0.3	0.9	0.9	0.7	0.34641		0.7	0.9	0.9	0.833333	0.11547		-1	-1.4	-1	-1.13333	0.23094		-1	-1.5	-1
30S ribosomal protein S11 [Campylobacter jejuni subsp. doylei 269.97]	gi|153951410		J	14 kDa	0.1	0.1	0.1	0.1	1.69967e-17		0.1	0	0.1	0.0666667	0.057735		-0.6	0.3	0.3	0	0.519615		0.2	0.4	-0.1	0.166667	0.251661		1.5	2	1.8	1.76667	0.251661		2	1.9	1.7	1.86667	0.152753		1.7	1.9	1.7	1.76667	0.11547		1.9	1.9	1.4
30S ribosomal protein S12 [Campylobacter jejuni subsp. jejuni 81-176]	gi|121613664		J	14 kDa	0	0	0	0	0		0	0	0	0	0		-0.5	0.1	0.3	-0.0333333	0.416333		0	0.4	-0.4	0	0.4		1.1	1.4	1.7	1.4	0.3		1.8	1.9	1.5	1.73333	0.208167		1.2	1.1	1.4	1.23333	0.152753		1.6	1.7	0.9
30S ribosomal protein S13 [Campylobacter jejuni subsp. jejuni 81116]	gi|157415812		J	14 kDa	0	0	0	0	0		0.1	0	0	0.0333333	0.057735		-0.5	0.5	0.7	0.233333	0.64291		-0.2	0.6	-0.3	0.0333333	0.493288		0.1	1	1.2	0.766667	0.585947		0.6	1.3	1.2	1.03333	0.378594		-0.4	-0.5	-0.1	-0.333333	0.208167		-0.7	-0.3	-0.6
30S ribosomal protein S15 [Campylobacter jejuni subsp. jejuni 81116]	gi|157415142		J	10 kDa	0	0	0	0	0		0	0	0	0	0		-0.6	0.3	0.2	-0.0333333	0.493288		-0.1	0.2	-0.2	-0.0333333	0.208167		-0.8	-0.1	0.2	-0.233333	0.51316		-0.8	-0.5	0.4	-0.3	0.6245		-1.5	-2.8	-1.7	-2	0.7		-1.6	-2.7	-2.2
30S ribosomal protein S16 [Campylobacter jejuni subsp. jejuni 81116]	gi|157414997	Cj0710	J	9 kDa	-0.2	-0.1	-3.4	-1.23333	1.87705		0	-0.6	-0.1	-0.233333	0.321455		0.6	0.9	4.8	2.1	2.34307		0.4	2.8	-0.1	1.03333	1.55027		1.5	1.3	5.3	2.7	2.25389		1.1	3.5	1.3	1.96667	1.33167		0.3	0.3	3.7	1.43333	1.96299		0	1.9	-0.1
30S ribosomal protein S17 [Campylobacter jejuni subsp. jejuni 81116]	gi|157415920		J	10 kDa	0	0	0	0	0		0	0	0	0	0		-0.3	0.1	0.5	0.1	0.4		0.2	0.5	-0.3	0.133333	0.404145		0.9	1.6	1.9	1.46667	0.51316		1.8	2.2	2	2	0.2		0.6	0.8	1.1	0.833333	0.251661		1.1	1.5	0.8
30S ribosomal protein S18 [Campylobacter jejuni subsp. jejuni 81116]	gi|157415333		J	10 kDa	0	0	0	0	0		0	0	0	0	0		-0.5	0.4	0.5	0.133333	0.550757		0.1	0.5	-0.2	0.133333	0.351188		0.6	1.4	1.5	1.16667	0.493288		1.1	1.6	1.6	1.43333	0.288675		0.5	0.9	1	0.8	0.264575		0.8	1.1	0.5
30S ribosomal protein S19 [Campylobacter jejuni subsp. jejuni 81116]	gi|157415925		J	10 kDa	0	0	0	0	0		0	0	0	0	0		-0.7	0.5	0.6	0.133333	0.723418		-0.4	0.5	-0.5	-0.133333	0.550757		-1	-0.2	0.2	-0.333333	0.61101		-1.7	-0.9	0.1	-0.833333	0.90185		-2	-2.4	-2.4	-2.26667	0.23094		-2.9	-2.5	-2.4
30S ribosomal protein S2 [Campylobacter jejuni subsp. jejuni 81116]	gi|157415446		J	30 kDa	0.1	0.1	0.1	0.1	1.69967e-17		0.4	0.1	0	0.166667	0.208167		-0.2	0.3	0.4	0.166667	0.321455		0.5	0.4	0	0.3	0.264575		1.1	1.7	1.6	1.46667	0.321455		2.1	1.8	1.7	1.86667	0.208167		1.3	1.4	1.4	1.36667	0.057735		2	1.8	0.9
30S ribosomal protein S20 [Campylobacter jejuni subsp. jejuni 81116]	gi|157415830	Cj1611	J	10 kDa	0	0	0	0	0		0	0	0	0	0		-0.6	0.7	0.5	0.2	0.7		-0.2	0.9	-0.4	0.1	0.7		0.5	1.9	1.7	1.36667	0.757188		1	2	1.2	1.4	0.52915		-0.7	-0.3	-0.3	-0.433333	0.23094		-0.5	-0.3	-1
30S ribosomal protein S21 [Campylobacter fetus subsp. fetus 82-40]	gi|118474985	Cj0370	J	9 kDa	0	0	0	0	0		0	0	0	0	0		-0.5	0.6	0.4	0.166667	0.585947		0	0.8	-0.3	0.166667	0.568624		0.3	1.6	1.4	1.1	0.7		0.8	1.5	1.2	1.16667	0.351188		-0.8	-0.7	-0.5	-0.666667	0.152753		-0.5	-0.5	-1.1
30S ribosomal protein S3 [Campylobacter jejuni subsp. jejuni 81116]	gi|157415923		J	26 kDa	-0.1	-0.2	-0.1	-0.133333	0.057735		-0.1	-0.2	-0.2	-0.166667	0.057735		-0.1	-0.4	-0.5	-0.333333	0.208167		-0.1	0	-0.4	-0.166667	0.208167		1.4	1.2	1.2	1.26667	0.11547		1.7	1.5	1.5	1.56667	0.11547		1.7	1.6	1.2	1.5	0.264575		1.8	1.8	1.5
30S ribosomal protein S4 [Campylobacter jejuni subsp. jejuni NCTC 11168]	gi|218563183		J	24 kDa	0.3	0	0	0.1	0.173205		-0.2	0	0	-0.0666667	0.11547		-0.3	0	0.1	-0.0666667	0.208167		0.1	0.1	-0.2	0	0.173205		1.3	1.4	1.6	1.43333	0.152753		1.6	1.6	1.6	1.6	2.71948e-16		1.8	1.6	1.5	1.63333	0.152753		1.9	1.7	1.2
30S ribosomal protein S5 [Campylobacter jejuni subsp. jejuni 81116]	gi|157415912	Cj1690c	J	16 kDa	0.1	0.1	0	0.0666667	0.057735		0	0	0	0	0		-0.1	0.2	-0.1	0	0.173205		0	0.2	-0.3	-0.0333333	0.251661		1.3	1.8	1.2	1.43333	0.321455		1.4	1.5	1.5	1.46667	0.057735		0.8	0.9	0.6	0.766667	0.152753		0.7	0.8	0.6
30S ribosomal protein S6 [Campylobacter jejuni subsp. jejuni 81116]	gi|157415331	Cj1070	J	15 kDa	-0.1	-0.2	-0.1	-0.133333	0.057735		-0.1	-0.1	-0.1	-0.1	1.69967e-17		-0.7	0.1	0	-0.2	0.43589		-0.4	0.2	-0.7	-0.3	0.458258		-0.7	-0.4	-0.3	-0.466667	0.208167		-0.7	-0.4	-0.5	-0.533333	0.152753		-2	-3.4	-3.3	-2.9	0.781025		-2.2	-3.7	-2.8
30S ribosomal protein S7 [Campylobacter jejuni subsp. jejuni 81116]	gi|157414774		J	18 kDa	0	0	0.1	0.0333333	0.057735		0	0	0	0	0		-0.3	0.2	0.1	0	0.264575		-0.1	0.1	-0.1	-0.0333333	0.11547		0.2	0.7	0.6	0.5	0.264575		0.7	0.8	0.9	0.8	0.1		0	0.2	0.3	0.166667	0.152753		0.4	0.3	-0.1
30S ribosomal protein S8 [Campylobacter jejuni subsp. jejuni 81116]	gi|157415915		J	15 kDa	-0.1	-0.1	-0.1	-0.1	1.69967e-17		-0.1	-0.2	-0.1	-0.133333	0.057735		-0.4	0.2	0.3	0.0333333	0.378594		-0.1	0.3	-0.5	-0.1	0.4		0.3	1.3	1.5	1.03333	0.64291		0.7	1.2	1.2	1.03333	0.288675		0.3	0.6	0.6	0.5	0.173205		0.6	0.8	0.1
30S ribosomal protein S9 [Campylobacter jejuni subsp. jejuni 81116]	gi|157415703		J	14 kDa	0	0.1	0.3	0.133333	0.152753		0	0.1	0.1	0.0666667	0.057735		-0.5	0.4	0.9	0.266667	0.70946		0	0.4	-0.2	0.0666667	0.305505		0.8	1.7	1.9	1.46667	0.585947		1.3	1.9	1.7	1.63333	0.305505		0.1	0.7	0.8	0.533333	0.378594		0.7	0.6	0.2
3-dehydroquinate dehydratase [Campylobacter jejuni subsp. doylei 269.97]	gi|153952575			18 kDa	0	0	0	0	0		0	0	0	0	0		-0.2	-0.2	0.4	0	0.34641		-0.1	0.2	0	0.0333333	0.152753		-1.3	-2.4	-1	-1.56667	0.737111		-2.2	-2.9	-1.3	-2.13333	0.802081		-1.1	-2.3	-1.7	-1.7	0.6		-1.1	-2.1	-1.4
3-dehydroquinate synthase [Campylobacter jejuni subsp. jejuni NCTC 11168]	gi|218562624			40 kDa	0	0	0	0	0		0	0	0	0	0		0.2	0.2	-0.1	0.1	0.173205		0.1	0.1	0.2	0.133333	0.057735		-0.2	-0.2	-0.7	-0.366667	0.288675		-0.3	-0.6	-0.5	-0.466667	0.152753		-0.4	-0.4	-1.2	-0.666667	0.46188		-0.2	-0.6	-0.9
3-deoxy-D-manno-octulosonic-acid transferase [Campylobacter jejuni subsp. jejuni NCTC 11168]	gi|218562346			45 kDa		0	0	0	0		0	0	0	0	0			-0.2	-0.3	-0.25	0.0707107		0.1	0.3	0.4	0.266667	0.152753			1.2	1.1	1.15	0.0707107		0.1	2	1.8	1.3	1.04403			1	0.4	0.7	0.424264		0.6	1.9	1
3-deoxy-manno-octulosonate cytidylyltransferase [Campylobacter jejuni subsp. jejuni NCTC 11168]	gi|218562441			27 kDa	0	0	0	0	0		0	0	0	0	0		0	0	0	0	0		-0.1	0	0	-0.0333333	0.057735		-1.2	-1.2	-1.2	-1.2	0		-1.8	-1.4	-1.4	-1.53333	0.23094		-0.9	-0.4	-0.1	-0.466667	0.404145		-1.6	-0.6	-0.2
3-isopropylmalate dehydrogenase [Campylobacter jejuni subsp. jejuni NCTC 11168]	gi|218563304			39 kDa	0.1	0	0	0.0333333	0.057735		0	0	0	0	0		-0.7	-0.6	0	-0.433333	0.378594		-0.8	-0.4	-0.5	-0.566667	0.208167		-0.7	-1.5	-1.5	-1.23333	0.46188		-1.4	-0.9	-1.7	-1.33333	0.404145		-0.5	-1.4	-0.7	-0.866667	0.472582		-1.6	-0.9	-1.4
3-ketoacyl-(acyl-carrier-protein) reductase [Campylobacter jejuni subsp. jejuni NCTC 11168]	gi|218562093			26 kDa	-0.1	-0.1	-0.1	-0.1	1.69967e-17		0.2	-0.3	-0.2	-0.1	0.264575		-0.3	0.4	-0.3	-0.0666667	0.404145		0	0.1	-0.3	-0.0666667	0.208167		0.3	1.1	0.4	0.6	0.43589		0.9	1	0.4	0.766667	0.321455		-0.1	0.2	0	0.0333333	0.152753		0.3	0.1	-0.4
3-methyl-2-oxobutanoate hydroxymethyltransferase [Campylobacter jejuni subsp. jejuni 81116]	gi|157414595			30 kDa	0	0	0	0	0		0	0	0.1	0.0333333	0.057735		-0.1	0	0	-0.0333333	0.057735		0	0.1	0	0.0333333	0.057735		-0.8	-1.7	-1.3	-1.26667	0.450925		-1.4	-1.9	-1.7	-1.66667	0.251661		-0.8	-1.5	-1.6	-1.3	0.43589		-0.8	-1.4	-1.4
3-octaprenyl-4-hydroxybenzoate carboxy-lyase [Campylobacter jejuni subsp. jejuni NCTC 11168]	gi|218562396			21 kDa	0	0		0	0		0	0	0	0	0		0	-0.1		-0.05	0.0707107		-0.3	0.2	0	-0.0333333	0.251661		-1	-1.1		-1.05	0.0707107		-0.7	-1.1	-0.5	-0.766667	0.305505		-0.8	-1.3		-1.05	0.353553		-0.5	-1.4	-0.2
3-octaprenyl-4-hydroxybenzoate carboxy-lyase, putative [Campylobacter jejuni subsp. jejuni ICDCCJ07001]	gi|315124068			69 kDa	-0.1	-0.1	-0.1	-0.1	1.69967e-17		0	-0.1	-0.1	-0.0666667	0.057735		-0.1	-0.3	-0.5	-0.3	0.2		-0.1	-0.3	0	-0.133333	0.152753		-0.2	-0.6	-0.5	-0.433333	0.208167		-0.6	-1	-0.2	-0.6	0.4		0.6	0.4	0.8	0.6	0.2		0.1	-0.2	1.2
3-oxoacyl-(acyl carrier protein) synthase II [Campylobacter jejuni subsp. jejuni NCTC 11168]	gi|218562100			43 kDa	0.1	0.1	0.1	0.1	1.69967e-17		0.1	0.1	0.1	0.1	1.69967e-17		0.2	0.1	0	0.1	0.1		0.1	0	0.1	0.0666667	0.057735		-1.5	-2	-1.7	-1.73333	0.251661		-2.6	-1.8	-1.7	-2.03333	0.493288		-1.7	-1.6	-1.5	-1.6	0.1		-1.9	-1.5	-1.3
3-oxoacyl-(acyl carrier protein) synthase III [Campylobacter jejuni subsp. jejuni 81-176]	gi|121613165			35 kDa	-0.1	-0.1	-0.1	-0.1	1.69967e-17		-0.1	-0.1	-0.1	-0.1	1.69967e-17		-0.2	-0.1	-0.1	-0.133333	0.057735		-0.2	0.2	-0.1	-0.0333333	0.208167		-1.4	-1.6	-0.9	-1.3	0.360555		-2.4	-1.7	-1.2	-1.76667	0.602771		-1.5	-1.7	-0.3	-1.16667	0.757188		-2.2	-1.8	-0.6
3-oxoacyl-(acyl carrier protein) synthase III [Campylobacter jejuni subsp. jejuni 81-176]	gi|121613632			39 kDa	0	0	0	0	0		0	0	0	0	0		0	0.1	0.4	0.166667	0.208167		-0.1	0.2	0.1	0.0666667	0.152753		-1	-1.3	-1.3	-1.2	0.173205		-1.4	-1.4	-0.9	-1.23333	0.288675		-0.9	-0.8	-0.2	-0.633333	0.378594		-1.8	-1.1	-0.3
3-phosphoshikimate 1-carboxyvinyltransferase [Campylobacter jejuni subsp. jejuni NCTC 11168]	gi|218562515			47 kDa	0	0	0	0	0		0	0	0	0	0		0.2	0	-0.1	0.0333333	0.152753		0.1	0.1	0.3	0.166667	0.11547		-1.1	-1.3	-1	-1.13333	0.152753		-1.3	-1.1	-1	-1.13333	0.152753		-0.6	-0.6	-0.2	-0.466667	0.23094		-0.6	-0.6	-0.2
4-diphosphocytidyl-2-C-methyl-D-erythritol kinase [Campylobacter jejuni subsp. jejuni 81-176]	gi|121613239			29 kDa	-0.1	-0.1	-0.1	-0.1	1.69967e-17		-0.1	-0.1	-0.1	-0.1	1.69967e-17		0.4	-0.2	-0.3	-0.0333333	0.378594		0	0	0.1	0.0333333	0.057735		-0.7	-0.9	-0.7	-0.766667	0.11547		-0.9	-1	-1	-0.966667	0.057735		0.4	0.4	0.9	0.566667	0.288675		-0.5	-0.1	1.1
4Fe-4S ferredoxin iron-sulfur binding domain protein [Aciduliprofundum boonei T469]	gi|289596653			94 kDa	0			0			0	0		0	0		0.1			0.1			-0.2	-0.1		-0.15	0.0707107		0.9			0.9			0.2	0.9		0.55	0.494975		1.2			1.2			0.6	0.8
4-hydroxy-3-methylbut-2-en-1-yl diphosphate synthase [Campylobacter jejuni subsp. jejuni 81-176]	gi|121612967			39 kDa	0.1	0	-0.1	0	0.1		0	0	0	0	0		0.4	0.1	-0.1	0.133333	0.251661		0.2	0.1	0	0.1	0.1		0.1	0.1	0.1	0.1	1.69967e-17		0.1	0.1	-0.3	-0.0333333	0.23094		0.5	0.5	1.2	0.733333	0.404145		-0.2	0	1
4-hydroxy-3-methylbut-2-enyl diphosphate reductase [Campylobacter jejuni subsp. jejuni 81-176]	gi|121612663			32 kDa	0.1	0.1	0	0.0666667	0.057735		0.1	0.1	0.1	0.1	1.69967e-17		0.2	0.1	0.2	0.166667	0.057735		0.3	0.2	0.1	0.2	0.1		-0.1	0.2	0.4	0.166667	0.251661		0.4	0.6	0	0.333333	0.305505		-0.1	0.1	1.3	0.433333	0.757188		-0.4	-0.1	0.9
4-hydroxythreonine-4-phosphate dehydrogenase [Campylobacter jejuni subsp. jejuni 81-176]	gi|121612245			41 kDa	0	0	0	0	0		0	0	0	0	0		0.2	0	0.3	0.166667	0.152753		0	0.2	0.1	0.1	0.1		-0.3	-0.1	-0.3	-0.233333	0.11547		-0.4	-0.6	0.1	-0.3	0.360555		0.3	0.3	0.4	0.333333	0.057735		0	0	0.2
4-methyl-5(beta-hydroxyethyl)-thiazole monophosphate synthesis protein [Campylobacter jejuni subsp. jejuni NCTC 11168]	gi|218562519			20 kDa	0	0.1	0	0.0333333	0.057735		0.1	0.1	0.1	0.1	1.69967e-17		0.7	0.8	0.1	0.533333	0.378594		0.5	0.4	1.1	0.666667	0.378594		-1.2	-1.9	-1.3	-1.46667	0.378594		-2.2	-2.2	-2.1	-2.16667	0.057735		-0.7	-1	0.4	-0.433333	0.737111		-1.6	-1.4	0.5
4-oxalocrotonate tautomerase family protein [Campylobacter jejuni subsp. jejuni 81116]	gi|157414567		R	8 kDa	0	0	0	0	0		0	0	0	0	0		0.3	0.2	0.3	0.266667	0.057735		0.1	0.2	0.4	0.233333	0.152753		-1.6	-3.4	-2.6	-2.53333	0.90185		-3.9	-3.3	-2.7	-3.3	0.6		-2.4	-2.7	-4.6	-3.23333	1.19304		-2.7	-3.3	-2.4
4'-phosphopantetheinyl transferase [Campylobacter jejuni subsp. jejuni NCTC 11168]	gi|218563013			13 kDa	0	0	0	0	0		0	0	0	0	0		0.2	0.2	0.2	0.2	3.39935e-17		0.4	0	0.2	0.2	0.2		0.4	0.7	0.7	0.6	0.173205		1.2	0.7	0.9	0.933333	0.251661		0.7	0.6	0.7	0.666667	0.057735		0.6	0.3	1
5,10-methylenetetrahydrofolate reductase [Campylobacter jejuni subsp. jejuni 81-176]	gi|121612730			32 kDa	0			0				0		0			-0.6			-0.6				-0.5		-0.5			0			0				-0.4		-0.4			0.5			0.5				0
50S ribosomal protein L1 [Campylobacter jejuni subsp. jejuni 81116]	gi|157414768			25 kDa	0	0	0	0	0		0	0	0	0	0		-0.7	0.4	0.3	0	0.608276		-0.2	0.4	-0.2	0	0.34641		-0.7	-0.1	0.1	-0.233333	0.416333		-0.8	-0.4	0	-0.4	0.4		-1.1	-1.3	-0.9	-1.1	0.2		-1	-1.3	-1
50S ribosomal protein L10 [Campylobacter jejuni subsp. jejuni 81-176]	gi|121612441			18 kDa	0	0	0	0	0		0	0	0	0	0		-0.5	0.2	-0.2	-0.166667	0.351188		-0.1	0.3	-0.4	-0.0666667	0.351188		0.1	0.8	0.6	0.5	0.360555		0.5	0.8	0.6	0.633333	0.152753		0.2	0.3	0.4	0.3	0.1		0.6	0.7	0.3
50S ribosomal protein L11 [Campylobacter jejuni subsp. jejuni 81116]	gi|157414767			15 kDa	0.1	0.1	0.1	0.1	1.69967e-17		0.1	0.1	0.1	0.1	1.69967e-17		-0.5	0.3	0.4	0.0666667	0.493288		0	0.6	-0.3	0.1	0.458258		-0.4	0.1	0.3	0	0.360555		0.1	0.5	0.2	0.266667	0.208167		-0.7	-0.6	0.3	-0.333333	0.550757		-0.8	-0.4	-0.3
50S ribosomal protein L13 [Campylobacter jejuni subsp. jejuni 81-176]	gi|121612364			16 kDa	0	0	0	0	0		0	0	0.1	0.0333333	0.057735		-0.3	0.1	0.2	0	0.264575		-0.1	0.2	-0.1	0	0.173205		0.9	1.3	1.2	1.13333	0.208167		1.1	1.4	1.1	1.2	0.173205		0.8	0.8	0.8	0.8	1.35974e-16		0.8	1	0.6
50S ribosomal protein L14 [Campylobacter jejuni subsp. jejuni 81116]	gi|157415919			13 kDa	0	0.1	0.1	0.0666667	0.057735		0.1	0.1	0.1	0.1	1.69967e-17		-0.2	0.1	0.3	0.0666667	0.251661		0.2	0.4	0.1	0.233333	0.152753		1	1.7	1.5	1.4	0.360555		1.4	1.6	1.4	1.46667	0.11547		1	1.5	1.5	1.33333	0.288675		1.4	1.6	1.3
50S ribosomal protein L15 [Campylobacter jejuni subsp. jejuni 81-176]	gi|121613463			14 kDa	-0.1	-0.1	0	-0.0666667	0.057735		-0.1	-0.1	-0.1	-0.1	1.69967e-17		-0.8	0.2	0.6	0	0.72111		-0.3	0.6	-0.1	0.0666667	0.472582		0	0.7	1.1	0.6	0.556776		0.2	0.9	0.6	0.566667	0.351188		-0.3	-0.1	0.8	0.133333	0.585947		-0.5	0.5	-0.1
50S ribosomal protein L16 [Campylobacter jejuni subsp. jejuni 81116]	gi|157415922			16 kDa	0.2	0.1	0.1	0.133333	0.057735		0.1	0.1	0.1	0.1	1.69967e-17		-0.3	0.3	0.7	0.233333	0.503322		0.1	0.4	0	0.166667	0.208167		0.2	0.8	0.7	0.566667	0.321455		0.4	0.7	0.8	0.633333	0.208167		0.5	0.7	0.6	0.6	0.1		0.8	0.8	0.3
50S ribosomal protein L17 [Campylobacter jejuni subsp. jejuni 81116]	gi|157415816			13 kDa	0.1	0.1	0.1	0.1	1.69967e-17		0.1	0.1	0.1	0.1	1.69967e-17		-0.6	0.5	0.1	0	0.556776		0	0.4	-0.2	0.0666667	0.305505		-0.1	1	0.7	0.533333	0.568624		0.1	0.5	0.8	0.466667	0.351188		0.2	0.5	0	0.233333	0.251661		0.4	0.5	0
50S ribosomal protein L18 [Campylobacter jejuni subsp. doylei 269.97]	gi|153952132			13 kDa	0	0	0	0	0		0	0	0	0	0		-0.5	0.2	0.3	0	0.43589		-0.1	0.3	-0.5	-0.1	0.4		0.7	1.7	1.4	1.26667	0.51316		1.2	1.6	1.1	1.3	0.264575		0.9	1.6	1.5	1.33333	0.378594		1.4	1.9	1.2
50S ribosomal protein L19 [Campylobacter jejuni subsp. jejuni NCTC 11168]	gi|218562353			14 kDa	-0.2	-0.3	-0.2	-0.233333	0.057735		-0.2	-0.2	-0.2	-0.2	3.39935e-17		-0.5	0	0.1	-0.133333	0.321455		-0.1	0.1	-0.4	-0.133333	0.251661		0.7	1.1	1	0.933333	0.208167		1.2	1.1	0.9	1.06667	0.152753		0.9	1.1	1	1	0.1		1.2	1.3	0.8
50S ribosomal protein L2 [Campylobacter jejuni subsp. jejuni 81-176]	gi|121612340	Cj1704c		30 kDa	0.2	-0.1	-0.3	-0.0666667	0.251661		-0.2	-0.1	0	-0.1	0.1		-0.4	0.5	1.3	0.466667	0.85049		0.3	1.2	0.9	0.8	0.458258		0.8	1.6	2	1.46667	0.61101		1.6	2.2	1.6	1.8	0.34641		1.1	1.8	2.4	1.76667	0.650641		1.3	2.5	1.7
50S ribosomal protein L2 [Campylobacter lari RM2100]	gi|222823106			30 kDa		0		0				0		0				0.3		0.3				-0.7		-0.7										-1.4		-1.4				1.7		1.7				1.3
50S ribosomal protein L20 [Campylobacter jejuni subsp. jejuni 81-176]	gi|121613523			14 kDa	0.1	0.1	0.1	0.1	1.69967e-17		0.1	-0.1	0.1	0.0333333	0.11547		-0.1	0.3	0.5	0.233333	0.305505		0	0.2	0	0.0666667	0.11547		1.1	1.7	1.4	1.4	0.3		1.6	1.6	1.3	1.5	0.173205		1.1	1.4	1.2	1.23333	0.152753		1.3	1.4	0.7
50S ribosomal protein L21 [Campylobacter jejuni subsp. jejuni 81116]	gi|157414407			12 kDa	0	0.1	-0.1	0	0.1		0	-0.2	0	-0.0666667	0.11547		-0.5	0.2	0.3	0	0.43589		0.1	0.2	-0.1	0.0666667	0.152753		0.8	1.6	1.2	1.2	0.4		1.2	1.6	1.1	1.3	0.264575		0.8	1.4	1.4	1.2	0.34641		1.2	1.5	0.9
50S ribosomal protein L22 [Campylobacter jejuni subsp. jejuni 81116]	gi|157415924			16 kDa	0	0	0	0	0		-0.2	-0.1	0.1	-0.0666667	0.152753		-0.4	0.2	0.8	0.2	0.6		0.3	0.2	0	0.166667	0.152753		0.9	1.2	1.8	1.3	0.458258		1.6	1.3	1.1	1.33333	0.251661		1	1.3	1.3	1.2	0.173205		1.3	1.3	0.6
50S ribosomal protein L23 [Campylobacter jejuni subsp. jejuni 81116]	gi|157415927			11 kDa	0.1	0.1	0.1	0.1	1.69967e-17		0.1	0	0.1	0.0666667	0.057735		-0.5	0.4	0.3	0.0666667	0.493288		-0.5	0.7	-0.8	-0.2	0.793725		-0.4	0.4	0.4	0.133333	0.46188		-0.8	0.2	0	-0.2	0.52915		-0.8	-0.7	-0.1	-0.533333	0.378594		-1.1	-0.5	-0.7
50S ribosomal protein L24 [Campylobacter jejuni subsp. doylei 269.97]	gi|153951584			8 kDa	0	0	0	0	0		0	0	0	0	0		-0.6	0.6	0.9	0.3	0.793725		0	0.8	-0.3	0.166667	0.568624		-1.1	-0.3	0.4	-0.333333	0.750555		-0.9	-0.3	-0.3	-0.5	0.34641		-2.2	-1.6	-1	-1.6	0.6		-1.8	-1.8	-1.6
50S ribosomal protein L25/general stress protein Ctc [Campylobacter jejuni subsp. jejuni 81116]	gi|157414608			19 kDa	-0.2	0.1	0.1	0	0.173205		0	0	0.1	0.0333333	0.057735		-0.6	0.3	0.2	-0.0333333	0.493288		-0.2	0.3	-0.1	0	0.264575		0.4	1.1	1	0.833333	0.378594		0.5	1	0.9	0.8	0.264575		0.6	1	0.9	0.833333	0.208167		0.5	1.1	0.7
50S ribosomal protein L27 [Campylobacter jejuni subsp. jejuni 81116]	gi|157414408			9 kDa	0.2	0.2	0.2	0.2	3.39935e-17		0.1	0.2	0.2	0.166667	0.057735		-0.3	0.6	1.2	0.5	0.754983		0.1	1	0	0.366667	0.550757		-0.5	0.3	0.8	0.2	0.655744		-0.3	0.4	0.2	0.1	0.360555		-1.4	-1.4	0.1	-0.9	0.866025		-1.1	-0.8	-1
50S ribosomal protein L28 [Campylobacter jejuni subsp. jejuni 81116]	gi|157414743			7 kDa	0	0	0	0	0		0	0	0	0	0		-0.8	0.5	1	0.233333	0.929157		-0.3	1	-0.3	0.133333	0.750555		-0.3	0.5	1	0.4	0.655744		-0.1	0.7	0.4	0.333333	0.404145		-0.6	-0.1	0.4	-0.1	0.5		-0.8	-0.1	-0.5
50S ribosomal protein L29 [Campylobacter jejuni subsp. jejuni 81116]	gi|157415921			7 kDa	0	0	0	0	0		0	0	0	0	0		-0.4	0.6	0.3	0.166667	0.51316		-0.2	0.4	-0.4	-0.0666667	0.416333		-1.2	-1.4	-0.5	-1.03333	0.472582		-1.4	-1.9	-0.6	-1.3	0.655744		-1.3	-2.7	-1.4	-1.8	0.781025		-1.4	-3	-1.8
50S ribosomal protein L3 [Campylobacter jejuni subsp. jejuni NCTC 11168]	gi|218563293			21 kDa	0.1	0.3	0	0.133333	0.152753		0.3	0.2	0.1	0.2	0.1		0.2	0.2	0.3	0.233333	0.057735		0.2	0.3	0.1	0.2	0.1		1.4	1.6	1.4	1.46667	0.11547		1.5	1.5	1.4	1.46667	0.057735		1.4	1.4	1.3	1.36667	0.057735		1.4	1.7	1.3
50S ribosomal protein L31 [Campylobacter jejuni subsp. jejuni 81116]	gi|157414472			7 kDa	0	0	0	0	0		0	0	0	0	0		-0.9	0.3	0.7	0.0333333	0.832666		0	0.3	-0.1	0.0666667	0.208167		-1.8	-1.2	-0.6	-1.2	0.6		-1.6	-1.2	-0.9	-1.23333	0.351188		-3.1	-2.4	-1.7	-2.4	0.7		-2.8	-2.4	-2.4
50S ribosomal protein L4 [Campylobacter jejuni subsp. jejuni NCTC 11168]	gi|218563292			22 kDa	-0.1	-0.1	-0.1	-0.1	1.69967e-17		-0.1	-0.1	-0.1	-0.1	1.69967e-17		-0.5	-0.2	0.2	-0.166667	0.351188		-0.2	0.1	-0.3	-0.133333	0.208167		0.7	1.1	1.1	0.966667	0.23094		1.1	1.2	0.9	1.06667	0.152753		0.6	0.8	1.2	0.866667	0.305505		0.9	1.2	0.5
50S ribosomal protein L5 [Campylobacter jejuni subsp. jejuni 81116]	gi|157415917			20 kDa	0	0.1	0	0.0333333	0.057735		-0.1	0.1	0	0	0.1		-0.4	0.5	0.1	0.0666667	0.450925		0	0.3	-0.4	-0.0333333	0.351188		0.4	1.1	0.8	0.766667	0.351188		0.4	0.8	0.5	0.566667	0.208167		0.6	1	0.8	0.8	0.2		0.9	1	0.6
50S ribosomal protein L6 [Campylobacter jejuni subsp. doylei 269.97]	gi|153951368			20 kDa	0	-0.1	-0.1	-0.0666667	0.057735		0.1	-0.1	-0.1	-0.0333333	0.11547		-0.5	0.1	0.1	-0.1	0.34641		-0.1	0.3	-0.5	-0.1	0.4		0.8	1.2	1.1	1.03333	0.208167		0.8	1.1	0.9	0.933333	0.152753		0.6	0.7	0.9	0.733333	0.152753		0.6	0.9	0.6
50S ribosomal protein L7/L12 [Campylobacter jejuni subsp. jejuni NCTC 11168]	gi|218562132			13 kDa	-0.3	-0.1	0	-0.133333	0.152753		-0.1	0	-0.1	-0.0666667	0.057735		-0.7	0.2	-0.3	-0.266667	0.450925		-0.2	-0.1	-0.5	-0.266667	0.208167		-1.2	-2.1	-1.6	-1.63333	0.450925		-1.9	-2.7	-1	-1.86667	0.85049		-1.3	-2	-2.2	-1.83333	0.472582		-1.1	-2.1	-1.6
50S ribosomal protein L9 [Campylobacter jejuni subsp. doylei 269.97]	gi|153951618			16 kDa	-0.1	-0.1	-0.1	-0.1	1.69967e-17		-0.1	-0.1	-0.1	-0.1	1.69967e-17		0	0.5	0.5	0.333333	0.288675		0.2	0.4	0.1	0.233333	0.152753		-1	-0.4	-0.7	-0.7	0.3		-1.1	-0.5	-0.9	-0.833333	0.305505		-2.4	-1.8	-1.3	-1.83333	0.550757		-2.8	-2.2	-1.7
5-methylaminomethyl-2-thiouridine methyltransferase [Campylobacter jejuni subsp. jejuni NCTC 11168]	gi|218562880			72 kDa	0		0	0	0		0		0	0	0		0.3		0.1	0.2	0.141421		0.2		-0.3	-0.05	0.353553		0.6		0.3	0.45	0.212132		0.5		0.6	0.55	0.0707107		0.7		0.7	0.7	0		-0.3		1.5
5-methyltetrahydropteroyltriglutamate--homocysteine methyltransferase [Campylobacter jejuni subsp. jejuni 81116]	gi|157415465	Cj1201	E	87 kDa	0	0	0	0	0		0	0	0	0	0		-0.9	-0.3	-0.3	-0.5	0.34641		-1.5	-1.1	-1	-1.2	0.264575		-1.4	-2	-2.3	-1.9	0.458258		-2.6	-2.4	-2.4	-2.46667	0.11547		-2.1	-2.1	-2.3	-2.16667	0.11547		-3	-2.6	-3.1
5'-methylthioadenosine/S-adenosylhomocysteine nucleosidase [Campylobacter jejuni subsp. jejuni 81116]	gi|157414430		F	25 kDa	0	0	0	0	0		0	0	0	0	0		0.5	0.1	0.3	0.3	0.2		0.1	0.2	0.2	0.166667	0.057735		-1.2	-3.4	-1.8	-2.13333	1.13725		-3.1	-3	-2.2	-2.76667	0.493288		-1.6	-2.1	-2	-1.9	0.264575		-2.3	-2.2	-1.7
7-alpha-hydroxysteroid dehydrogenase [Campylobacter jejuni subsp. jejuni 81-176]	gi|121613526		I, Q	28 kDa	0	0	0	0	0		0	0	0	0	0		0.2	0.1	0.4	0.233333	0.152753		0.1	0.2	0.3	0.2	0.1		-1.5	-2.6	-1.6	-1.9	0.608276		-3	-2.8	-1.8	-2.53333	0.64291		-2.3	-3	-2.7	-2.66667	0.351188		-2.6	-2.9	-2.3
7-cyano-7-deazaguanine reductase [Campylobacter jejuni subsp. jejuni 81-176]	gi|121613010			15 kDa	0	0	0	0	0		0	0	0	0	0		0	0.2	-0.1	0.0333333	0.152753		0.1	0.2	0	0.1	0.1		-1	-0.8	-1.1	-0.966667	0.152753		-1.7	-0.6	-1.1	-1.13333	0.550757		-1.1	-1	-1.2	-1.1	0.1		-1.5	-0.6	-0.9
8-amino-7-oxononanoate synthase [Campylobacter jejuni subsp. jejuni 81116]	gi|157414603			44 kDa	0	0	0	0	0		0	0	0	0	0		0	-0.1	-0.3	-0.133333	0.152753		0.2	0.1	0	0.1	0.1		0.9	1.2	0.8	0.966667	0.208167		1.2	1.1	1.1	1.13333	0.057735		0.7	0.6	0.9	0.733333	0.152753		0.4	0.6	1.1
A/G-specific adenine glycosylase [Campylobacter jejuni subsp. jejuni NCTC 11168]	gi|218563209			39 kDa	0			0									0			0									0.5			0.5									0.8			0.8
ABC transporter ATP-binding protein [Campylobacter jejuni subsp. jejuni 81116]	gi|157415045			38 kDa	0.1	0.1	0.1	0.1	1.69967e-17		0.1	0.1	0.1	0.1	1.69967e-17		0.3	-0.2	-0.3	-0.0666667	0.321455		0.1	0.2	-0.1	0.0666667	0.152753		1.3	1	0.6	0.966667	0.351188		1.4	1.1	1	1.16667	0.208167		1.3	0.8	0.2	0.766667	0.550757		1.1	1.1	0.5
ABC transporter ATP-binding protein [Campylobacter jejuni subsp. jejuni 81116]	gi|157415883	Cj1663	V	24 kDa	0	0	0	0	0		0	0	0	0	0		-1.6	-0.7	-2.3	-1.53333	0.802081		-1.4	-1.1	-2.1	-1.53333	0.51316		1.1	1.3	-0.3	0.7	0.87178		1.3	1.2	0.5	1	0.43589		-0.9	-0.7	-1.6	-1.06667	0.472582		-1.2	-1.1	-1.3
ABC transporter ATP-binding protein [Campylobacter jejuni subsp. jejuni NCTC 11168]	gi|218562508			74 kDa	-0.3	-0.1	-0.1	-0.166667	0.11547		-0.1	-0.2	-0.2	-0.166667	0.057735		0	-0.2	-0.4	-0.2	0.2		0	-0.1	-0.2	-0.1	0.1		0.7	1.3	0.8	0.933333	0.321455		1.2	1.4	1.2	1.26667	0.11547		1.1	1.2	1.2	1.16667	0.057735		1.1	1.3	1.7
ABC transporter transmembrane protein [Campylobacter jejuni subsp. jejuni NCTC 11168]	gi|218562258			70 kDa	0	0	0	0	0		-0.1	-0.1	0	-0.0666667	0.057735		0.2	0.1	-0.2	0.0333333	0.208167		-0.1	0	-0.2	-0.1	0.1		1.1	1.3	0.7	1.03333	0.305505		1.3	1.2	0.8	1.1	0.264575		1.3	1.5	0.5	1.1	0.52915		1	1.2	0.5
ABC transporter, ATP-binding protein [Campylobacter jejuni subsp. doylei 269.97]	gi|153952448			27 kDa	0	0	0	0	0		0	0	0	0	0		0.3	-0.1	0	0.0666667	0.208167		0	0	0	0	0		1.1	1.1	0.9	1.03333	0.11547		1.3	0.8	0.8	0.966667	0.288675		1.1	1	0.5	0.866667	0.321455		1	0.5	0.6
ABC transporter, ATP-binding protein [Campylobacter jejuni subsp. jejuni 81-176]	gi|121612754			27 kDa	0.1	0.1	0.1	0.1	1.69967e-17		0.1	0.1	0.1	0.1	1.69967e-17		-0.1	0	-0.3	-0.133333	0.152753		0.2	0.1	0	0.1	0.1		0.6	1	0.6	0.733333	0.23094		1.1	1	1.1	1.06667	0.057735		0.3	0.5	1	0.6	0.360555		0.2	0.5	1.3
ABC transporter, ATP-binding protein [Campylobacter jejuni subsp. jejuni 81-176]	gi|121613354			24 kDa	-0.1	0	-0.1	-0.0666667	0.057735		0	-0.2	0	-0.0666667	0.11547		-0.1	-0.2	0	-0.1	0.1		0	-0.2	0	-0.0666667	0.11547		1.1	1.5	1.1	1.23333	0.23094		1.3	1.3	1.2	1.26667	0.057735		1	0.9	1.2	1.03333	0.152753		0.9	0.8	1
ABC transporter, permease protein [Campylobacter jejuni subsp. doylei 269.97]	gi|153952628			34 kDa	0	0	0	0	0		0	0	0	0	0		-0.1	-0.4	-0.7	-0.4	0.3		0	-0.2	-0.1	-0.1	0.1		0.2	0.4	0	0.2	0.2		0.2	0	0.1	0.1	0.1		0.1	-0.1	-0.7	-0.233333	0.416333		0.2	-0.1	-0.3
acetate kinase [Campylobacter jejuni RM1221]	gi|57236992	Cj0689	C	44 kDa	0.1	0.1	0.1	0.1	1.69967e-17		0.1	0.1	0.1	0.1	1.69967e-17		-0.1	0.7	0.6	0.4	0.43589		0.1	0.3	0	0.133333	0.152753		-1.4	-1.2	-1.2	-1.26667	0.11547		-1.6	-0.4	-1	-1	0.6		-1.1	-0.5	-0.1	-0.566667	0.503322		-0.9	-0.2	-0.4
acetolactate synthase 3 catalytic subunit [Campylobacter jejuni subsp. jejuni NCTC 11168]	gi|218562225			63 kDa	0	0	0	0	0		0	0	0	0	0		0.6	0	-0.2	0.133333	0.416333		0	-0.1	0	-0.0333333	0.057735		0.2	-0.4	-0.5	-0.233333	0.378594		-0.5	-0.5	-0.5	-0.5	0		0.5	0	0	0.166667	0.288675		-0.1	-0.1	0.5
acetolactate synthase 3 regulatory subunit [Campylobacter jejuni subsp. jejuni 81116]	gi|157414857			17 kDa	0.1	0.1	0.1	0.1	1.69967e-17		0.1	0.3	0.1	0.166667	0.11547		0.4	0.3	0.4	0.366667	0.057735		0.3	0.3	0.2	0.266667	0.057735		0.2	0.1	0	0.1	0.1		-0.1	0	-0.4	-0.166667	0.208167		-0.7	-1.5	-1.7	-1.3	0.52915		-0.9	-1.5	-1.4
acetyl-CoA carboxylase [Campylobacter jejuni subsp. jejuni 81116]	gi|157415294			54 kDa	-0.1	-0.1	-0.1	-0.1	1.69967e-17		-0.1	-0.1	-0.1	-0.1	1.69967e-17		0.2	0	0.1	0.1	0.1		0.1	0.1	0.2	0.133333	0.057735		-0.6	-0.8	-0.6	-0.666667	0.11547		-0.7	-1.2	-0.7	-0.866667	0.288675		-0.4	-0.9	0	-0.433333	0.450925		-0.1	-0.8	0.3
acetyl-CoA carboxylase biotin carboxyl carrier protein [Campylobacter jejuni subsp. jejuni 81116]	gi|157415554			16 kDa	0.3	0	0.1	0.133333	0.152753		0	0	0	0	0		-0.3	-0.1	0.2	-0.0666667	0.251661		-0.2	0	-0.2	-0.133333	0.11547		-1.1	-1.4	-0.9	-1.13333	0.251661		-1.3	-2.1	-1.1	-1.5	0.52915		-0.5	-0.6	0.2	-0.3	0.43589		-0.7	-0.6	0
acetyl-CoA carboxylase carboxyltransferase subunit alpha [Campylobacter jejuni subsp. jejuni 81-176]	gi|121612933			34 kDa	0	0	0	0	0		0	0	0	0	0		0	-0.1	-0.2	-0.1	0.1		0.1	0	0	0.0333333	0.057735		-0.2	0	0.1	-0.0333333	0.152753		-0.3	-0.2	0.1	-0.133333	0.208167		-0.7	-0.8	0.8	-0.233333	0.896289		-1	-1.1	0.7
acetyl-CoA carboxylase subunit beta [Campylobacter jejuni subsp. jejuni NCTC 11168]	gi|218561808			31 kDa	0	0	0	0	0		0	0	0	0	0		0.2	-0.1	0.1	0.0666667	0.152753		0.1	0	0	0.0333333	0.057735		0.9	1.2	0.9	1	0.173205		1.2	1.1	1.2	1.16667	0.057735		0.1	-0.3	1.1	0.3	0.72111		-0.6	-0.4	1.2
acetyl-CoA synthetase [Campylobacter jejuni subsp. jejuni 81-176]	gi|121613338			74 kDa	0.1	0.2	0.3	0.2	0.1		0.1	0.2	0.2	0.166667	0.057735		-0.1	1	0.8	0.566667	0.585947		0	0.5	1.1	0.533333	0.550757		1	1.2	0.5	0.9	0.360555		1.8	1.2	1	1.33333	0.416333		0.3	0.8	0	0.366667	0.404145		0.4	0.6	0
acetylglutamate kinase [Campylobacter jejuni subsp. jejuni NCTC 11168]	gi|218561890			31 kDa	0	0	0	0	0		0	0	0	0	0		-0.4	0	-0.2	-0.2	0.2		-0.2	-0.1	-0.3	-0.2	0.1		0.4	0.9	0.5	0.6	0.264575		0.7	1	0.9	0.866667	0.152753		0	-0.5	-1	-0.5	0.5		-0.3	-0.3	-1.1
acetylornithine aminotransferase [Campylobacter jejuni subsp. doylei 269.97]	gi|153952018			44 kDa	0	0	0	0	0		0	0	0	0	0		-0.6	-0.1	0	-0.233333	0.321455		-0.4	-0.1	-0.4	-0.3	0.173205		-1.2	-1.3	-0.9	-1.13333	0.208167		-1.5	-1.4	-0.8	-1.23333	0.378594		-0.9	-1.2	-1.3	-1.13333	0.208167		-1.6	-1.5	-1.4
acetyltransferase [Campylobacter jejuni subsp. doylei 269.97]	gi|153952231		K	19 kDa	0	0	0	0	0		0	0		0	0		-0.1	0.1	0	0	0.1		0.1	0.1		0.1	0		-1.3	-1.9	-2.4	-1.86667	0.550757		-2.2	-0.2		-1.2	1.41421		-0.7	-0.3	-0.5	-0.5	0.2		-0.7	-0.2
acetyltransferase [Campylobacter jejuni subsp. jejuni 81-176]	gi|121613415			21 kDa	-0.1	-0.1	-0.1	-0.1	1.69967e-17		-0.1	-0.1	-0.1	-0.1	1.69967e-17		-0.3	-0.2	0.1	-0.133333	0.208167		-0.1	0	-0.2	-0.1	0.1		-1.2	-0.7	-0.6	-0.833333	0.321455		-0.7	-0.8	-1	-0.833333	0.152753		-0.2	0.1	0.6	0.166667	0.404145		-0.2	-0.1	0.3
acetyltransferase [Campylobacter jejuni subsp. jejuni 81-176]	gi|121612697			17 kDa	0	0	0	0	0		0	0	0	0	0		0	0.3	0.1	0.133333	0.152753		0	0.2	-0.3	-0.0333333	0.251661		-0.2	-0.1	-0.3	-0.2	0.1		0.1	0	-0.6	-0.166667	0.378594		-0.8	-0.2	0.5	-0.166667	0.650641		-0.5	-0.3	0.1
AcrB/AcrD/AcrF family protein [Campylobacter jejuni subsp. jejuni 81-176]	gi|121613194			112 kDa	0	0	0	0	0		0.1	0	-0.2	-0.0333333	0.152753		0	-0.4	-0.5	-0.3	0.264575		0.1	-0.1	-0.4	-0.133333	0.251661		0.9	1.1	0.6	0.866667	0.251661		1.3	0.9	1.1	1.1	0.2		1.5	1.3	0.1	0.966667	0.757188		1.5	1.4	0.5
acyl carrier protein [Campylobacter jejuni subsp. jejuni 81116]	gi|157414736			9 kDa	-0.1	-0.1	-0.1	-0.1	1.69967e-17		-0.1	-0.1	0	-0.0666667	0.057735		-0.3	-0.2	-0.4	-0.3	0.1		-0.2	-0.2	-0.2	-0.2	3.39935e-17		-1.9	-3.7	-2.6	-2.73333	0.907377		-4	-3.7	-2.9	-3.53333	0.568624		-2.7	-2.8	-2.3	-2.6	0.264575		-2.9	-3	-1.9
adenine phosphoribosyltransferase [Campylobacter jejuni subsp. jejuni 81116]	gi|157415184			21 kDa	0	0	0	0	0		0	0	0	0	0		0.2	0.1	0	0.1	0.1		-0.1	0	-0.3	-0.133333	0.152753		-0.8	-0.2	-0.6	-0.533333	0.305505		-1.2	-0.4	-0.9	-0.833333	0.404145		-0.8	-0.5	-0.7	-0.666667	0.152753		-1.4	-0.8	-1.2
adenosylmethionine--8-amino-7-oxononanoate transaminase [Campylobacter jejuni subsp. jejuni 81116]	gi|157414604			49 kDa	0	0	0	0	0		0	0	0	0	0		0.2	0.2	-0.2	0.0666667	0.23094		0.2	0.3	0.1	0.2	0.1		-1.1	-1.6	-1.8	-1.5	0.360555		-1.9	-2	-2.1	-2	0.1		-0.5	-0.8	-0.7	-0.666667	0.152753		-1.2	-1.2	-0.7
adenylate kinase [Campylobacter jejuni subsp. jejuni 81116]	gi|157414918			21 kDa	0	0	0	0	0		-0.2	0	0	-0.0666667	0.11547		0.1	0.4	0.2	0.233333	0.152753		-0.1	0.3	0	0.0666667	0.208167		-1.3	-1.3	-1.2	-1.26667	0.057735		-1.9	-1.3	-1.6	-1.6	0.3		-1.6	-1.4	0	-1	0.87178		-2.4	-1.7	-0.3
adenylosuccinate lyase [Campylobacter jejuni subsp. jejuni 81-176]	gi|121612216		F	50 kDa	-0.1	-0.1	0.1	-0.0333333	0.11547		-0.1	-0.1	-0.1	-0.1	1.69967e-17		-0.3	-0.1	0	-0.133333	0.152753		-0.3	-0.1	-0.4	-0.266667	0.152753		-1.4	-2.6	-1.7	-1.9	0.6245		-2.9	-2.8	-1.7	-2.46667	0.665833		-1.5	-2.6	-2.2	-2.1	0.556776		-1.7	-2.8	-2
adenylosuccinate lyase [Campylobacter jejuni subsp. jejuni 81-176]	gi|121612561			32 kDa	0	0	0	0	0		0	0	0	0	0		-0.3	-0.2	-0.3	-0.266667	0.057735		0.1	0	-0.6	-0.166667	0.378594		0.8	1.4	0.8	1	0.34641		1.4	1.5	1.3	1.4	0.1		1.3	1.7	0.9	1.3	0.4		0.9	1.5	1.4
adenylosuccinate lyase [Campylobacter jejuni subsp. jejuni NCTC 11168]	gi|218563000			51 kDa	0.1	0.1	0.1	0.1	1.69967e-17		0.1	0.1	0.1	0.1	1.69967e-17		-0.2	-0.1	0.4	0.0333333	0.321455		-0.1	-0.2	0	-0.1	0.1		-0.6	-0.1	-0.6	-0.433333	0.288675		-0.7	-0.1	-0.7	-0.5	0.34641		-0.3	-0.2	-0.5	-0.333333	0.152753		-0.1	0.2	-0.7
adenylosuccinate synthetase [Campylobacter jejuni subsp. jejuni 81-176]	gi|121612533			46 kDa	0	0	0	0	0		0	0	0	0	0		-0.5	-0.1	-0.1	-0.233333	0.23094		-0.3	0	-0.4	-0.233333	0.208167		-0.9	-0.7	-0.4	-0.666667	0.251661		-0.6	-0.5	-0.5	-0.533333	0.057735		-0.4	-0.3	0.9	0.0666667	0.723418		-0.1	-0.3	0.8
adenylylsulfate kinase [Campylobacter jejuni subsp. doylei 269.97]	gi|153952431			20 kDa	0	0	0	0	0		0	0	0	0	0		0.1	0.1	0.1	0.1	1.69967e-17		0.1	0.2	0.1	0.133333	0.057735		0.8	1	1.1	0.966667	0.152753		1.5	1.2	0.8	1.16667	0.351188		0.4	0.2	1.4	0.666667	0.64291		0.3	0.3	1.1
ADP-glyceromanno-heptose 6-epimerase [Campylobacter jejuni subsp. jejuni NCTC 11168]	gi|218562763			36 kDa	0	0	0	0	0		0	0	0	0	0		0.1	-0.1	-0.3	-0.1	0.2		-0.2	-0.1	0	-0.1	0.1		-0.8	-1.3	-1.1	-1.06667	0.251661		-1.6	-1.6	-1.4	-1.53333	0.11547		-0.7	-1.2	-1.3	-1.06667	0.321455		-0.7	-1.2	-1.3
alanine racemase [Campylobacter jejuni subsp. jejuni NCTC 11168]	gi|218562525			37 kDa	0			0			0	0		0	0		0.5			0.5			0.2	0.1		0.15	0.0707107		-0.7			-0.7			-1.3	-1.4		-1.35	0.0707107		-0.8			-0.8			-1.3	-1.1
alanyl-tRNA synthetase [Campylobacter jejuni subsp. jejuni NCTC 11168]	gi|218562159			95 kDa	0	0	-0.1	-0.0333333	0.057735		-0.2	-0.1	-0.1	-0.133333	0.057735		0	0.1	0.1	0.0666667	0.057735		0	-0.1	0.1	0	0.1		0.6	1.1	0.8	0.833333	0.251661		0.8	0.8	0.8	0.8	1.35974e-16		0.1	0.2	0.4	0.233333	0.152753		0.5	0.2	0.2
aldehyde dehydrogenase A [Campylobacter jejuni RM1221]	gi|57237542			53 kDa	0	-0.1	-0.1	-0.0666667	0.057735		0	-0.1	-0.1	-0.0666667	0.057735		-0.6	0	-0.4	-0.333333	0.305505		-0.4	0	-0.2	-0.2	0.2		-1	-1.4	-1.8	-1.4	0.4		-1.6	-1.5	-1.9	-1.66667	0.208167		-1	-0.8	-0.8	-0.866667	0.11547		-0.4	-0.7	-1.1
alpha-2,3 sialyltransferase [Campylobacter jejuni subsp. jejuni NCTC 11168]	gi|218562754			35 kDa	-0.2	-0.1	-0.1	-0.133333	0.057735		0	-0.1	-0.1	-0.0666667	0.057735		0.2	-0.2	-0.7	-0.233333	0.450925		0.4	-0.3	-0.4	-0.1	0.43589		1.1	1.1	0.6	0.933333	0.288675		1.7	1.3	0.8	1.26667	0.450925		0.7	0.7	0.1	0.5	0.34641		1.2	1.2	-0.1
amidophosphoribosyltransferase [Campylobacter jejuni subsp. jejuni 81-176]	gi|121613314			49 kDa	0	0	0	0	0		0	0	0	0	0		0.2	0.2	0.2	0.2	3.39935e-17		-0.1	0.1	0.1	0.0333333	0.11547		-0.4	-0.2	-0.3	-0.3	0.1		-0.9	0.2	-0.4	-0.366667	0.550757		-0.2	-0.1	-0.4	-0.233333	0.152753		-0.4	0	-0.4
amino acid ABC transporter ATP-binding protein [Campylobacter jejuni subsp. jejuni 81116]	gi|157415179			27 kDa	0	-0.1	-0.2	-0.1	0.1		0.1	0	0	0.0333333	0.057735		-0.2	0.1	0.1	0	0.173205		0.1	0.2	0.1	0.133333	0.057735		1.1	1.2	0.8	1.03333	0.208167		1.8	1.4	1	1.4	0.4		0.5	0.5	0.5	0.5	0		0.7	0.4	0.3
amino acid ABC transporter, permease protein PEB1 [Campylobacter jejuni subsp. doylei 269.97]	gi|153951698			28 kDa	0	0	0	0	0		0	0	0	0	0		0	0	-0.4	-0.133333	0.23094		-0.2	-0.2	0	-0.133333	0.11547		1.2	1.1	0.5	0.933333	0.378594		1.3	1.1	0.7	1.03333	0.305505		0.7	0.6	-0.5	0.266667	0.665833		0.6	0.4	0.1
amino acid ABC transporter, permease protein PEB1 [Campylobacter jejuni subsp. doylei 269.97]	gi|153952480			24 kDa	0.1	0.1	0.1	0.1	1.69967e-17		0.1	0.1	0	0.0666667	0.057735		-0.1	0.3	-0.5	-0.1	0.4		0	0.2	0.6	0.266667	0.305505		1.5	1.2	0.4	1.03333	0.568624		1	0.9	1.8	1.23333	0.493288		0.3	0.1	-1.2	-0.266667	0.814453		0.4	0.2	0.5
amino acid carrier protein [Campylobacter jejuni subsp. jejuni 81-176]	gi|121613140	Cj0903c	E	53 kDa	0.1	0.1	0	0.0666667	0.057735		0.1	0	0	0.0333333	0.057735		-0.7	-0.2	-0.6	-0.5	0.264575		-0.3	-0.5	-0.8	-0.533333	0.251661		-0.2	-0.3	-0.3	-0.266667	0.057735		-0.7	-0.6	-0.7	-0.666667	0.057735		0.9	1.1	0.1	0.7	0.52915		1.3	1	0.2
amino acid transporter [Campylobacter jejuni subsp. jejuni NCTC 11168]	gi|218563214			46 kDa	0.2	0.1	0.1	0.133333	0.057735		0.1	0.1	0.1	0.1	1.69967e-17		0.6	0.4	0.1	0.366667	0.251661		0.4	0.3	0.3	0.333333	0.057735		1.5	1.2	1	1.23333	0.251661		1.5	1.2	1.1	1.26667	0.208167		1.5	1.4	1.1	1.33333	0.208167		1	1.1	1.7
amino-acid ABC transporter ATP-binding protein [Campylobacter jejuni subsp. jejuni NCTC 11168]	gi|218562124			29 kDa	0	0	0	0	0		0	0	0	0	0		0	-0.1	-0.3	-0.133333	0.152753		0	-0.1	-0.2	-0.1	0.1		0.2	0.1	-0.1	0.0666667	0.152753		0.4	0	0	0.133333	0.23094		0.5	0.5	0.1	0.366667	0.23094		0.5	0.5	0.1
aminotransferase [Campylobacter jejuni RM1221]	gi|57238371			43 kDa	-0.1	-0.1	-0.1	-0.1	1.69967e-17		-0.1	-0.1	-0.1	-0.1	1.69967e-17		0.1	0.1	0.1	0.1	1.69967e-17		-0.2	0	0.1	-0.0333333	0.152753		-0.8	-0.7	-0.4	-0.633333	0.208167		-1.3	-0.7	-0.8	-0.933333	0.321455		-0.7	-0.5	0.3	-0.3	0.52915		-1.1	-0.7	0.3
aminotransferase [Campylobacter jejuni subsp. jejuni NCTC 11168]	gi|218563040	Cj1436c		45 kDa	0	-0.1	-0.1	-0.0666667	0.057735		0	-0.2	0.1	-0.0333333	0.152753		-1	-0.2	0.2	-0.333333	0.61101		-0.2	-0.1	-0.1	-0.133333	0.057735		-0.1	-0.5	0.4	-0.0666667	0.450925		0.2	-0.6	-0.3	-0.233333	0.404145		0.3	-0.6	0.6	0.1	0.6245		0.5	-0.4	1
aminotransferase [Campylobacter jejuni subsp. jejuni NCTC 11168]	gi|218563041	Cj1437c		42 kDa	0	0	0	0	0		0	0	0	0	0		0.2	-0.5	-0.5	-0.266667	0.404145		-0.3	-0.4	-0.4	-0.366667	0.057735		0.2	-0.9	-0.7	-0.466667	0.585947		-0.2	-0.3	-0.5	-0.333333	0.152753		0.5	0.3	0.2	0.333333	0.152753		-0.6	-0.3	0
anaerobic C4-dicarboxylate transporter [Campylobacter jejuni subsp. jejuni 81-176]	gi|121612823			51 kDa	0	0	0	0	0		0	0	0	0	0		0	0.2	0.3	0.166667	0.152753		0.4	0.3	0.5	0.4	0.1		0.9	1.4	1.7	1.33333	0.404145		1.2	1.6	1.5	1.43333	0.208167		0.6	1.8	0.7	1.03333	0.665833		0.9	1.8	0.8
anaerobic C4-dicarboxylate transporter [Campylobacter jejuni subsp. jejuni NCTC 11168]	gi|218561769	Cj0088		47 kDa	0	0	0	0	0		0	0	0	0	0		1.5	0.4	1.4	1.1	0.608276		0.5	0.5	0.9	0.633333	0.23094		1.6	1.6	1.6	1.6	2.71948e-16		1.3	1.6	1.8	1.56667	0.251661		2.1	1.7	0.8	1.53333	0.665833		2.1	2.1	0.9
ankyrin repeat-containing putative periplasmic protein [Campylobacter jejuni subsp. jejuni NCTC 11168]	gi|218562462		R	47 kDa	-0.1	-0.1	-0.1	-0.1	1.69967e-17		-0.1	-0.1	-0.1	-0.1	1.69967e-17		0	-0.1	-0.1	-0.0666667	0.057735		0.1	0	-0.4	-0.1	0.264575		-1.6	-2.4	-2.1	-2.03333	0.404145		-3.2	-2.6	-2.2	-2.66667	0.503322		-2.4	-2.4	-2.5	-2.43333	0.057735		-2.7	-2.6	-2.2
anthranilate synthase component I [Campylobacter jejuni subsp. jejuni 81-176]	gi|121612335	Cj0345		48 kDa	-0.1	-0.1	-0.1	-0.1	1.69967e-17		-0.1	-0.1	-0.1	-0.1	1.69967e-17		-1.6	-0.1	-0.7	-0.8	0.754983		-1	-0.1	-1.5	-0.866667	0.70946		-0.6	-0.9	-1.2	-0.9	0.3		-0.7	-0.8	-1.3	-0.933333	0.321455		0.1	0	-1.7	-0.533333	1.0116		0.5	0.3	-1.5
anthranilate synthase component II [Campylobacter jejuni subsp. jejuni 81-176]	gi|121612640	Cj0346		60 kDa	-0.1	0	-0.1	-0.0666667	0.057735		-0.1	-0.2	-0.1	-0.133333	0.057735		-1.3	-0.1	-0.6	-0.666667	0.602771		-0.7	-0.1	-1	-0.6	0.458258		-0.2	-0.6	-1	-0.6	0.4		-0.2	-0.4	-0.8	-0.466667	0.305505		0.6	0.8	-0.9	0.166667	0.929157		1.3	1.1	-0.7
anti-oxidant AhpCTSA family protein [Campylobacter jejuni subsp. jejuni 81116]	gi|157414568			17 kDa	0	0	0	0	0		0	0	0	0	0		0.5	0.1	0.1	0.233333	0.23094		0.4	0.6	0.3	0.433333	0.152753		0	0.2	0.2	0.133333	0.11547		0.1	0.7	0.2	0.333333	0.321455		-0.6	-0.8	0.3	-0.366667	0.585947		-1.1	-0.7	0.1
antioxidant, AhpC/Tsa family [Campylobacter jejuni subsp. jejuni 81116]	gi|157414631	Cj0334	O	22 kDa	0	0	0.2	0.0666667	0.11547		-0.1	0.1	0	0	0.1		-1.1	-0.6	-1.2	-0.966667	0.321455		-0.7	-0.5	-0.9	-0.7	0.2		-1.6	-2.7	-2.4	-2.23333	0.568624		-2.5	-2.4	-2	-2.3	0.264575		-2.7	-3.2	-3.3	-3.06667	0.321455		-2.4	-3.2	-2.9
apolipoprotein N-acyltransferase [Campylobacter jejuni subsp. jejuni 81-176]	gi|121613544			52 kDa	0	0	0	0	0		0.1	0	0	0.0333333	0.057735		-0.3	-0.1	-0.6	-0.333333	0.251661		0.2	0.1	-0.5	-0.0666667	0.378594		0.8	1.2	0.7	0.9	0.264575		1.5	1.4	1.2	1.36667	0.152753		1.1	1	0.4	0.833333	0.378594		1.5	1.4	0.8
arginine decarboxylase [Campylobacter jejuni subsp. jejuni NCTC 11168]	gi|218562392			69 kDa	0	0.1	0	0.0333333	0.057735		0	0.2	0	0.0666667	0.11547		0.1	0.2	0	0.1	0.1		-0.1	0.2	0	0.0333333	0.152753		-1.2	-1.3	-1.5	-1.33333	0.152753		-1.9	-1.5	-1.2	-1.53333	0.351188		-1	-1	-0.8	-0.933333	0.11547		-1.1	-1	-0.9
argininosuccinate lyase [Campylobacter jejuni subsp. jejuni NCTC 11168]	gi|218562550			52 kDa	0	0	0	0	0		0	0	0	0	0		-0.1	0	-0.2	-0.1	0.1		0	0	-0.2	-0.0666667	0.11547		-0.9	-1.9	-1.5	-1.43333	0.503322		-1.9	-2.1	-1.5	-1.83333	0.305505		-0.9	-1.2	-1.6	-1.23333	0.351188		-0.7	-1.2	-1.1
argininosuccinate synthase [Campylobacter jejuni subsp. jejuni NCTC 11168]	gi|218562310			46 kDa	0	0.1	0.1	0.0666667	0.057735		0.2	0	0.3	0.166667	0.152753		0.5	0.3	0.6	0.466667	0.152753		0.4	0.4	0.8	0.533333	0.23094		-0.2	-0.3	-0.2	-0.233333	0.057735		-0.3	-0.3	-0.1	-0.233333	0.11547		0.1	-0.1	-0.3	-0.1	0.2		0.3	0.2	-0.3
arginyl-tRNA synthetase [Campylobacter jejuni subsp. doylei 269.97]	gi|153952342			60 kDa	0	0	0	0	0		0	0	0	0	0		-0.1	0	0.5	0.133333	0.321455		-0.1	-0.1	-0.1	-0.1	1.69967e-17		-1.1	-1.2	-1.2	-1.16667	0.057735		-1.5	-1.3	-1.2	-1.33333	0.152753		-1.2	-1.4	-1.6	-1.4	0.2		-1.8	-1.6	-1.5
arginyl-tRNA synthetase [Campylobacter jejuni subsp. jejuni ICDCCJ07001]	gi|315124642			60 kDa	0	0	0	0	0		0	0	0	0	0		0	0	0	0	0		0.1	-0.1	0.2	0.0666667	0.152753		-1.2	-0.9	-1.1	-1.06667	0.152753		-1.3	-1.1	-0.8	-1.06667	0.251661		-1.2	-1.2	-1	-1.13333	0.11547		-1.5	-1.3	-1.1
arginyl-tRNA synthetase [Prochlorococcus marinus str. MIT 9215]	gi|157412544			70 kDa	0	0	0	0	0		0	0	0	0	0		0.1	-0.1	0.1	0.0333333	0.11547		0	-0.1	0	-0.0333333	0.057735		0.2	0.5	0.4	0.366667	0.152753		0.2	0.3	0.4	0.3	0.1		0.3	0.1	-0.3	0.0333333	0.305505		-0.1	-0.1	0.4
arginyl-tRNA-protein transferase [Campylobacter jejuni subsp. jejuni 81-176]	gi|121613462	Cj1035c		29 kDa	0	0	0	0	0		0	0	0	0	0		0.9	0.4	0.9	0.733333	0.288675		0.5	0.4	0.9	0.6	0.264575		0	-0.3	0.2	-0.0333333	0.251661		-0.4	-0.3	0.2	-0.166667	0.321455		0.1	0.3	1.2	0.533333	0.585947		-0.6	0.1	1.2
aspartate alpha-decarboxylase [Campylobacter jejuni subsp. jejuni 81-176]	gi|121613391		H	14 kDa	0	0	0	0	0		0	0	0	0	0		-0.2	-0.2	-0.5	-0.3	0.173205		-0.2	0	-0.4	-0.2	0.2		-1.6	-3.9	-3.1	-2.86667	1.16762		-4.3	-3.6	-3.3	-3.73333	0.51316		-2.6	-3.4	-3.8	-3.26667	0.61101		-3.3	-3.2	-3.4
aspartate aminotransferase [Campylobacter jejuni subsp. jejuni NCTC 11168]	gi|218561831			45 kDa	0.1	0.1	0	0.0666667	0.057735		0.1	0.1	0.1	0.1	1.69967e-17		0.4	0.4	0.4	0.4	6.7987e-17		0.1	0.3	0.1	0.166667	0.11547		-0.1	0.3	0	0.0666667	0.208167		-0.1	0	-0.1	-0.0666667	0.057735		-0.1	0.1	-0.2	-0.0666667	0.152753		-0.2	0	-0.4
aspartate aminotransferase [Campylobacter jejuni subsp. jejuni NCTC 11168]	gi|218562390			43 kDa	0.1	0.1	0.1	0.1	1.69967e-17		0.1	0.1	0.2	0.133333	0.057735		0.3	0.4	0.2	0.3	0.1		0.1	0.5	0.3	0.3	0.2		-0.8	-0.9	-1.2	-0.966667	0.208167		-1.4	-1.1	-1.2	-1.23333	0.152753		-1.3	-1	-0.6	-0.966667	0.351188		-1.8	-1.5	-0.6
aspartate ammonia-lyase [Campylobacter jejuni subsp. jejuni 81116]	gi|157414400	Cj0083c		52 kDa	0.1	0.1	0.1	0.1	1.69967e-17		0.1	0.1	0.1	0.1	1.69967e-17		1.1	0.6	1.6	1.1	0.5		1.1	0.7	1.5	1.1	0.4		-1	-1.9	0.2	-0.9	1.05357		-2.3	-2.1	-0.9	-1.76667	0.757188		-1.4	-1.6	-1	-1.33333	0.305505		-0.9	-1.7	-1.2
aspartate carbamoyltransferase catalytic subunit [Campylobacter jejuni subsp. jejuni NCTC 11168]	gi|218562712	Cj1098	F	33 kDa	0	0	0	0	0		0	0	0	0	0		0.2	0	-0.2	0	0.2		0.1	0.1	-0.3	-0.0333333	0.23094		0.8	1.1	0.5	0.8	0.3		1	1.2	0.8	1	0.2		0.9	0.5	0.1	0.5	0.4		0.7	1	0.5
aspartate kinase [Campylobacter jejuni subsp. jejuni 81116]	gi|157414864			43 kDa	0	0	0	0	0		0	0	0	0	0		-0.1	-0.2	-0.1	-0.133333	0.057735		-0.1	-0.1	-0.3	-0.166667	0.11547		-0.5	-0.8	-0.6	-0.633333	0.152753		-0.7	-0.9	-0.7	-0.766667	0.11547		-1.1	-1.5	-1	-1.2	0.264575		-1.6	-1.6	-0.9
aspartate-semialdehyde dehydrogenase [Campylobacter jejuni subsp. jejuni NCTC 11168]	gi|218562639			38 kDa	-0.1	-0.1	-0.1	-0.1	1.69967e-17		-0.1	-0.1	-0.1	-0.1	1.69967e-17		0	-0.1	-0.1	-0.0666667	0.057735		-0.1	-0.1	-0.2	-0.133333	0.057735		-1.1	-0.9	-1	-1	0.1		-1.2	-1	-0.9	-1.03333	0.152753		-1	-0.5	-0.2	-0.566667	0.404145		-1	-0.6	-0.1
aspartyl/glutamyl-tRNA amidotransferase subunit A [Campylobacter jejuni RM1221]	gi|57237944			49 kDa	0	-0.2	0	-0.0666667	0.11547		0	0	0	0	0		-0.2	0	-0.2	-0.133333	0.11547		-0.1	0.1	-0.1	-0.0333333	0.11547		-1.5	-1.9	-1.2	-1.53333	0.351188		-2.1	-1.6	-1.8	-1.83333	0.251661		-1.7	-1	-0.1	-0.933333	0.802081		-1.7	-1.1	-0.3
aspartyl/glutamyl-tRNA amidotransferase subunit B [Campylobacter jejuni subsp. jejuni NCTC 11168]	gi|218562809			53 kDa	-0.2	0	-0.2	-0.133333	0.11547		0	-0.2	-0.2	-0.133333	0.11547		-0.3	-0.1	-0.1	-0.166667	0.11547		-0.4	-0.1	-0.3	-0.266667	0.152753		-1.2	-1.2	-1	-1.13333	0.11547		-1.7	-1.3	-1	-1.33333	0.351188		-0.9	-0.6	-0.4	-0.633333	0.251661		-1	-0.8	-0.6
aspartyl/glutamyl-tRNA amidotransferase subunit C [Campylobacter jejuni subsp. jejuni NCTC 11168]	gi|218562056		J	11 kDa	0	0	0	0	0		0	0	0	0	0		-0.2	0.1	-0.5	-0.2	0.3		0	0.1	-0.1	0	0.1		-1.6	-3.3	-1.9	-2.26667	0.907377		-3.6	-3.3	-2.1	-3	0.793725		-2.8	-2.8	-1.1	-2.23333	0.981495		-2.9	-2.9	-1.1
aspartyl-tRNA synthetase [Campylobacter jejuni subsp. jejuni NCTC 11168]	gi|218562290			66 kDa	0.1	0.1	0.1	0.1	1.69967e-17		0.1	0.1	0.1	0.1	1.69967e-17		0.2	0.4	0.1	0.233333	0.152753		0.1	0.3	0.2	0.2	0.1		-0.7	-0.2	-0.5	-0.466667	0.251661		-0.8	-0.5	-0.5	-0.6	0.173205		0.2	0.3	0.1	0.2	0.1		0.2	0.4	-0.1
ATP phosphoribosyltransferase [Campylobacter jejuni subsp. jejuni NCTC 11168]	gi|218563186			34 kDa	0	0.2	0.1	0.1	0.1		0.2	0.2	0.1	0.166667	0.057735		-0.1	0.1	-0.1	-0.0333333	0.11547		0.1	0.2	-0.1	0.0666667	0.152753		-0.8	-0.5	-0.8	-0.7	0.173205		-1	-0.7	-1	-0.9	0.173205		-0.6	-0.7	-1.3	-0.866667	0.378594		-0.4	-0.5	-1.3
ATP-dependent chaperone protein ClpB [Campylobacter jejuni subsp. jejuni 81-176]	gi|121613623	Cj0509c		96 kDa	0.2	0.2	0.2	0.2	3.39935e-17		0.2	0.3	0.1	0.2	0.1		0.5	0.2	0.3	0.333333	0.152753		0.7	0.5	0.8	0.666667	0.152753		0.7	1.1	0.8	0.866667	0.208167		1	1.4	1.2	1.2	0.2		0.6	0.4	0	0.333333	0.305505		1	1	0.5
ATP-dependent Clp protease adaptor protein [Campylobacter jejuni subsp. jejuni NCTC 11168]	gi|218562721		S	11 kDa	0	0	0	0	0		0	0	0	0	0		0.1	-0.1	-0.1	-0.0333333	0.11547		0	0	0	0	0		-2.4	-3.8	-1.5	-2.56667	1.15902		-4	-3.1	-1.6	-2.9	1.21244		-2.5	-3.4	-1.2	-2.36667	1.10604		-3	-2.9	-1.2
ATP-dependent Clp protease ATP-binding subunit [Campylobacter jejuni subsp. jejuni NCTC 11168]	gi|218562722			80 kDa	0	0.1	0	0.0333333	0.057735		0.1	0.1	0.3	0.166667	0.11547		0.6	0.1	0.4	0.366667	0.251661		0.4	0.3	0.7	0.466667	0.208167		1.3	1.6	1.6	1.5	0.173205		1.7	1.7	1.6	1.66667	0.057735		1.7	1.8	1.5	1.66667	0.152753		1.7	1.8	1.6
ATP-dependent Clp protease ATP-binding subunit clpX [Treponema succinifaciens DSM 2489]	gi|328948167			46 kDa			0	0			0	0	0	0	0				-1.7	-1.7			-0.5	-0.1	-1.2	-0.6	0.556776				0.8	0.8			1.1	1.5	1.5	1.36667	0.23094				-1	-1			3.6	1.5	1.5
ATP-dependent Clp protease proteolytic subunit [Campylobacter jejuni subsp. jejuni 81116]	gi|157414501			22 kDa	0	0	0	0	0		0	0	0	0	0		0.1	0	0.2	0.1	0.1		0	0.1	0	0.0333333	0.057735		-0.3	-0.5	-0.7	-0.5	0.2		-0.4	-0.6	-0.8	-0.6	0.2		-0.4	-0.8	-0.5	-0.566667	0.208167		-0.8	-0.8	-0.7
ATP-dependent DNA helicase RecG [Campylobacter jejuni subsp. jejuni NCTC 11168]	gi|218562119			70 kDa	0	0	0	0	0		0	0	0	0	0		0.6	0	0.1	0.233333	0.321455		0.3	0.1	0.3	0.233333	0.11547		1.3	1.6	1	1.3	0.3		1.6	1.4	1.4	1.46667	0.11547		1.4	1.4	1	1.26667	0.23094		1.3	1.2	1.2
ATP-dependent DNA helicase UvrD [Campylobacter jejuni subsp. jejuni 81-176]	gi|121612511	Cj1101	K, L	80 kDa	0.1	0.1	0.1	0.1	1.69967e-17		0.1	0.1	0.1	0.1	1.69967e-17		-0.2	-0.1	-0.4	-0.233333	0.152753		-0.1	0	-0.4	-0.166667	0.208167		1	1.5	1.1	1.2	0.264575		1.5	1.5	1.2	1.4	0.173205		1.5	1.7	1	1.4	0.360555		1.3	1.5	1.4
ATP-dependent protease ATP-binding subunit [Campylobacter jejuni subsp. jejuni 81116]	gi|157414572			46 kDa	0	0	0	0	0		0	0	0	0	0		0	-0.3	-0.4	-0.233333	0.208167		0.1	-0.1	-0.1	-0.0333333	0.11547		1	1.4	1.2	1.2	0.2		1.7	1.5	1.6	1.6	0.1		1.4	1.5	1.5	1.46667	0.057735		1.5	1.6	1.8
ATP-dependent protease ATP-binding subunit HslU [Campylobacter jejuni subsp. jejuni 81-176]	gi|121612676			50 kDa	-0.2	0.1	-0.1	-0.0666667	0.152753		-0.2	-0.1	0.1	-0.0666667	0.152753		0.1	0.3	0.1	0.166667	0.11547		0.2	0.1	0.3	0.2	0.1		0.8	1.6	0.9	1.1	0.43589		1.3	1.4	1.3	1.33333	0.057735		0.6	0.8	0.2	0.533333	0.305505		1.1	0.7	0.3
ATP-dependent protease La [Campylobacter jejuni subsp. jejuni 81-176]	gi|121612165			90 kDa	0	0	0	0	0		-0.2	0	0.1	-0.0333333	0.152753		0	-0.3	-0.1	-0.133333	0.152753		0.2	0	0.1	0.1	0.1		1	1.4	1.2	1.2	0.2		1.5	1.4	1.2	1.36667	0.152753		1.1	1.2	1.6	1.3	0.264575		1.2	1.4	1.7
ATP-dependent protease peptidase subunit [Campylobacter jejuni subsp. jejuni NCTC 11168]	gi|218562308			20 kDa	-0.1	0	0	-0.0333333	0.057735		-0.2	0	0	-0.0666667	0.11547		0.3	0	-0.1	0.0666667	0.208167		0.1	0.1	0.2	0.133333	0.057735		-1.2	-2.2	-1.1	-1.5	0.608276		-2.1	-2.9	-1.1	-2.03333	0.90185		-0.6	-1.6	-1.4	-1.2	0.52915		-0.6	-1.7	-0.8
bacterioferritin, putative [Campylobacter jejuni subsp. jejuni 81-176]	gi|121613494			17 kDa	-0.2	-0.2	-0.3	-0.233333	0.057735		-0.3	0.1	-0.1	-0.1	0.2		-0.1	-0.4	-0.1	-0.2	0.173205		-0.1	0	0.2	0.0333333	0.152753		-1.2	-2.4	-1.7	-1.76667	0.602771		-2.4	-2.4	-1.8	-2.2	0.34641		-0.8	-1.1	-1.8	-1.23333	0.51316		-0.6	-1.2	-1.5
bacteriophage DNA transposition protein B, CJIE1 putative [Campylobacter jejuni RM1221]	gi|57237279	CJE0269		35 kDa	0	0	0	0	0								0.5	-0.2	-1	-0.233333	0.750555								1	0.5	0.4	0.633333	0.321455								1.8	1.1	0.3	1.06667	0.750555
beta-1,3 galactosyltransferase [Campylobacter jejuni subsp. jejuni NCTC 11168]	gi|218562753			36 kDa		0		0			0	0	0	0	0			-0.1		-0.1			0.4	0.2	0	0.2	0.2			1.2		1.2			0.9	1.5	1	1.13333	0.321455			1.5		1.5			0.7	1.5	1.6
bifunctional 2-C-methyl-D-erythritol 4-phosphate cytidylyltransferase/2-C-methyl-D-erythritol 2,4-cyclodiphosphate synthase protein [Campylobacter jejuni subsp. jejuni NCTC 11168]	gi|218563196			42 kDa	0	0.3	0	0.1	0.173205		0	0	0	0	0		0	0.2	0	0.0666667	0.11547		-0.1	0.1	0.1	0.0333333	0.11547		0.3	1.3	0.7	0.766667	0.503322		0.9	0.9	0.8	0.866667	0.057735		0	0.4	0	0.133333	0.23094		0.2	0.2	0
bifunctional 3,4-dihydroxy-2-butanone 4-phosphate synthase/GTP cyclohydrolase II protein [Campylobacter jejuni subsp. jejuni 81-176]	gi|121612493			40 kDa	0	0	0	0	0		0	0	0	0	0		0.3	0.2	0.2	0.233333	0.057735		0.3	0.2	0.3	0.266667	0.057735		-0.8	-1.4	-1.1	-1.1	0.3		-1.5	-1.2	-1.6	-1.43333	0.208167		-1.3	-1.3	-0.8	-1.13333	0.288675		-1.4	-1.3	-1.1
bifunctional aconitate hydratase 2/2-methylisocitrate dehydratase [Campylobacter jejuni subsp. jejuni NCTC 11168]	gi|218562463	Cj0835c		93 kDa	0.2	0.2	0.2	0.2	3.39935e-17		0.2	-0.1	0.1	0.0666667	0.152753		0.9	0.8	1.3	1	0.264575		0.7	0.5	1.6	0.933333	0.585947		-0.8	-1.8	-0.9	-1.16667	0.550757		-2.1	-2.1	-1.4	-1.86667	0.404145		-1.3	-1.2	-0.4	-0.966667	0.493288		-1.5	-1.6	-0.8
bifunctional adhesin/ABC transporter aspartate/glutamate-binding protein [Campylobacter jejuni subsp. jejuni 81116]	gi|157415178	Cj0921c	E, T	28 kDa	-0.1	-0.1	0	-0.0666667	0.057735		-0.1	-0.1	0.1	-0.0333333	0.11547		-0.2	0.7	0.6	0.366667	0.493288		0	0.4	0.9	0.433333	0.450925		-1.4	-3.3	-2.3	-2.33333	0.950438		-3.3	-3.5	-3.2	-3.33333	0.152753		-2.8	-3.4	-3.4	-3.2	0.34641		-3.5	-3.9	-2.8
bifunctional beta-1,4-N-acetylgalactosaminyltransferase/CMP-Neu5Ac synthase [Campylobacter jejuni subsp. jejuni NCTC 11168]	gi|218562757			63 kDa	-0.1	-0.2	0	-0.1	0.1		-0.1	-0.1	0.2	0	0.173205		0.4	-0.1	-0.3	0	0.360555		0.4	0.1	0.1	0.2	0.173205		1.4	1.3	0.8	1.16667	0.321455		1.8	1.2	1.3	1.43333	0.321455		1.9	1.6	0.8	1.43333	0.568624		1.7	1.5	1.3
bifunctional N-acetylglucosamine-1-phosphate uridyltransferase/glucosamine-1-phosphate acetyltransferase [Campylobacter jejuni subsp. jejuni NCTC 11168]	gi|218562449			48 kDa	0.2	0	0	0.0666667	0.11547		0.1	0.2	-0.1	0.0666667	0.152753		0.4	0.3	0.4	0.366667	0.057735		0.5	0.6	0.1	0.4	0.264575		1.2	1.5	1	1.23333	0.251661		1.7	1.6	1.3	1.53333	0.208167		1	0.8	0.5	0.766667	0.251661		1.1	1	0.4
bifunctional phosphopantothenoylcysteine decarboxylase/phosphopantothenate synthase [Campylobacter jejuni RM1221]	gi|57237663			43 kDa	0	0	0	0	0		0	-0.1	0	-0.0333333	0.057735		0.5	0.2	0.1	0.266667	0.208167		0.4	0	0.4	0.266667	0.23094		1.2	1.2	1.1	1.16667	0.057735		1.4	1.3	1.1	1.26667	0.152753		1.5	1.3	0.6	1.13333	0.472582		1.3	1.3	0.7
bifunctional phosphoribosylaminoimidazolecarboxamide formyltransferase/IMP cyclohydrolase [Campylobacter jejuni subsp. jejuni 81-176]	gi|121613431		F	56 kDa	-0.2	-0.1	-0.1	-0.133333	0.057735		-0.1	-0.1	-0.1	-0.1	1.69967e-17		-0.4	-0.2	-0.2	-0.266667	0.11547		-0.3	-0.1	-0.1	-0.166667	0.11547		-1.9	-2.6	-2.1	-2.2	0.360555		-3	-2.5	-1.7	-2.4	0.655744		-2.3	-3	-2.2	-2.5	0.43589		-3	-2.9	-2.1
bifunctional phosphoribosyl-AMP cyclohydrolase/phosphoribosyl-ATP pyrophosphatase protein [Campylobacter jejuni subsp. jejuni NCTC 11168]	gi|218563193			23 kDa	0	0	0	0	0		0	0	0	0	0		0.1	0.2	-0.2	0.0333333	0.208167		0.3	0.1	0	0.133333	0.152753		-1.6	-1.6	-1.6	-1.6	2.71948e-16		-2.3	-1.6	-2	-1.96667	0.351188		-2	-1.2	-1.7	-1.63333	0.404145		-1.7	-1.6	-2
bifunctional riboflavin kinase/FMN adenylyltransferase [Campylobacter jejuni subsp. jejuni NCTC 11168]	gi|218562240			32 kDa	0	0	0	0	0		0	0	0	0	0		0.1	-0.2	0	-0.0333333	0.152753		-0.3	-0.1	-0.2	-0.2	0.1		0.6	0.8	0.5	0.633333	0.152753		0.7	0.9	0.9	0.833333	0.11547		0.3	0.3	0.1	0.233333	0.11547		-0.1	0.4	-0.3
biopolymer transport exbD protein [Campylobacter jejuni subsp. doylei 269.97]	gi|153952038	Cj1629c	U	16 kDa	0	0	0	0	0		0	0	0	0	0		-2.2	-0.7	-2	-1.63333	0.814453		-1.9	-1	-1.8	-1.56667	0.493288		1.7	2.1	0.3	1.36667	0.945163		1.7	1.9	0.6	1.4	0.7		-1.5	-0.6	-1.6	-1.23333	0.550757		-2	-0.5	-2
biopolymer transport protein [Campylobacter jejuni subsp. jejuni NCTC 11168]	gi|218561858	Cj0179	U	28 kDa	0	0	0	0	0		0	0	0	0	0		-2.8	-3.4	-2.9	-3.03333	0.321455		-2.2	-2.7	-5.2	-3.36667	1.60728		0.8	1.1	-0.5	0.466667	0.85049		1.2	1.1	-0.2	0.7	0.781025		-2.6	-2.5	-3.8	-2.96667	0.723418		-2.5	-2.9	-4
biotin biosynthesis protein BioC [Campylobacter jejuni subsp. jejuni 81116]	gi|157414601			27 kDa	0	0	0	0	0		0	0	0	0	0		0.1	0.1	-0.2	0	0.173205		0.1	-0.2	-0.2	-0.1	0.173205		0.5	1	0.9	0.8	0.264575		0.9	1	1.3	1.06667	0.208167		0.6	0.8	1.1	0.833333	0.251661		0.5	0.5	1.2
biotin carboxylase [Campylobacter jejuni subsp. jejuni NCTC 11168]	gi|218562901			49 kDa	-0.1	-0.1	-0.1	-0.1	1.69967e-17		0	-0.1	-0.1	-0.0666667	0.057735		-0.2	0	-0.2	-0.133333	0.11547		-0.1	0.1	0.1	0.0333333	0.11547		-0.7	-0.3	-0.5	-0.5	0.2		-0.5	-0.4	-0.3	-0.4	0.1		-0.2	0	0.4	0.0666667	0.305505		-0.1	0.3	0.4
biotin synthase [Campylobacter jejuni subsp. jejuni NCTC 11168]	gi|218563271	Cj1685c	H	31 kDa	0	0	0	0	0		0	0	0	0	0		-0.1	0	0.4	0.1	0.264575		-0.1	0	0.1	0	0.1		-1.3	-1	-0.8	-1.03333	0.251661		-1.5	-1	-1.2	-1.23333	0.251661		0	0	0.7	0.233333	0.404145		-0.8	-0.4	0.3
biotin--protein ligase [Campylobacter jejuni subsp. jejuni NCTC 11168]	gi|218561780			25 kDa	0	0	0	0	0		0	0	0	0	0		-0.5	-0.1	0.6	0	0.556776		-0.3	0	0.1	-0.0666667	0.208167		0.6	1.3	1	0.966667	0.351188		1	1.3	1.2	1.16667	0.152753		0.6	0.7	1.1	0.8	0.264575		0.5	0.8	1.3
branched-chain amino acid aminotransferase [Campylobacter jejuni subsp. jejuni 81116]	gi|157414566		E	34 kDa	0.1	0.1	0.1	0.1	1.69967e-17		0.1	0.1	0.1	0.1	1.69967e-17		0	0	0.1	0.0333333	0.057735		0	0.1	-0.1	0	0.1		-1.4	-2.8	-2.1	-2.1	0.7		-2.9	-3.5	-2.2	-2.86667	0.650641		-1.6	-2.4	-2.1	-2.03333	0.404145		-1.9	-2.6	-2
branched-chain amino-acid ABC transporter ATP-binding protein [Campylobacter jejuni subsp. jejuni NCTC 11168]	gi|218562631			29 kDa	0.2	0	0.1	0.1	0.1		0.1	0	0.1	0.0666667	0.057735		0.1	-0.1	-0.3	-0.1	0.2		0.1	0	-0.2	-0.0333333	0.152753		1.4	1.4	0.8	1.2	0.34641		1.5	1.3	1	1.26667	0.251661		1.8	1.5	0.7	1.33333	0.568624		1.7	1.6	0.9
branched-chain amino-acid ABC transporter periplasmic binding protein [Campylobacter jejuni subsp. jejuni NCTC 11168]	gi|218562634		E	40 kDa	-0.1	-0.1	0.1	-0.0333333	0.11547		-0.1	-0.1	-0.1	-0.1	1.69967e-17		-0.6	0.1	0.2	-0.1	0.43589		-0.3	0	-0.4	-0.233333	0.208167		-1.6	-3.3	-2.3	-2.4	0.8544		-3.7	-3.6	-2.9	-3.4	0.43589		-2.6	-3.2	-3.1	-2.96667	0.321455		-3.2	-3.2	-3.2
C4 aminotransferase [Campylobacter jejuni subsp. jejuni NCTC 11168]	gi|218562905			42 kDa	0.1	0.1	0.1	0.1	1.69967e-17		0.1	0.1	0.1	0.1	1.69967e-17		0.2	0.2	0.3	0.233333	0.057735		0.1	0.2	0.2	0.166667	0.057735		0	0.6	0.4	0.333333	0.305505		0.2	0.5	0.2	0.3	0.173205		0.5	0.9	1.1	0.833333	0.305505		-0.1	0.5	1
C4-dicarboxylate transport protein dCTa[Campylobacter jejuni subsp. jejuni 81-176]	gi|121613384	Cj1192	C	50 kDa	0.1	0	0.1	0.0666667	0.057735		0.1	0.1	0.1	0.1	1.69967e-17		0.2	0.8	0.2	0.4	0.34641		0.3	0.5	-0.1	0.233333	0.305505		1.3	2.1	1.4	1.6	0.43589		1.8	2	1.3	1.7	0.360555		0.9	1.6	1.5	1.33333	0.378594		1.1	1.1	1.7
capsular polysaccharide ABC transporter [Campylobacter jejuni subsp. jejuni 81116]	gi|157415671	Cj1445c	M	43 kDa	-0.1	0	0	-0.0333333	0.057735		-0.3	0	0	-0.1	0.173205		0	-0.2	-0.1	-0.1	0.1		-0.1	0.1	0	0	0.1		0.7	1	0.7	0.8	0.173205		1	1	0.7	0.9	0.173205		0.6	0.5	-0.2	0.3	0.43589		0.6	0.7	-0.2
capsular polysaccharide ABC transporter, ATP-binding protein [Campylobacter jejuni subsp. jejuni 81116]	gi|157415672	Cj1447c	M, G, R	25 kDa	0	0	0	0	0		0	0	0	0	0		0.2	-0.3	-0.5	-0.2	0.360555		0.1	-0.1	-0.1	-0.0333333	0.11547		1.2	1.3	1	1.16667	0.152753		1.2	1.5	1.3	1.33333	0.152753		1.5	1.4	1.4	1.43333	0.057735		1.1	1.4	1.4
capsular polysaccharide ABC transporter, periplasmic polysaccharide-binding protein [Campylobacter jejuni subsp. jejuni 81116]	gi|157415670	Cj1444c	M	61 kDa	-0.2	-0.2	-0.2	-0.2	3.39935e-17		-0.1	-0.2	-0.2	-0.166667	0.057735		-0.1	-0.1	-0.5	-0.233333	0.23094		0	-0.2	-0.2	-0.133333	0.11547		1	1.4	0.6	1	0.4		1.6	1.3	1.2	1.36667	0.208167		1	1.2	0.5	0.9	0.360555		1.2	1.2	1
capsular polysaccharide heptosyltransferase [Campylobacter jejuni subsp. jejuni NCTC 11168]	gi|218563035	Cj1431c		70 kDa	0.1	0.2	0.1	0.133333	0.057735		0.1	0	0.1	0.0666667	0.057735		0.2	0.1	0	0.1	0.1		0.5	0	0.2	0.233333	0.251661		1.4	1.7	1.1	1.4	0.3		2	1.4	1.4	1.6	0.34641		1.8	1.7	1.3	1.6	0.264575		1.8	1.5	1.6
capsule polysaccharide modification protein [Campylobacter jejuni subsp. jejuni NCTC 11168]	gi|218563018	Cj1414	M	80 kDa	-0.1	-0.2	0	-0.1	0.1		-0.1	-0.1	-0.1	-0.1	1.69967e-17		0.2	-0.2	-0.2	-0.0666667	0.23094		-0.1	-0.2	0	-0.1	0.1		1.1	1.4	1.2	1.23333	0.152753		1.4	1.2	1.2	1.26667	0.11547		1.3	1	0.6	0.966667	0.351188		1.3	0.9	0.6
capsule polysaccharide modification protein [Campylobacter jejuni subsp. jejuni NCTC 11168]	gi|218563017	Cj1413	M	47 kDa	0	0	0	0	0		0	0	0	0	0		0.1	-0.2	0.2	0.0333333	0.208167		0.3	-0.2	0.4	0.166667	0.321455		0.9	1.3	1.1	1.1	0.2		1.4	1.2	1.4	1.33333	0.11547		1.1	1.6	1.4	1.36667	0.251661		1.3	1.5	1.6
carbamoyl phosphate synthase large subunit [Campylobacter jejuni subsp. jejuni 81116]	gi|157414575			121 kDa	0.1	0.1	0.1	0.1	1.69967e-17		-0.2	0.1	0.2	0.0333333	0.208167		-0.1	0	0	-0.0333333	0.057735		-0.2	0.2	-0.1	-0.0333333	0.208167		-0.6	-0.8	-0.7	-0.7	0.1		-1.2	-0.8	-1	-1	0.2		-1	-1.2	0	-0.733333	0.64291		-0.7	-0.8	-0.3
carbamoyl phosphate synthase small subunit [Campylobacter jejuni subsp. jejuni 81-176]	gi|121612786			42 kDa	0	0	0	0	0		0	0	0	0	0		-0.1	0.1	-0.2	-0.0666667	0.152753		-0.1	0	-0.2	-0.1	0.1		-0.7	-0.8	-0.9	-0.8	0.1		-0.9	-1.1	-1.1	-1.03333	0.11547		-0.8	-1.2	0.1	-0.633333	0.665833		-0.5	-1	-0.1
carbamoyltransferase [Campylobacter jejuni subsp. jejuni NCTC 11168]	gi|218562273	Cj0622	O	84 kDa	-0.1	-0.1	-0.1	-0.1	1.69967e-17		-0.1	-0.1	-0.1	-0.1	1.69967e-17		-0.3	-0.3	-0.5	-0.366667	0.11547		-0.4	-0.2	-0.6	-0.4	0.2		0.7	0.8	0.3	0.6	0.264575		0.9	1	0.7	0.866667	0.152753		-0.4	-0.5	-0.7	-0.533333	0.152753		-0.7	-0.2	-0.4
carbon storage regulator [Campylobacter jejuni subsp. jejuni 81116]	gi|157415364			8 kDa	0	0	0	0	0		0	0	0	0	0		0.2	0.6	0.2	0.333333	0.23094		0.3	0.3	0.2	0.266667	0.057735		-0.5	0.1	-0.5	-0.3	0.34641		-0.1	-0.1	-0.3	-0.166667	0.11547		-1.2	-0.8	-0.8	-0.933333	0.23094		-1.2	-1.1	-0.5
carbon-nitrogen family hydrolase [Campylobacter jejuni subsp. jejuni 81-176]	gi|121612517			30 kDa	0	0	0	0	0		0	0	0	0	0		0.2	0	0.1	0.1	0.1		-0.1	0	0.2	0.0333333	0.152753		-0.3	-0.6	-0.4	-0.433333	0.152753		-0.5	-0.6	-0.4	-0.5	0.1		-1.3	-1.7	0.6	-0.8	1.22882		-1.8	-1.9	0.1
carbon-nitrogen family hydrolase [Campylobacter jejuni subsp. jejuni 81-176]	gi|121612447			34 kDa	0	0	0	0	0		0	0	0	0	0		-0.5	0.2	-0.7	-0.333333	0.472582		0	0	-0.2	-0.0666667	0.11547		-1	-0.5	-0.9	-0.8	0.264575		-0.8	-1	-0.5	-0.766667	0.251661		-0.9	-0.4	-1.1	-0.8	0.360555		-0.8	-0.8	-0.7
carboxyl transferase [Caulobacter sp. K31]	gi|167645669			56 kDa	0	0	0	0	0		0	0	0	0	0		0.1	0.4	0.2	0.233333	0.152753		0.3	0.3	-0.2	0.133333	0.288675		1.2	1	0.7	0.966667	0.251661		1	0.7	0.7	0.8	0.173205		1.3	0.9	0.5	0.9	0.4		1	0.9	1.1
carboxyl-terminal protease [Campylobacter jejuni subsp. jejuni 81116]	gi|157414795			49 kDa	-0.1	-0.1	0.1	-0.0333333	0.11547		-0.1	-0.1	-0.1	-0.1	1.69967e-17		-0.1	0	0.2	0.0333333	0.152753		0	0.1	0.1	0.0666667	0.057735		-0.6	-0.4	-0.3	-0.433333	0.152753		-0.4	-0.5	-0.3	-0.4	0.1		-1.6	-2.5	-2.7	-2.26667	0.585947		-1.7	-2.2	-2.3
catalase [Campylobacter jejuni subsp. jejuni 81-176]	gi|121612952	Cj1385	P	54 kDa	0	0	0	0	0		0	0	0	0	0		-3.5	-3.1	-3.5	-3.36667	0.23094		-2.9	-2.2	-3.3	-2.8	0.556776		-1.3	-1.6	-3	-1.96667	0.907377		-1.5	-1.5	-2.2	-1.73333	0.404145		-3.3	-2.8	-3.9	-3.33333	0.550757		-1.9	-2.5	-3.1
cation ABC transporter, ATP-binding protein [Campylobacter jejuni subsp. jejuni 81116]	gi|157414456			33 kDa	0	0	0	0	0		0	0	0	0	0		0.2	-0.2	-0.4	-0.133333	0.305505		0	-0.2	-0.3	-0.166667	0.152753		1	1.1	0.4	0.833333	0.378594		1.1	1	0.6	0.9	0.264575		1.3	1.1	0.2	0.866667	0.585947		1	0.8	0
cation ABC transporter, periplasmic cation-binding protein [Campylobacter jejuni subsp. jejuni 81-176]	gi|121612478		P	35 kDa	0	0	0	0	0		0	0	0	0	0		0	0.2	0.3	0.166667	0.152753		-0.1	0.2	-0.2	-0.0333333	0.208167		-1.6	-2.8	-2.1	-2.16667	0.602771		-3.8	-2.7	-2.7	-3.06667	0.635085		-2.4	-2.8	-3	-2.73333	0.305505		-3	-2.9	-2.7
cation efflux family protein [Campylobacter jejuni subsp. jejuni 81-176]	gi|121612677			36 kDa	0	0	0	0	0		0	0	0	0	0		0.5	-0.2	-0.2	0.0333333	0.404145		0.1	-0.1	0	0	0.1		1	0.7	0	0.566667	0.51316		1.1	0.9	0.8	0.933333	0.152753		1.7	0.9	-0.1	0.833333	0.90185		1.5	1.2	0.8
cation efflux family protein [Campylobacter jejuni subsp. jejuni 81-176]	gi|121612674			33 kDa	0	0	0	0	0			0	0	0	0		-0.6	-0.3	0.2	-0.233333	0.404145			-0.2	-0.2	-0.2	0		-0.6	0.5	0.5	0.133333	0.635085			0.6	0.3	0.45	0.212132		0.7	1.2	1.1	1	0.264575			1.5	0.5
cell division protein FtsA [Campylobacter jejuni RM1221]	gi|57236998			51 kDa	0.2	0	0	0.0666667	0.11547		0	0	0	0	0		-0.2	-0.2	0.1	-0.1	0.173205		-0.3	0.1	-0.5	-0.233333	0.305505		-0.9	-0.8	-0.2	-0.633333	0.378594		-1.2	-1.3	-0.5	-1	0.43589		-0.6	-0.4	1	0	0.87178		-0.8	-0.3	0.7
cell division protein FtsX, putative [Campylobacter jejuni subsp. jejuni 81-176]	gi|121612564			30 kDa	0	0	0	0	0		0	0	0	0	0		0.1	0	-0.3	-0.0666667	0.208167		0.1	0.1	-0.3	-0.0333333	0.23094		1.2	1.5	1.1	1.26667	0.208167		1.5	1.8	1.1	1.46667	0.351188		1.3	1.5	0.8	1.2	0.360555		1.4	1.7	1.1
cell division protein FtsZ [Campylobacter jejuni subsp. jejuni 81116]	gi|157414983			39 kDa	0	0	0	0	0		0.3	0	0	0.1	0.173205		0	-0.1	-0.1	-0.0666667	0.057735		0.4	0	-0.4	0	0.4		0.8	1.3	0.9	1	0.264575		1.7	1.3	1.1	1.36667	0.305505		1.2	1.5	1.6	1.43333	0.208167		0.9	1.1	1.5
chaperone protein DnaJ [Campylobacter jejuni subsp. jejuni NCTC 11168]	gi|218562872	Cj1260	O	42 kDa	-0.1	0	0	-0.0333333	0.057735		0	0	0	0	0		-0.5	-0.2	-0.4	-0.366667	0.152753		-0.2	-0.1	-0.6	-0.3	0.264575		0.5	0.7	0.7	0.633333	0.11547		0.9	0.8	0.8	0.833333	0.057735		0.7	0.5	1.2	0.8	0.360555		0.2	0.5	1.3
chaperonin GroEL [Campylobacter jejuni subsp. jejuni 81-176]	gi|121612249	Cj1221	O	58 kDa	0	0	0	0	0		0	-0.1	-0.1	-0.0666667	0.057735		0.2	0	0.1	0.1	0.1		0	0.2	0.2	0.133333	0.11547		-0.4	-1.4	-0.9	-0.9	0.5		-0.3	-1.7	-1.4	-1.13333	0.737111		0.4	0.3	0.7	0.466667	0.208167		1.2	0.8	0.6
chemotaxis histidine kinase [Campylobacter jejuni subsp. jejuni NCTC 11168]	gi|218561946	Cj0284c		85 kDa	0.1	0	0.2	0.1	0.1		0.1	0.2	-0.1	0.0666667	0.152753		1.5	0.3	0.7	0.833333	0.61101		1	0.4	0.2	0.533333	0.416333		1.7	0.3	0.6	0.866667	0.737111		1.2	0.2	0.6	0.666667	0.503322		1.9	0.8	1.6	1.43333	0.568624		2.1	0.7	0.6
chemotaxis protein [Campylobacter jejuni subsp. jejuni ICDCCJ07001]	gi|315123859			20 kDa	0.2	0	0.1	0.1	0.1		0	0	0	0	0		0.2	0.3	0.4	0.3	0.1		0	0.2	-0.1	0.0333333	0.152753		0.6	0.8	0.5	0.633333	0.152753		0.7	0.6	0.4	0.566667	0.152753		0.3	0	0.5	0.266667	0.251661		0.3	-0.3	0.2
chemotaxis protein [Campylobacter jejuni subsp. jejuni NCTC 11168]	gi|218561947			36 kDa	-0.2	0	0	-0.0666667	0.11547		0.1	0	0.1	0.0666667	0.057735		-0.1	0.1	0.1	0.0333333	0.11547		0.1	0	0	0.0333333	0.057735		-0.3	-0.2	-0.1	-0.2	0.1		-0.3	-0.2	-0.3	-0.266667	0.057735		-0.7	-0.6	0.1	-0.4	0.43589		-0.7	-0.7	-0.2
chemotaxis protein CheA [Campylobacter jejuni subsp. jejuni 81116]	gi|157414580			85 kDa	0	0	0	0	0		0	0	0	0	0		-0.1	-0.2	-1	-0.433333	0.493288		-0.1	0	-0.4	-0.166667	0.208167		0.1	-0.3	-0.4	-0.2	0.264575		-0.1	-0.4	0.2	-0.1	0.3		0.5	0.1	0.2	0.266667	0.208167		0.9	0.4	0.6
chemotaxis protein CheY [Campylobacter jejuni subsp. jejuni 81116]	gi|157415379	Cj1118c	T	14 kDa	0	0	0	0	0		0	0	0	0	0		-0.5	0.1	0.5	0.0333333	0.503322		0	0.1	-0.1	0	0.1		-1.5	-2.7	-1.7	-1.96667	0.64291		-2.6	-2.2	-2.2	-2.33333	0.23094		-2.2	-2.3	-1.8	-2.1	0.264575		-2.3	-2.3	-2
chlorohydrolase [Campylobacter jejuni subsp. jejuni 81-176]	gi|121612374			47 kDa	-0.3	-0.1	-0.1	-0.166667	0.11547		-0.1	-0.1	-0.1	-0.1	1.69967e-17		0.5	0	0	0.166667	0.288675		0.3	0	0.2	0.166667	0.152753		0.5	0.3	-0.1	0.233333	0.305505		0.4	-0.1	0.1	0.133333	0.251661		-0.2	-0.8	-1.2	-0.733333	0.503322		-0.9	-1.1	-1.2
chorismate mutase/prephenate dehydratase [Campylobacter jejuni subsp. jejuni NCTC 11168]	gi|218561975			40 kDa	0.3	0.1	0.2	0.2	0.1		0.1	0.1	0	0.0666667	0.057735		0.4	-0.2	0.5	0.233333	0.378594		0.1	0	0.1	0.0666667	0.057735		0.5	0.2	0.7	0.466667	0.251661		0.3	0.1	0.2	0.2	0.1		0.5	-0.2	0.2	0.166667	0.351188		0.1	-0.2	-0.5
chorismate synthase [Campylobacter jejuni subsp. jejuni NCTC 11168]	gi|218563223			39 kDa	0	0	0	0	0		0	0	0	0	0		-0.2	0	-0.1	-0.1	0.1		0.1	0.3	-0.1	0.1	0.2		0.4	1.1	0.6	0.7	0.360555		0.7	1	1.2	0.966667	0.251661		-0.1	0.1	0	0	0.1		0.2	0.1	0.8
chromosomal replication initiation protein [Campylobacter jejuni subsp. jejuni NCTC 11168]	gi|218561694			50 kDa	-0.2	-0.1	0	-0.1	0.1		-0.1	-0.1	-0.1	-0.1	1.69967e-17		0.2	0.2	0.6	0.333333	0.23094		0	0.3	0	0.1	0.173205		1.1	1.7	1.8	1.53333	0.378594		1.1	1.7	1.4	1.4	0.3		0.8	0.8	1.2	0.933333	0.23094		0.7	0.9	0.9
chromosome partitioning protein, ParA family [Campylobacter jejuni subsp. jejuni 81116]	gi|157414413			29 kDa	0	0	0	0	0		0	0	0	0	0		0.8	-0.2	-0.3	0.1	0.608276		-0.1	-0.1	0	-0.0666667	0.057735		1.4	1.1	0.4	0.966667	0.51316		1.1	1	0.9	1	0.1		1.8	1.1	1	1.3	0.43589		0.6	1	1.2
chromosome segregation protein SMC [Thermotoga thermarum DSM 5069]	gi|338731713			135 kDa	0	0	0	0	0		0	0	0	0	0		-0.2	-0.3	-0.3	-0.266667	0.057735		-0.1	-0.1	-0.2	-0.133333	0.057735		-0.5	-0.8	-0.8	-0.7	0.173205		-0.6	-0.8	-0.5	-0.633333	0.152753		-0.4	-0.9	-1.4	-0.9	0.5		-0.6	-0.8	-1.3
CiaB protein [Campylobacter jejuni subsp. jejuni NCTC 11168]	gi|218562533			73 kDa	0	0	0	0	0		0	0	0	0	0		0.5	0.4	0.1	0.333333	0.208167		0.4	0.4	0.6	0.466667	0.11547		-1.2	-2.6	-2.3	-2.03333	0.737111		-2.9	-2.9	-2.6	-2.8	0.173205		-2	-2.2	-2.5	-2.23333	0.251661		-2.2	-2.5	-2.2
citrate synthase [Campylobacter jejuni subsp. jejuni 81116]	gi|157415898	Cj1682c		48 kDa	0	0.2	0.2	0.133333	0.11547		0.2	0	0.1	0.1	0.1		0.5	0.7	1.2	0.8	0.360555		0.9	0.5	0.8	0.733333	0.208167		0.6	1.1	1.2	0.966667	0.321455		1.6	0.9	0.8	1.1	0.43589		0.4	0.7	0.9	0.666667	0.251661		1.1	0.6	0.6
citrate transporter, authentic frameshift [Campylobacter jejuni subsp. jejuni 81-176]	gi|121612409			48 kDa	0.1	0.1	0.1	0.1	1.69967e-17		-0.1	0.1	0.1	0.0333333	0.11547		-0.2	0.2	-0.5	-0.166667	0.351188		-0.3	0	-0.2	-0.166667	0.152753		-0.3	-0.5	-1.1	-0.633333	0.416333		-0.3	-0.4	-0.6	-0.433333	0.152753		0.9	0.8	0.1	0.6	0.43589		1	1.2	0.4
co-chaperone protein DnaJ [Campylobacter jejuni subsp. jejuni 81-176]	gi|121612573	Cj1260	O	33 kDa	0	0	0	0	0		0	0	0	0	0		-0.2	0.1	0	-0.0333333	0.152753		-0.1	0.1	-0.1	-0.0333333	0.11547		0.9	1.2	0.8	0.966667	0.208167		1.2	1.2	1.1	1.16667	0.057735		-0.7	-1.1	-1.2	-1	0.264575		-0.9	-1.3	-1
co-chaperone protein GrpE [Campylobacter jejuni subsp. jejuni 81-176]	gi|121612117		O	20 kDa	0	0	0	0	0		0	0	0	0	0		-0.4	-0.2	0	-0.2	0.2		-0.2	0	-0.4	-0.2	0.2		-1.5	-3.1	-2.2	-2.26667	0.802081		-3.3	-2.6	-2	-2.63333	0.650641		-2.1	-3.1	-2.7	-2.63333	0.503322		-2.7	-2.8	-2.2
co-chaperonin GroES [Campylobacter jejuni subsp. jejuni 81116]	gi|157415483	Cj1220	O	9 kDa	0	0	0	0	0		0	0	0	0	0		0	0.1	-0.3	-0.0666667	0.208167		-0.1	0.2	-0.1	0	0.173205		-1.2	-2.2	-1.8	-1.73333	0.503322		-2.3	-1.9	-2	-2.06667	0.208167		-2.7	-3	-2.9	-2.86667	0.152753		-2.9	-3.2	-2.7
competence/damage-inducible domain protein [Campylobacter jejuni subsp. jejuni 81116]	gi|157415323			41 kDa	0	0	0	0	0		0	0	0	0	0		-0.2	0.1	0	-0.0333333	0.152753		0	0.1	-0.2	-0.0333333	0.152753		-0.7	-0.9	-1.1	-0.9	0.2		-1.1	-0.9	-0.9	-0.966667	0.11547		-0.8	-0.6	-0.3	-0.566667	0.251661		-1.1	-0.8	-0.3
coproporphyrinogen III oxidase [Campylobacter jejuni RM1221]	gi|57237418			53 kDa	0	0	0	0	0		0	0	0	0	0		-0.2	-0.2	-0.3	-0.233333	0.057735		-0.1	0	-0.6	-0.233333	0.321455		0.2	0.3	0.1	0.2	0.1		0.4	0.3	0.5	0.4	0.1		0.9	1.2	0.8	0.966667	0.208167		0.5	0.9	1.2
coproporphyrinogen III oxidase [Campylobacter jejuni subsp. jejuni 81-176]	gi|121613561			42 kDa	0	0	0	0	0		0	0	0	0	0		0	0	0.5	0.166667	0.288675		0.7	0.1	0.5	0.433333	0.305505		1.1	1.7	1	1.26667	0.378594		0.4	1.7	0.9	1	0.655744		1.3	1.4	1.5	1.4	0.1		0.3	1.5	1.6
coproporphyrinogen III oxidase [Campylobacter jejuni subsp. jejuni NCTC 11168]	gi|218562608			52 kDa	0	0	0	0	0		0	0	0	0	0		0.2	0.2	0.3	0.233333	0.057735		0.3	0.2	0.2	0.233333	0.057735		-0.9	-1.2	-0.8	-0.966667	0.208167		-1.1	-1.1	-0.9	-1.03333	0.11547		-0.8	-0.7	0.7	-0.266667	0.83865		-0.8	-0.8	0.4
CRISPR-associated Cas1 family protein [Campylobacter jejuni subsp. doylei 269.97]	gi|153952137			34 kDa	0	0	0	0	0		0	0	0	0	0		0.3	0.3	0.4	0.333333	0.057735		0.3	0.1	0.3	0.233333	0.11547		0.5	1	0.8	0.766667	0.251661		0.7	0.6	0.6	0.633333	0.057735		0.1	0.6	1	0.566667	0.450925		-0.1	0.6	0.9
CTP synthetase [Campylobacter jejuni subsp. jejuni 81-176]	gi|121612860			60 kDa	-0.1	0.1	-0.1	-0.0333333	0.11547		-0.1	-0.1	-0.1	-0.1	1.69967e-17		-0.1	0.1	0.1	0.0333333	0.11547		0.2	0.1	0	0.1	0.1		0.3	1	0.6	0.633333	0.351188		0.7	1	0.8	0.833333	0.152753		-0.3	-0.1	0.2	-0.0666667	0.251661		-0.1	-0.3	0
cvpA family protein [Campylobacter jejuni subsp. jejuni 81116]	gi|157414694			21 kDa	-0.1	-0.1	-0.1	-0.1	1.69967e-17		-0.1	-0.1	-0.1	-0.1	1.69967e-17		0.1	-0.3	-0.4	-0.2	0.264575		-0.1	-0.1	0.1	-0.0333333	0.11547		0	-0.2	-0.2	-0.133333	0.11547		-0.1	0	-0.1	-0.0666667	0.057735		0.8	0.1	0	0.3	0.43589		0.8	0.4	0.2
cyclopropane-fatty-acyl-phospholipid synthase, putative [Campylobacter jejuni RM1221]	gi|57238055	Cj1183c		46 kDa	0.1	-0.1	-0.1	-0.0333333	0.11547		0.1	-0.1	-0.1	-0.0333333	0.11547		-0.5	-0.9	-1.8	-1.06667	0.665833		-0.5	-0.6	-1.1	-0.733333	0.321455		1.2	1.1	-0.3	0.666667	0.83865		1.4	1.2	0.1	0.9	0.7		0.2	-0.3	-1.3	-0.466667	0.763763		0.5	0.4	-1.6
cysQ protein [Campylobacter jejuni subsp. jejuni 81-176]	gi|121613046			29 kDa	0	0	0	0	0		0	0	0	0	0		-0.2	0.1	0.1	0	0.173205		-0.1	0.1	0.1	0.0333333	0.11547		-1.1	-1.4	-0.9	-1.13333	0.251661		-1.4	-1.2	-1.3	-1.3	0.1		-1.1	-0.6	0.3	-0.466667	0.70946		-1.4	-0.7	0.1
cysteine desulfurase, putative [Campylobacter jejuni subsp. jejuni 81-176]	gi|121612995		E	43 kDa	0.1	-0.1	0	0	0.1		0	0	0.2	0.0666667	0.11547		-0.3	-0.2	-0.2	-0.233333	0.057735		-0.5	-0.1	-0.1	-0.233333	0.23094		-1.2	-2.3	-2.2	-1.9	0.608276		-2.2	-2.3	-2.3	-2.26667	0.057735		-0.8	-1.3	-1	-1.03333	0.251661		-1.3	-1.2	-1.3
cysteine synthase [Campylobacter jejuni subsp. jejuni NCTC 11168]	gi|218562531		E	32 kDa	0.2	0	0.1	0.1	0.1		0.1	0.1	0.1	0.1	1.69967e-17		0.2	0.3	0.1	0.2	0.1		0.3	0.3	0.5	0.366667	0.11547		-1.4	-2.4	-3	-2.26667	0.80829		-2.7	-2.7	-2.2	-2.53333	0.288675		-1.4	-1.3	-2.1	-1.6	0.43589		-1.1	-1.3	-1.4
cysteinyl-tRNA synthetase [Campylobacter jejuni subsp. jejuni NCTC 11168]	gi|218562430			54 kDa	0	0	0	0	0		0	0	0	0	0		-0.3	0.1	0	-0.0666667	0.208167		0	0	-0.1	-0.0333333	0.057735		-1.4	-1.1	-1.3	-1.26667	0.152753		-1.4	-1.1	-1.3	-1.26667	0.152753		-1.2	-0.8	-0.7	-0.9	0.264575		-1.2	-0.9	-0.8
cytochrome bd oxidase subunit I [Campylobacter jejuni subsp. jejuni NCTC 11168]	gi|218561764			58 kDa	-0.1	-0.2	-0.1	-0.133333	0.057735		-0.1	-0.1	-0.1	-0.1	1.69967e-17		-0.6	-0.1	-0.9	-0.533333	0.404145		-0.5	-0.1	-0.8	-0.466667	0.351188		-0.5	0	-0.1	-0.2	0.264575		-0.6	-0.4	0.2	-0.266667	0.416333		0.9	0.7	1.5	1.03333	0.416333		0.9	0.9	1.7
cytochrome c family protein CJIE3 integrated plasmid [Campylobacter jejuni subsp. doylei 269.97]	gi|153951605	Cj1020c	C	16 kDa	0	0	0	0	0		0	0	0	0	0		-0.4	0.3	0.2	0.0333333	0.378594		0	0.3	-0.8	-0.166667	0.568624		-2	-2.5	-1.7	-2.06667	0.404145		-3.1	-2.1	-2.4	-2.53333	0.51316		-2.8	-2.5	-2.4	-2.56667	0.208167		-3	-2.3	-3.5
cytochrome c family protein [Campylobacter jejuni subsp. jejuni 81-176]	gi|121612292	Cj0037c	C	39 kDa	0	0	0	0	0		0	0	0	0	0		-1	-0.7	-1.1	-0.933333	0.208167		-1	-0.7	-1.4	-1.03333	0.351188		-2.4	-3.9	-3.1	-3.13333	0.750555		-3.8	-3.8	-2.5	-3.36667	0.750555		-2.1	-3.4	-3.2	-2.9	0.7		-2.3	-3	-2.9
cytochrome c oxidase, cbb3-type, subunit I [Campylobacter jejuni subsp. doylei 269.97]	gi|153951418			56 kDa	0	0	0	0	0		0	0	0	0	0		0.5	-0.2	0.2	0.166667	0.351188		0.1	-0.2	-0.3	-0.133333	0.208167		0.3	-0.3	-0.3	-0.1	0.34641		-0.5	-0.4	0.1	-0.266667	0.321455		1.4	1.3	0.4	1.03333	0.550757		0.9	1	0.9
cytochrome c oxidase, cbb3-type, subunit II [Campylobacter jejuni subsp. jejuni 81-176]	gi|121613685			25 kDa	0	0	0	0	0		0	0	0	0	0		-0.2	-0.3	-0.2	-0.233333	0.057735		-0.2	-0.3	-0.3	-0.266667	0.057735		-0.5	-0.9	-0.1	-0.5	0.4		-0.9	-1.2	-0.3	-0.8	0.458258		0.5	0.4	0.4	0.433333	0.057735		0.5	0.5	0.5
cytochrome c oxidase, cbb3-type, subunit III [Campylobacter jejuni subsp. jejuni 81116]	gi|157415711			31 kDa	-0.2	0	0	-0.0666667	0.11547		0	0	0	0	0		-0.1	-0.1	0.2	0	0.173205		-0.1	-0.2	-0.1	-0.133333	0.057735		-0.8	-0.9	0	-0.566667	0.493288		-1.2	-1.1	-0.4	-0.9	0.43589		0	0.2	0.3	0.166667	0.152753		0.1	0.1	0
cytochrome c551 peroxidase [Campylobacter jejuni subsp. jejuni 81-176]	gi|121612870	Cj0358	P	37 kDa	-0.1	-0.1	0	-0.0666667	0.057735		-0.2	-0.1	-0.1	-0.133333	0.057735		0.3	0.4	1.3	0.666667	0.550757		0.6	0.6	0.3	0.5	0.173205		-1.3	-2.9	0	-1.4	1.45258		-2.1	-2.5	-0.3	-1.63333	1.17189		-1.9	-3	-1.7	-2.2	0.7		-1.8	-2.9	-1.8
cytochrome c551 peroxidase [Campylobacter jejuni subsp. jejuni 81-176]	gi|121612556		P	34 kDa	0	0	0	0	0		0	0	0	0	0		0	0	0.2	0.0666667	0.11547		0	0	0.1	0.0333333	0.057735		-1.3	-2.9	-1.6	-1.93333	0.85049		-2.8	-3.4	-1.4	-2.53333	1.02632		-2.2	-2.9	-3	-2.7	0.43589		-2.3	-3	-3
cytochrome c553 [Campylobacter jejuni subsp. jejuni 81116]	gi|157415419	Cj1153	C	11 kDa	0	0	0	0	0		0	0	0	0	0		0.5	0.8	1	0.766667	0.251661		0.7	0.8	0.1	0.533333	0.378594		-1.7	-3.2	-1.6	-2.16667	0.896289		-4	-3.6	-2.3	-3.3	0.888819		-2.7	-2.9	-3.2	-2.93333	0.251661		-3.1	-3.4	-2.4
cytochrome d ubiquinol oxidase, subunit II [Campylobacter jejuni subsp. jejuni 81-176]	gi|121613219			42 kDa	0	0	0	0	0		0	0	0	0	0		-0.6	0	-0.7	-0.433333	0.378594		-0.4	0	-0.6	-0.333333	0.305505		0.3	0.4	0.8	0.5	0.264575		0.6	0.6	0.9	0.7	0.173205		1.4	1.6	2	1.66667	0.305505		1.6	1.9	2.8
cytochrome oxidase maturation protein, cbb3-type, putative [Campylobacter jejuni subsp. jejuni 81-176]	gi|121612755			8 kDa	0	0	0	0	0		0	0	0	0	0		-0.5	-0.3	-0.7	-0.5	0.2		-0.3	-0.2	-0.9	-0.466667	0.378594		-0.4	-1.2	-0.8	-0.8	0.4		-0.6	-1.3	-0.6	-0.833333	0.404145		0	-0.2	-0.4	-0.2	0.2		0.1	-0.4	0.3
cytolethal distending toxin, subunit A [Campylobacter jejuni subsp. jejuni 81-176]	gi|121613564	Cj0079c	M	30 kDa	0	0	0	0	0		0	0	0	0	0		0.2	0	-0.5	-0.1	0.360555		0.2	0.1	-0.3	0	0.264575		-0.4	-0.7	-0.3	-0.466667	0.208167		-0.6	-0.6	-0.3	-0.5	0.173205		0	-0.9	-1.4	-0.766667	0.70946		0.1	-0.8	-1
cytolethal distending toxin, subunit B [Campylobacter jejuni subsp. jejuni 81-176]	gi|121612768	Cj0078c	R	29 kDa	0	-0.1	0	-0.0333333	0.057735		0	-0.1	0	-0.0333333	0.057735		0.1	0.3	0	0.133333	0.152753		0	0.2	0	0.0666667	0.11547		-0.8	-1.1	-0.8	-0.9	0.173205		-1.8	-1.1	0.1	-0.933333	0.960902		-0.1	-0.5	-1.3	-0.633333	0.61101		-0.1	-0.5	0
cytolethal distending toxin, subunit C [Campylobacter jejuni subsp. jejuni 81-176]	gi|121613490	Cj0077c		21 kDa	0	0		0	0		0	0	0	0	0		0.4	0		0.2	0.282843		0.1	0	0.2	0.1	0.1		-0.5	-1.2		-0.85	0.494975		-1.2	-0.5	-0.6	-0.766667	0.378594		0.4	-0.6		-0.1	0.707107		0.2	-0.2	-0.7
D,D-heptose 1,7-bisphosphate phosphatase [Campylobacter jejuni subsp. jejuni NCTC 11168]	gi|218562764			22 kDa	0	0	0	0	0		0	0	0	0	0		-0.1	0.1	0.3	0.1	0.2		0.1	0	0.1	0.0666667	0.057735		-1.6	-1.7	-1.5	-1.6	0.1		-2.4	-2.5	-1.5	-2.13333	0.550757		-1.6	-1.3	-1.4	-1.43333	0.152753		-2.1	-1.9	-1.2
D12 class N6 adenine-specific DNA methyltransferase [Campylobacter jejuni subsp. jejuni 81-176]	gi|121613412			42 kDa	0	0	0	0	0		0	0	0	0	0		-0.2	-0.1	-0.3	-0.2	0.1		0	0	0	0	0		0.9	1	0.7	0.866667	0.152753		1.4	1	0.9	1.1	0.264575		1.3	1.4	0.9	1.2	0.264575		1.4	1.1	1.3
D-3-phosphoglycerate dehydrogenase [Campylobacter jejuni subsp. jejuni NCTC 11168]	gi|218562511			58 kDa	0	0.1	0.1	0.0666667	0.057735		0	0.1	-0.1	0	0.1		0.1	0.1	0.2	0.133333	0.057735		0.3	0.2	0.3	0.266667	0.057735		0.6	1.1	0.6	0.766667	0.288675		1	0.9	0.5	0.8	0.264575		-0.4	0	-0.2	-0.2	0.2		-0.1	-0.2	-0.4
D-alanyl-alanine synthetase A [Campylobacter jejuni subsp. jejuni NCTC 11168]	gi|218562426		M	40 kDa	0	0	0	0	0		0	0	0	0	0		0.4	0	0.3	0.233333	0.208167		0.4	0.2	0	0.2	0.2		1.3	1.6	1.4	1.43333	0.152753		1.8	1.5	1.6	1.63333	0.152753		1	0.4	0.4	0.6	0.34641		1.1	0.6	0.4
D-arabinose 5-phosphate isomerase [Campylobacter jejuni subsp. jejuni NCTC 11168]	gi|218563047			34 kDa	-0.1	-0.1	-0.2	-0.133333	0.057735		-0.1	-0.2	-0.1	-0.133333	0.057735		0.1	0	0.1	0.0666667	0.057735		-0.1	0.1	0	0	0.1		0.8	1.5	1	1.1	0.360555		1.2	1.4	1.1	1.23333	0.152753		0.4	0.3	0.5	0.4	0.1		0.5	0.4	0.3
D-beta-D-heptose 7-phosphate kinase/D-beta-D-heptose 1-phosphate adenylyltransferase [Campylobacter jejuni subsp. jejuni NCTC 11168]	gi|218562762			51 kDa	0	0	0	0	0		0	0	0	0	0		0	0.2	0.1	0.1	0.1		0.1	0.1	0	0.0666667	0.057735		0.9	1.4	1.3	1.2	0.264575		1.4	1.4	1	1.26667	0.23094		0.7	0.9	0.6	0.733333	0.152753		1.1	0.9	0.1
DedA family protein [Campylobacter jejuni subsp. jejuni 81-176]	gi|121613253			23 kDa	0		0	0	0		0	0	0	0	0		0		-0.6	-0.3	0.424264		0.3	0	0	0.1	0.173205		0.9		0.6	0.75	0.212132		0.8	0.9	1.1	0.933333	0.152753		1		0.3	0.65	0.494975		0.8	0.9	0.8
delta-aminolevulinic acid dehydratase [Campylobacter jejuni subsp. jejuni NCTC 11168]	gi|218562611			36 kDa	0.2	0.1	0	0.1	0.1		0	-0.1	0	-0.0333333	0.057735		0.7	0.4	0.6	0.566667	0.152753		0.2	0.1	0.9	0.4	0.43589		-0.6	-1.3	-0.9	-0.933333	0.351188		-1.7	-1.8	-1.4	-1.63333	0.208167		-0.2	-0.5	-0.9	-0.533333	0.351188		-0.6	-1	-0.9
deoxycytidine triphosphate deaminase [Campylobacter jejuni subsp. jejuni ICDCCJ07001]	gi|315124746			21 kDa	0	0	0	0	0		0	0	0	0	0		0.1	0	0.2	0.1	0.1		0.3	0.1	0	0.133333	0.152753		-0.3	-0.4	-0.6	-0.433333	0.152753		-0.1	-0.2	-0.7	-0.333333	0.321455		-0.3	-0.2	0.3	-0.0666667	0.321455		-0.3	-0.1	0.3
deoxyuridine triphosphatase domain protein [Campylobacter jejuni subsp. jejuni 81116]	gi|157415676			27 kDa	0.1	0.1	0.2	0.133333	0.057735		0.1	0.1	0	0.0666667	0.057735		0.2	0.7	0.4	0.433333	0.251661		0.3	0.4	0.7	0.466667	0.208167		-0.1	0.5	1	0.466667	0.550757		0.1	0.3	0.6	0.333333	0.251661		0.2	0.7	1.5	0.8	0.655744		0	0.5	1.3
dephospho-CoA kinase [Campylobacter jejuni subsp. jejuni NCTC 11168]	gi|218563123	Cj1530		23 kDa	0	0	0	0	0		0	0	0	0	0		-0.5	-0.2	-1.5	-0.733333	0.680686		-0.3	0	-1.4	-0.566667	0.737111		1	1.5	0.3	0.933333	0.602771		1.5	1.5	0.8	1.26667	0.404145		1	1	0.5	0.833333	0.288675		0.4	0.9	0.6
dethiobiotin synthetase [Campylobacter jejuni subsp. jejuni 81116]	gi|157414605			23 kDa	0	0	0	0	0		0	0	0	0	0		0.2	-0.1	-0.1	0	0.173205		-0.1	0	-0.3	-0.133333	0.152753		0.6	0.8	0.6	0.666667	0.11547		1.1	0.9	0.5	0.833333	0.305505		0.6	0.5	1	0.7	0.264575		0.5	0.7	1.1
di-/tripeptide transporter [Campylobacter jejuni subsp. jejuni 81-176]	gi|121612118			40 kDa	0	0	0	0	0		0	0	0	0	0		0.3	0.4	0.4	0.366667	0.057735		-0.4	0.2	1	0.266667	0.702377		1	0.2	-0.2	0.333333	0.61101		1.2	0.3	-0.2	0.433333	0.70946		1	1	0.1	0.7	0.519615		0.3	0.5	-0.4
diaminopimelate decarboxylase [Campylobacter jejuni subsp. jejuni NCTC 11168]	gi|218561973		E	45 kDa	0	0	0	0	0		0	0	0	0	0		-0.1	0	-0.2	-0.1	0.1		-0.2	0	0	-0.0666667	0.11547		-1.3	-2.3	-1.9	-1.83333	0.503322		-3	-2.4	-1.8	-2.4	0.6		-1.5	-1.9	-0.9	-1.43333	0.503322		-2.2	-1.9	-1
diaminopimelate epimerase [Campylobacter jejuni subsp. jejuni 81-176]	gi|121612449			28 kDa	-0.1	0	0	-0.0333333	0.057735		0	0	0	0	0		-0.1	-0.1	-0.6	-0.266667	0.288675		-0.3	-0.1	-0.7	-0.366667	0.305505		-0.3	-0.3	-0.5	-0.366667	0.11547		-0.4	-0.1	-0.4	-0.3	0.173205		0.2	0.3	0.8	0.433333	0.321455		-0.4	0.2	0.7
dihydrodipicolinate reductase [Campylobacter jejuni subsp. jejuni 81-176]	gi|121612567			27 kDa	0	0	0	0	0		0	0	0	0	0		-0.2	0	0.2	0	0.2		-0.1	0	-0.1	-0.0666667	0.057735		-1.4	-1.7	-1.6	-1.56667	0.152753		-2.1	-1.7	-1.6	-1.8	0.264575		-1.8	-2.1	-2.2	-2.03333	0.208167		-2	-2.1	-2.1
dihydrodipicolinate synthase [Campylobacter jejuni subsp. jejuni 81-176]	gi|121613216			33 kDa	0	0	0	0	0		0	0	0	0	0		0.1	0.1	0.2	0.133333	0.057735		0.4	0.1	0.3	0.266667	0.152753		-1.3	-1.4	-1.1	-1.26667	0.152753		-1.7	-1.4	-1.5	-1.53333	0.152753		-1.6	-1.3	-0.9	-1.26667	0.351188		-2	-1.7	-1.2
dihydroorotase [Campylobacter jejuni subsp. jejuni 81-176]	gi|121612810		F	44 kDa	0	0	0	0	0		0	0	0	0	0		0.1	-0.1	-0.1	-0.0333333	0.11547		0	0	0.2	0.0666667	0.11547		-0.4	-0.5	-0.3	-0.4	0.1		-0.5	-0.5	-0.2	-0.4	0.173205		-0.1	-0.3	0.3	-0.0333333	0.305505		-0.1	0	1.1
dihydroorotase [Campylobacter jejuni subsp. jejuni NCTC 11168]	gi|218561922		F	38 kDa	0	0	0	0	0		0	0	0	0	0		-0.1	0	0	-0.0333333	0.057735		0	0.1	-0.2	-0.0333333	0.152753		-1.9	-2.7	-1.9	-2.16667	0.46188		-3.6	-2.9	-2.1	-2.86667	0.750555		-1.6	-1.7	-1.6	-1.63333	0.057735		-2.4	-1.9	-1.2
dihydroorotate dehydrogenase 2 [Campylobacter jejuni subsp. jejuni NCTC 11168]	gi|218562432			39 kDa	-0.1	-0.1	-0.1	-0.1	1.69967e-17		-0.1	-0.1	-0.1	-0.1	1.69967e-17		-0.3	-0.3	-0.2	-0.266667	0.057735		-0.2	-0.2	0	-0.133333	0.11547		-0.4	0.1	0	-0.1	0.264575		-0.1	-0.2	0.1	-0.0666667	0.152753		-0.1	-0.2	0.8	0.166667	0.550757		-0.3	-0.3	0.7
dihydropteroate synthase [Campylobacter jejuni subsp. jejuni 81-176]	gi|121613043			44 kDa	0	0	0	0	0		0	0	0	0	0		-0.2	-0.3	-0.5	-0.333333	0.152753		-0.4	-0.1	-0.2	-0.233333	0.152753		-1	-0.5	-0.9	-0.8	0.264575		-1.6	-0.9	-0.8	-1.1	0.43589		-0.3	-0.6	-0.7	-0.533333	0.208167		-0.5	-0.8	-0.2
dihydroxy-acid dehydratase [Campylobacter jejuni subsp. jejuni NCTC 11168]	gi|218561706			60 kDa	0	0	0	0	0		0	0	0	0	0		0.5	0.5	0.7	0.566667	0.11547		0.4	0.6	0.5	0.5	0.1		-1.5	-1.9	-1.4	-1.6	0.264575		-2.5	-2.3	-1.3	-2.03333	0.64291		-1.9	-1.8	-2.1	-1.93333	0.152753		-2.1	-2.2	-1.2
dimethyladenosine transferase [Campylobacter jejuni subsp. jejuni 81116]	gi|157415933			30 kDa	0	0		0	0		0	0	0	0	0		0	-0.4		-0.2	0.282843		0.2	0.1	-0.3	0	0.264575		0.6	1.3		0.95	0.494975		1.1	1.2	0.8	1.03333	0.208167		0.9	1.1		1	0.141421		0.8	0.9	0.9
dinucleoside polyphosphate hydrolase [Campylobacter jejuni subsp. doylei 269.97]	gi|153952382			18 kDa	0	0	0	0	0		0	0	0	0	0		0	-0.1	-0.3	-0.133333	0.152753		0.2	-0.2	0	0	0.2		0.6	0.7	0.5	0.6	0.1		1.1	0.5	0.7	0.766667	0.305505		0.2	0.3	0.6	0.366667	0.208167		0.3	0	0.8
DNA gyrase subunit A [Campylobacter jejuni subsp. jejuni 81-176]	gi|121613117			97 kDa	0	0.1	0.2	0.1	0.1		0.1	0.3	0.3	0.233333	0.11547		-0.3	0	0.2	-0.0333333	0.251661		0	0.2	-0.1	0.0333333	0.152753		0.7	1.4	1.3	1.13333	0.378594		1.3	1.4	1.4	1.36667	0.057735		0.9	1	0.7	0.866667	0.152753		1.5	1.4	0.6
DNA gyrase subunit B [Campylobacter jejuni subsp. jejuni NCTC 11168]	gi|218561696			87 kDa	0.1	0.1	-0.1	0.0333333	0.11547		0	-0.1	0	-0.0333333	0.057735		-0.4	0	-0.1	-0.166667	0.208167		-0.3	0.1	-0.4	-0.2	0.264575		0.7	1.5	1	1.06667	0.404145		1.4	1.5	1.5	1.46667	0.057735		0.8	1	0.4	0.733333	0.305505		1.3	1.1	0.3
DNA helicase II [Candidatus Midichloria mitochondrii IricVA]	gi|339320031			?	0			0			0			0			0.2			0.2			0.6			0.6			-1.1			-1.1			-1.9			-1.9			-1.2			-1.2			-1.3
DNA methylase [Campylobacter jejuni subsp. jejuni 81116]	gi|157415686			26 kDa	0	0	0	0	0		0	0	0	0	0		-0.1	-0.1	-0.2	-0.133333	0.057735		0	-0.1	-0.4	-0.166667	0.208167		1.2	1.4	1.2	1.26667	0.11547		1.6	1.4	1.6	1.53333	0.11547		1.7	1.5	0.9	1.36667	0.416333		1.7	1.6	1.2
DNA polymerase I [Campylobacter jejuni subsp. jejuni 81-176]	gi|121613724			101 kDa	-0.1	-0.1	0	-0.0666667	0.057735		-0.1	-0.1	-0.1	-0.1	1.69967e-17		-0.1	0	-0.1	-0.0666667	0.057735		-0.1	0	0	-0.0333333	0.057735		0.4	0.6	0.5	0.5	0.1		0.4	0.6	0.5	0.5	0.1		0.2	0	0.4	0.2	0.2		0.3	0.2	0.3
DNA polymerase III subunit alpha [Campylobacter jejuni subsp. jejuni NCTC 11168]	gi|218562357			137 kDa	0.1	0	0.1	0.0666667	0.057735		0.2	0.1	0.1	0.133333	0.057735		0	0.1	0.1	0.0666667	0.057735		0.1	0	-0.2	-0.0333333	0.152753		0.6	1.2	0.7	0.833333	0.321455		1.1	1.2	0.9	1.06667	0.152753		1.2	1	1	1.06667	0.11547		1.6	1.4	1
DNA polymerase III subunit beta [Campylobacter jejuni subsp. jejuni 81-176]	gi|121612492			41 kDa	0	0	0	0	0		0	0	0	0	0		-0.2	0	-0.3	-0.166667	0.152753		-0.2	-0.1	-0.2	-0.166667	0.057735		-0.6	-0.9	-0.9	-0.8	0.173205		-1	-1.1	-0.9	-1	0.1		-0.8	-0.5	-1	-0.766667	0.251661		-0.8	-0.7	-1
DNA polymerase III subunit delta [Campylobacter jejuni subsp. jejuni 81-176]	gi|121612153			38 kDa	-0.1	-0.1	0.1	-0.0333333	0.11547		-0.1	-0.1	-0.1	-0.1	1.69967e-17		0.2	-0.1	0.5	0.2	0.3		0	0.2	0	0.0666667	0.11547		1	1.3	1.4	1.23333	0.208167		1.3	1.3	1.2	1.26667	0.057735		1	0.5	1.4	0.966667	0.450925		0.9	0.7	0.9
DNA polymerase III subunit delta' [Campylobacter jejuni subsp. jejuni NCTC 11168]	gi|218562235			24 kDa	0	0	0	0	0		0	0	0	0	0		0.2	0	-0.1	0.0333333	0.152753		0.2	-0.2	-0.1	-0.0333333	0.208167		1.3	1.4	1.1	1.26667	0.152753		1.7	1.3	1.4	1.46667	0.208167		1.5	1	1	1.16667	0.288675		1.5	1.1	1.1
DNA polymerase III subunit epsilon [Campylobacter jejuni subsp. jejuni NCTC 11168]	gi|218562107	Cj0452		29 kDa	0.1	0.1	0.1	0.1	1.69967e-17		0	0.2	0.1	0.1	0.1		0.4	0.3	0	0.233333	0.208167		0.4	0.6	1	0.666667	0.305505		0.8	1.1	0.6	0.833333	0.251661		1.4	1.4	1.6	1.46667	0.11547		0.7	0.5	0.3	0.5	0.2		0.6	0.8	0.9
DNA polymerase III subunits gamma and tau [Campylobacter jejuni subsp. jejuni 81-176]	gi|121613206			58 kDa	0	0	0.1	0.0333333	0.057735		-0.1	0	0	-0.0333333	0.057735		0.1	0	0.1	0.0666667	0.057735		0.2	0	0.1	0.1	0.1		1.2	1.4	1.4	1.33333	0.11547		1.5	1.5	1.6	1.53333	0.057735		1.5	1.3	1.4	1.4	0.1		1.6	1.3	1.4
DNA primase [Campylobacter jejuni subsp. jejuni NCTC 11168]	gi|218563227			69 kDa	0	0	0	0	0		0	0	0	0	0		0.4	0	0.1	0.166667	0.208167		0.4	0.2	0.2	0.266667	0.11547		1.1	1.3	1	1.13333	0.152753		1.5	1.2	1.3	1.33333	0.152753		0.8	1	1	0.933333	0.11547		1	0.8	1.6
DNA processing protein A [Campylobacter jejuni subsp. jejuni 81-176]	gi|121612378			29 kDa	0	0	0	0	0		0	0	0	0	0		0.4	0.5	0	0.3	0.264575		0.1	0	-0.1	0	0.1		0.7	1.2	0.5	0.8	0.360555		0.7	0.9	-0.3	0.433333	0.64291		0.5	0.5	0.3	0.433333	0.11547		-0.1	0.2	-0.3
DNA recombinase [Campylobacter jejuni subsp. jejuni NCTC 11168]	gi|218562491			41 kDa	0	0	0	0	0		0	0	0	0	0		-0.1	-0.2	-0.4	-0.233333	0.152753		-0.2	0	-0.7	-0.3	0.360555		1.1	1.7	1.2	1.33333	0.321455		1.6	1.5	1.4	1.5	0.1		1.5	1.7	1.6	1.6	0.1		1.6	1.7	1.7
DNA repair protein RadA [Campylobacter jejuni subsp. jejuni NCTC 11168]	gi|218562817			49 kDa	0	0	0	0	0		0	0	0	0	0		0.5	0	0.1	0.2	0.264575		0.1	0	0.4	0.166667	0.208167		0.9	1.1	0.6	0.866667	0.251661		0.9	0.9	0.9	0.9	0		1	1.2	0.9	1.03333	0.152753		0.7	0.8	1
DNA topoisomerase I [Campylobacter jejuni subsp. jejuni NCTC 11168]	gi|218563272			79 kDa	-0.1	0	0	-0.0333333	0.057735		-0.2	0	-0.1	-0.1	0.1		-0.2	0.1	0.1	0	0.173205		0	0.3	0	0.1	0.173205		0.5	1.3	1.1	0.966667	0.416333		0.9	1.3	1.3	1.16667	0.23094		0.5	0.3	-0.2	0.2	0.360555		0.6	0.6	-0.4
DNA/RNA non-specific endonuclease [Campylobacter jejuni RM1221]	gi|57238723		F	26 kDa	0	0	0	0	0		0	0	0	0	0		-0.1	0	0	-0.0333333	0.057735		0.2	0.2	-0.1	0.1	0.173205		-1.2	-3	-1.7	-1.96667	0.929157		-1	-3.3	-1.2	-1.83333	1.2741		-2.1	-3.5	-3	-2.86667	0.70946		-2.1	-3.6	-2.2
DNA-binding protein HU [Campylobacter jejuni subsp. jejuni 81116]	gi|157415169			10 kDa	0	0.3	-0.3	0	0.3		-0.1	0	-0.2	-0.1	0.1		0.2	0.7	0.7	0.533333	0.288675		0.3	0.5	-0.1	0.233333	0.305505		-0.2	0.3	0.5	0.2	0.360555		-0.5	0	0.1	-0.133333	0.321455		-0.9	-1.2	-1.3	-1.13333	0.208167		-1	-1.4	-1.3
DNA-binding response regulator [Campylobacter jejuni RM1221]	gi|57237410			26 kDa	-0.2	-0.2	-0.2	-0.2	3.39935e-17		-0.2	-0.2	-0.2	-0.2	3.39935e-17		0.1	0.3	0.1	0.166667	0.11547		0	0.2	-0.1	0.0333333	0.152753		-0.3	0.3	0.1	0.0333333	0.305505		0.1	0.1	0	0.0666667	0.057735		-0.6	0	-0.1	-0.233333	0.321455		-0.5	-0.3	-0.6
DNA-binding response regulator [Campylobacter jejuni subsp. jejuni 81116]	gi|157415490			25 kDa	-0.2	0	-0.1	-0.1	0.1		0	0	0	0	0		0.4	0.2	0.4	0.333333	0.11547		0.7	0.4	0.2	0.433333	0.251661		0	0.9	0.6	0.5	0.458258		0.9	1	0.4	0.766667	0.321455		-0.1	0.4	1.2	0.5	0.655744		0.1	0.1	0.9
DNA-binding response regulator [Campylobacter jejuni subsp. jejuni 81116]	gi|157415486			26 kDa	0	0	0	0	0		0	0	0	0	0		0.1	0	-0.2	-0.0333333	0.152753		0.1	0.1	-0.2	0	0.173205		1	1	0.7	0.9	0.173205		1.1	1	0.9	1	0.1		0.5	0.5	0.7	0.566667	0.11547		-0.4	0.3	0.9
DNA-binding response regulator [Campylobacter jejuni subsp. jejuni 81-176]	gi|121613322			25 kDa	0	0	0	0	0		0	0	0	0	0		-0.1	0.3	0.1	0.1	0.2		0	0.4	-0.2	0.0666667	0.305505		0.6	1.3	1.1	1	0.360555		1.1	1.2	1	1.1	0.1		0.3	0.4	1.1	0.6	0.43589		0.3	0.4	0.7
DNA-binding response regulator [Campylobacter jejuni subsp. jejuni 81-176]	gi|121613098			26 kDa	0	0	0	0	0		0	0	0	0	0		0	-0.2	-0.4	-0.2	0.2		-0.1	-0.2	0.2	-0.0333333	0.208167		-0.1	0.4	0.4	0.233333	0.288675		0.3	0.4	0.7	0.466667	0.208167		0.4	0.5	1.2	0.7	0.43589		-0.2	0.2	1.4
DNA-binding response regulator, putative [Campylobacter jejuni subsp. jejuni 81-176]	gi|121613170	Cj1608		34 kDa	0	0		0	0			0		0			1.4	0.3		0.85	0.777817			-0.3		-0.3			1.2	-0.1	5	2.03333	2.65016			0		0			2	0	5.1	2.36667	2.5697		5.2	-0.8
DNA-directed RNA polymerase subunit alpha [Campylobacter jejuni subsp. jejuni 81116]	gi|157415815		K	38 kDa	0.1	0	0.1	0.0666667	0.057735		0	0.1	0	0.0333333	0.057735		-0.4	0	0.1	-0.1	0.264575		0.1	-0.1	-0.2	-0.0666667	0.152753		0.2	0.5	0.8	0.5	0.3		0.3	0.3	0.6	0.4	0.173205		0	-0.2	0.7	0.166667	0.472582		-0.1	-0.3	0.3
DNA-directed RNA polymerase subunit beta [Campylobacter jejuni subsp. jejuni NCTC 11168]	gi|218562133		K	156 kDa	-0.3	0	0.1	-0.0666667	0.208167		0.1	-0.2	-0.3	-0.133333	0.208167		-0.4	0	0.1	-0.1	0.264575		0.1	0.1	-0.1	0.0333333	0.11547		0.9	1.1	1.3	1.1	0.2		1.6	1.4	1.4	1.46667	0.11547		1.1	1.2	1.6	1.3	0.264575		1.4	1.6	1
DNA-directed RNA polymerase subunit beta' [Campylobacter jejuni subsp. jejuni NCTC 11168]	gi|218562134		K	169 kDa	0	-0.3	0	-0.1	0.173205		-0.2	-0.2	-0.1	-0.166667	0.057735		-0.2	-0.2	0.1	-0.1	0.173205		-0.1	0	0	-0.0333333	0.057735		0.8	0.9	1	0.9	0.1		1.3	1	1.2	1.16667	0.152753		1.1	1.1	1.2	1.13333	0.057735		1.2	1.2	1
DNA-directed RNA polymerase subunit beta/beta' [Wolinella succinogenes DSM 1740]	gi|34556892		K	322 kDa							0			0									-0.4			-0.4									0			0									-0.1
DNA-directed RNA polymerase subunit omega [Campylobacter jejuni subsp. jejuni 81116]	gi|157415537		K	8 kDa	0	0	0	0	0		0	0	0	0	0		-0.2	-0.1	0.4	0.0333333	0.321455		-0.1	0.1	-0.4	-0.133333	0.251661		-1.7	-2.6	-1.2	-1.83333	0.70946		-3.3	-2.6	-1.2	-2.36667	1.06927		-2.1	-2.2	-1.4	-1.9	0.43589		-2.5	-2.7	-1.3
DnaJ domain protein [Campylobacter jejuni subsp. jejuni 81116]	gi|157415216			30 kDa	0	0	0	0	0		0	0	0	0	0		-0.2	-0.2	-0.3	-0.233333	0.057735		-0.2	-0.1	-0.5	-0.266667	0.208167		-0.8	-1.1	-0.7	-0.866667	0.208167		-1.2	-0.7	-0.2	-0.7	0.5		0.3	-0.1	-0.2	0	0.264575		-0.1	-0.1	0.6
DsbB family disulfide bond formation protein [Campylobacter jejuni subsp. jejuni 81-176]	gi|121613521	Cj0017c		57 kDa	0.2	0	0.1	0.1	0.1		0.1	0.1	0.1	0.1	1.69967e-17		-0.5	-0.1	-1.1	-0.566667	0.503322		-0.7	0.3	-0.8	-0.4	0.608276		-0.1	-0.1	-0.7	-0.3	0.34641		0.1	0.4	0.1	0.2	0.173205		0.4	0.4	-0.1	0.233333	0.288675		0.3	0.8	0.4
elongation factor G [Campylobacter jejuni subsp. jejuni 81116]	gi|157414775			77 kDa	0.2	0.1	0.1	0.133333	0.057735		0.2	0.1	0.1	0.133333	0.057735		-0.4	0.1	0.5	0.0666667	0.450925		0	0.4	-0.1	0.1	0.264575		-1.3	-1.5	-0.6	-1.13333	0.472582		-1.6	-1.3	-0.9	-1.26667	0.351188		-0.9	-0.7	0.1	-0.5	0.52915		-0.6	-0.4	-0.1
elongation factor P [Campylobacter jejuni subsp. jejuni 81116]	gi|157414832			21 kDa	-0.1	-0.1	-0.1	-0.1	1.69967e-17		-0.1	-0.1	-0.1	-0.1	1.69967e-17		-0.3	0.2	0	-0.0333333	0.251661		-0.2	0	-0.2	-0.133333	0.11547		-1.6	-1.7	-1.4	-1.56667	0.152753		-2.2	-1.8	-1.8	-1.93333	0.23094		-2.2	-2	-0.3	-1.5	1.04403		-2.7	-2.2	-0.8
elongation factor Tu [Campylobacter jejuni subsp. jejuni 81116]	gi|157414763			44 kDa	-0.2	-0.3	0.2	-0.1	0.264575		-0.1	0.1	-0.1	-0.0333333	0.11547		-0.2	0.1	0.5	0.133333	0.351188		0	0	0.1	0.0333333	0.057735		-0.9	-1.6	-0.6	-1.03333	0.51316		-1.5	-1.3	-1	-1.26667	0.251661		-1.1	-0.8	0.6	-0.433333	0.907377		-1.1	-0.7	0.5
endonuclease III [Campylobacter jejuni subsp. doylei 269.97]	gi|153952219			24 kDa	0.1	0	0.1	0.0666667	0.057735		0.1	0.1	0.1	0.1	1.69967e-17		0.3	0	0.4	0.233333	0.208167		0.4	0.1	0.4	0.3	0.173205		1.1	1.7	1.3	1.36667	0.305505		1.4	1.3	2.1	1.6	0.43589		1	1.2	1.2	1.13333	0.11547		1	0.7	1.5
endoribonuclease L-PSP family protein [Campylobacter jejuni subsp. jejuni 81-176]	gi|121613465			13 kDa	0	0	0	0	0		0	0	0	0	0		0	0.1	0.5	0.2	0.264575		0.3	0.2	0.2	0.233333	0.057735		-1.4	-1.5	-1.3	-1.4	0.1		-2.3	-1.1	-1.1	-1.5	0.69282		-2.1	-1.6	-1.1	-1.6	0.5		-1.7	-1.6	-1.4
enoyl-(acyl carrier protein) reductase [Campylobacter jejuni subsp. jejuni 81-176]	gi|121613563		I	30 kDa	-0.1	-0.1	-0.1	-0.1	1.69967e-17		-0.1	0	-0.1	-0.0666667	0.057735		0.2	0.2	0.3	0.233333	0.057735		0.1	0.3	0.1	0.166667	0.11547		-1.4	-3	-2.1	-2.16667	0.802081		-3.1	-3	-2.3	-2.8	0.43589		-2	-2.7	-2.2	-2.3	0.360555		-2.3	-2.6	-2.4
enterochelin ABC transporter, periplasmic enterochelin-binding protein, authentic frameshift [Campylobacter jejuni subsp. jejuni 81-176]	gi|121612138	Cj1355	P	36 kDa	0	0	0	0	0		0	-0.1	0	-0.0333333	0.057735		-1.9	-1.1	-2.4	-1.8	0.655744		-1.5	-1.1	-1.6	-1.4	0.264575		-0.2	-0.5	-1.4	-0.7	0.6245		-0.7	-0.4	-0.8	-0.633333	0.208167		-3	-3.2	-4.6	-3.6	0.87178		-3	-3.2	-3.9
enterochelin uptake ATP-binding protein [Campylobacter jejuni subsp. jejuni NCTC 11168]	gi|218562963	Cj1354	P	29 kDa	0	0	0	0	0		0	0	0	0	0		-2.8	-0.8	-2.4	-2	1.0583		-2.1	-1.4	-2.5	-2	0.556776		0.9	1	0	0.633333	0.550757		0.8	0.8	0.5	0.7	0.173205		-1.4	-0.6	-0.8	-0.933333	0.416333		-1.5	-0.5	-0.7
excinuclease ABC subunit A [Campylobacter jejuni subsp. jejuni NCTC 11168]	gi|218562001			106 kDa	0.1	0.1	0.1	0.1	1.69967e-17		0.2	0.2	0.1	0.166667	0.057735		-0.2	0	0	-0.0666667	0.11547		0	0.1	0.1	0.0666667	0.057735		1	1.5	1.1	1.2	0.264575		1.5	1.3	1.5	1.43333	0.11547		0.8	1	0.5	0.766667	0.251661		1.1	1	0.6
excinuclease ABC subunit B [Campylobacter jejuni subsp. doylei 269.97]	gi|153952519			76 kDa	0	0	0	0	0		0	0	0	0	0		0.3	0.5	0.4	0.4	0.1		0	0.3	0.1	0.133333	0.152753		0.8	1.2	1	1	0.2		1	1	0.8	0.933333	0.11547		-0.2	0	1	0.266667	0.64291		-0.2	-0.3	0.8
excinuclease ABC subunit C [Campylobacter jejuni subsp. jejuni NCTC 11168]	gi|218562858			70 kDa	0	0	0	0	0		0	-0.2	0	-0.0666667	0.11547		0	0	0	0	0		0.5	0.1	-0.2	0.133333	0.351188		1.2	1.4	1.3	1.3	0.1		1.5	1.2	1.2	1.3	0.173205		1	1	1.2	1.06667	0.11547		1.3	1	0.9
exodeoxyribonuclease III [Campylobacter jejuni RM1221]	gi|57237312			31 kDa	0	0	0	0	0		0	0	0	0	0		-0.6	-0.1	-0.2	-0.3	0.264575		-0.3	-0.1	-0.3	-0.233333	0.11547		-0.6	-0.4	-0.5	-0.5	0.1		-0.6	-0.5	-0.1	-0.4	0.264575		-0.1	-0.1	0.6	0.133333	0.404145		-0.3	-0.1	0.5
exodeoxyribonuclease VII large subunit [Campylobacter jejuni subsp. jejuni 81-176]	gi|121613063			44 kDa	0	0	0	0	0		0	0	0	0	0		0.3	0.1	0.1	0.166667	0.11547		0	0.2	0.2	0.133333	0.11547		0.2	0.3	0	0.166667	0.152753		0.5	0.3	0.3	0.366667	0.11547		0.5	0.1	0.1	0.233333	0.23094		0.7	0.3	0.2
extracellular deoxyribonuclease CJIE1 prophage [Campylobacter jejuni RM1221]	gi|57237266	CJE0256		26 kDa	0	0	0	0	0								-0.2	0.2	0.2	0.0666667	0.23094								-1.1	-1.4	-0.9	-1.13333	0.251661								-1.6	-1.3	-1.5	-1.46667	0.152753
extracellular endonuclease [Serratia sp. AS12]	gi|333926615			29 kDa	-0.1	-0.2	-0.1	-0.133333	0.057735		-0.2	-0.1	0	-0.1	0.1		0.3	0.5	0.7	0.5	0.2		0.2	0.2	0.8	0.4	0.34641		-0.2	0.7	0.7	0.4	0.519615		0.3	0.9	1.1	0.766667	0.416333		-0.1	0.8	0.7	0.466667	0.493288		0.7	1	1.2
F0F1 ATP synthase subunit A [Campylobacter jejuni subsp. jejuni 81-176]	gi|121612748			25 kDa		-0.1	-0.2	-0.15	0.0707107		-0.1	-0.2	-0.1	-0.133333	0.057735			-0.1	0.2	0.05	0.212132		0	-0.2	-0.2	-0.133333	0.11547			1.1	0.5	0.8	0.424264		0.8	0.9	1	0.9	0.1		5.4	0.9	0.7	2.33333	2.65769		0.8	0.9	0.8
F0F1 ATP synthase subunit alpha [Campylobacter jejuni subsp. jejuni 81116]	gi|157414418			55 kDa	0	0.2	0.2	0.133333	0.11547		0.1	0.2	0.2	0.166667	0.057735		0	-0.4	-0.2	-0.2	0.2		0.3	0	-0.1	0.0666667	0.208167		-0.4	-1.2	-0.7	-0.766667	0.404145		-0.6	-1.1	-0.5	-0.733333	0.321455		-0.1	-0.7	-0.5	-0.433333	0.305505		0.1	-0.5	-0.3
F0F1 ATP synthase subunit B [Campylobacter jejuni subsp. jejuni 81116]	gi|157414416			20 kDa	-0.1	-0.1	-0.3	-0.166667	0.11547		0	-0.1	-0.1	-0.0666667	0.057735		-0.4	-0.4	-0.2	-0.333333	0.11547		0.2	-0.4	-0.1	-0.1	0.3		-0.8	-0.7	-0.2	-0.566667	0.321455		-0.4	-0.8	-0.1	-0.433333	0.351188		-0.5	-1.1	-1.2	-0.933333	0.378594		-0.3	-1.2	-0.8
F0F1 ATP synthase subunit B' [Campylobacter jejuni subsp. jejuni 81116]	gi|157414415			16 kDa	0	0	0	0	0		0	0	0	0	0		-0.2	-0.3	-0.2	-0.233333	0.057735		0	-0.4	-0.1	-0.166667	0.208167		-0.4	-0.9	-0.4	-0.566667	0.288675		-0.8	-1.1	-0.5	-0.8	0.3		-0.2	-0.9	-1.1	-0.733333	0.472582		-0.6	-1	-0.9
F0F1 ATP synthase subunit beta [Campylobacter jejuni subsp. jejuni 81116]	gi|157414420			51 kDa	0	-0.1	0.1	0	0.1		-0.1	-0.1	-0.1	-0.1	1.69967e-17		-0.2	-0.3	-0.1	-0.2	0.1		-0.3	-0.2	-0.4	-0.3	0.1		-0.4	-1.5	-0.9	-0.933333	0.550757		-1.4	-1.7	-0.9	-1.33333	0.404145		0	-0.8	-0.3	-0.366667	0.404145		-0.2	-0.8	-0.4
F0F1 ATP synthase subunit delta [Campylobacter jejuni subsp. jejuni 81-176]	gi|121612819			20 kDa	0	0	0	0	0		0	0	0	0	0		-0.3	-0.2	-0.6	-0.366667	0.208167		0	-0.1	-0.1	-0.0666667	0.057735		0.4	0.9	0.5	0.6	0.264575		0.8	0.8	0.7	0.766667	0.057735		0.1	0	-0.4	-0.1	0.264575		0.3	-0.1	-0.2
F0F1 ATP synthase subunit epsilon [Campylobacter jejuni subsp. jejuni 81-176]	gi|121613437			14 kDa	0	0	0	0	0		0	0	0	0	0		-0.3	-0.3	-0.4	-0.333333	0.057735		-0.1	-0.1	-0.3	-0.166667	0.11547		-1	-1.8	-1.1	-1.3	0.43589		-1.3	-1.8	-0.9	-1.33333	0.450925		-1	-2.1	-1.6	-1.56667	0.550757		-1.2	-2.1	-1.5
F0F1 ATP synthase subunit gamma [Campylobacter jejuni subsp. jejuni NCTC 11168]	gi|218561787			34 kDa	-0.1	-0.1	0	-0.0666667	0.057735		0.1	-0.1	-0.1	-0.0333333	0.11547		-0.2	-0.6	-0.5	-0.433333	0.208167		-0.1	-0.4	-0.5	-0.333333	0.208167		-0.4	-1.3	-0.5	-0.733333	0.493288		-1	-1.4	-0.6	-1	0.4		0.3	-0.7	-0.3	-0.233333	0.503322		0.5	-0.7	-0.5
FAD-dependent thymidylate synthase [Campylobacter jejuni subsp. jejuni 81-176]	gi|121613393			24 kDa	0.1	0.1	0.1	0.1	1.69967e-17		0.1	0.1	0.1	0.1	1.69967e-17		0.2	0.1	0.3	0.2	0.1		0.3	0.4	0.3	0.333333	0.057735		-0.2	0	0.1	-0.0333333	0.152753		-0.2	0.1	0.2	0.0333333	0.208167		0.1	0.2	0.2	0.166667	0.057735		0.1	0.3	0.2
ferredoxin, 4Fe-4S [Campylobacter jejuni subsp. jejuni 81-176]	gi|121612302	Cj0333c		10 kDa	0	0	0	0	0		0	0	0	0	0		0.8	0.4	2.1	1.1	0.888819		0.7	0.4	0.5	0.533333	0.152753		-2.3	-2.2	0	-1.5	1.3		-3.5	-2.2	-1	-2.23333	1.25033		-1.1	-1.4	1.1	-0.466667	1.36504		-1.8	-1.8	0.6
ferric receptor CfrA [Campylobacter jejuni RM1221]	gi|57237601	Cj0755	P	78 kDa	0.1	0.1	0	0.0666667	0.057735		0.1	0	0.1	0.0666667	0.057735		-2.4	-2.2	-2.5	-2.36667	0.152753		-2.1	-1.5	-3.1	-2.23333	0.80829		1.7	1.8	0.2	1.23333	0.896289		1.9	1.8	0.3	1.33333	0.896289		-1.9	-2.2	-3.1	-2.4	0.6245		-1.9	-1.4	-3.4
ferric uptake regulation protein [Campylobacter jejuni subsp. jejuni 81116]	gi|157414695			18 kDa	0.1	0	0.1	0.0666667	0.057735		0.1	0.1	0.1	0.1	1.69967e-17		0.2	0.4	0.5	0.366667	0.152753		0.1	0.2	0.4	0.233333	0.152753		0	0.3	0.1	0.133333	0.152753		0.1	0.2	0.2	0.166667	0.057735		-0.3	-0.2	-0.5	-0.333333	0.152753		-0.6	-0.6	-0.4
ferrochelatase [Campylobacter jejuni subsp. jejuni NCTC 11168]	gi|218562156			35 kDa	0	0	0	0	0		0	0	0	0	0		-0.2	-0.5	0.2	-0.166667	0.351188		-0.2	-0.2	-0.3	-0.233333	0.057735		-1	-1.5	-0.9	-1.13333	0.321455		-1.5	-0.9	-0.6	-1	0.458258		-0.6	-1.2	-0.8	-0.866667	0.305505		-1.2	-0.7	-1.4
ferrous iron transport protein B, authentic frameshift [Campylobacter jejuni subsp. jejuni 81-176]	gi|121613472			29 kDa	0	0	0	0	0		0	0		0	0		-0.1	0.1	0.1	0.0333333	0.11547		0.5	0.1		0.3	0.282843		0.8	0.7	1.2	0.9	0.264575		1.4	0.9		1.15	0.353553		0.7	0.8	1.1	0.866667	0.208167		0.6	0.6
FKBP-type peptidyl-prolyl cis-trans isomerase SlyD [Campylobacter jejuni subsp. jejuni 81-176]	gi|121613510		O	20 kDa	0	0	0	0	0		0	0	0.1	0.0333333	0.057735		0	0	0.6	0.2	0.34641		0.1	0.2	0.2	0.166667	0.057735		-1.7	-2.7	-1.5	-1.96667	0.64291		-2.8	-2.7	-1.6	-2.36667	0.665833		-1.5	-1.6	-0.9	-1.33333	0.378594		-2.1	-1.5	-0.6
flagellar assembly protein FliW [Campylobacter jejuni subsp. doylei 269.97]	gi|153952492		S	15 kDa	0	0	0	0	0		0	0	0	0	0		0.2	0.4	0.2	0.266667	0.11547		0	0.3	0	0.1	0.173205		-1.7	-3	-1.2	-1.96667	0.929157		-3.7	-3.1	-2.2	-3	0.754983		-2.4	-2	0.6	-1.26667	1.62891		-3	-2.3	0.3
flagellar assembly protein H [Campylobacter jejuni subsp. jejuni 81-176]	gi|121613227			31 kDa	0	0	0	0	0		0	0	0	0	0		-0.3	0.1	0.1	-0.0333333	0.23094		-0.1	0.2	-0.3	-0.0666667	0.251661		-1.4	-2.3	-1.1	-1.6	0.6245		-2.6	-2.2	-0.9	-1.9	0.888819		-2	-2	-0.3	-1.43333	0.981495		-1.8	-1.7	-0.3
flagellar basal body L-ring protein [Campylobacter jejuni subsp. jejuni 81-176]	gi|121612803			25 kDa	0.1	0.2	0.1	0.133333	0.057735		0.1	0.1	0.1	0.1	1.69967e-17		0.1	0.5	-0.5	0.0333333	0.503322		0.4	0	0	0.133333	0.23094		0.8	1.8	1.1	1.23333	0.51316		1.5	1	1.7	1.4	0.360555		1.6	2.1	1.2	1.63333	0.450925		1.8	1.4	1.9
flagellar basal body P-ring biosynthesis protein FlgA [Campylobacter jejuni subsp. jejuni 81-176]	gi|121613741			25 kDa	0			0			0			0			0.1			0.1			0			0			0.8			0.8			1.4			1.4			0.1			0.1			0.3
flagellar basal body P-ring protein [Campylobacter jejuni subsp. jejuni NCTC 11168]	gi|218563065			37 kDa	0	0	0	0	0		0	0	0	0	0		-0.2	0	0.1	-0.0333333	0.152753		0	0	-0.3	-0.1	0.173205		0.8	1.2	0.7	0.9	0.264575		1.2	1.3	1.1	1.2	0.1		1.2	1.2	0.9	1.1	0.173205		1	1.5	1.3
flagellar basal body rod modification protein [Campylobacter jejuni subsp. jejuni 81-176]	gi|121613172	Cj0042	N	31 kDa	-0.1	-0.1	-0.1	-0.1	1.69967e-17		0.1	-0.1	-0.1	-0.0333333	0.11547		-0.1	0	0	-0.0333333	0.057735		0.5	-0.3	-0.9	-0.233333	0.702377		-1	-2.6	-1.7	-1.76667	0.802081		-3	-3.2	-2.4	-2.86667	0.416333		-1.5	-2.2	-1.6	-1.76667	0.378594		-2.1	-3	-1.9
flagellar basal body rod protein FlgG [Campylobacter jejuni subsp. jejuni 81116]	gi|157414985			28 kDa	0	0	0	0	0		0	0	0	0	0		-0.2	-0.2	-0.4	-0.266667	0.11547		0	-0.3	-0.3	-0.2	0.173205		0.8	0.8	0.6	0.733333	0.11547		1	0.6	1	0.866667	0.23094		0.6	0.6	0.7	0.633333	0.057735		0.9	0.3	1.1
flagellar basal body-associated protein FliL [Campylobacter jejuni subsp. jejuni NCTC 11168]	gi|218563012			20 kDa	-0.1	0	-0.1	-0.0666667	0.057735		-0.2	-0.1	-0.1	-0.133333	0.057735		-0.1	-0.1	-0.8	-0.333333	0.404145		0.1	-0.1	0	0	0.1		-0.8	-1.6	-1.1	-1.16667	0.404145		-1.6	-1.6	-0.7	-1.3	0.519615		-0.8	-1.5	-1.7	-1.33333	0.472582		-1	-1.9	-1.3
flagellar basal-body rod protein [Campylobacter jejuni subsp. jejuni 81116]	gi|157414984	Cj0664	N	30 kDa	-0.2			-0.2			-0.1		-0.1	-0.1	0		0			0			0.4		0.1	0.25	0.212132		1			1			0.8		0.2	0.5	0.424264		0.7			0.7			0.9		1.1
flagellar biosynthesis protein FlhA [Campylobacter jejuni subsp. jejuni 81-176]	gi|121613700	Cj0882c	N	77 kDa	0.1	-0.1	0.1	0.0333333	0.11547		0.1	0	0	0.0333333	0.057735		0.3	0.1	-0.1	0.1	0.2		0.2	0.1	-0.1	0.0666667	0.152753		1.1	0.9	1	1	0.1		1.1	1.2	1.1	1.13333	0.057735		1.2	1.2	0.9	1.1	0.173205		1.2	1.2	1.2
flagellar biosynthesis protein FlhB [Campylobacter jejuni subsp. jejuni 81-176]	gi|121613536			42 kDa	0		0	0	0		0		0	0	0		0.3		0.3	0.3	0		1.2		0	0.6	0.848528		0.4		0.8	0.6	0.282843		1.4		1	1.2	0.282843		0.9		0.8	0.85	0.0707107		1.7		1
flagellar biosynthesis protein FliP [Campylobacter jejuni subsp. jejuni 81-176]	gi|121612246			27 kDa	0	0	0	0	0		0	0	0	0	0		0	-0.1	-0.3	-0.133333	0.152753		-0.1	0.1	0.4	0.133333	0.251661		0.2	0.4	0.5	0.366667	0.152753		0.4	0.7	0.9	0.666667	0.251661		1	0.9	1.3	1.06667	0.208167		0.5	1.2	1.3
flagellar biosynthesis regulator FlhF [Campylobacter jejuni subsp. jejuni 81116]	gi|157414378	Cj0064c	N	55 kDa	-0.1	-0.1	-0.2	-0.133333	0.057735		-0.1	0.1	0	0	0.1		-0.3	-0.2	-0.2	-0.233333	0.057735		-0.1	0	0	-0.0333333	0.057735		0.6	0.9	0.8	0.766667	0.152753		0.9	1.2	1	1.03333	0.152753		0.8	1.2	1.2	1.06667	0.23094		0.5	1	1.3
flagellar biosynthesis sigma factor [Campylobacter jejuni subsp. doylei 269.97]	gi|153952569	Cj0061c	K	28 kDa	0	0	0	0	0		0	0	0	0	0		-0.1	0.2	0.4	0.166667	0.251661		-0.1	0	-0.3	-0.133333	0.152753		-1.6	-1.1	-1	-1.23333	0.321455		-2.2	-1.6	-0.8	-1.53333	0.702377		-2	-1.5	-1	-1.5	0.5		-2.3	-2.1	-0.9
flagellar capping protein [Campylobacter jejuni subsp. jejuni 81116]	gi|157414829			70 kDa	0.2	0	0	0.0666667	0.11547		0	0	0	0	0		0.1	0	-0.4	-0.1	0.264575		-0.2	0	-0.4	-0.2	0.2		-0.5	-0.6	-0.9	-0.666667	0.208167		-1.4	-1.1	-0.7	-1.06667	0.351188		-0.7	-0.7	-1.2	-0.866667	0.288675		-1.4	-1	-1.2
flagellar hook-associated protein FlgL [Campylobacter jejuni subsp. jejuni NCTC 11168]	gi|218562507		N	82 kDa	0.2	0	0	0.0666667	0.11547		0	0.1	0	0.0333333	0.057735		0.4	0.2	0.3	0.3	0.1		0.9	0.6	0	0.5	0.458258		2.3	1.9	2.1	2.1	0.2		2.6	2.5	2	2.36667	0.321455		2.2	1.8	1.1	1.7	0.556776		2.1	2.3	1.1
flagellar hook protein [Campylobacter jejuni subsp. jejuni 81116]	gi|157414368			58 kDa	0	0		0	0		0	0	0	0	0		-0.1	0		-0.05	0.0707107		0.3	0	-0.1	0.0666667	0.208167		0.5	0.3		0.4	0.141421		-0.4	0.1	1.5	0.4	0.984886		0.2	0.5		0.35	0.212132		-0.1	0.3	1.4
flagellar hook protein FlgE [Campylobacter jejuni subsp. doylei 269.97]	gi|153951692			93 kDa	0	0	0	0	0		0	0	0	0	0		0	-0.1	-0.1	-0.0666667	0.057735		0.3	0.1	-0.3	0.0333333	0.305505		1.3	1.6	1.2	1.36667	0.208167		1.8	1.4	1.8	1.66667	0.23094		1.5	1.5	1	1.33333	0.288675		1.6	1.6	1.5
flagellar hook protein FlgE [Campylobacter jejuni subsp. jejuni NCTC 11168]	gi|218563315		N	92 kDa	-0.1	-0.1	-0.1	-0.1	1.69967e-17		0.1	0.1	0	0.0666667	0.057735		-0.3	0	0.1	-0.0666667	0.208167		0.2	0.3	-0.3	0.0666667	0.321455		1.1	1.8	1.8	1.56667	0.404145		1.8	1.9	2.1	1.93333	0.152753		1.3	2	1.7	1.66667	0.351188		1.8	1.9	1.7
flagellar hook-associated protein FlgK [Campylobacter jejuni subsp. jejuni NCTC 11168]	gi|218563069			67 kDa	0	0	0	0	0		0	0	0	0	0		0.2	0.2	-0.3	0.0333333	0.288675		0.6	0.1	-0.3	0.133333	0.450925		1.7	1.8	1.4	1.63333	0.208167		2	1.5	1.2	1.56667	0.404145		1.6	1.6	0.7	1.3	0.519615		1.8	1.5	0.8
flagellar hook-basal body protein FliE [Campylobacter jejuni subsp. jejuni NCTC 11168]	gi|218562178			11 kDa	0	0	0	0	0		0	0	0	0	0		0	0	-0.3	-0.1	0.173205		0.3	-0.1	-0.3	-0.0333333	0.305505		0.3	1.1	0.8	0.733333	0.404145		0.7	0.9	0.9	0.833333	0.11547		0.6	1.3	2	1.3	0.7		0.4	1.1	2.3
flagellar motor protein MotA [Campylobacter jejuni subsp. jejuni NCTC 11168]	gi|218561996		N	28 kDa	0	-0.1	0.1	0	0.1		0.1	0	0.2	0.1	0.1		0	-0.2	0	-0.0666667	0.11547		0.3	0	0.3	0.2	0.173205		0.7	0.9	0.7	0.766667	0.11547		1.1	0.9	1.1	1.03333	0.11547		1.1	1.1	0.9	1.03333	0.11547		1.5	1.3	1.3
flagellar motor protein MotB [Campylobacter jejuni subsp. jejuni NCTC 11168]	gi|218561995			28 kDa	0	0	0	0	0		0	0	0	0	0		0	-0.2	-0.2	-0.133333	0.11547		0	-0.1	-0.2	-0.1	0.1		-0.2	-0.6	-0.5	-0.433333	0.208167		-0.5	-0.6	0.1	-0.333333	0.378594		-0.2	-0.5	-0.9	-0.533333	0.351188		-0.3	-0.7	-0.1
flagellar motor switch protein [Campylobacter jejuni subsp. jejuni 81116]	gi|157414648			12 kDa	0	0	0	0	0		0	0	0	0	0		0	0	-0.2	-0.0666667	0.11547		-0.3	0.2	-0.2	-0.1	0.264575		-1.3	-2.6	-1.6	-1.83333	0.680686		-3.1	-2	-1.6	-2.23333	0.776745		-1.6	-1.9	-0.1	-1.2	0.964365		-2.6	-1.8	-0.2
flagellar motor switch protein FliM [Campylobacter jejuni subsp. doylei 269.97]	gi|153951200			41 kDa	0.1	0.1	0.1	0.1	1.69967e-17		0.1	0.1	-0.1	0.0333333	0.11547		0.1	0.1	0.2	0.133333	0.057735		0.2	0.2	0	0.133333	0.11547		1	1.3	0.9	1.06667	0.208167		1.3	1.2	1.1	1.2	0.1		0.7	0.3	0.8	0.6	0.264575		0.6	0.6	0.8
flagellar motor switch protein FliY [Campylobacter jejuni subsp. jejuni NCTC 11168]	gi|218561744			31 kDa	0	0	0	0	0		0	0	0	0	0		-0.2	0	-0.1	-0.1	0.1		-0.2	0	-0.5	-0.233333	0.251661		-1.5	-1.9	-1	-1.46667	0.450925		-2.6	-2.1	-1	-1.9	0.818535		-1.4	-1.3	0.1	-0.866667	0.83865		-2.2	-1.8	0.1
flagellar motor switch protein G [Campylobacter jejuni subsp. jejuni 81116]	gi|157414616			38 kDa	0	0	0	0	0		0	0	0	0	0		-0.5	-0.3	-0.3	-0.366667	0.11547		-0.2	-0.3	-0.7	-0.4	0.264575		-0.7	-0.4	-0.1	-0.4	0.3		-0.9	-0.5	0.1	-0.433333	0.503322		0.1	0.2	0.6	0.3	0.264575		-0.2	0	0.9
flagellar MS-ring protein [Campylobacter jejuni subsp. jejuni 81-176]	gi|121612614			63 kDa	-0.1	0	0	-0.0333333	0.057735		0	-0.1	-0.1	-0.0666667	0.057735		-0.4	-0.2	-0.6	-0.4	0.2		-0.1	-0.3	-0.4	-0.266667	0.152753		0.2	0.7	0.3	0.4	0.264575		0.7	0.6	0.7	0.666667	0.057735		0.8	1.1	0.4	0.766667	0.351188		1.1	0.9	1
flagellar protein FlaG [Campylobacter jejuni subsp. jejuni 81116]	gi|157414828			14 kDa	0	0	0	0	0		0	0	0	0	0		-0.5	0.3	0.1	-0.0333333	0.416333		-0.4	0.2	-0.9	-0.366667	0.550757		-1.4	-1	0.1	-0.766667	0.776745		-2.4	-1.7	-0.6	-1.56667	0.907377		-1.3	-0.6	1.8	-0.0333333	1.62583		-2	-1.5	1.5
flagellar protein FliS [Campylobacter jejuni subsp. jejuni 81-176]	gi|121612919			15 kDa	0	0	0	0	0		0	0	0	0	0		-0.6	-0.1	-0.4	-0.366667	0.251661		0	0	-0.5	-0.166667	0.288675		-1	-0.3	-0.1	-0.466667	0.472582		-0.7	-0.6	-0.7	-0.666667	0.057735		-1.6	-0.7	0.5	-0.6	1.05357		-1.3	-1	0.4
flagellar protein, putative [Campylobacter jejuni subsp. jejuni 81-176]	gi|121612383			31 kDa	0	0	0	0	0		0	0	0	0	0		-0.1	0	-0.2	-0.1	0.1		0.1	-0.3	-0.2	-0.133333	0.208167		0.7	1.1	0.4	0.733333	0.351188		1.2	0.9	0.7	0.933333	0.251661		0.7	0.8	1	0.833333	0.152753		0.5	0.6	1.3
flagellin [Campylobacter jejuni RM1221]	gi|57238729	CJE1526	N	59 kDa	0.2	0.1	0.2	0.166667	0.057735		0.1	0.2	0	0.1	0.1		1.1	0.6	0.9	0.866667	0.251661		0.6	0.5	1.3	0.8	0.43589		1.9	1.8	1.6	1.76667	0.152753		2.1	2	2.4	2.16667	0.208167		1.7	1.9	2	1.86667	0.152753		1.8	2.1	2.3
flagellin [Campylobacter jejuni subsp. jejuni NCTC 11168]	gi|218562948	Cj1339c	N	59 kDa	0	0.3	0	0.1	0.173205		0.2	-0.2	0.3	0.1	0.264575		0.1	0.3	0.6	0.333333	0.251661		0.5	0.3	0.4	0.4	0.1		1.6	2	1.9	1.83333	0.208167		2.1	1.9	1.9	1.96667	0.11547		1.7	2.2	2.1	2	0.264575		1.9	2.1	1.9
flagellin modification protein A [Campylobacter jejuni subsp. doylei 269.97]	gi|153952269	Cj1332	I,Q,R	29 kDa	0.2	0	0	0.0666667	0.11547		0	0	0	0	0		0.2	0	-0.1	0.0333333	0.152753		0.1	0.1	-0.1	0.0333333	0.11547		-0.7	-1.4	-1	-1.03333	0.351188		-1.4	-1.1	-1	-1.16667	0.208167		-0.9	-1	-0.9	-0.933333	0.057735		-1.3	-0.9	-0.9
flagellin modification protein, PseA [Campylobacter jejuni subsp. jejuni 81-176]	gi|121613681	Cj1316c	D	44 kDa	-0.1	-0.1	-0.1	-0.1	1.69967e-17		-0.1	-0.1	-0.1	-0.1	1.69967e-17		-0.4	-0.2	-0.1	-0.233333	0.152753		-0.3	-0.2	-0.3	-0.266667	0.057735		-1.5	-2.2	-0.9	-1.53333	0.650641		-2.4	-2.4	-1.3	-2.03333	0.635085		-1.3	-0.9	0.8	-0.466667	1.11505		-1.3	-1.2	0.6
flagellin subunit protein FlaC [Campylobacter jejuni subsp. jejuni 81116]	gi|157415007	Cj0720c	N	27 kDa	0	0	0	0	0		0		0	0	0		-0.5	0.3	0.4	0.0666667	0.493288		-0.5		-0.3	-0.4	0.141421		-0.6	-1.7	-1	-1.1	0.556776		-2.2		-1.4	-1.8	0.565685		-1	-1.6	-1.6	-1.4	0.34641		-1.4		-1.6
flagellum-specific ATP synthase [Campylobacter jejuni subsp. doylei 269.97]	gi|153951633			51 kDa	-0.1	-0.1	-0.1	-0.1	1.69967e-17		-0.1	-0.1	-0.1	-0.1	1.69967e-17		0	0.3	0.2	0.166667	0.152753		-0.1	-0.2	-0.1	-0.133333	0.057735		0.1	0.1	0	0.0666667	0.057735		0	0.1	-0.1	0	0.1		0.2	0.3	1	0.5	0.43589		-0.1	0.2	1.1
flavodoxin FldA [Campylobacter jejuni subsp. jejuni 81116]	gi|157415619			17 kDa	0.1	0	0.1	0.0666667	0.057735		0.1	-0.1	0.1	0.0333333	0.11547		0.6	0.5	0	0.366667	0.321455		0.1	-0.2	0.4	0.1	0.3		-0.5	-1.3	-1.2	-1	0.43589		-2	-1.4	-1.9	-1.76667	0.321455		-1.3	-1.1	-1.5	-1.3	0.2		-1.4	-1.1	-1.5
flavodoxin-like fold domain-containing protein [Campylobacter jejuni subsp. jejuni 81-176]	gi|121612448		R	22 kDa	-0.1	-0.1	-0.1	-0.1	1.69967e-17		-0.1	-0.1	-0.1	-0.1	1.69967e-17		0.1	0.2	-0.2	0.0333333	0.208167		-0.1	0.1	-0.1	-0.0333333	0.11547		-1.6	-3.2	-2.5	-2.43333	0.802081		-3.8	-2.7	-2.7	-3.06667	0.635085		-2.1	-2.5	-1.9	-2.16667	0.305505		-2.8	-2.8	-2.1
flippase [Campylobacter jejuni subsp. jejuni NCTC 11168]	gi|218562744	Cj1130c	V	65 kDa	0	0	0	0	0		0	0	0.1	0.0333333	0.057735		0.7	0	0.1	0.266667	0.378594		0.8	0.2	1	0.666667	0.416333		1.1	1.3	0.9	1.1	0.2		1.5	1.4	1.4	1.43333	0.057735		1.4	1.4	0.7	1.16667	0.404145		1.7	1.5	1.2
FolB domain-containing protein [Campylobacter jejuni subsp. jejuni 81-176]	gi|121612949			13 kDa	0	0		0	0		0	0	0	0	0		0.4	-0.4		0	0.565685		0.3	0.1	0.4	0.266667	0.152753		-0.4	-0.6		-0.5	0.141421		-0.8	-0.5	0.2	-0.366667	0.51316		0.3	0.3		0.3	0		-0.1	0	0.8
folD bifunctional protein [Campylobacter jejuni RM1221]	gi|57237696			30 kDa	0	0	0	0	0		0	0	0	0	0		-0.1	0.2	0.1	0.0666667	0.152753		0.2	0.2	0.1	0.166667	0.057735		-1.5	-1.5	-1.4	-1.46667	0.057735		-2.7	-1.7	-1.5	-1.96667	0.64291		-1.8	-1.4	-1.4	-1.53333	0.23094		-2.5	-1.7	-1.4
folylpolyglutamate synthase/dihydrofolate synthase [Campylobacter jejuni subsp. jejuni NCTC 11168]	gi|218562702			46 kDa	0.1	0.1	0.1	0.1	1.69967e-17		0.1	0.1	0.1	0.1	1.69967e-17		0.2	-0.1	0.1	0.0666667	0.152753		0.1	0	0.3	0.133333	0.152753		0.9	1.1	0.9	0.966667	0.11547		1.4	0.9	1.5	1.26667	0.321455		1.1	1.2	0.9	1.06667	0.152753		1.1	0.9	1.3
formate dehydrogenase accessory protein [Campylobacter jejuni subsp. jejuni NCTC 11168]	gi|218563108			29 kDa	0	0	0	0	0		0	0	0	0	0		-0.6	-0.2	-0.2	-0.333333	0.23094		-0.5	-0.3	0	-0.266667	0.251661		-1.6	-1.6	-1.4	-1.53333	0.11547		-2	-1.5	-1.8	-1.76667	0.251661		-1.3	-1.1	-1	-1.13333	0.152753		-1.7	-1	-1.1
formate dehydrogenase, cytochrome b subunit [Campylobacter jejuni subsp. jejuni 81-176]	gi|121612220			35 kDa	0	0	0	0	0		0	0	0	0	0		1.6	0.1	-0.2	0.5	0.964365		1.2	0.1	0.2	0.5	0.608276		1.5	1.3	1	1.26667	0.251661		1.5	1.4	1.2	1.36667	0.152753		2.3	1.3	0.8	1.46667	0.763763		2.4	1.8	1.2
formate dehydrogenase, iron-sulfur subunit [Campylobacter jejuni subsp. jejuni 81116]	gi|157415732	Cj1510c		24 kDa	0.1	0.2	0.1	0.133333	0.057735		0.1	0	0.1	0.0666667	0.057735		1.5	0.6	0.1	0.733333	0.70946		1.2	0.7	0.3	0.733333	0.450925		0	0.3	0.3	0.2	0.173205		-0.1	0.3	0.5	0.233333	0.305505		0.7	0	-0.2	0.166667	0.472582		0.7	0	0.2
formyltetrahydrofolate deformylase [Campylobacter jejuni subsp. doylei 269.97]	gi|153951464			32 kDa	0	0	0	0	0		0	0	0	0	0		-0.1	-0.2	0.3	0	0.264575		-0.3	0.1	-0.3	-0.166667	0.23094		-1.2	-2.8	-1.7	-1.9	0.818535		-2.9	-2.8	-1.4	-2.36667	0.83865		-1.6	-3	-2.1	-2.23333	0.70946		-2.2	-2.8	-1.5
fructose-1,6-bisphosphatase [Campylobacter jejuni subsp. jejuni NCTC 11168]	gi|218562468			32 kDa	0	0	0	0	0		0	0	0	0	0		-0.1	0.1	-0.3	-0.1	0.2		0	0	-0.2	-0.0666667	0.11547		-1	-1.1	-1.3	-1.13333	0.152753		-1.6	-1.2	-1.2	-1.33333	0.23094		-0.5	-0.2	-0.3	-0.333333	0.152753		-0.6	-0.1	-0.6
fructose-bisphosphate aldolase [Campylobacter jejuni subsp. jejuni 81-176]	gi|121613445			39 kDa	0.1	0	-0.1	0	0.1		0	-0.1	0	-0.0333333	0.057735		0.4	0.1	0	0.166667	0.208167		0.1	0.2	0.2	0.166667	0.057735		-1.3	-2.4	-2	-1.9	0.556776		-2.4	-1.8	-1.9	-2.03333	0.321455		-1.2	-1.1	-1.3	-1.2	0.1		-1.8	-1.1	-1.2
fumarate hydratase [Campylobacter jejuni subsp. jejuni NCTC 11168]	gi|218562973			51 kDa	-0.1	0.1	0.1	0.0333333	0.11547		0.1	0	0.2	0.1	0.1		0.6	0.3	0.5	0.466667	0.152753		0.6	0.2	1	0.6	0.4		-1.2	-2.5	-1.4	-1.7	0.7		-2.8	-2.8	-1.2	-2.26667	0.92376		-2	-2.7	-2.7	-2.46667	0.404145		-1.7	-3	-1.6
fumarate reductase [Campylobacter jejuni subsp. jejuni 81116]	gi|157414704			74 kDa	-0.1	0.1	0	0	0.1		-0.2	-0.1	0	-0.1	0.1		0.2	0	0.4	0.2	0.2		0.2	0.1	0.5	0.266667	0.208167		-0.5	-1.1	-0.6	-0.733333	0.321455		-0.9	-1.3	0.1	-0.7	0.72111		0	-0.4	-0.3	-0.233333	0.208167		-0.1	-0.4	-0.2
fumarate reductase cytochrome b-556 subunit [Campylobacter jejuni subsp. doylei 269.97]	gi|153952486			30 kDa	0	0	0	0	0		0	0	0	0	0		0.4	-0.1	0.5	0.266667	0.321455		0.3	0	-0.1	0.0666667	0.208167		0.2	-0.5	0.5	0.0666667	0.51316		-0.5	-0.6	0.3	-0.266667	0.493288		0.8	0.1	0.2	0.366667	0.378594		0.7	0.2	0.5
fumarate reductase iron-sulfur subunit [Campylobacter jejuni subsp. jejuni 81116]	gi|157414705			28 kDa	0	0	0	0	0		0	0	0	0	0		0.4	0.1	1	0.5	0.458258		0.4	0.2	0.5	0.366667	0.152753		-0.5	-1	0.1	-0.466667	0.550757		-1	-1.3	-0.1	-0.8	0.6245		0	-0.3	0	-0.1	0.173205		0	-0.3	-0.4
fumarylacetoacetate hydrolase family protein [Campylobacter jejuni subsp. jejuni 81-176]	gi|121612391	Cj0021c	Q	33 kDa	0	0	0	0	0		0	0	0	0	0		0	0.3	0	0.1	0.173205		0	0.2	-0.1	0.0333333	0.152753		-0.5	-0.5	-0.4	-0.466667	0.057735		-0.7	-0.7	-0.7	-0.7	1.35974e-16		0.1	0.3	0.8	0.4	0.360555		-0.8	-0.3	0.8
FUR family transcriptional regulator [Campylobacter jejuni subsp. jejuni 81-176]	gi|121612833			16 kDa	0	0	0	0	0		0	0	0	0	0		0	0.1	-0.2	-0.0333333	0.152753		0	0.3	-0.2	0.0333333	0.251661		0.4	0.8	1	0.733333	0.305505		1	1	0.9	0.966667	0.057735		0.2	-0.1	1.1	0.4	0.6245		-0.2	-0.1	1.1
GalNAc transferase [Campylobacter jejuni subsp. jejuni NCTC 11168]	gi|218562739			43 kDa	-0.1	0.1	0.1	0.0333333	0.11547		0.1	0.1	0.1	0.1	1.69967e-17		0.5	0.2	-0.1	0.2	0.3		0.4	0.2	0.3	0.3	0.1		1.1	1.5	0.8	1.13333	0.351188		1.4	1.4	1.1	1.3	0.173205		0.9	0.8	0.5	0.733333	0.208167		1.1	0.9	0.6
GalNAc transferase [Campylobacter jejuni subsp. jejuni NCTC 11168]	gi|218562741			41 kDa	0	0	0	0	0		0	0	0	0	0		0.5	0	0.3	0.266667	0.251661		0.4	0.3	0.6	0.433333	0.152753		1.2	1.4	1.3	1.3	0.1		1.6	1.6	1.1	1.43333	0.288675		1	0.8	1.5	1.1	0.360555		0.9	0.8	1.2
GalNAc transferase/polymerase [Campylobacter jejuni subsp. jejuni NCTC 11168]	gi|218562743			41 kDa	0	0	0	0	0		0	0	0	0	0		0.8	0.3	0.2	0.433333	0.321455		0.5	0.3	0.6	0.466667	0.152753		1.2	1.4	0.9	1.16667	0.251661		1.2	1.4	1.1	1.23333	0.152753		1	0.7	0.4	0.7	0.3		0.8	0.6	0.5
gamma-glutamyl kinase [Campylobacter jejuni subsp. jejuni 81-176]	gi|121612918		E	29 kDa	0	0	0	0	0		0	0	0	0	0		0	0.2	0	0.0666667	0.11547		-0.2	0	-0.5	-0.233333	0.251661		-1.4	-2.1	-2.1	-1.86667	0.404145		-3.2	-2.6	-2.1	-2.63333	0.550757		-1.8	-2.5	-1.9	-2.06667	0.378594		-2.3	-2.6	-2.4
gamma-glutamyl phosphate reductase [Campylobacter jejuni subsp. jejuni NCTC 11168]	gi|218562210			46 kDa	0	0	0	0	0		0	0	0	0	0		0.4	0.3	0.5	0.4	0.1		0.3	0.3	0.4	0.333333	0.057735		-0.7	-0.7	-0.4	-0.6	0.173205		-1	-0.6	-0.5	-0.7	0.264575		-0.2	0.1	0	-0.0333333	0.152753		-0.1	-0.1	-0.2
GDP-L-fucose synthetase [Campylobacter jejuni subsp. jejuni NCTC 11168]	gi|218563032			39 kDa	0	0.1	-0.1	0	0.1		0	-0.1	-0.2	-0.1	0.1		0.1	0.2	0.1	0.133333	0.057735		-0.1	0	-0.3	-0.133333	0.152753		0.5	0.9	0.4	0.6	0.264575		0.6	0.6	0.2	0.466667	0.23094		0	-0.2	0.7	0.166667	0.472582		-0.3	-0.3	0.2
general glycosylation pathway protein [Campylobacter jejuni subsp. jejuni 81116]	gi|157415388			35 kDa	-0.1	-0.1	-0.1	-0.1	1.69967e-17		-0.1	-0.1	-0.1	-0.1	1.69967e-17		1	0	0.1	0.366667	0.550757		0.5	0.2	0.6	0.433333	0.208167		1.4	1.4	1.2	1.33333	0.11547		1.5	1.3	1.3	1.36667	0.11547		1.5	1.1	1.1	1.23333	0.23094		1.2	1	1
general glycosylation pathway protein [Campylobacter jejuni subsp. jejuni 81116]	gi|157415384			23 kDa	0	0	0	0	0		0	0	0	0	0		0.4	0.1	-0.1	0.133333	0.251661		0.5	0.3	0.2	0.333333	0.152753		1.1	1.5	1	1.2	0.264575		1.7	1.6	1.5	1.6	0.1		1.3	1.3	0.5	1.03333	0.46188		1.8	1.6	1.1
general glycosylation pathway protein [Campylobacter jejuni subsp. jejuni 81-176]	gi|121613359			34 kDa	0	0	0	0	0		0	0	0	0	0		0.7	-0.1	0	0.2	0.43589		0.4	-0.2	0	0.0666667	0.305505		1.5	1.4	0.9	1.26667	0.321455		1.5	1.2	1.1	1.26667	0.208167		1.8	1.3	0.7	1.26667	0.550757		1.6	1.4	0.7
general secretory pathway protein D [Campylobacter jejuni subsp. jejuni 81-176]	gi|121613593		N, U	53 kDa	0	0	0	0	0		0	0	0	0	0		0.8	-0.3	-0.2	0.1	0.608276		0.6	0	0.6	0.4	0.34641		1.6	1.7	1.2	1.5	0.264575		1.9	1.7	2.1	1.9	0.2		2.4	1.9	0.5	1.6	0.984886		2.2	2	0.9
geranyltranstransferase [Campylobacter jejuni subsp. jejuni 81-176]	gi|121613596			32 kDa	-0.1	0	0	-0.0333333	0.057735		0	0	0	0	0		0.5	-0.4	0.1	0.0666667	0.450925		0.1	-0.1	0.3	0.1	0.2		-0.2	-0.4	-0.4	-0.333333	0.11547		-0.2	-0.3	0.1	-0.133333	0.208167		0.6	-0.2	0.5	0.3	0.43589		-0.3	-0.3	0.4
glucosamine--fructose-6-phosphate aminotransferase [Campylobacter jejuni subsp. jejuni 81-176]	gi|121613200			67 kDa	0	0.1	0	0.0333333	0.057735		0	0	-0.1	-0.0333333	0.057735		0.4	0.2	0.2	0.266667	0.11547		0.4	0.3	0.4	0.366667	0.057735		1.2	1.3	0.8	1.1	0.264575		1.3	1.2	0.9	1.13333	0.208167		1.5	1.1	0.4	1	0.556776		1.3	1.4	0.4
glucose-6-phosphate isomerase [Campylobacter jejuni subsp. jejuni 81-176]	gi|121612886			46 kDa	0	0	0	0	0		0	0	0	0	0		0.7	0.4	0.3	0.466667	0.208167		0.2	0.2	0.3	0.233333	0.057735		1.2	1.3	0.8	1.1	0.264575		1.3	1.1	0.8	1.06667	0.251661		0.8	0.5	0.8	0.7	0.173205		0.4	0.3	0.7
glutamate racemase [Campylobacter jejuni subsp. jejuni 81-176]	gi|121612969			28 kDa	0	0	0	0	0		0	0	0	0	0		0.2	0.1	-0.3	0	0.264575		0	0	0	0	0		0.5	0.5	0.6	0.533333	0.057735		0.6	0.4	0.4	0.466667	0.11547		0.9	1	1.4	1.1	0.264575		0.4	0.6	1.4
glutamate synthase large subunit [Campylobacter jejuni subsp. jejuni NCTC 11168]	gi|218561700			167 kDa	0.2	-0.1	0	0.0333333	0.152753		-0.1	0.1	0	0	0.1		0	0	1.2	0.4	0.69282		-0.8	-0.1	0.4	-0.166667	0.602771		-0.2	-0.3	0.2	-0.1	0.264575		-0.8	-0.7	-0.3	-0.6	0.264575		0	0	0.8	0.266667	0.46188		-0.4	-0.1	1
glutamate synthase subunit beta [Campylobacter jejuni subsp. jejuni NCTC 11168]	gi|218561702			53 kDa	-0.1	-0.1	-0.1	-0.1	1.69967e-17		-0.1	-0.1	-0.2	-0.133333	0.057735		-0.4	0	0.9	0.166667	0.665833		-0.9	0	0.4	-0.166667	0.665833		-0.3	0.4	0.5	0.2	0.43589		-0.1	0.3	0.2	0.133333	0.208167		-0.6	0.1	1.4	0.3	1.01489		-0.7	-0.1	1.6
glutamate-1-semialdehyde aminotransferase [Campylobacter jejuni subsp. jejuni 81-176]	gi|121613210			46 kDa	0	0.1	-0.1	0	0.1		0	-0.1	0.1	0	0.1		0.6	0.2	0.6	0.466667	0.23094		0.5	0.3	0.7	0.5	0.2		0.6	0.7	0.7	0.666667	0.057735		0.8	0.6	0.8	0.733333	0.11547		0.8	1	0.5	0.766667	0.251661		1	0.8	0.4
glutamine synthetase [Campylobacter jejuni subsp. jejuni NCTC 11168]	gi|218562338			54 kDa	0.1	0	0	0.0333333	0.057735		0	0	0.1	0.0333333	0.057735		0.1	-0.1	0.8	0.266667	0.472582		-1	-0.3	0.9	-0.133333	0.960902		-0.7	-1.4	-1.1	-1.06667	0.351188		-1.4	-2.4	-1.1	-1.63333	0.680686		-0.5	-0.1	0.3	-0.1	0.4		-0.6	-0.5	1.3
glutamylglutaminyl-tRNA synthetase [Campylobacter jejuni subsp. jejuni NCTC 11168]	gi|218562473			50 kDa	0	0	0	0	0		0	0	0	0	0		0.3	0.3	0.4	0.333333	0.057735		0.3	0.3	0.2	0.266667	0.057735		-0.9	-1.1	-1.3	-1.1	0.2		-1.2	-1.2	-1.6	-1.33333	0.23094		-1.3	-1.1	-0.9	-1.1	0.2		-1.7	-1.3	-1.2
glutamyl-tRNA reductase [Campylobacter jejuni subsp. jejuni 81-176]	gi|121612724			49 kDa	0	0	0	0	0		0	0	0	0	0		0.1	0	0.1	0.0666667	0.057735		0.1	0	0.2	0.1	0.1		0.9	1.2	1.2	1.1	0.173205		1.3	1.1	1.2	1.2	0.1		0.5	0.4	1.2	0.7	0.43589		0.6	0.6	1.4
glutamyl-tRNA synthetase [Campylobacter jejuni subsp. jejuni NCTC 11168]	gi|218562899			53 kDa	0	0	0	0	0		0	0	0	0	0		-0.3	0.1	-0.1	-0.1	0.2		-0.2	0	-0.2	-0.133333	0.11547		0.1	0.8	0.1	0.333333	0.404145		0.6	0.7	0.5	0.6	0.1		-0.5	-0.3	-1.1	-0.633333	0.416333		-0.4	-0.3	-1.2
glutathionylspermidine synthase family protein [Campylobacter jejuni subsp. jejuni 81116]	gi|157414668			45 kDa	0	0	0	0	0		0	0	0	0	0		0.3	0	0.5	0.266667	0.251661		0.3	0.1	0.4	0.266667	0.152753		-1	-2.7	-1.2	-1.63333	0.929157		-2.5	-2.3	-1.3	-2.03333	0.64291		-2	-2.8	-1.6	-2.13333	0.61101		-2.4	-2.7	-1.8
glyceraldehyde 3-phosphate dehydrogenase A [Campylobacter jejuni subsp. jejuni 81-176]	gi|121612463	Cj1403c	G	36 kDa	0	0	0	0	0		0	0	0	0	0		0.3	0.2	0.4	0.3	0.1		0.1	0.2	0.2	0.166667	0.057735		-0.8	-1.3	-1	-1.03333	0.251661		-1.3	-1.1	-1	-1.13333	0.152753		-1.8	-2.2	-2	-2	0.2		-2.3	-2.4	-1.8
glyceraldehyde-3-phosphate dehydrogenase [Campylobacter lari RM2100]	gi|222823452			36 kDa	0	0	0	0	0		0	0	0	0	0		0.2	0.3	0.3	0.266667	0.057735		0.1	0.3	0.1	0.166667	0.11547		-0.8	-1.4	-1.4	-1.2	0.34641		-1	-1	-1.3	-1.1	0.173205		-1.5	-2.4	-2.4	-2.1	0.519615		-1.6	-1.6	-1.9
glycyl-tRNA synthetase subunit alpha [Campylobacter jejuni subsp. jejuni 81-176]	gi|121613687			33 kDa	0	0	0	0	0		0	0	0	0	0		-0.2	0	-0.4	-0.2	0.2		0	0	-0.1	-0.0333333	0.057735		-0.2	0	-0.3	-0.166667	0.152753		-0.1	-0.3	0.1	-0.1	0.2		-0.3	-0.6	-0.5	-0.466667	0.152753		-0.6	-0.5	-0.3
glycyl-tRNA synthetase subunit beta [Campylobacter jejuni subsp. jejuni NCTC 11168]	gi|218562846			76 kDa	-0.2	-0.2	-0.2	-0.2	3.39935e-17		-0.2	-0.1	-0.4	-0.233333	0.152753		0	0.1	-0.1	0	0.1		-0.1	-0.1	-0.2	-0.133333	0.057735		0.9	1.3	0.8	1	0.264575		1.3	1.3	1	1.2	0.173205		0.6	1	0.3	0.633333	0.351188		1.1	1	0.3
GMP synthase [Campylobacter jejuni subsp. jejuni NCTC 11168]	gi|218562860			57 kDa	0	0	-0.1	-0.0333333	0.057735		0.1	0.2	-0.1	0.0666667	0.152753		0.1	0.4	0.3	0.266667	0.152753		0.1	0.3	0	0.133333	0.152753		1.1	1.8	1.2	1.36667	0.378594		1.2	1.6	1.1	1.3	0.264575		0.9	1.2	1	1.03333	0.152753		1.1	1.1	0.9
GTP cyclohydrolase I [Campylobacter jejuni subsp. jejuni NCTC 11168]	gi|218561873			22 kDa	0	0	0	0	0		0	0	0	0	0		0	0.2	0.1	0.1	0.1		0.1	0.2	0.1	0.133333	0.057735		-1	-1.3	-1.1	-1.13333	0.152753		-1.4	-1.2	-1.2	-1.26667	0.11547		-1.5	-1.6	-0.9	-1.33333	0.378594		-1.5	-1.3	-0.8
GTP cyclohydrolase II [Campylobacter jejuni subsp. jejuni 81-176]	gi|121612797			21 kDa	0	0	0	0	0		0	0	0	0	0		-0.5	0.2	-0.1	-0.133333	0.351188		-0.2	0.1	-1	-0.366667	0.568624		-1.5	-1.3	-1.2	-1.33333	0.152753		-2.1	-1.3	-1.6	-1.66667	0.404145		-1.7	-1.3	-0.2	-1.06667	0.776745		-2.4	-1.3	-0.4
GTPase ObgE [Campylobacter jejuni subsp. jejuni 81-176]	gi|121613578			39 kDa	0	0	0	0	0		0	0	0	0	0		-0.6	-0.4	-0.5	-0.5	0.1		-0.6	-0.4	-0.4	-0.466667	0.11547		-0.1	0.8	0.6	0.433333	0.472582		0.8	0.9	0.7	0.8	0.1		0.3	0.8	0.6	0.566667	0.251661		0.3	0.6	0.4
GTP-binding protein [Campylobacter jejuni subsp. jejuni 81-176]	gi|121612321			85 kDa	0.2	0.1	-0.1	0.0666667	0.152753		0.1	0.2	0	0.1	0.1		0.6	0.1	0.3	0.333333	0.251661		0.5	0.2	0.3	0.333333	0.152753		1.2	1.5	1.4	1.36667	0.152753		1.7	1.5	1.5	1.56667	0.11547		1.5	1.6	0.9	1.33333	0.378594		1.7	1.6	1.1
GTP-binding protein EngA [Campylobacter jejuni subsp. jejuni NCTC 11168]	gi|218562044			53 kDa	0.1	0	0	0.0333333	0.057735		0.2	0	0	0.0666667	0.11547		0.3	0	-0.1	0.0666667	0.208167		0.3	0	-0.3	0	0.3		1.4	1.4	1.1	1.3	0.173205		1.8	1.4	1.4	1.53333	0.23094		1.7	1.4	1.3	1.46667	0.208167		1.6	1.3	1.3
GTP-binding protein Era [Campylobacter jejuni subsp. jejuni NCTC 11168]	gi|218562306			33 kDa	0.1	0.1	0.1	0.1	1.69967e-17		0.1	0.1	0	0.0666667	0.057735		0.5	0	0.1	0.2	0.264575		0.3	0	0.4	0.233333	0.208167		1.3	1.6	1	1.3	0.3		1.6	1.5	1.6	1.56667	0.057735		1.5	1.6	1.1	1.4	0.264575		1.1	1.3	1.4
GTP-binding protein LepA [Campylobacter jejuni subsp. jejuni 81116]	gi|157415287			67 kDa	-0.1	-0.1	-0.1	-0.1	1.69967e-17		-0.1	-0.1	-0.1	-0.1	1.69967e-17		0	0.1	0.1	0.0666667	0.057735		0	0	-0.2	-0.0666667	0.11547		0.9	1.4	1.2	1.16667	0.251661		1.3	1.3	1.1	1.23333	0.11547		0.3	0.4	1.3	0.666667	0.550757		0.5	0.4	0.8
GTP-binding protein TypA [Campylobacter jejuni subsp. jejuni NCTC 11168]	gi|218561731			66 kDa	0.1	0	0.1	0.0666667	0.057735		0.1	0	0	0.0333333	0.057735		-0.5	-0.2	0	-0.233333	0.251661		-0.1	0	-0.4	-0.166667	0.208167		-1	-1.1	-0.6	-0.9	0.264575		-1.5	-1.1	-0.8	-1.13333	0.351188		-0.5	-0.6	0.1	-0.333333	0.378594		-0.6	-0.6	-0.4
GTP-dependent nucleic acid-binding protein EngD [Campylobacter jejuni subsp. jejuni NCTC 11168]	gi|218562549			41 kDa	-0.1	-0.1	-0.1	-0.1	1.69967e-17		-0.2	-0.1	-0.1	-0.133333	0.057735		-0.4	0.1	0.1	-0.0666667	0.288675		-0.2	-0.1	-0.2	-0.166667	0.057735		-1.4	-1.2	-1.2	-1.26667	0.11547		-2	-1.4	-1.4	-1.6	0.34641		-1.2	-0.7	0.4	-0.5	0.818535		-1.4	-0.9	0.1
guanylate kinase [Campylobacter jejuni subsp. jejuni 81-176]	gi|121612644			24 kDa	0	0	0	0	0		0	0	0	0	0		0	0.2	0.1	0.1	0.1		-0.1	0	-0.3	-0.133333	0.152753		-0.6	-0.2	0.1	-0.233333	0.351188		-0.5	0	-0.1	-0.2	0.264575		-0.6	-0.2	0.8	0	0.72111		-0.7	-0.1	0.8
HAD-superfamily hydrolase, subfamily IA, variant 1 family protein [Campylobacter jejuni subsp. jejuni 81116]	gi|157415701			24 kDa	-0.3	-0.2	-0.2	-0.233333	0.057735		-0.2	-0.2	-0.2	-0.2	3.39935e-17		0.5	-0.8	-0.4	-0.233333	0.665833		-0.5	-0.2	-0.6	-0.433333	0.208167		0.6	0.8	0.4	0.6	0.2		0.6	0.8	0.2	0.533333	0.305505		1.2	0.9	0.8	0.966667	0.208167		0	0.6	0.9
heat shock protein 90 [Campylobacter jejuni subsp. doylei 269.97]	gi|153951602			70 kDa	0	0	0	0	0		0		0	0	0		0.2	0.5	0.1	0.266667	0.208167		0.3		0.1	0.2	0.141421		1.1	1.5	1.6	1.4	0.264575		1.6		0.8	1.2	0.565685		0.3	0.4	0.9	0.533333	0.321455		1.4		0.2
hemerythrin family non-heme iron protein [Campylobacter jejuni subsp. jejuni 81-176]	gi|121612625	Cj1224		24 kDa	-0.1	-0.1	-0.1	-0.1	1.69967e-17		-0.1	-0.1	-0.1	-0.1	1.69967e-17		0.7	0.5	1	0.733333	0.251661		-0.1	0.3	0	0.0666667	0.208167		-1.1	-1.3	-0.8	-1.06667	0.251661		-2.5	-1.6	-1.6	-1.9	0.519615		-1.4	-1.7	-0.3	-1.13333	0.737111		-2.3	-1.5	-0.6
heptosyltransferase I [Campylobacter jejuni subsp. jejuni NCTC 11168]	gi|218562747			39 kDa	0	0	0	0	0		0	0	0	0	0		0.2	0	-0.4	-0.0666667	0.305505		0.1	0.1	-0.2	0	0.173205		1.3	1.4	1	1.23333	0.208167		1.4	1.3	1.2	1.3	0.1		1.3	0.9	0.7	0.966667	0.305505		1.1	1.1	0.8
heptosyltransferase II [Campylobacter jejuni subsp. jejuni NCTC 11168]	gi|218562760			37 kDa	0	0		0	0		0	0	0	0	0		0.5	-0.1		0.2	0.424264		0.1	0.1	0.6	0.266667	0.288675		1.6	1.3		1.45	0.212132		1.4	1.3	1.8	1.5	0.264575		1.7	0.8		1.25	0.636396		1	0.8	1.4
high affinity branched-chain amino acid ABC transporter, ATP-binding protein, CJIE3 integrated plasmid [Campylobacter jejuni subsp. jejuni 81-176]	gi|121613528	CJIE3 plasmid	E	26 kDa	0	0	0	0	0		0	0	0	0	0		-0.4	-0.4	-0.4	-0.4	6.7987e-17		-0.2	-0.2	-0.3	-0.233333	0.057735		-0.2	-0.1	-0.1	-0.133333	0.057735		0.1	0	0.1	0.0666667	0.057735		0.6	0.6	0.2	0.466667	0.23094		0.5	0.5	0.4
high affinity branched-chain amino acid ABC transporter, periplasmic amino acid-binding protein [Campylobacter jejuni subsp. jejuni 81-176]	gi|121612759	CJIE3 plasmid	E	40 kDa	0	0	0	0	0		0	0	0	0	0		-0.6	0.2	0.2	-0.0666667	0.46188		-0.2	0.2	-0.4	-0.133333	0.305505		-1.8	-3	-2.6	-2.46667	0.61101		-3.3	-2.9	-2.6	-2.93333	0.351188		-2.6	-2.9	-3.1	-2.86667	0.251661		-3	-2.8	-2.7
high affinity branched-chain amino acid ABC transporter, permease protein [Campylobacter jejuni subsp. jejuni 81116]	gi|157415273	CJIE3 plasmid	E	38 kDa	0	0	0	0	0		0	0	0	0	0		-0.1	-0.2	-0.3	-0.2	0.1		-0.3	-0.2	-0.2	-0.233333	0.057735		1	1.1	0.8	0.966667	0.152753		0.7	0.8	0.9	0.8	0.1		1.2	1.1	-0.1	0.733333	0.723418		0.9	0.8	0.2
hippurate hydrolase [Campylobacter jejuni subsp. jejuni 81116]	gi|157415244		R	43 kDa	0.1	0	0.1	0.0666667	0.057735		0	0	0	0	0		0	-0.1	0.2	0.0333333	0.152753		0.2	-0.1	0.3	0.133333	0.208167		-0.9	-3	-1.7	-1.86667	1.05987		-3.1	-2.4	-2	-2.5	0.556776		-1.5	-1.9	-2.1	-1.83333	0.305505		-1.5	-2	-1.8
His/Glu/Gln/Arg/opine ABC transporter permease [Campylobacter jejuni subsp. jejuni 81-176]	gi|121612627			25 kDa	0	0	0	0	0		0	0	0	0	0		0.3	-0.1	-0.6	-0.133333	0.450925		0.3	-0.4	0.1	0	0.360555		0.4	0.3	-0.4	0.1	0.43589		0.4	0.1	0.3	0.266667	0.152753		1	1	0	0.666667	0.57735		1.2	0.8	0.7
His/Glu/Gln/Arg/opine ABC transporter permease [Campylobacter jejuni subsp. jejuni 81-176]	gi|121612476			26 kDa	0	0		0	0		0	0		0	0		0.4	-0.1		0.15	0.353553		0	-0.4		-0.2	0.282843		0.5	0.1		0.3	0.282843		0.1	0		0.05	0.0707107		1.1	0.7		0.9	0.282843		1.1	0.8
histidine-binding protein precursor [Campylobacter jejuni subsp. jejuni NCTC 11168]	gi|218562373			28 kDa	0	0	0	0	0		0	0	0	0	0		0	-0.1	-0.5	-0.2	0.264575		0.3	0	0.1	0.133333	0.152753		-0.4	-0.3	0	-0.233333	0.208167		-0.5	-0.6	0.1	-0.333333	0.378594		-0.4	-2.5	-2.6	-1.83333	1.24231		-1.1	-2.7	-1.9
histidinol dehydrogenase [Campylobacter jejuni subsp. jejuni NCTC 11168]	gi|218563187		E	46 kDa	-0.2	0	0	-0.0666667	0.11547		0	0	0	0	0		-0.2	0.3	0	0.0333333	0.251661		0	0.1	0	0.0333333	0.057735		-1.8	-2.4	-2.2	-2.13333	0.305505		-3	-2.6	-2.1	-2.56667	0.450925		-2.4	-2.1	-2.4	-2.3	0.173205		-2.3	-2.2	-2.1
histidinol-phosphate aminotransferase [Campylobacter jejuni subsp. jejuni NCTC 11168]	gi|218561976			41 kDa	0.2	0.2	0.2	0.2	3.39935e-17		0.2	0	0.2	0.133333	0.11547		0.2	0	0.1	0.1	0.1		0.1	0.2	0.2	0.166667	0.057735		-0.9	-1	-1.1	-1	0.1		-1.4	-1.2	-0.9	-1.16667	0.251661		-0.9	-1.1	-0.5	-0.833333	0.305505		-1.4	-1.3	-0.8
histidyl-tRNA synthetase [Campylobacter jejuni subsp. jejuni NCTC 11168]	gi|218562393			47 kDa	0.1	0.1	0.2	0.133333	0.057735		0	0	0	0	0		0.3	0.3	0.2	0.266667	0.057735		0.1	0.4	0.1	0.2	0.173205		0.7	1.1	0.4	0.733333	0.351188		0.7	1	0.5	0.733333	0.251661		0.7	0.5	-0.1	0.366667	0.416333		0.7	0.7	-0.2
HIT family protein [Campylobacter jejuni subsp. doylei 269.97]	gi|153951911			14 kDa	0	0	0	0	0		0	0	0	0	0		0	0.1	0.1	0.0666667	0.057735		0	0	0	0	0		-1	-1	-1	-1	0		-1.4	-1.2	-1.3	-1.3	0.1		-1.6	-1.8	-0.9	-1.43333	0.472582		-2.1	-2	-1.2
HIT family protein [Campylobacter jejuni subsp. doylei 269.97]	gi|153952114			15 kDa	0	0	0	0	0		0	0	0	0	0		-0.4	-0.3	-0.3	-0.333333	0.057735		-0.2	-0.3	-0.3	-0.266667	0.057735		-0.3	-0.2	0.2	-0.1	0.264575		-0.4	0.1	-0.1	-0.133333	0.251661		-0.1	0.2	1.6	0.566667	0.907377		-0.4	0	1.4
HK97 family major capsid protein [Campylobacter jejuni RM1221]	gi|57238317			44 kDa	0	0	0	0	0		0	0	0	0	0		-0.8	0.3	0.5	0	0.7		0.4	0.2	-0.1	0.166667	0.251661		0.6	0.5	-0.1	0.333333	0.378594		1.2	0.9	0.5	0.866667	0.351188		1.5	1.3	-0.3	0.833333	0.986577		2.7	2.1	0.6
Holliday junction DNA helicase RuvA [Campylobacter jejuni subsp. jejuni 81116]	gi|157415070			20 kDa	0	0.3	0	0.1	0.173205		0	0	0	0	0		0	0.1	-0.3	-0.0666667	0.208167		0.2	0.1	-0.3	0	0.264575		1.2	1.7	1.2	1.36667	0.288675		1.5	1.3	1.7	1.5	0.2		1.1	1.2	1.6	1.3	0.264575		1	0.9	2.1
Holliday junction DNA helicase RuvB [Campylobacter jejuni subsp. jejuni 81-176]	gi|121612638			37 kDa	0	0	0	0	0		0	0	0	0	0		-0.4	-0.3	-0.5	-0.4	0.1		-0.2	-0.3	-0.5	-0.333333	0.152753		0.1	0.6	0.4	0.366667	0.251661		0.6	0.3	0.5	0.466667	0.152753		0.7	1.1	0.8	0.866667	0.208167		0.4	0.7	1.1
Holliday junction resolvase [Campylobacter jejuni subsp. jejuni 81-176]	gi|121612651			18 kDa							0	0		0	0								-0.3	0.1		-0.1	0.282843								1.2	0.1		0.65	0.777817								0.9	-0.5
Holliday junction resolvase-like protein [Campylobacter jejuni subsp. jejuni 81-176]	gi|121612111			14 kDa	0			0			0	0		0	0		0.2			0.2			0.1	0		0.05	0.0707107		1.1			1.1			1.6	-0.3		0.65	1.3435		1.3			1.3			0.9	-0.3
homoserine dehydrogenase [Campylobacter jejuni subsp. jejuni NCTC 11168]	gi|218561830			46 kDa	0.2	0.2	0.2	0.2	3.39935e-17		0	0.3	0.2	0.166667	0.152753		0.5	0.4	0.1	0.333333	0.208167		0.2	0.5	0.2	0.3	0.173205		0.6	0.8	0.4	0.6	0.2		0.5	0.8	0.3	0.533333	0.251661		0.3	0	-0.1	0.0666667	0.208167		0	0.2	-0.7
homoserine kinase [Campylobacter jejuni subsp. jejuni 81-176]	gi|121613224			33 kDa	0	0	0	0	0		0	0	0	0	0		-0.2	-0.2	-0.6	-0.333333	0.23094		-0.3	-0.1	-0.2	-0.2	0.1		-0.9	-1.3	-1.2	-1.13333	0.208167		-1	-1.4	-0.5	-0.966667	0.450925		-0.4	-0.7	0.2	-0.3	0.458258		-1.1	-0.8	0.6
homoserine O-acetyltransferase [Campylobacter jejuni subsp. jejuni ICDCCJ07001]	gi|315125108	Cj1727c	E	47 kDa	0	0	0	0	0		0	0	0	0	0		-1.9	-0.8	-1.1	-1.26667	0.568624		-2.4	-0.9	-2.5	-1.93333	0.896289		-1.8	-3.3	-3.6	-2.9	0.964365		-3.3	-3.6	-3.6	-3.5	0.173205		-3.2	-3.5	-3.6	-3.43333	0.208167		-3.6	-3.6	-3.9
homoserine O-succinyltransferase [Campylobacter jejuni subsp. jejuni 81-176]	gi|121613233	Cj1726c		34 kDa	0.1	0.1	0.1	0.1	1.69967e-17		0.1	0.1	0.1	0.1	1.69967e-17		-1	-0.4	-1	-0.8	0.34641		-1.9	-0.9	-1.8	-1.53333	0.550757		-0.7	-1.6	-2	-1.43333	0.665833		-2	-2.6	-2.1	-2.23333	0.321455		-1	-2.1	-1.8	-1.63333	0.568624		-2.1	-2.5	-2.2
hydrogenase assembly chaperone HypC/HupF [Campylobacter jejuni subsp. jejuni 81116]	gi|157414904			10 kDa	0	0	0	0	0		0	0	0	0	0		-0.2	0.1	0.4	0.1	0.3		-0.2	-0.1	-0.3	-0.2	0.1		-1.7	-1.7	-0.7	-1.36667	0.57735		-2.5	-2.3	-1.5	-2.1	0.52915		-1.1	-0.7	0.7	-0.366667	0.945163		-1.7	-1.2	0.6
hydrogenase expression/formation protein [Campylobacter jejuni subsp. jejuni NCTC 11168]	gi|218562278			13 kDa	0	0	0	0	0		0	0	0	0	0		-0.1	0	-0.4	-0.166667	0.208167		-0.4	0	0	-0.133333	0.23094		-1.1	-0.8	-1.3	-1.06667	0.251661		-1.9	-1.1	-1.6	-1.53333	0.404145		-0.7	-0.4	-0.8	-0.633333	0.208167		-1.7	-0.8	-0.7
hydrogenase expression/formation protein HypD [Campylobacter jejuni subsp. jejuni 81-176]	gi|121612566			40 kDa	0.1	0.1	0.1	0.1	1.69967e-17		0.1	0.1	0.1	0.1	1.69967e-17		-0.1	0	0.2	0.0333333	0.152753		0	0	0.3	0.1	0.173205		0.2	0.7	0.8	0.566667	0.321455		0.6	0.5	0.8	0.633333	0.152753		0.8	1.2	1.3	1.1	0.264575		0.6	0.8	1.5
hydrogenase isoenzymes formation protein [Campylobacter jejuni subsp. jejuni NCTC 11168]	gi|218562274			28 kDa	0	0	0	0	0		0	0	0	0	0		-0.2	-0.1	0	-0.1	0.1		-0.2	0	0	-0.0666667	0.11547		-0.3	0.2	-0.1	-0.0666667	0.251661		0.1	0.3	-0.3	0.0333333	0.305505		0.5	0.9	1	0.8	0.264575		-0.2	0.4	0.8
hydrogenase isoenzymes formation protein [Campylobacter jejuni subsp. jejuni NCTC 11168]	gi|218562277			36 kDa	0	0	0	0	0		0	0	0	0	0		-0.2	0.1	-0.1	-0.0666667	0.152753		-0.2	0.1	-0.1	-0.0666667	0.152753		-1.3	-1.1	-1.4	-1.26667	0.152753		-1.6	-1.2	-1.3	-1.36667	0.208167		-1.6	-1	-1	-1.2	0.34641		-1.6	-1.1	-1.3
hypothetical protein C8J_0039 [Campylobacter jejuni subsp. jejuni 81116]	gi|157414361			53 kDa	0	0	0	0	0		0	0	0	0	0		0.3	0.2	0	0.166667	0.152753		0.2	0.3	0.2	0.233333	0.057735		0.5	0.6	0.2	0.433333	0.208167		0.6	0.6	0.4	0.533333	0.11547		-0.3	-0.6	-0.3	-0.4	0.173205		0	-0.4	-0.2
hypothetical protein C8J_0047 [Campylobacter jejuni subsp. jejuni 81116]	gi|157414369			73 kDa	0.1	0	0	0.0333333	0.057735		-0.1	0	0	-0.0333333	0.057735		0.4	0	-0.1	0.1	0.264575		0	-0.1	-0.1	-0.0666667	0.057735		1.3	1.4	0.9	1.2	0.264575		1.4	1.4	1.3	1.36667	0.057735		1.3	1.2	1.2	1.23333	0.057735		0.8	0.7	1.3
hypothetical protein C8J_0062 [Campylobacter jejuni subsp. jejuni 81116]	gi|157414383	Cj0069		39 kDa	0	0.2	0	0.0666667	0.11547		0.2	0.1	0	0.1	0.1		0.6	0.6	0.7	0.633333	0.057735		0.7	0.4	0.7	0.6	0.173205		-0.9	-0.8	-0.4	-0.7	0.264575		-1	-0.9	-1.1	-1	0.1		-1	-0.1	0.9	-0.0666667	0.950438		-1	-0.6	0.3
hypothetical protein C8J_0107 [Campylobacter jejuni subsp. jejuni 81116]	gi|157414427	Cj0114	S	35 kDa	-0.1	-0.1	-0.1	-0.1	1.69967e-17		-0.1	-0.1	-0.1	-0.1	1.69967e-17		-0.1	-0.3	-0.4	-0.266667	0.152753		0.1	-0.2	-0.2	-0.1	0.173205		0.5	0.5	-0.1	0.3	0.34641		0.9	0.5	0.4	0.6	0.264575		-1.2	-2.8	-2.8	-2.26667	0.92376		-1.5	-2.9	-2
hypothetical protein C8J_0119 [Campylobacter jejuni subsp. jejuni 81116]	gi|157414439			17 kDa	0	0	0	0	0		0	0	0	0	0		-0.1	-0.2	-0.2	-0.166667	0.057735		0	-0.1	-0.2	-0.1	0.1		0.5	0.7	0.2	0.466667	0.251661		1.1	0.7	0.5	0.766667	0.305505		0.5	0.4	0.5	0.466667	0.057735		0.5	0.3	0.7
hypothetical protein C8J_0159 [Campylobacter jejuni subsp. jejuni 81116]	gi|157414479			20 kDa	0	0	0	0	0		0	0	0	0	0		-0.3	-0.3	-0.4	-0.333333	0.057735		-0.3	-0.1	-0.2	-0.2	0.1		-0.6	-0.9	-0.5	-0.666667	0.208167		-1.2	-0.9	-0.5	-0.866667	0.351188		0.3	0.4	0.2	0.3	0.1		0.1	0.3	0.4
hypothetical protein C8J_0178 [Campylobacter jejuni subsp. jejuni 81116]	gi|157414498			28 kDa	0	0	0	0	0		0	0	0	0	0		0.1	0	-0.1	0	0.1		0	0.1	0.1	0.0666667	0.057735		1.1	1.5	0.9	1.16667	0.305505		1.2	1.6	0.9	1.23333	0.351188		0.9	1.1	0.6	0.866667	0.251661		1.2	1.2	0.6
hypothetical protein C8J_0189 [Campylobacter jejuni subsp. jejuni 81116]	gi|157414509	Cj0200c		13 kDa	0	0	0	0	0		0	0	0	0	0		-1.4	-0.8	0.2	-0.666667	0.80829		-1.3	-1.2	0.1	-0.8	0.781025		-2.6	-1.5	-0.5	-1.53333	1.0504		-2.8	-0.6	-1.9	-1.76667	1.10604		-2.7	-1.1	-1.3	-1.7	0.87178		-2.5	-0.9	-2.4
hypothetical protein C8J_0241 [Campylobacter jejuni subsp. jejuni 81116]	gi|157414561			93 kDa	-0.2	0.1	0	-0.0333333	0.152753		0	0	0	0	0		0.2	0.6	0.4	0.4	0.2		0	0.6	-1	-0.133333	0.80829		-0.7	-1.8	-0.8	-1.1	0.608276		-2.1	-1.9	-0.8	-1.6	0.7		-2.3	-2.3	-2.4	-2.33333	0.057735		-2.4	-2.4	-2.6
hypothetical protein C8J_0249 [Campylobacter jejuni subsp. jejuni 81116]	gi|157414569			43 kDa	0	0	0	0	0		0	0	0	0	0		0.3	0	0.3	0.2	0.173205		0.2	0	0	0.0666667	0.11547		1.1	1.4	0.9	1.13333	0.251661		1.3	1.4	1.1	1.26667	0.152753		1.4	1.5	0.8	1.23333	0.378594		1.4	1.4	0.9
hypothetical protein C8J_0256 [Campylobacter jejuni subsp. jejuni 81116]	gi|157414576			16 kDa	0	0	0	0	0		0	0	0	0	0		0.1	-0.1	-0.6	-0.2	0.360555		0.2	-0.1	0.3	0.133333	0.208167		0.8	1.6	0.9	1.1	0.43589		1.4	1.5	1.1	1.33333	0.208167		0.9	1.4	0.9	1.06667	0.288675		1.3	1.4	1.3
hypothetical protein C8J_0279 molybdenum-pterin-binding protein [Campylobacter jejuni subsp. jejuni 81116]	gi|157414599	Cj0302c		15 kDa	0			0			0	0	0	0	0		-0.3			-0.3			-0.9	-0.6	-0.5	-0.666667	0.208167		0.1			0.1			-1.1	-0.6	-1.1	-0.933333	0.288675		1.1			1.1			-1.1	-0.5	-0.2
hypothetical protein C8J_0282 [Campylobacter jejuni subsp. jejuni 81116]	gi|157414602			24 kDa	0	0	0	0	0		0	0	0	0	0		-0.2	0.1	-0.1	-0.0666667	0.152753		-0.1	0.1	0.2	0.0666667	0.152753		-0.6	-0.3	-0.5	-0.466667	0.152753		-0.4	-0.3	-0.1	-0.266667	0.152753		-0.6	-0.1	0.3	-0.133333	0.450925		-0.3	-0.1	0.3
hypothetical protein C8J_0300 [Campylobacter jejuni subsp. jejuni 81116]	gi|157414620			48 kDa	0	0	0	0	0		0	0	0	0	0		0.2	0	-0.8	-0.2	0.52915		0.2	0.1	0.2	0.166667	0.057735		1.1	1.5	0.9	1.16667	0.305505		1.6	1.3	1.3	1.4	0.173205		1.5	1.8	0.9	1.4	0.458258		1.5	1.7	1.2
hypothetical protein C8J_0327 [Campylobacter jejuni subsp. jejuni 81116]	gi|157414647			16 kDa	-0.1	0	0	-0.0333333	0.057735		0	0	0	0	0		0	0.2	0.2	0.133333	0.11547		0	0.2	0.1	0.1	0.1		-1.6	-1.9	-1.5	-1.66667	0.208167		-2.7	-2	-1.8	-2.16667	0.472582		-1.8	-1.5	-0.5	-1.26667	0.680686		-2.3	-1.8	-0.9
hypothetical protein C8J_0340 [Campylobacter jejuni subsp. jejuni 81116]	gi|157414660		M	10 kDa	0	0	0	0	0		0	0	0	0	0		0	0.4	0.1	0.166667	0.208167		0.3	0.5	-0.1	0.233333	0.305505		-1.8	-2.3	-1.8	-1.96667	0.288675		-3	-2	-2.3	-2.43333	0.51316		-2.3	-2.5	-2.4	-2.4	0.1		-2.2	-2.5	-2.5
hypothetical protein C8J_0347 [Campylobacter jejuni subsp. jejuni 81116]	gi|157414667			21 kDa	0	0	0	0	0		0	0	0	0	0		0.2	0.1	0.3	0.2	0.1		0.3	0.2	0.6	0.366667	0.208167		-0.4	-0.2	0	-0.2	0.2		-0.7	-0.3	-0.2	-0.4	0.264575		-1.3	-2	-1.9	-1.73333	0.378594		-1.4	-1.9	-1.7
hypothetical protein C8J_0500 [Campylobacter jejuni subsp. jejuni 81116]	gi|157414820		S	10 kDa	0	0	0	0	0		0	0	0	0	0		-0.3	0.1	-0.1	-0.1	0.2		0	0.2	-0.2	0	0.2		-1.6	-2.4	-1.9	-1.96667	0.404145		-3	-3.3	-3.1	-3.13333	0.152753		-2.3	-2.6	-2.1	-2.33333	0.251661		-2.5	-3.4	-3.2
hypothetical protein C8J_0511 [Campylobacter jejuni subsp. jejuni 81116]	gi|157414831			11 kDa	0	0	0	0	0		0	0	0	0	0		-0.1	0.2	0.3	0.133333	0.208167		-0.1	0.1	-0.2	-0.0666667	0.152753		-1.5	-2.4	-0.8	-1.56667	0.802081		-3.2	-2.5	-1.5	-2.4	0.8544		-1.3	-1.2	0.6	-0.633333	1.06927		-2.3	-1.7	0.8
hypothetical protein C8J_0560 [Campylobacter jejuni subsp. jejuni 81116]	gi|157414880			56 kDa	0.3	0.1	0.1	0.166667	0.11547		0	0.1	0.1	0.0666667	0.057735		0.9	0.1	0.2	0.4	0.43589		0.4	0.3	0.3	0.333333	0.057735		0.9	0.9	0.8	0.866667	0.057735		1	0.8	0.9	0.9	0.1		1.8	1.5	1.6	1.63333	0.152753		1.3	1.4	1.7
hypothetical protein C8J_0623 [Campylobacter jejuni subsp. jejuni 81116]	gi|157414943			16 kDa	0	0	0	0	0		0	0	0	0	0		0.4	0.6	0.2	0.4	0.2		0.2	0.1	0.2	0.166667	0.057735		0.7	1.3	0.4	0.8	0.458258		1	0.8	0.7	0.833333	0.152753		1.5	1.8	1	1.43333	0.404145		0.9	1.3	1.3
hypothetical protein C8J_0633 [Campylobacter jejuni subsp. jejuni 81116]	gi|157414953		S	9 kDa	0.1	0.1	0.1	0.1	1.69967e-17		0.1	0.1	0.1	0.1	1.69967e-17		0	0.1	0.2	0.1	0.1		0.2	0	0.2	0.133333	0.11547		-1.5	-3.8	-1.5	-2.26667	1.32791		-3.4	-3.7	-1.5	-2.86667	1.19304		-2.1	-3.5	-3.4	-3	0.781025		-2.5	-3.5	-2.6
hypothetical protein C8J_0634 [Campylobacter jejuni subsp. jejuni 81116]	gi|157414954			9 kDa	0	0	0	0	0		0	0	0	0	0		0.2	0.3	0.4	0.3	0.1		0	0.2	0	0.0666667	0.11547		-0.7	-0.5	0	-0.4	0.360555		-1.3	-0.2	-0.3	-0.6	0.608276		-0.8	-1	-0.1	-0.633333	0.472582		-1.5	-0.9	-0.2
hypothetical protein C8J_0670 [Campylobacter jejuni subsp. jejuni 81116]	gi|157414990			21 kDa	0	0	0	0	0		0	0	0	0	0		0	-0.3	-0.6	-0.3	0.3		-0.3	-0.3	-0.4	-0.333333	0.057735		-0.8	-1.8	-1.3	-1.3	0.5		-1.7	-2.2	-0.9	-1.6	0.655744		-1	-2.2	-1.9	-1.7	0.6245		-1.3	-2.2	-1.4
hypothetical protein C8J_0770 [Campylobacter jejuni subsp. jejuni 81116]	gi|157415090			24 kDa	0	0	0	0	0		0	0	0	0	0		0.3	0.1	0	0.133333	0.152753		0.1	0.1	0.1	0.1	1.69967e-17		1.3	1.4	1	1.23333	0.208167		1.7	1.3	1.2	1.4	0.264575		1.1	0.7	0.8	0.866667	0.208167		0.8	0.7	0.5
hypothetical protein C8J_0821 [Campylobacter jejuni subsp. jejuni 81116]	gi|157415141			15 kDa	0	0	0	0	0		0	0	0	0	0		-0.2	-0.1	0.2	-0.0333333	0.208167		-0.2	0.1	-0.1	-0.0666667	0.152753		-0.4	-0.8	-0.4	-0.533333	0.23094		-0.2	-0.4	-0.7	-0.433333	0.251661		-1.3	-2.4	-1	-1.56667	0.737111		-1.5	-2.3	-1.4
hypothetical protein C8J_0863 [Campylobacter jejuni subsp. jejuni 81116]	gi|157415183			13 kDa	0	0	0	0	0		0	0	0	0	0		-0.2	-0.3	-0.8	-0.433333	0.321455		0	0.1	-0.2	-0.0333333	0.152753		0.2	0.4	-0.1	0.166667	0.251661		0.5	0.5	0.3	0.433333	0.11547		0.2	0.2	-0.5	-0.0333333	0.404145		0.6	0.5	-0.2
hypothetical protein C8J_0923 [Campylobacter jejuni subsp. jejuni 81116]	gi|157415243			29 kDa	0	0	0	0	0		0	0	0	0	0		-0.5	0.1	0.1	-0.1	0.34641		-0.1	0.1	-0.4	-0.133333	0.251661		-0.1	0.1	-0.1	-0.0333333	0.11547		0.1	0	-0.2	-0.0333333	0.152753		-0.2	0	0.6	0.133333	0.416333		-0.5	-0.1	0.6
hypothetical protein C8J_0930 [Campylobacter jejuni subsp. jejuni 81116]	gi|157415250			19 kDa	0			0			0	0	0	0	0		0.1			0.1			-0.1	0.4	-0.1	0.0666667	0.288675		-2.1			-2.1			-3.7	-2.4	-1.9	-2.66667	0.929157		-2.2			-2.2			-2.5	-2.2	-1.5
hypothetical protein C8J_0959 [Campylobacter jejuni subsp. jejuni 81116]	gi|157415279			19 kDa		0	0	0	0			0	0	0	0			-0.3	-1	-0.65	0.494975			0.3	-0.6	-0.15	0.636396			1.4	0.9	1.15	0.353553			1.6	1.4	1.5	0.141421			1.5	1.1	1.3	0.282843			2.1	2.1
hypothetical protein C8J_0973 [Campylobacter jejuni subsp. jejuni 81116]	gi|157415293			10 kDa	0	0	0	0	0		0	0	0	0	0		-0.2	0.3	0.3	0.133333	0.288675		0.1	0	-0.2	-0.0333333	0.152753		-3.6	-2.7	-2.1	-2.8	0.754983		-4.2	-4.1	-2.3	-3.53333	1.06927		-4.2	-2.5	-3.7	-3.46667	0.873689		-3.5	-2.9	-3.4
hypothetical protein C8J_0998 [Campylobacter jejuni subsp. jejuni 81116]	gi|157415318			7 kDa	0			0			0			0			-0.3			-0.3			-0.1			-0.1			-1.8			-1.8			-3.7			-3.7			-1.9			-1.9			-2.6
hypothetical protein C8J_1010 [Campylobacter jejuni subsp. jejuni 81116]	gi|157415330			35 kDa	0	0	0	0	0		0	0	0	0	0		0.4	-0.2	-0.1	0.0333333	0.321455		0.4	0	-0.3	0.0333333	0.351188		1.4	1.6	1	1.33333	0.305505		1.8	1.5	1.4	1.56667	0.208167		1.8	1.8	0.8	1.46667	0.57735		1.8	1.6	1.1
hypothetical protein C8J_1027 [Campylobacter jejuni subsp. jejuni 81116]	gi|157415347			14 kDa	0	0.1	0	0.0333333	0.057735		0	0	0	0	0		0.4	0.2	-0.1	0.166667	0.251661		-0.3	-0.2	-0.4	-0.3	0.1		-0.1	0	-0.5	-0.2	0.264575		-1	-0.4	-0.1	-0.5	0.458258		0.6	0.9	0.8	0.766667	0.152753		0.3	0.5	1.2
hypothetical protein C8J_1030 [Campylobacter jejuni subsp. jejuni 81116]	gi|157415350			55 kDa	0	0	0	0	0		0	0	0	0	0		0.3	0.1	0.2	0.2	0.1		0.3	0.1	0.3	0.233333	0.11547		1.1	1.6	1.3	1.33333	0.251661		1.4	1.4	1.5	1.43333	0.057735		1	1.1	1.2	1.1	0.1		1.2	1	1.1
hypothetical protein C8J_1114 [Campylobacter jejuni subsp. jejuni 81116]	gi|157415434			53 kDa	0.1	-0.1	-0.1	-0.0333333	0.11547		0	-0.1	0	-0.0333333	0.057735		-0.3	-0.2	-0.4	-0.3	0.1		-0.5	0	-0.3	-0.266667	0.251661		1	1.3	1.2	1.16667	0.152753		1	1.2	1.3	1.16667	0.152753		1.8	1.6	2.7	2.03333	0.585947		1.6	1.9	3.2
hypothetical protein C8J_1151 [Campylobacter jejuni subsp. jejuni 81116]	gi|157415471			25 kDa	0	0	0	0	0		0	0	0	0	0		-0.1	0.3	0	0.0666667	0.208167		0	0.1	0.2	0.1	0.1		1.4	1.5	1	1.3	0.264575		1.3	1.5	1.6	1.46667	0.152753		1.3	1.4	1	1.23333	0.208167		1	1.5	1.5
hypothetical protein C8J_1185 [Campylobacter jejuni subsp. jejuni 81116]	gi|157415505	Cj1242		12 kDa	0			0			0		0	0	0		0.6			0.6			1.6		0.6	1.1	0.707107		-3.2			-3.2			-2.3		-2.1	-2.2	0.141421		-2.5			-2.5			-1.3		-1.9
hypothetical protein C8J_1195 [Campylobacter jejuni subsp. jejuni 81116]	gi|157415515			17 kDa	0	0	0	0	0		0	0	0	0	0		-0.2	-0.2	0	-0.133333	0.11547		-0.1	-0.3	-0.4	-0.266667	0.152753		0.9	1.5	1	1.13333	0.321455		1.3	1.3	1.4	1.33333	0.057735		0.8	1	-0.1	0.566667	0.585947		1	1	0.4
hypothetical protein C8J_1232 [Campylobacter jejuni subsp. jejuni 81116]	gi|157415552	Cj1289		31 kDa	0	0	0	0	0		0	0	0	0	0		-0.2	-0.3	-0.7	-0.4	0.264575		0.1	-0.1	-1.2	-0.4	0.7		-1.3	-1.6	-1.1	-1.33333	0.251661		-2.2	-1.5	-1.3	-1.66667	0.472582		-2.2	-2.8	-2.5	-2.5	0.3		-2.9	-2.4	-2.4
hypothetical protein C8J_1356 ATP/GTP-binding protein [Campylobacter jejuni subsp. jejuni 81116]	gi|157415675	Cj1450	R	21 kDa	0	0	0.1	0.0333333	0.057735		0.1	0.1	-0.1	0.0333333	0.11547		1.3	0.7	0.6	0.866667	0.378594		1.2	0.9	0.3	0.8	0.458258		3.7	3.1	3.1	3.3	0.34641		3.6	3.8	3.6	3.66667	0.11547		3.7	3	1.8	2.83333	0.960902		3.8	3.7	2.5
hypothetical protein C8J_1358 [Campylobacter jejuni subsp. jejuni 81116]	gi|157415677			28 kDa		0	0	0	0		0	0	0	0	0			0.3	0	0.15	0.212132		0.2	-0.4	0.1	-0.0333333	0.321455			1.2	0.9	1.05	0.212132		0.3	1	1.2	0.833333	0.472582			1.5	0.6	1.05	0.636396		0.8	1	1
hypothetical protein C8J_1359 [Campylobacter jejuni subsp. jejuni 81116]	gi|157415678			38 kDa	0	0	0	0	0		0	0		0	0		0.3	-0.1	0.2	0.133333	0.208167		0.1	-0.2		-0.05	0.212132		1.5	1.6	1.3	1.46667	0.152753		1.6	1.3		1.45	0.212132		1.7	1.5	1.6	1.6	0.1		1.6	1.2
hypothetical protein C8J_1389 [Campylobacter jejuni subsp. jejuni 81116]	gi|157415708			22 kDa	-0.1	-0.1	-0.1	-0.1	1.69967e-17		-0.1	-0.1	-0.2	-0.133333	0.057735		0.1	-0.2	0.6	0.166667	0.404145		-0.2	-0.1	0	-0.1	0.1		0.3	0.3	0.6	0.4	0.173205		0.1	0.2	0.6	0.3	0.264575		-0.2	-1.1	-0.7	-0.666667	0.450925		-0.9	-1	-0.8
hypothetical protein C8J_1400 [Campylobacter jejuni subsp. jejuni 81116]	gi|157415719			22 kDa	0	0	0	0	0		0	0	0	0	0		-0.3	0.2	0.4	0.1	0.360555		-0.1	0.3	-0.1	0.0333333	0.23094		-1.4	-1.7	-1	-1.36667	0.351188		-2.6	-1.7	-1.8	-2.03333	0.493288		-1.9	-2.3	-0.3	-1.5	1.0583		-2.6	-2	-0.8
hypothetical protein C8J_1432 [Campylobacter jejuni subsp. jejuni 81116]	gi|157415751			41 kDa	0	0	0	0	0		0	0	0	0	0		0	0	0	0	0		0.2	0	-0.1	0.0333333	0.152753		0.3	0.2	0.2	0.233333	0.057735		0.6	0.7	0.3	0.533333	0.208167		0.8	0.8	0.6	0.733333	0.11547		0.9	1	1.2
hypothetical protein C8J_1471 [Campylobacter jejuni subsp. jejuni 81116]	gi|157415790			26 kDa	0	0	0	0	0		0	0	0	0	0		0	-0.1	0.1	0	0.1		0	0	0.1	0.0333333	0.057735		-0.5	-0.4	0.1	-0.266667	0.321455		-0.7	-0.4	0	-0.366667	0.351188		0.3	0.1	1.3	0.566667	0.64291		-0.3	0.1	1.2
hypothetical protein C8J_1529 [Campylobacter jejuni subsp. jejuni 81116]	gi|157415847	Cj1627c		29 kDa	0	0	0	0	0		0	0	0	0	0		-0.6	-0.4	-0.8	-0.6	0.2		-0.2	-0.1	-1.2	-0.5	0.608276		0.4	0.8	0.5	0.566667	0.208167		1	1.2	0.3	0.833333	0.472582		0.6	1.1	0	0.566667	0.550757		-0.2	1	0
hypothetical protein C8J_1561 periplasmic protein P19 [Campylobacter jejuni subsp. jejuni 81116]	gi|157415879	Cj1659	P	20 kDa	0.2	0.1	0	0.1	0.1		0	0	0	0	0		-2.4	-0.3	-3.2	-1.96667	1.49778		-1.6	-1.4	-3.3	-2.1	1.04403		-0.7	-2.1	-3.9	-2.23333	1.60416		-2.4	-2.7	-2.7	-2.6	0.173205		-3.9	-2.9	-4.9	-3.9	1		-3.2	-4.1	-3.5
hypothetical protein Cj0008 [Campylobacter jejuni subsp. jejuni NCTC 11168]	gi|218561701			70 kDa	0	0	0.1	0.0333333	0.057735		0.1	0.2	-0.2	0.0333333	0.208167		-0.3	-0.1	0.6	0.0666667	0.472582		-0.6	0	0.2	-0.133333	0.416333		0.9	1.4	0.9	1.06667	0.288675		1.3	1.2	0.9	1.13333	0.208167		1	1.8	1.6	1.46667	0.416333		0.8	1.4	1.6
hypothetical protein Cj0152c [Campylobacter jejuni subsp. jejuni NCTC 11168]	gi|218561833			36 kDa	0	0	0	0	0		0	0	0	0	0		-0.2	-0.3	-0.6	-0.366667	0.208167		0	-0.1	-0.3	-0.133333	0.152753		0.4	0.5	0.2	0.366667	0.152753		0.4	0.5	0.2	0.366667	0.152753		-0.3	-1.1	-1.7	-1.03333	0.702377		-0.3	-1	-1.6
hypothetical protein Cj0163c [Campylobacter jejuni subsp. jejuni NCTC 11168]	gi|218561844			19 kDa	0	0	0	0	0		0	0	0	0	0		0.5	0.1	-0.1	0.166667	0.305505		-0.1	0.1	-0.2	-0.0666667	0.152753		1.5	1.4	1.1	1.33333	0.208167		1.5	1.5	1.2	1.4	0.173205		1.4	1.1	0.7	1.06667	0.351188		0.9	1.1	0.8
hypothetical protein Cj0170 [Campylobacter jejuni subsp. jejuni NCTC 11168]	gi|218561850	Cj0170		29 kDa	0	-0.1	0	-0.0333333	0.057735		0	0	0	0	0		-0.1	0	0.4	0.1	0.264575		0.3	0	-0.2	0.0333333	0.251661		-0.4	-0.4	0.2	-0.2	0.34641		0.6	0.7	0.1	0.466667	0.321455		0.5	0.6	0.7	0.6	0.1		0.7	1.2	-0.3
hypothetical protein Cj0248 [Campylobacter jejuni subsp. jejuni NCTC 11168]	gi|218561911			32 kDa	0.2	0	0.1	0.1	0.1		-0.1	0	-0.1	-0.0666667	0.057735		0.3	-0.1	0.4	0.2	0.264575		0.2	0.1	0.2	0.166667	0.057735		0.2	0.6	1	0.6	0.4		0.5	0.5	0.4	0.466667	0.057735		0.3	0.6	1.9	0.933333	0.85049		0.2	0.2	1.4
hypothetical protein Cj0331c [Campylobacter jejuni subsp. jejuni NCTC 11168]	gi|218561990			13 kDa	0	0	0	0	0		0	0		0	0		-0.2	-0.3	0.8	0.1	0.608276		-0.2	-0.1		-0.15	0.0707107		-1.4	-2	-0.6	-1.33333	0.702377		-2.4	-1.3		-1.85	0.777817		-1.1	-0.2	0.4	-0.3	0.754983		-1	0.2
hypothetical protein Cj0380c [Campylobacter jejuni subsp. jejuni NCTC 11168]	gi|218562038			32 kDa	0	0	0	0	0		0	0	0	0	0		0.7	0	-0.1	0.2	0.43589		0.1	-0.1	0	0	0.1		1.7	1.5	0.8	1.33333	0.472582		1.6	1.2	1.3	1.36667	0.208167		1.4	0.4	0.6	0.8	0.52915		1	0.3	0.8
hypothetical protein Cj0397c [Campylobacter jejuni subsp. jejuni NCTC 11168]	gi|218562055			22 kDa	0	0	0	0	0		0	0	0	0	0		-0.6	-0.3	-0.8	-0.566667	0.251661		-0.5	-0.2	-0.5	-0.4	0.173205		-0.6	-0.5	-0.1	-0.4	0.264575		-0.7	-0.5	0.2	-0.333333	0.472582		-0.7	-1.1	-1.6	-1.13333	0.450925		-0.6	-1.1	-1
hypothetical protein Cj0427 [Campylobacter jejuni subsp. jejuni NCTC 11168]	gi|218562085	Cj0427		13 kDa	-0.2	0	-0.1	-0.1	0.1		0	0.1	0	0.0333333	0.057735		1.3	0.9	2.2	1.46667	0.665833		0.4	0.4	-0.6	0.0666667	0.57735		0.8	-1.1	0.6	0.1	1.04403		-0.7	-1.9	-1.6	-1.4	0.6245		0.5	-0.2	0.6	0.3	0.43589		-0.8	-1.4	-1.2
hypothetical protein Cj0429c [Campylobacter jejuni subsp. jejuni NCTC 11168]	gi|218562087			22 kDa	0	0		0	0		0	0	0	0	0		0.3	0.1		0.2	0.141421		0.2	0.3	0.1	0.2	0.1		0.4	0.6		0.5	0.141421		0.5	0.7	0.1	0.433333	0.305505		0.5	0.7		0.6	0.141421		-0.2	0.3	0.9
hypothetical protein Cj0459c [Campylobacter jejuni subsp. jejuni NCTC 11168]	gi|218562114			10 kDa	0	0	0	0	0		0	0	0	0	0		-0.2	0.1	0	-0.0333333	0.152753		-0.2	0	0	-0.0666667	0.11547		-0.5	-0.7	-0.5	-0.566667	0.11547		-1.2	-1	-0.4	-0.866667	0.416333		-1.2	-1.8	-0.7	-1.23333	0.550757		-1.9	-2.1	-0.7
hypothetical protein Cj0554 [Campylobacter jejuni subsp. jejuni NCTC 11168]	gi|218562206		S	39 kDa	0	0	0	0	0		0	0	0	0	0		-0.8	0.2	-0.4	-0.333333	0.503322		-0.7	-0.1	-0.8	-0.533333	0.378594		-1.2	-2.4	-2.3	-1.96667	0.665833		-3.3	-3	-2.9	-3.06667	0.208167		-2.3	-2.5	-1	-1.93333	0.814453		-3.1	-3	-1.2
hypothetical protein Cj0566 [Campylobacter jejuni subsp. jejuni NCTC 11168]	gi|218562217	Cj0566		58 kDa							0.1	0.1	0.1	0.1	1.69967e-17								-0.5	-0.3	-2.1	-0.966667	0.986577								1.4	1.4	1.8	1.53333	0.23094								1.8	1.9	0.4
hypothetical protein Cj0620 [Campylobacter jejuni subsp. jejuni NCTC 11168]	gi|218562271			26 kDa							0			0									-0.2			-0.2									1.4			1.4									1
hypothetical protein Cj0621 [Campylobacter jejuni subsp. jejuni NCTC 11168]	gi|218562272		S	59 kDa	-0.1	-0.1	-0.1	-0.1	1.69967e-17		-0.1	-0.1	-0.1	-0.1	1.69967e-17		-0.6	-0.4	-0.8	-0.6	0.2		-0.6	-0.4	-0.7	-0.566667	0.152753		-1.5	-2.7	-2.2	-2.13333	0.602771		-2.9	-2.3	-2	-2.4	0.458258		-1.9	-2.3	-2.3	-2.16667	0.23094		-2.1	-2.1	-1.9
hypothetical protein Cj0706 [Campylobacter jejuni subsp. jejuni NCTC 11168]	gi|218562345			28 kDa	0	0	0	0	0		0	0	0	0	0		-0.4	-0.3	-0.1	-0.266667	0.152753		-0.3	-0.1	-0.1	-0.166667	0.11547		-1.6	-2.2	-1.1	-1.63333	0.550757		-2.4	-2.3	-1.1	-1.93333	0.723418		-1.9	-3.1	-2.3	-2.43333	0.61101		-2.3	-3.1	-1.9
hypothetical protein Cj0760 [Campylobacter jejuni subsp. jejuni NCTC 11168]	gi|218562388			39 kDa	0	0	0	0	0		0	0	0	0	0		-0.3	-0.4	-0.4	-0.366667	0.057735		-0.3	-0.1	-0.3	-0.233333	0.11547		-0.8	-1	-0.6	-0.8	0.2		-1.2	-1.3	-0.1	-0.866667	0.665833		-0.4	-1.1	-1.5	-1	0.556776		-0.8	-1.3	-0.6
hypothetical protein Cj0761 [Campylobacter jejuni subsp. jejuni NCTC 11168]	gi|218562389			13 kDa	0	0	0	0	0		0	0	0	0	0		-0.2	0	0.2	0	0.2		0.1	0.3	-0.4	0	0.360555		-0.9	0	-0.1	-0.333333	0.493288		-0.8	-0.2	-0.5	-0.5	0.3		-0.9	-0.2	0.8	-0.1	0.8544		-1.3	-0.3	1
hypothetical protein Cj0787 [Campylobacter jejuni subsp. jejuni NCTC 11168]	gi|218562415		S	10 kDa	0	0	0	0	0		0	0	0	0	0		-0.7	0.1	0.3	-0.1	0.52915		-0.4	0.2	-0.4	-0.2	0.34641		-2.2	-2.8	-1.5	-2.16667	0.650641		-3	-2.3	-1.4	-2.23333	0.802081		-2.5	-2.6	-1.5	-2.2	0.608276		-2.4	-2.7	-1.7
hypothetical protein Cj0837c [Campylobacter jejuni subsp. jejuni NCTC 11168]	gi|218562465			37 kDa	-0.1	0	0	-0.0333333	0.057735		0	0	0	0	0		0.5	0.1	-0.8	-0.0666667	0.665833		0.1	0	0.1	0.0666667	0.057735		1.4	1.5	1.1	1.33333	0.208167		1.1	1.1	1.3	1.16667	0.11547		1.1	0.9	0.7	0.9	0.2		0.7	0.8	1
hypothetical protein Cj0849c [Campylobacter jejuni subsp. jejuni NCTC 11168]	gi|218562477			82 kDa	0	0	0	0	0		0.1	0	0	0.0333333	0.057735		-0.3	0	-0.5	-0.266667	0.251661		-0.1	0.1	-0.9	-0.3	0.52915		0.3	0.9	0.6	0.6	0.3		0.7	0.3	0.9	0.633333	0.305505		1	1	0.7	0.9	0.173205		1.1	1.1	1.2
hypothetical protein Cj0990c [Campylobacter jejuni subsp. jejuni NCTC 11168]	gi|218562606			30 kDa	0	0	0	0	0		0	0	0	0	0		0.6	0	0	0.2	0.34641		0.3	0.1	0.4	0.266667	0.152753		1.4	1.7	1.2	1.43333	0.251661		1.7	1.5	1.6	1.6	0.1		1.8	1.7	1.3	1.6	0.264575		1.6	1.6	1.8
hypothetical protein Cj1012c [Campylobacter jejuni subsp. jejuni NCTC 11168]	gi|218562628			17 kDa	0	0	0	0	0		0	0	0	0	0		0	-0.4	0	-0.133333	0.23094		-0.2	-0.2	-0.1	-0.166667	0.057735		-0.5	-0.8	-0.5	-0.6	0.173205		-0.9	-0.8	-0.5	-0.733333	0.208167		-0.2	-0.9	-1.1	-0.733333	0.472582		-0.4	-1.1	-1
hypothetical protein Cj1217c [Campylobacter jejuni subsp. jejuni NCTC 11168]	gi|218562829			26 kDa	0	0	0	0	0		0	0	0	0	0		-0.2	0.2	0.2	0.0666667	0.23094		-0.1	0.1	-0.2	-0.0666667	0.152753		-0.8	-0.7	-0.7	-0.733333	0.057735		-1	-0.9	-1	-0.966667	0.057735		-0.9	-0.4	0.4	-0.3	0.655744		-1	-0.6	0.4
hypothetical protein Cj1245c [Campylobacter jejuni subsp. jejuni NCTC 11168]	gi|218562857			47 kDa	0	0	0	0	0		0	0	0	0	0		0	-0.3	-0.4	-0.233333	0.208167		0.3	0	0	0.1	0.173205		1	1.1	0.7	0.933333	0.208167		1.5	1.3	1	1.26667	0.251661		1.5	1.2	0.5	1.06667	0.51316		1.4	1.4	0.8
hypothetical protein Cj1249 [Campylobacter jejuni subsp. jejuni NCTC 11168]	gi|218562861			57 kDa	0.1	0.1	0.1	0.1	1.69967e-17		0.1	0.2	0.1	0.133333	0.057735		0	0	-0.1	-0.0333333	0.057735		-0.1	0.3	0	0.0666667	0.208167		1	1.5	1.3	1.26667	0.251661		1.4	1.7	1.3	1.46667	0.208167		0.8	0.6	1.3	0.9	0.360555		0.8	1	1.1
hypothetical protein Cj1285c [Campylobacter jejuni subsp. jejuni NCTC 11168]	gi|218562896			26 kDa	0	0	0	0	0		0	0.1	0	0.0333333	0.057735		-0.4	-0.2	-0.4	-0.333333	0.11547		-0.4	0	-0.3	-0.233333	0.208167		0.4	0.8	0	0.4	0.4		1	1.1	0.5	0.866667	0.321455		0.3	0.5	-0.3	0.166667	0.416333		0.7	0.9	0.3
hypothetical protein Cj1301 [Campylobacter jejuni subsp. jejuni NCTC 11168]	gi|218562912			16 kDa	0	0	0	0	0		0	0	0	0	0		-0.1	0.2	0.2	0.1	0.173205		-0.1	0.2	-0.1	0	0.173205		-0.8	-0.5	-0.3	-0.533333	0.251661		-1.2	-0.5	-1	-0.9	0.360555		-0.9	-0.6	0.2	-0.433333	0.568624		-2	-1	-0.1
hypothetical protein Cj1305c [Campylobacter jejuni subsp. jejuni NCTC 11168]	gi|218562916			47 kDa	0			0			0	0	0	0	0		0.4			0.4			-0.3	0.2	0.2	0.0333333	0.288675		0.2			0.2			0.8	1	0.5	0.766667	0.251661		-0.4			-0.4			-0.4	0	0.4
hypothetical protein Cj1306c [Campylobacter jejuni subsp. jejuni NCTC 11168]	gi|218562917			47 kDa	0	0	0	0	0		0	0	0	0	0		0.4	0.1	-0.2	0.1	0.3		0.2	0.2	0.2	0.2	3.39935e-17		1.1	1.4	0.5	1	0.458258		1.5	1.4	1.2	1.36667	0.152753		1.2	1.3	0.9	1.13333	0.208167		0.9	1.1	1
hypothetical protein Cj1309c [Campylobacter jejuni subsp. jejuni NCTC 11168]	gi|218562920			42 kDa	0.1	0.1	0.1	0.1	1.69967e-17		0.1	0.1	0	0.0666667	0.057735		0	0.4	0	0.133333	0.23094		0.1	0.3	0.1	0.166667	0.11547		0.8	1.1	0.5	0.8	0.3		1	1	0.8	0.933333	0.11547		0.2	0.1	0	0.1	0.1		0.3	0.3	0
hypothetical protein Cj1310c [Campylobacter jejuni subsp. jejuni NCTC 11168]	gi|218562921	Cj1310c		47 kDa		0	0	0	0		0	0	0	0	0			0.2	0	0.1	0.141421		-0.1	0.2	-0.3	-0.0666667	0.251661			-0.7	-1.2	-0.95	0.353553		-1.3	-1.1	-1.3	-1.23333	0.11547			-1	-1.1	-1.05	0.0707107		-2	-1.4	-0.8
hypothetical protein Cj1324 [Campylobacter jejuni subsp. jejuni NCTC 11168]	gi|218562935			44 kDa	-0.1	0	0.1	0	0.1		0.2	0	0	0.0666667	0.11547		0.3	-0.1	0.1	0.1	0.2		0	0	0.4	0.133333	0.23094		0.1	-0.5	-0.2	-0.2	0.3		-0.4	-0.6	-0.5	-0.5	0.1		0.5	-0.6	-1.5	-0.533333	1.00167		0.2	-0.2	-1.6
hypothetical protein Cj1340c [Campylobacter jejuni subsp. jejuni NCTC 11168]	gi|218562949			70 kDa	0	0	0	0	0		0	0	0	0	0		0.1	0	0.2	0.1	0.1		0.2	0	-0.1	0.0333333	0.152753		-0.7	-1.2	-1.2	-1.03333	0.288675		-1.1	-1	-1.1	-1.06667	0.057735		-0.7	-1.2	-1.3	-1.06667	0.321455		-1.4	-1.1	-1.2
hypothetical protein Cj1368 [Campylobacter jejuni subsp. jejuni NCTC 11168]	gi|218562977			41 kDa	-0.1	-0.1	-0.1	-0.1	1.69967e-17		0	-0.1	-0.1	-0.0666667	0.057735		0.4	0	0.3	0.233333	0.208167		0.2	0	0	0.0666667	0.11547		-0.3	-0.5	-0.3	-0.366667	0.11547		-0.2	-0.5	-0.5	-0.4	0.173205		0.5	0.3	1	0.6	0.360555		0.1	0	0.5
hypothetical protein Cj1418c [Campylobacter jejuni subsp. jejuni NCTC 11168]	gi|218563022			90 kDa	-0.2	0	0	-0.0666667	0.11547		0	0.1	0	0.0333333	0.057735		-0.1	0	0.1	0	0.1		-0.1	0.1	0.1	0.0333333	0.11547		0.3	0.6	0.2	0.366667	0.208167		0.5	0.3	0.2	0.333333	0.152753		0.5	0.7	-0.1	0.366667	0.416333		0.9	0.8	-0.2
hypothetical protein Cj1429c [Campylobacter jejuni subsp. jejuni NCTC 11168]	gi|218563033	Cj1429c	P, S	36 kDa	0	0	-0.1	-0.0333333	0.057735		0		0	0	0		0.5	-0.3	-0.1	0.0333333	0.416333		0.4		-0.5	-0.05	0.636396		0.8	0.2	0	0.333333	0.416333		1.8		1.1	1.45	0.494975		1.4	1.1	0.9	1.13333	0.251661		2.5		2.5
hypothetical protein Cj1433c [Campylobacter jejuni subsp. jejuni NCTC 11168]	gi|218563037			44 kDa	0.1	0	-0.1	0	0.1		0.1	0	0	0.0333333	0.057735		0.6	0	0.4	0.333333	0.305505		0.5	0.1	0.4	0.333333	0.208167		1.4	1.4	1.3	1.36667	0.057735		1.7	1.5	1.5	1.56667	0.11547		1.8	1.4	1.5	1.56667	0.208167		1.7	1.4	1.6
hypothetical protein Cj1459 [Campylobacter jejuni subsp. jejuni NCTC 11168]	gi|218563062			42 kDa	-0.2	-0.1	-0.2	-0.166667	0.057735		-0.1	-0.2	-0.2	-0.166667	0.057735		0.1	-0.1	-0.3	-0.1	0.2		0.1	0.1	-0.1	0.0333333	0.11547		1.2	0.9	0.6	0.9	0.3		1.4	1.2	0.8	1.13333	0.305505		1.3	1.3	0.5	1.03333	0.46188		1.1	1.4	0.5
hypothetical protein Cj1460 [Campylobacter jejuni subsp. jejuni NCTC 11168]	gi|218563063			15 kDa	0	0	0	0	0		0	0	0	0	0		-0.5	-0.1	-0.5	-0.366667	0.23094		-0.2	0	-0.6	-0.266667	0.305505		-0.5	-0.2	0	-0.233333	0.251661		-0.2	0	0.1	-0.0333333	0.152753		-0.1	-0.4	0.4	-0.0333333	0.404145		-0.4	-0.2	0.4
hypothetical protein Cj1552c [Campylobacter jejuni subsp. jejuni NCTC 11168]	gi|218563145			57 kDa	0	0	0	0	0		0	0	0	0	0		-0.1	0.1	-0.1	-0.0333333	0.11547		-0.1	0	-0.1	-0.0666667	0.057735		0.8	1.1	0.8	0.9	0.173205		1.1	1.2	1.1	1.13333	0.057735		0.9	1.3	0.6	0.933333	0.351188		0.7	1	0.7
hypothetical protein Cj1589 [Campylobacter jejuni subsp. jejuni NCTC 11168]	gi|218563178			31 kDa	0	0	0	0	0		0	0	0	0	0		0.3	0.4	0.5	0.4	0.1		0.2	0.4	0.1	0.233333	0.152753		-1.3	-1.7	-1.4	-1.46667	0.208167		-2	-1.5	-1.7	-1.73333	0.251661		-1.2	-1.2	-1.2	-1.2	0		-1.6	-1.6	-1.2
hypothetical protein Cj1602 [Campylobacter jejuni subsp. jejuni NCTC 11168]	gi|218563191			37 kDa	-0.1	-0.1	-0.1	-0.1	1.69967e-17		-0.1	-0.1	-0.1	-0.1	1.69967e-17		0.3	0.2	0.1	0.2	0.1		0.2	0.2	0	0.133333	0.11547		1	1.6	1	1.2	0.34641		1.4	1.6	1.3	1.43333	0.152753		0.9	1.2	0.3	0.8	0.458258		1	1.3	0.4
hypothetical protein Cj1674 [Campylobacter jejuni subsp. jejuni NCTC 11168]	gi|218563262			33 kDa	0	0	0.1	0.0333333	0.057735		0.1	0.2	0	0.1	0.1		0.3	0.2	0.5	0.333333	0.152753		0.2	0.3	0.3	0.266667	0.057735		0.5	0.7	0.7	0.633333	0.11547		0.7	0.8	0.8	0.766667	0.057735		0.5	0.8	1.3	0.866667	0.404145		0.6	0.8	1.2
hypothetical protein Cj1679 [Campylobacter jejuni subsp. jejuni NCTC 11168]	gi|218563266			69 kDa	0	0	0	0	0		0	0	0	0	0		0.3	0.1	-0.2	0.0666667	0.251661		0.2	0.2	0.2	0.2	3.39935e-17		1.1	1.6	1.1	1.26667	0.288675		1.5	1.2	1.5	1.4	0.173205		1	1	1.2	1.06667	0.11547		1.1	0.9	1.5
hypothetical protein Cj1712 [Campylobacter jejuni subsp. jejuni NCTC 11168]	gi|218563298			20 kDa	0			0			0	0		0	0		-0.4			-0.4			-0.2	0.2		0	0.282843		-1.1			-1.1			-2.2	-1.1		-1.65	0.777817		-0.6			-0.6			-0.8	-0.4
hypothetical protein CJE0030 [Campylobacter jejuni RM1221]	gi|57237045			56 kDa	0			0			0	0		0	0		-0.7			-0.7			-0.3	0.1		-0.1	0.282843		0.7			0.7			1.1	0.9		1	0.141421		0.7			0.7			0.7	0.6
hypothetical protein CJE0032 [Campylobacter jejuni RM1221]	gi|57237047			95 kDa	0	0.1	0	0.0333333	0.057735		0.2	0	0	0.0666667	0.11547		0.1	0.1	-0.2	0	0.173205		0.4	0	0	0.133333	0.23094		1.1	1.5	0.9	1.16667	0.305505		1.5	1.3	1.3	1.36667	0.11547		1.5	1.7	1.3	1.5	0.2		1.6	1.6	1.8
hypothetical protein CJE0135 [Campylobacter jejuni RM1221]	gi|57237147			53 kDa	0	0	0	0	0		0	0	0	0	0		0	0	-0.3	-0.1	0.173205		0.2	0.1	0	0.1	0.1		0.8	1.3	1	1.03333	0.251661		1.5	1.4	1.4	1.43333	0.057735		1.2	1.3	0.3	0.933333	0.550757		1.5	1.5	0.7
hypothetical protein CJE0401 [Campylobacter jejuni RM1221]	gi|57237407	Cj0352	S	31 kDa	0.2	0.2	0	0.133333	0.11547		0	0	0	0	0		0.2	0	-0.3	-0.0333333	0.251661		0	0	-0.2	-0.0666667	0.11547		0.8	1.1	0.8	0.9	0.173205		0.9	0.8	1.1	0.933333	0.152753		-0.3	-1.3	-1.3	-0.966667	0.57735		-0.9	-1.2	-1.1
hypothetical protein CJE0598 CJIE2 prophage [Campylobacter jejuni RM1221]	gi|57238304	CJE0598		16 kDa	0	0		0	0		0	0	0	0	0		-1.3	-0.9		-1.1	0.282843		-0.7	-0.4	-1.2	-0.766667	0.404145		0.2	0.8		0.5	0.424264		1.1	1.1	0.1	0.766667	0.57735		1.2	1.4		1.3	0.141421		1.9	1.9	-0.3
hypothetical protein CJE0627 [Campylobacter jejuni RM1221]	gi|57238277			17 kDa	0	0	0	0	0		0	0	0	0	0		-0.2	-0.3	-0.1	-0.2	0.1		0	-0.1	-0.3	-0.133333	0.152753		0.2	0.2	0.2	0.2	3.39935e-17		0.2	-0.2	0.1	0.0333333	0.208167		0.6	0.2	-0.5	0.1	0.556776		0.4	-0.3	-0.2
hypothetical protein CJE0713 [Campylobacter jejuni RM1221]	gi|57238194	Cj0610c		39 kDa	0.3	0.1	0.1	0.166667	0.11547		0.1	0.1	0.1	0.1	1.69967e-17		0.7	-0.3	0.3	0.233333	0.503322		0.1	0	0.1	0.0666667	0.057735		1.5	1.3	1.2	1.33333	0.152753		1.4	1.2	1.2	1.26667	0.11547		1.8	1.1	1	1.3	0.43589		1.4	1.3	0.8
hypothetical protein CJE0736 [Campylobacter jejuni RM1221]	gi|57236946			42 kDa	0			0			0			0			-0.1			-0.1			-0.1			-0.1			0.2			0.2			0.2			0.2			0.5			0.5			0.6
hypothetical protein CJE1429 CJIE4 prophage repressor [Campylobacter jejuni RM1221]	gi|57238165	CJE1429		9 kDa	0	0	0	0	0		0	0	0	0	0		0	0.3	0.2	0.166667	0.152753		0	0.1	0	0.0333333	0.057735		-1.2	-1.7	-1.5	-1.46667	0.251661		-2.6	-2.2	-1.4	-2.06667	0.61101		-2.2	-2.3	-1.7	-2.06667	0.321455		-2.4	-2.8	-1.8
hypothetical protein CJE1439 CJIE4 prophage [Campylobacter jejuni RM1221]	gi|57238175	CJE1439		24 kDa	0		0	0	0		0	0		0	0		-0.3		-0.4	-0.35	0.0707107		-0.5	0		-0.25	0.353553		0.6		1.3	0.95	0.494975		1.3	1		1.15	0.212132		1		1.6	1.3	0.424264		1.4	1.5
hypothetical protein CJE1452 CJIE4 prophage [Campylobacter jejuni RM1221]	gi|57238311	CJE1452		60 kDa	0			0			0.1	0	0	0.0333333	0.057735		-0.6			-0.6			0.2	0.2	-0.4	0	0.34641		0.2			0.2			1.3	1	0.7	1	0.3		2			2			2.4	1.9	0.7
hypothetical protein CJE1466 CJIE4 prophage [Campylobacter jejuni RM1221]	gi|57238325	CJE1466		37 kDa	-0.1	-0.1	-0.1	-0.1	1.69967e-17		0	0	-0.1	-0.0333333	0.057735		0.3	0.5	0.2	0.333333	0.152753		0.2	0.6	-0.1	0.233333	0.351188		0.5	1.1	0.9	0.833333	0.305505		1.3	1.3	1.3	1.3	0		1.9	1.7	0.8	1.46667	0.585947		2.5	2.2	1.1
hypothetical protein CJE1519 [Campylobacter jejuni RM1221]	gi|57238376			35 kDa	0	0	0	0	0		0	0	0	0	0		0.2	0.1	-0.3	0	0.264575		0	0.1	0	0.0333333	0.057735		1.2	1.6	0.9	1.23333	0.351188		1.4	1.5	1	1.3	0.264575		0.3	0.2	0.1	0.2	0.1		-0.1	0.3	-0.1
hypothetical protein CJE1531 [Campylobacter jejuni RM1221]	gi|57238385			48 kDa							0	0	0	0	0								0.1	-0.1	0.1	0.0333333	0.11547								1	1.2	0.6	0.933333	0.305505								0.5	1.2	1.1
hypothetical protein CJE1534 [Campylobacter jejuni RM1221]	gi|57238388			53 kDa	0	0	0	0	0		0	0	0	0	0		-0.1	0.3	0.1	0.1	0.2		-0.2	0.3	-0.4	-0.1	0.360555		0.8	1.4	0.8	1	0.34641		1	1.5	0.8	1.1	0.360555		-0.5	-0.5	-1.3	-0.766667	0.46188		0	-0.3	-1.3
hypothetical protein CJJ81176_0018 [Campylobacter jejuni subsp. jejuni 81-176]	gi|121612963			24 kDa	0	0	0	0	0		0	0	0	0	0		0.2	0.2	0.2	0.2	3.39935e-17		0.2	0.3	0	0.166667	0.152753		0.8	1.1	1	0.966667	0.152753		1.1	1	1	1.03333	0.057735		0.5	0.6	1.7	0.933333	0.665833		0.4	0.7	1.4
hypothetical protein CJJ81176_0042 [Campylobacter jejuni subsp. jejuni 81-176]	gi|121613008			47 kDa	0	0	0	0	0		0	0	0	0	0		0.1	-0.2	0.1	0	0.173205		-0.1	0.1	-0.1	-0.0333333	0.11547		-0.3	-0.7	-0.5	-0.5	0.2		-0.6	-0.9	-0.4	-0.633333	0.251661		0.1	-0.3	-0.3	-0.166667	0.23094		0.2	-0.3	0
hypothetical protein CJJ81176_0100 [Campylobacter jejuni subsp. jejuni 81-176]	gi|121613389			14 kDa	0	0	0	0	0		0	0	0	0	0		0.1	-0.1	-0.2	-0.0666667	0.152753		0.3	0	-0.3	0	0.3		0.3	0.3	0.4	0.333333	0.057735		0.9	0.6	0.5	0.666667	0.208167		0.3	0.2	-0.2	0.1	0.264575		0.6	0.5	0.1
hypothetical protein CJJ81176_0110 [Campylobacter jejuni subsp. jejuni 81-176]	gi|121613178	Cj0073c		25 kDa	-0.1	0	-0.1	-0.0666667	0.057735		0	0	0	0	0		0.4	0.7	1.7	0.933333	0.680686		0.2	0.6	0.9	0.566667	0.351188		-0.1	-0.3	0.7	0.1	0.52915		-0.2	-0.3	0.2	-0.1	0.264575		-0.6	-0.6	0.6	-0.2	0.69282		-0.7	-0.7	0.4
hypothetical protein CJJ81176_0173 [Campylobacter jejuni subsp. jejuni 81-176]	gi|121613126			16 kDa	0	0	0	0	0		0	0	0	0	0		-0.2	0	0.2	0	0.2		0	0.1	-0.1	0	0.1		-1.5	-1.6	-0.6	-1.23333	0.550757		-2	-1.4	-0.6	-1.33333	0.702377		-1.4	-1.9	-0.3	-1.2	0.818535		-1.4	-1.8	-0.6
hypothetical protein CJJ81176_0281 [Campylobacter jejuni subsp. jejuni 81-176]	gi|121613015			43 kDa	0	0	0	0	0		0	0	0	0	0		-0.1	-0.1	-0.2	-0.133333	0.057735		-0.1	0	-0.2	-0.1	0.1		-0.2	-0.3	-0.2	-0.233333	0.057735		-0.7	-0.3	-0.1	-0.366667	0.305505		0	-0.5	-0.3	-0.266667	0.251661		-0.3	-0.5	-0.3
hypothetical protein CJJ81176_0294 [Campylobacter jejuni subsp. jejuni 81-176]	gi|121612316			20 kDa	0	0	0	0	0		0	0	0	0	0		-0.4	-0.1	-0.2	-0.233333	0.152753		0.1	0.1	0.1	0.1	1.69967e-17		1.3	1.3	0.7	1.1	0.34641		1.3	1.6	0.9	1.26667	0.351188		1.3	0.7	0.1	0.7	0.6		1	1.3	0
hypothetical protein CJJ81176_0312 [Campylobacter jejuni subsp. jejuni 81-176]	gi|121613574			25 kDa	0	0	0	0	0		0	0	0	0	0		0.1	-0.6	-0.8	-0.433333	0.472582		-0.2	-0.3	-0.1	-0.2	0.1		0.1	-0.1	-0.3	-0.1	0.2		0.1	-0.4	0.1	-0.0666667	0.288675		0.8	0.3	-0.6	0.166667	0.70946		0.6	0	-0.4
hypothetical protein CJJ81176_0335 [Campylobacter jejuni subsp. jejuni 81-176]	gi|121612521			40 kDa	0.1	0.1	0.1	0.1	1.69967e-17		0.1	0.1	0	0.0666667	0.057735		0.3	-0.2	-0.2	-0.0333333	0.288675		0.1	-0.1	0	0	0.1		1.2	1.6	1.3	1.36667	0.208167		1.7	1.6	1.5	1.6	0.1		1.5	1.3	0.9	1.23333	0.305505		1.6	1.5	1.3
hypothetical protein CJJ81176_0414 [Campylobacter jejuni subsp. jejuni 81-176]	gi|121613003			23 kDa	-0.1		-0.1	-0.1	0		-0.1	-0.1	-0.1	-0.1	1.69967e-17		-0.2		0.6	0.2	0.565685		-0.2	0	-0.5	-0.233333	0.251661		-1.7		-2	-1.85	0.212132		-3.1	-2	-2.2	-2.43333	0.585947		-2.5		-1.5	-2	0.707107		-2.9	-2.5	-1.4
hypothetical protein CJJ81176_0427 [Campylobacter jejuni subsp. jejuni 81-176]	gi|121612581			30 kDa	0	0	0	0	0		0	0	0	0	0		0.2	-0.1	0	0.0333333	0.152753		0.2	-0.1	0.1	0.0666667	0.152753		0.2	0.3	0.2	0.233333	0.057735		0.4	0.2	0.1	0.233333	0.152753		0.4	0.4	1.1	0.633333	0.404145		-0.1	0.2	1
hypothetical protein CJJ81176_0438 [Campylobacter jejuni subsp. jejuni 81-176]	gi|121613212		R	27 kDa	0.2	0	0.1	0.1	0.1		0	0	0.1	0.0333333	0.057735		0.1	0.3	0.8	0.4	0.360555		-0.1	0.1	0.1	0.0333333	0.11547		-1.8	-2.5	-3	-2.43333	0.602771		-2.3	-2.8	-2.1	-2.4	0.360555		-1.7	-2.2	-2.8	-2.23333	0.550757		-1.6	-2.6	-2.2
hypothetical protein CJJ81176_0480 [Campylobacter jejuni subsp. jejuni 81-176]	gi|121612456			21 kDa	0	0	0	0	0		0	0	0	0	0		-0.1	-0.3	-0.6	-0.333333	0.251661		-0.1	0	-0.5	-0.2	0.264575		0.2	0.5	0.5	0.4	0.173205		0.8	0.8	0.8	0.8	1.35974e-16		0.2	0	-0.2	0	0.2		0.2	0.3	0.2
hypothetical protein CJJ81176_0482 [Campylobacter jejuni subsp. jejuni 81-176]	gi|121613056			25 kDa	0	0		0	0		0	0	0	0	0		0.1	-0.1		0	0.141421		0.2	0.1	0.1	0.133333	0.057735		0.8	1.5		1.15	0.494975		1.4	0.6	1.4	1.13333	0.46188		1	1.4		1.2	0.282843		1.2	0.6	1
hypothetical protein CJJ81176_0487 [Campylobacter jejuni subsp. jejuni 81-176]	gi|121612400			40 kDa	0	0	0	0	0		0	0	0	0	0		0.2	0	-0.1	0.0333333	0.152753		0.2	0.1	0.1	0.133333	0.057735		-0.5	-0.6	-0.5	-0.533333	0.057735		-0.4	-0.5	-0.4	-0.433333	0.057735		0.4	0.1	0.5	0.333333	0.208167		-0.1	-0.1	0.6
hypothetical protein CJJ81176_0490 [Campylobacter jejuni subsp. jejuni 81-176]	gi|121613002		R	15 kDa	0	0	0	0	0		0	0	0	0	0		-0.4	0.1	-0.3	-0.2	0.264575		-0.3	0.2	-0.5	-0.2	0.360555		-1.9	-3.5	-2.6	-2.66667	0.802081		-3.4	-3.8	-3.1	-3.43333	0.351188		-2.8	-3.1	-3.2	-3.03333	0.208167		-2.6	-3.5	-2.7
hypothetical protein CJJ81176_0547 [Campylobacter jejuni subsp. jejuni 81-176]	gi|121613054			12 kDa	0	0	0	0	0		0	0	0	0	0		-0.8	0.1	-0.2	-0.3	0.458258		0	0.5	-0.6	-0.0333333	0.550757		-1.4	-1.2	-1.2	-1.26667	0.11547		-1.5	-0.6	-1.2	-1.1	0.458258		-0.8	-0.4	0	-0.4	0.4		-1.3	-0.4	-0.3
hypothetical protein CJJ81176_0611 [Campylobacter jejuni subsp. jejuni 81-176]	gi|121612179			21 kDa	0	0	0	0	0		0	0	0	0	0		0.1	-0.4	-0.1	-0.133333	0.251661		0	-0.2	0.1	-0.0333333	0.152753		0.8	1.2	1	1	0.2		1.3	1	0.9	1.06667	0.208167		1.3	1.1	1.1	1.16667	0.11547		1	1.1	0.9
hypothetical protein CJJ81176_0638 [Campylobacter jejuni subsp. jejuni 81-176]	gi|121613122			45 kDa	-0.1	-0.1	-0.1	-0.1	1.69967e-17		-0.1	-0.1	-0.1	-0.1	1.69967e-17		0	0	-0.2	-0.0666667	0.11547		-0.1	0.1	0	0	0.1		0.4	1.4	0.4	0.733333	0.57735		1.1	0.7	0.8	0.866667	0.208167		-0.6	-1	-1.2	-0.933333	0.305505		-1	-0.8	-1
hypothetical protein CJJ81176_0647 [Campylobacter jejuni subsp. jejuni 81-176]	gi|121612761			26 kDa	0	0	0	0	0		0	0	0	0	0		0.2	0.2	-0.9	-0.166667	0.635085		0.2	0.1	0	0.1	0.1		1.2	1.3	0.7	1.06667	0.321455		1.1	0.9	1	1	0.1		1.5	1.4	1	1.3	0.264575		0.8	1.2	1.4
hypothetical protein CJJ81176_0661 [Campylobacter jejuni subsp. jejuni 81-176]	gi|121613073			41 kDa	0	0		0	0		0			0			-0.4	0.2		-0.1	0.424264		0.1			0.1			0.5	1.5		1	0.707107		1.2			1.2			0.5	0.4		0.45	0.0707107		1.1
hypothetical protein CJJ81176_0676 [Campylobacter jejuni subsp. jejuni 81-176]	gi|121613289	Cj0648		17 kDa		0	0	0	0		0	0	0	0	0			-0.9	-0.5	-0.7	0.282843		-0.4	-0.2	-0.9	-0.5	0.360555			1.4	0.9	1.15	0.353553		1.3	0.1	1.3	0.9	0.69282			1.2	0	0.6	0.848528		1.7	0.4	0.5
hypothetical protein CJJ81176_0686 [Campylobacter jejuni subsp. jejuni 81-176]	gi|121613529			22 kDa	0		0	0	0		0		0	0	0		1.1		0.1	0.6	0.707107		-0.3		0.4	0.05	0.494975		2.2		0.1	1.15	1.48492		2.1		1.7	1.9	0.282843		2.1		-0.7	0.7	1.9799		1.7		0.9
hypothetical protein CJJ81176_0713 [Campylobacter jejuni subsp. jejuni 81-176]	gi|121612979			148 kDa	0	0	0	0	0		0	0	0	0	0		0.1	0	-0.4	-0.1	0.264575		0.2	0.2	-0.5	-0.0333333	0.404145		1	1.4	0.7	1.03333	0.351188		1.5	1.5	0.9	1.3	0.34641		1.2	1.5	0.9	1.2	0.3		1.2	1.3	1
hypothetical protein CJJ81176_0714 [Campylobacter jejuni subsp. jejuni 81-176]	gi|121613261			19 kDa	0	0	0	0	0		0	0	0	0	0		0.2	0.1	0.1	0.133333	0.057735		0.3	0	0.2	0.166667	0.152753		1	1.4	1	1.13333	0.23094		1.7	1.1	0.8	1.2	0.458258		0.9	1.1	1	1	0.1		1.5	0.9	0.7
hypothetical protein CJJ81176_0715 [Campylobacter jejuni subsp. jejuni 81-176]	gi|121612518			37 kDa	0	0	0	0	0		0	0	0	0	0		-0.2	-0.4	-0.3	-0.3	0.1		-0.2	-0.1	-0.2	-0.166667	0.057735		0.3	0.7	0.7	0.566667	0.23094		0.1	0.7	0.9	0.566667	0.416333		0.9	1	1.1	1	0.1		0.6	0.9	1.2
hypothetical protein CJJ81176_0723 [Campylobacter jejuni subsp. jejuni 81-176]	gi|121613498			26 kDa	-0.1	-0.1	-0.2	-0.133333	0.057735		-0.3	-0.2	-0.2	-0.233333	0.057735		-0.4	-0.4	-0.4	-0.4	6.7987e-17		-0.4	-0.4	-0.4	-0.4	6.7987e-17		-1	-2.4	-1.7	-1.7	0.7		-2.8	-2.7	-1.3	-2.26667	0.83865		-1.3	-3.1	-2.8	-2.4	0.964365		-2.5	-2.9	-2.6
hypothetical protein CJJ81176_0728 [Campylobacter jejuni subsp. jejuni 81-176]	gi|121613154		S	28 kDa	0	0	0	0	0		0	0	0	0	0		0.1	-0.3	-0.5	-0.233333	0.305505		0	-0.1	0	-0.0333333	0.057735		-1.8	-1.2	-1.6	-1.53333	0.305505		-3.8	-2	-1.6	-2.46667	1.17189		-2.3	-1.3	-2.7	-2.1	0.72111		-2.3	-2.1	-1.8
hypothetical protein CJJ81176_0742 [Campylobacter jejuni subsp. jejuni 81-176]	gi|121613343			24 kDa	0	0	0	0	0		0	0	0	0	0		0.3	-0.3	0.1	0.0333333	0.305505		0	-0.1	0	-0.0333333	0.057735		-0.1	0.2	0.3	0.133333	0.208167		0	0.1	-0.3	-0.0666667	0.208167		0.6	0.9	0.8	0.766667	0.152753		0.1	0.6	0.6
hypothetical protein CJJ81176_0809 [Campylobacter jejuni subsp. jejuni 81-176]	gi|121613182		S	19 kDa	0	0	0	0	0		0	0	0	0	0		-0.5	0	-0.1	-0.2	0.264575		-0.2	0.1	-0.7	-0.266667	0.404145		-2.5	-2.2	-1.4	-2.03333	0.568624		-3	-3.4	-1	-2.46667	1.28582		-1.9	-1.9	-0.4	-1.4	0.866025		-1.9	-1.9	-0.4
hypothetical protein CJJ81176_0889 [Campylobacter jejuni subsp. jejuni 81-176]	gi|121612769			40 kDa	0.1	0.1	0.1	0.1	1.69967e-17		0.1	0.1	0.1	0.1	1.69967e-17		0.3	0.1	0.1	0.166667	0.11547		0.2	0.1	0.3	0.2	0.1		0.3	0.9	0.3	0.5	0.34641		0.5	0.9	0.8	0.733333	0.208167		-0.7	-0.8	-0.1	-0.533333	0.378594		-1.2	-1	-0.2
hypothetical protein CJJ81176_0969 [Campylobacter jejuni subsp. jejuni 81-176]	gi|121612263			52 kDa	0	0	0	0	0		0	0	0	0	0		0.3	-0.1	-0.2	0	0.264575		0.3	0.1	0.1	0.166667	0.11547		1.1	1.4	1.1	1.2	0.173205		1.7	1.4	1	1.36667	0.351188		1.5	1.6	1.6	1.56667	0.057735		1.3	1.6	1.5
hypothetical protein CJJ81176_0980 [Campylobacter jejuni subsp. jejuni 81-176]	gi|121612959			32 kDa	0.1	0.1	0.1	0.1	1.69967e-17		0.1	0.1	-0.1	0.0333333	0.11547		0	0	0.1	0.0333333	0.057735		0	0	0	0	0		1.2	1.7	1.3	1.4	0.264575		1.4	1.5	1.5	1.46667	0.057735		1.3	1.5	1.9	1.56667	0.305505		1	1.4	1.8
hypothetical protein CJJ81176_0996 [Campylobacter jejuni subsp. jejuni 81-176]	gi|121613158			21 kDa	0	0	0	0	0		0	0	0	0	0		0.1	-0.2	0.1	0	0.173205		0	0.3	-0.8	-0.166667	0.568624		-0.1	-0.3	0.6	0.0666667	0.472582		-0.7	-1.1	0.4	-0.466667	0.776745		-0.3	-0.1	0.5	0.0333333	0.416333		-0.6	-0.5	0.4
hypothetical protein CJJ81176_1051 [Campylobacter jejuni subsp. jejuni 81-176]	gi|121613587			28 kDa	-0.1	0	0	-0.0333333	0.057735		-0.1	0	0	-0.0333333	0.057735		-0.1	-0.2	-0.3	-0.2	0.1		0.2	-0.1	-0.2	-0.0333333	0.208167		0.8	0.9	0.5	0.733333	0.208167		1.4	1.1	1.1	1.2	0.173205		0.9	0.9	-0.3	0.5	0.69282		1.4	1.3	0.1
hypothetical protein CJJ81176_1062 [Campylobacter jejuni subsp. jejuni 81-176]	gi|121613726		S	32 kDa	0	0	0	0	0		0	0	0	0	0		0	0.3	-0.1	0.0666667	0.208167		-0.1	0.1	-0.2	-0.0666667	0.152753		-1.4	-3.2	-2.5	-2.36667	0.907377		-3.7	-3.3	-2.8	-3.26667	0.450925		-2.4	-3	-3.2	-2.86667	0.416333		-3.1	-3.2	-2.9
hypothetical protein CJJ81176_1131 [Campylobacter jejuni subsp. jejuni 81-176]	gi|121613282			31 kDa							0			0									0.5			0.5									1.1			1.1									1.3
hypothetical protein CJJ81176_1179 [Campylobacter jejuni subsp. jejuni 81-176]	gi|121613606			10 kDa	0	0	0	0	0		0	0	0	0	0		0	0.3	0.6	0.3	0.3		0.2	0.3	0.1	0.2	0.1		-1.3	-1.3	-0.7	-1.1	0.34641		-1.7	-1.6	-0.8	-1.36667	0.493288		-2.8	-1.8	-1.9	-2.16667	0.550757		-2.2	-2	-2.1
hypothetical protein CJJ81176_1187 [Campylobacter jejuni subsp. jejuni 81-176]	gi|121612584			26 kDa	0	0	0	0	0		0.1	0.2	0	0.1	0.1		-0.7	0.2	0	-0.166667	0.472582		-0.1	0.5	-0.5	-0.0333333	0.503322		-1.2	-0.9	-0.7	-0.933333	0.251661		-0.8	-0.7	-1	-0.833333	0.152753		-2.2	-1.9	0.1	-1.33333	1.25033		-2.1	-1.6	-0.2
hypothetical protein CJJ81176_1193 [Campylobacter jejuni subsp. jejuni 81-176]	gi|121613577			62 kDa	0.1	0.3	0.1	0.166667	0.11547		0.1	0.1	0	0.0666667	0.057735		-0.3	0.3	-0.1	-0.0333333	0.305505		-0.1	0.2	-0.2	-0.0333333	0.208167		-1.1	-1.9	-1.4	-1.46667	0.404145		-2	-2.7	-1.3	-2	0.7		-1.6	-2.5	-1.7	-1.93333	0.493288		-1.8	-2.5	-1.6
hypothetical protein CJJ81176_1208 [Campylobacter jejuni subsp. jejuni 81-176]	gi|121613678			31 kDa							0			0									1			1									1.1			1.1									3.6
hypothetical protein CJJ81176_1227 [Campylobacter jejuni subsp. jejuni 81-176]	gi|121613471			27 kDa	-0.1	-0.1	-0.1	-0.1	1.69967e-17		-0.1	-0.1	-0.1	-0.1	1.69967e-17		-0.1	-0.1	-0.2	-0.133333	0.057735		-0.1	-0.2	-0.4	-0.233333	0.152753		-1.3	-2.3	-1.6	-1.73333	0.51316		-2.4	-2.4	-1.1	-1.96667	0.750555		-1.4	-2.4	-2.5	-2.1	0.608276		-2.2	-2.6	-2.2
hypothetical protein CJJ81176_1250 [Campylobacter jejuni subsp. jejuni 81-176]	gi|121612945			37 kDa	0		0	0	0		0	0		0	0		0.3		-0.1	0.1	0.282843		0	-0.1		-0.05	0.0707107		-1.2		-1.1	-1.15	0.0707107		-0.5	-1.1		-0.8	0.424264		-1.1		-0.3	-0.7	0.565685		-0.5	-1.4
hypothetical protein CJJ81176_1262 [Campylobacter jejuni subsp. jejuni 81-176]	gi|121612866			19 kDa	0			0			0	0		0	0		0.2			0.2			0.1	0.2		0.15	0.0707107		1.2			1.2			1.5	1.1		1.3	0.282843		1.4			1.4			1.6	1.3
hypothetical protein CJJ81176_1272 [Campylobacter jejuni subsp. jejuni 81-176]	gi|121612955			25 kDa	0.1	0.1	0.1	0.1	1.69967e-17		0.1	0.1	0.1	0.1	1.69967e-17		0.4	-0.1	-0.1	0.0666667	0.288675		0.4	0.1	0.2	0.233333	0.152753		1.1	1.1	0.7	0.966667	0.23094		1.2	1.2	1.1	1.16667	0.057735		1.5	1.5	0.6	1.2	0.519615		1.7	1.6	1
hypothetical protein CJJ81176_1344 [Campylobacter jejuni subsp. jejuni 81-176]	gi|121613581			52 kDa	0	0	0	0	0		-0.1	0	0	-0.0333333	0.057735		-0.1	0.1	0.4	0.133333	0.251661		0.4	0.4	-1.4	-0.2	1.03923		0.7	2.5	2.1	1.76667	0.945163		1.7	2.5	0.9	1.7	0.8		0	0.6	-0.6	0	0.6		0.6	0.6	-1.1
hypothetical protein CJJ81176_1358 [Campylobacter jejuni subsp. jejuni 81-176]	gi|121613600			21 kDa	0	0	0	0	0		0	0	0	0	0		0.4	0.3	0.8	0.5	0.264575		0.3	0.2	0.5	0.333333	0.152753		-0.7	-0.8	-0.1	-0.533333	0.378594		-1.3	-0.5	-1.1	-0.966667	0.416333		1	0.9	-0.2	0.566667	0.665833		0.7	0.9	-0.5
hypothetical protein CJJ81176_1363 [Campylobacter jejuni subsp. jejuni 81-176]	gi|121612322			18 kDa	0	0	0	0	0		0	0	0	0	0		0	0	0.4	0.133333	0.23094		-0.1	0	-0.1	-0.0666667	0.057735		-1.5	-2.4	-0.9	-1.6	0.754983		-3	-2.6	-2	-2.53333	0.503322		-1.5	-1	0.9	-0.533333	1.26623		-2.1	-1.6	0.9
hypothetical protein CJJ81176_1382 [Campylobacter jejuni subsp. jejuni 81-176]	gi|121613150		O	27 kDa	0	0	0	0	0		0	0	0	0	0		0.2	0.3	0.3	0.266667	0.057735		0.3	0.4	0.3	0.333333	0.057735		-1.5	-2.8	-1.8	-2.03333	0.680686		-3.3	-2.8	-1.9	-2.66667	0.70946		-2.4	-2.5	-2.7	-2.53333	0.152753		-2.4	-2.7	-2.4
hypothetical protein CJJ81176_1389 [Campylobacter jejuni subsp. jejuni 81-176]	gi|121612490			25 kDa	0	0	0	0	0		0	0	0	0	0		-0.5	-0.3	-0.5	-0.433333	0.11547		-0.5	-0.1	-0.1	-0.233333	0.23094		-0.1	0.2	0	0.0333333	0.152753		-0.8	-0.3	0.5	-0.2	0.655744		0	-0.2	0.5	0.1	0.360555		-1.4	-0.8	0.7
hypothetical protein CJJ81176_1404 [Campylobacter jejuni subsp. jejuni 81-176]	gi|121612776			13 kDa	0	0	0	0	0		0	0	0	0	0		0	0.1	-0.2	-0.0333333	0.152753		-0.1	0	0	-0.0333333	0.057735		-0.7	-1.7	-0.9	-1.1	0.52915		-1.1	-1.7	-0.7	-1.16667	0.503322		-1	-1.6	-0.9	-1.16667	0.378594		-1.3	-1.6	-1
hypothetical protein CJJ81176_1458 [Campylobacter jejuni subsp. jejuni 81-176]	gi|121612595			16 kDa	0	0	0	0	0		0	0	0	0	0		-0.2	0.3	0.4	0.166667	0.321455		0.2	0.4	-0.4	0.0666667	0.416333		-1.5	-2.1	-1.2	-1.6	0.458258		-2.6	-2.7	-1	-2.1	0.953939		-1.5	-1.7	-0.3	-1.16667	0.757188		-1.8	-2	-0.5
hypothetical protein CJJ81176_1475 [Campylobacter jejuni subsp. jejuni 81-176]	gi|121613506			94 kDa	0.3	0.1	0	0.133333	0.152753		0.1	0	0	0.0333333	0.057735		0.8	0.2	0	0.333333	0.416333		0.3	0.1	0.4	0.266667	0.152753		1.6	1.6	1.1	1.43333	0.288675		1.5	1.5	1.6	1.53333	0.057735		1.3	1.2	0.4	0.966667	0.493288		1.3	1.2	0.7
hypothetical protein CJJ81176_1527 [Campylobacter jejuni subsp. jejuni 81-176]	gi|121612842			28 kDa	0	0	0	0	0		0	0	0	0	0		0	0.2	0	0.0666667	0.11547		-0.1	-0.1	-0.2	-0.133333	0.057735		-0.6	-1.2	-0.7	-0.833333	0.321455		-1.2	-1.3	-0.9	-1.13333	0.208167		-0.6	-0.4	0.8	-0.0666667	0.757188		-1	-0.9	0.7
hypothetical protein CJJ81176_1536 [Campylobacter jejuni subsp. jejuni 81-176]	gi|121612440			43 kDa	0	0	0	0	0		0	0	0	0	0		0.1	-0.1	0.1	0.0333333	0.11547		0.1	-0.2	0.2	0.0333333	0.208167		1.1	1.2	0.9	1.06667	0.152753		1.3	1.2	1.4	1.3	0.1		1.3	1	1.1	1.13333	0.152753		1.2	1	1.4
hypothetical protein CJJ81176_1541 [Campylobacter jejuni subsp. jejuni 81-176]	gi|121612766			24 kDa	0	0	0	0	0		0	0	0	0	0		-0.3	-0.4	-0.3	-0.333333	0.057735		-0.1	-0.3	-0.4	-0.266667	0.152753		-0.5	-0.2	0	-0.233333	0.251661		-0.2	-0.1	-0.1	-0.133333	0.057735		0.1	0.3	1	0.466667	0.472582		-0.4	0.1	0.9
hypothetical protein CJJ81176_1600, heme iron utilization protein [Campylobacter jejuni subsp. jejuni 81-176]	gi|121612296	Cj1613c	P	29 kDa	-0.1	-0.3	-0.1	-0.166667	0.11547		-0.1	-0.1	-0.1	-0.1	1.69967e-17		-4.6	-2.7	-3.5	-3.6	0.953939		-3.7	-3.2	-4.2	-3.7	0.5		-1.3	-3.3	-3.3	-2.63333	1.1547		-3.3	-3.1	-2.9	-3.1	0.2		-4.4	-4.3	-4.5	-4.4	0.1		-5	-4	-4.7
hypothetical protein CJJ81176_1628 [Campylobacter jejuni subsp. jejuni 81-176]	gi|121613390	Cj1637		39 kDa	0	0	0	0	0		0	0	0	0	0		0.5	0.3	0.2	0.333333	0.152753		0.7	0.4	1.1	0.733333	0.351188		1.3	0.4	0.8	0.833333	0.450925		1.2	0.9	0.8	0.966667	0.208167		1.8	0.3	1.6	1.23333	0.814453		1.1	0.7	1.9
hypothetical protein CJJ81176_1657 [Campylobacter jejuni subsp. jejuni 81-176]	gi|121612948			16 kDa	-0.2	0.1	0	-0.0333333	0.152753		0	0		0	0		0.1	0.5	0.9	0.5	0.4		0.2	0.2		0.2	0		-1.6	-2.5	-1.7	-1.93333	0.493288		-1.9	-2.1		-2	0.141421		-2.1	-1.9	-2.3	-2.1	0.2		-0.8	-1.8
hypothetical protein Cla_1077 [Campylobacter lari RM2100]	gi|222824076			71 kDa	0	0	0	0	0		0	0	0	0	0		-0.2	-0.1	0.1	-0.0666667	0.152753		-0.1	0.1	-0.5	-0.166667	0.305505		-0.7	-1.4	-1	-1.03333	0.351188		-1.4	-1.7	-0.6	-1.23333	0.568624		-0.5	-1.9	-2.1	-1.5	0.87178		-1.1	-2	-1.7
hypothetical protein CXIVA_22050 [Clostridium sp. SY8519]	gi|339443269	not found		?	-0.1	-0.1	-0.1	-0.1	1.69967e-17		-0.1	-0.1	-0.1	-0.1	1.69967e-17		-1.3	-0.2	-0.5	-0.666667	0.568624		-0.7	0.1	-0.9	-0.5	0.52915		0.8	1.3	0.5	0.866667	0.404145		1.2	1.8	0.9	1.3	0.458258		0.7	0.6	-0.4	0.3	0.608276		1.1	1.1	-0.5
hypothetical protein gsr3224 [Gloeobacter violaceus PCC 7421]	gi|37522793			10 kDa	0	0	0	0	0		0		0	0	0		0.1	-0.4	-0.4	-0.233333	0.288675		-0.2		0	-0.1	0.141421		1.1	0.4	0.7	0.733333	0.351188		0.8		0.3	0.55	0.353553		1.4	0.7	0	0.7	0.7		0.5		0.9
hypothetical protein ICDCCJ07001_117 [Campylobacter jejuni subsp. jejuni ICDCCJ07001]	gi|315123726			39 kDa	0	0	0	0	0		0.1	0	0	0.0333333	0.057735		0	-0.1	-0.7	-0.266667	0.378594		0.1	0.1	-0.1	0.0333333	0.11547		1.2	1.5	0.7	1.13333	0.404145		1.4	1.4	1.2	1.33333	0.11547		1	0.9	0.3	0.733333	0.378594		1.5	1.2	0.7
hypothetical protein ICDCCJ07001_1247 [Campylobacter jejuni subsp. jejuni ICDCCJ07001]	gi|315124753			60 kDa	0	0	0	0	0		0	0	0	0	0		0	0.1	0.2	0.1	0.1		0	0.1	0.2	0.1	0.1		0.1	0.6	0.5	0.4	0.264575		0.4	0.4	0.5	0.433333	0.057735		0.1	0.3	1.1	0.5	0.52915		-0.1	0.3	0.9
hypothetical protein ICDCCJ07001_1312 [Campylobacter jejuni subsp. jejuni ICDCCJ07001]	gi|315124816			35 kDa		0	0	0	0		0	0	0	0	0			0.1	-0.2	-0.05	0.212132		-0.1	-0.1	0.3	0.0333333	0.23094			1.1	0.5	0.8	0.424264		1.7	0.7	0.8	1.06667	0.550757			0.8	0.2	0.5	0.424264		1.5	0.6	0.6
hypothetical protein ICDCCJ07001_1431 [Campylobacter jejuni subsp. jejuni ICDCCJ07001]	gi|315124932			21 kDa	0	-0.1	0	-0.0333333	0.057735		0	0	0	0	0		0.2	0.3	-0.1	0.133333	0.208167		0.3	0.2	0.3	0.266667	0.057735		-1.3	-2.2	-1.9	-1.8	0.458258		-2.4	-1.9	-2.2	-2.16667	0.251661		-1.8	-2.1	-2.3	-2.06667	0.251661		-2	-2.1	-1.9
hypothetical protein ICDCCJ07001_1439 [Campylobacter jejuni subsp. jejuni ICDCCJ07001]	gi|315124940			28 kDa	0	0	0	0	0		0	0	0	0	0		-0.2	0.2	-0.4	-0.133333	0.305505		0.2	0.2	-0.8	-0.133333	0.57735		0.3	0.9	0.8	0.666667	0.321455		0.9	0.8	0.8	0.833333	0.057735		0.4	0.3	1.6	0.766667	0.723418		0.2	0.3	1.7
hypothetical protein ICDCCJ07001_326 [Campylobacter jejuni subsp. jejuni ICDCCJ07001]	gi|315123920			22 kDa	0		0	0	0		0	0	0	0	0		0.1		0	0.05	0.0707107		0.4	0	0.1	0.166667	0.208167		1		1.1	1.05	0.0707107		1.5	1.3	1.1	1.3	0.2		1.1		1.1	1.1	0		1.2	1.2	1.3
hypothetical protein ICDCCJ07001_587 [Campylobacter jejuni subsp. jejuni ICDCCJ07001]	gi|315124156			32 kDa	-0.1	-0.1	-0.1	-0.1	1.69967e-17		-0.1	-0.1	-0.1	-0.1	1.69967e-17		0.3	0.1	-0.2	0.0666667	0.251661		0.3	0	0.1	0.133333	0.152753		0.3	0.5	0	0.266667	0.251661		0.5	0.5	0.2	0.4	0.173205		0	-0.1	-0.3	-0.133333	0.152753		-0.2	-0.3	-0.4
hypothetical protein ICDCCJ07001_659 CJIE1 prophage [Campylobacter jejuni subsp. jejuni ICDCCJ07001]	gi|315124224	ORF7		28 kDa	0	0	0	0	0								0	0	-0.2	-0.0666667	0.11547								-0.1	0.4	0.1	0.133333	0.251661								0.8	0.9	0.7	0.8	0.1
hypothetical protein ICDCCJ07001_677 CJIE1 prophage[Campylobacter jejuni subsp. jejuni ICDCCJ07001]	gi|315124241	CJE0246		36 kDa	0	0	0	0	0								0.1	-0.3	-0.7	-0.3	0.4								0.8	0.9	0.2	0.633333	0.378594								1.4	1.3	0.7	1.13333	0.378594
hypothetical protein ICDCCJ07001_690 CJIE1 prophage [Campylobacter jejuni subsp. jejuni ICDCCJ07001]	gi|315124252	CJE0228		38 kDa	0			0									-0.6			-0.6									-1.4			-1.4									-1			-1
hypothetical protein ICDCCJ07001_721 periplasmic TonB transport protein [Campylobacter jejuni subsp. jejuni ICDCCJ07001]	gi|315124276	Cj0753c		26 kDa	0			0			0			0			-3.5			-3.5			-3.5			-3.5			1.6			1.6			1.8			1.8			-2.9			-2.9
hypothetical protein JJD26997_0052 [Campylobacter jejuni subsp. doylei 269.97]	gi|153952411			25 kDa	0	0	0	0	0		0	0	0	0	0		-0.2	-0.4	-0.8	-0.466667	0.305505		-0.2	-0.2	-0.2	-0.2	3.39935e-17		1.2	1.1	0.7	1	0.264575		1.4	1.2	1.6	1.4	0.2		1.7	1	0.2	0.966667	0.750555		1.7	1.3	1
hypothetical protein JJD26997_0209 [Campylobacter jejuni subsp. doylei 269.97]	gi|153952070			44 kDa	0	0	0	0	0		0	0	0	0	0		0	0	-0.4	-0.133333	0.23094		-0.1	-0.1	-0.2	-0.133333	0.057735		0.4	0.5	0.2	0.366667	0.152753		0.4	0.6	0.5	0.5	0.1		0.9	0.8	0.3	0.666667	0.321455		0.8	1.1	0.7
hypothetical protein JJD26997_0234 integral membrane protein [Campylobacter jejuni subsp. doylei 269.97]	gi|153952171	Cj0236c		25 kDa	0	0	0	0	0		0	0	0	0	0		0.2	-0.5	-1.3	-0.533333	0.750555		-0.3	-1.8	-0.8	-0.966667	0.763763		0.7	0.3	0.2	0.4	0.264575		0.9	-0.8	0.6	0.233333	0.907377		1.9	1.5	0.6	1.33333	0.665833		2	0.8	1.1
hypothetical protein JJD26997_0379 [Campylobacter jejuni subsp. doylei 269.97]	gi|153951173			35 kDa	0	0	0	0	0		0	0	0	0	0		-0.1	-0.1	0	-0.0666667	0.057735		0	0.1	0.3	0.133333	0.152753		1	1.6	1.2	1.26667	0.305505		1.5	1.6	1.3	1.46667	0.152753		0.1	0.1	0.3	0.166667	0.11547		-0.1	0	0.1
hypothetical protein JJD26997_0427 [Campylobacter jejuni subsp. doylei 269.97]	gi|153952058			50 kDa	0	0	0	0	0		0	0	0	0	0		0	-0.1	0.5	0.133333	0.321455		-0.1	0	0.3	0.0666667	0.208167		-0.9	-1.4	-0.6	-0.966667	0.404145		-0.9	-0.9	-0.9	-0.9	0		-1.1	-0.7	-0.4	-0.733333	0.351188		-0.5	-0.8	-0.7
hypothetical protein JJD26997_0515 [Campylobacter jejuni subsp. doylei 269.97]	gi|153952040			8 kDa	0	0		0	0		0		0	0	0		-0.2	0.3		0.05	0.353553		-0.2		0	-0.1	0.141421		-1.9	-2.6		-2.25	0.494975		-2.9		-1.7	-2.3	0.848528		-1.7	-1.7		-1.7	0		-2.3		-0.6
hypothetical protein JJD26997_0905 [Campylobacter jejuni subsp. doylei 269.97]	gi|153950983			16 kDa		0	0	0	0		0	0	0	0	0			0.2	1	0.6	0.565685		0	0.3	-0.3	0	0.3				-0.6	-0.6			-1.7	-1.5	-1.1	-1.43333	0.305505				-0.9	-0.9			-2.1	-2.4	-1.2
hypothetical protein JJD26997_1155 [Campylobacter jejuni subsp. doylei 269.97]	gi|153951374			15 kDa	0	0	0	0	0		0	0	0	0	0		0.5	-0.1	-0.4	0	0.458258		0.1	0	0.2	0.1	0.1		-0.5	-1.8	-1	-1.1	0.655744		-1.8	-2.2	-1.5	-1.83333	0.351188		-0.2	-0.9	-0.9	-0.666667	0.404145		-0.6	-1.4	-0.8
hypothetical protein JJD26997_1183 [Campylobacter jejuni subsp. doylei 269.97]	gi|153951090			16 kDa	0	0	0	0	0		0	0	0	0	0		0.9	-0.3	-0.8	-0.0666667	0.873689		-0.1	-0.2	-0.2	-0.166667	0.057735		1.4	0.5	0.4	0.766667	0.550757		0.5	0.7	0.6	0.6	0.1		2.3	1.4	-0.1	1.2	1.21244		1.9	1.7	0.1
hypothetical protein JJD26997_1289 [Campylobacter jejuni subsp. doylei 269.97]	gi|153951061			13 kDa	0.1	0.1	0.1	0.1	1.69967e-17		0.1	0.1	0.1	0.1	1.69967e-17		0	0.5	0.5	0.333333	0.288675		0	0.2	-0.2	0	0.2		-1	-0.7	-0.6	-0.766667	0.208167		-1.6	-0.9	-0.9	-1.13333	0.404145		-1.4	-1.2	-0.9	-1.16667	0.251661		-2	-1.7	-1.2
hypothetical protein JJD26997_1339 [Campylobacter jejuni subsp. doylei 269.97]	gi|153952273			44 kDa	0	0	0	0	0		0	0	0	0	0		0.7	0	-0.1	0.2	0.43589		0.4	0	0.4	0.266667	0.23094		1.1	1	0.7	0.933333	0.208167		1.4	1.3	1.2	1.3	0.1		1.5	0.9	0.7	1.03333	0.416333		1.2	1.1	0.9
hypothetical protein JJD26997_1390 [Campylobacter jejuni subsp. doylei 269.97]	gi|153952039			21 kDa	0	0		0	0		0	0		0	0		0.2	-0.1		0.05	0.212132		-0.1	-0.2		-0.15	0.0707107		0.2	0.7		0.45	0.353553		0	0.1		0.05	0.0707107		0.3	0.8		0.55	0.353553		-0.2	0.4
hypothetical protein JJD26997_1483 [Campylobacter jejuni subsp. doylei 269.97]	gi|153951951			37 kDa	0	0	0	0	0		0	0	0	0	0		0	-0.3	-0.3	-0.2	0.173205		-0.2	-0.2	-0.3	-0.233333	0.057735		0.8	0.8	0.6	0.733333	0.11547		0.5	0.5	0.7	0.566667	0.11547		0.9	0.3	0.3	0.5	0.34641		0.6	0.4	0.6
hypothetical protein JJD26997_1486 [Campylobacter jejuni subsp. doylei 269.97]	gi|153952105			20 kDa	0	0	0	0	0		0	0	0	0	0		-0.2	-0.3	-0.4	-0.3	0.1		-0.1	-0.1	-0.4	-0.2	0.173205		0.6	0.8	0.6	0.666667	0.11547		0.6	0.8	0.9	0.766667	0.152753		0.6	0.1	-0.3	0.133333	0.450925		0.4	0.3	0
hypothetical protein JJD26997_1490 [Campylobacter jejuni subsp. doylei 269.97]	gi|153951671		S	8 kDa	0	0	0	0	0		0	0	0	0	0		-0.1	0.4	0.7	0.333333	0.404145		0.2	0.2	0.5	0.3	0.173205		-1.7	-2.8	-1.4	-1.96667	0.737111		-3.9	-3.3	-2.2	-3.13333	0.862168		-2.9	-3.1	-2.4	-2.8	0.360555		-2.9	-3.2	-2.2
hypothetical protein JJD26997_1544 [Campylobacter jejuni subsp. doylei 269.97]	gi|153951561			26 kDa	0	0	0	0	0		0	0	0	0	0		0	-0.9	-0.8	-0.566667	0.493288		0.4	-0.7	-1.3	-0.533333	0.862168		-1.2	-1.1	-0.6	-0.966667	0.321455		-1.9	-1.7	-0.7	-1.43333	0.64291		-1.8	-2.4	-2	-2.06667	0.305505		-1.9	-2.4	-1.5
hypothetical protein JJD26997_1594 [Campylobacter jejuni subsp. doylei 269.97]	gi|153951238			18 kDa	-0.1	-0.1	-0.1	-0.1	1.69967e-17		-0.1	-0.1	-0.1	-0.1	1.69967e-17		0.4	0.1	0.2	0.233333	0.152753		0.1	-0.2	0.2	0.0333333	0.208167		0.2	0	-0.1	0.0333333	0.152753		-0.4	-0.4	-0.5	-0.433333	0.057735		0.6	0.6	0	0.4	0.34641		0.3	0.3	-0.2
hypothetical protein JJD26997_1743 [Campylobacter jejuni subsp. doylei 269.97]	gi|153952230			16 kDa	0	0	0	0	0		0	0	0	0	0		0.2	-0.1	0.2	0.1	0.173205		0.2	0	0.1	0.1	0.1		1	1.4	1.1	1.16667	0.208167		1.2	1.3	1.6	1.36667	0.208167		1.3	1.5	1.1	1.3	0.2		1.2	1.3	1.5
hypothetical protein JJD26997_1815 [Campylobacter jejuni subsp. doylei 269.97]	gi|153952351			30 kDa	0	0	0	0	0		0	0	0	0	0		0.6	0	0.9	0.5	0.458258		0.5	0	0.4	0.3	0.264575		1.2	0.9	1.1	1.06667	0.152753		1.6	1.4	1.3	1.43333	0.152753		1.5	1.1	1.1	1.23333	0.23094		1.2	1.4	1.2
hypothetical protein JJD26997_1844 [Campylobacter jejuni subsp. doylei 269.97]	gi|153952527			20 kDa	-0.1	0	0	-0.0333333	0.057735		0	0	0	0	0		-0.6	-0.3	0	-0.3	0.3		-0.3	-0.3	-0.8	-0.466667	0.288675		-1.4	-2.1	-1.2	-1.56667	0.472582		-2.7	-2.2	-1.4	-2.1	0.655744		-2	-2.7	-2.6	-2.43333	0.378594		-2.4	-2.8	-2.6
hypothetical protein JJD26997_1983 [Campylobacter jejuni subsp. doylei 269.97]	gi|153951063			20 kDa		0	0	0	0		0	0		0	0			-0.1	-0.5	-0.3	0.282843		0.2	-0.1		0.05	0.212132			1.5	0.5	1	0.707107		1	1.4		1.2	0.282843			1.4	0.4	0.9	0.707107		1.5	1.4
hypothetical protein JJD26997_2000 [Campylobacter jejuni subsp. doylei 269.97]	gi|153951736			22 kDa	-0.1		-0.1	-0.1	0		-0.1		-0.1	-0.1	0		-0.2		0	-0.1	0.141421		-0.3		-0.4	-0.35	0.0707107		0		0.8	0.4	0.565685		0.1		0.5	0.3	0.282843		0.5		1.9	1.2	0.989949		0.2		1.1
hypothetical protein JJD26997_2002 [Campylobacter jejuni subsp. doylei 269.97]	gi|153951123			11 kDa	0			0			0	0	0	0	0		-0.5			-0.5			-0.3	0.1	-0.8	-0.333333	0.450925		-1.3			-1.3			-3.3	-2.6	-1.8	-2.56667	0.750555		-1.4			-1.4			-2.2	-3.2	-1.4
hypothetical protein RBE_1216 [Rickettsia bellii RML369-C]	gi|91206031			52 kDa	0	0	0	0	0		0	0	0	0	0		-0.1	0.1	0.3	0.1	0.2		0	0	-0.3	-0.1	0.173205		1.3	-0.8	1.7	0.733333	1.34288		1.8	1.8	1	1.53333	0.46188		0.9	-0.7	1.8	0.666667	1.26623		1	0.9	1.2
imidazole glycerol phosphate synthase subunit HisF [Campylobacter jejuni subsp. jejuni NCTC 11168]	gi|218563192			28 kDa	0	0	0	0	0		0	0	0	0	0		0.3	0.1	0.1	0.166667	0.11547		0.3	0.2	0	0.166667	0.152753		-0.6	-0.5	-0.4	-0.5	0.1		-0.3	-0.4	-0.6	-0.433333	0.152753		0.2	0.5	1	0.566667	0.404145		0	0.1	1
imidazole glycerol phosphate synthase subunit HisF [Campylobacter jejuni subsp. jejuni NCTC 11168]	gi|218562925			28 kDa	0	0	0	0	0		0		0	0	0		0.1	0	-0.1	0	0.1		-0.1		-0.1	-0.1	0		-0.1	-0.1	0.1	-0.0333333	0.11547		0		0.1	0.05	0.0707107		0	0	0.6	0.2	0.34641		0.2		0.5
imidazole glycerol phosphate synthase subunit HisH [Campylobacter jejuni subsp. jejuni NCTC 11168]	gi|218563189			22 kDa	0	0	0	0	0		0	0	0	0	0		0.1	0.1	0	0.0666667	0.057735		0.1	0	0.1	0.0666667	0.057735		-1.1	-0.7	-0.8	-0.866667	0.208167		-1.6	-1.3	-1.1	-1.33333	0.251661		-0.3	0.3	0.7	0.233333	0.503322		-0.8	-0.4	0.5
imidazole glycerol phosphate synthase subunit HisH [Campylobacter jejuni subsp. jejuni NCTC 11168]	gi|218562926			23 kDa	0.1	0.1	0.1	0.1	1.69967e-17		0.1	0.1	0.1	0.1	1.69967e-17		0.1	0.4	0.4	0.3	0.173205		-0.1	0.1	-0.1	-0.0333333	0.11547		-1.5	-1.4	-0.9	-1.26667	0.321455		-2.7	-1.7	-1.7	-2.03333	0.57735		-1.1	-0.1	0.3	-0.3	0.72111		-1.8	-0.9	0.3
imidazole glycerol-phosphate dehydratase/histidinol phosphatase [Campylobacter jejuni subsp. jejuni 81-176]	gi|121613404			40 kDa	0	0	0	0	0		0	0	0	0	0		-0.1	-0.1	-0.3	-0.166667	0.11547		-0.1	0	-0.2	-0.1	0.1		-0.4	-0.4	-0.5	-0.433333	0.057735		-0.4	-0.4	0	-0.266667	0.23094		0.6	0.6	-0.3	0.3	0.519615		0.5	0.4	-0.1
indole-3-glycerol phosphate synthase [Campylobacter jejuni subsp. jejuni 81116]	gi|157414780			30 kDa	0	0	0	0	0		0	0	0	0	0		0.2	0.1	0.2	0.166667	0.057735		0.1	0.2	0.1	0.133333	0.057735		-0.2	0.1	-0.2	-0.1	0.173205		-0.1	0	-0.2	-0.1	0.1		-0.4	0.1	0.1	-0.0666667	0.288675		-0.7	-0.4	0
inner membrane efflux transporter CmeB [Campylobacter jejuni subsp. jejuni NCTC 11168]	gi|218562024	Cj0366c	V	114 kDa	0.1	-0.1	-0.1	-0.0333333	0.11547		-0.1	-0.1	0.2	0	0.173205		0	0	-0.4	-0.133333	0.23094		0.3	0.1	0.1	0.166667	0.11547		2.6	2.4	2	2.33333	0.305505		2.6	2.4	2.5	2.5	0.1		3.3	2.7	1.9	2.63333	0.702377		3.3	2.9	2.1
inorganic pyrophosphatase [Campylobacter jejuni subsp. jejuni NCTC 11168]	gi|218562288	Cj0638c	C	19 kDa	0	0	0	0	0		0	0	0	0	0		0	0.1	0.3	0.133333	0.152753		0	0.1	0.1	0.0666667	0.057735		-1.6	-3.9	-2.1	-2.53333	1.20968		-4.3	-3.7	-2.7	-3.56667	0.80829		-2.7	-3.5	-2.9	-3.03333	0.416333		-3.2	-3.4	-3.1
inosine-uridine preferring nucleoside hydrolase family protein [Campylobacter jejuni subsp. jejuni 81-176]	gi|121612749			38 kDa	0	0	0	0	0		0	0	0	0	0		0	0	-0.3	-0.1	0.173205		0	-0.5	0.2	-0.1	0.360555		-1.1	-1.2	-1.3	-1.2	0.1		-2.2	-0.7	-1.3	-1.4	0.754983		-0.7	-0.5	-0.8	-0.666667	0.152753		-0.9	0.4	-0.5
inositol-5-monophosphate dehydrogenase [Campylobacter jejuni subsp. jejuni 81116]	gi|157415319			52 kDa		0		0			0			0				-0.5		-0.5			-0.2			-0.2				-0.3		-0.3										0.3		0.3				4.8
invasion phenotype protein CipA [Campylobacter jejuni subsp. jejuni 81116]	gi|157414972	Cj0685c	R	55 kDa	0	0	0	0	0		0	0	0	0	0		0.4	0	-0.2	0.0666667	0.305505		0.3	0.4	-0.1	0.2	0.264575		1.1	1.5	0.9	1.16667	0.305505		1.6	1.9	1.2	1.56667	0.351188		1.4	1.4	0.6	1.13333	0.46188		1.1	1.9	0.6
iron ABC transporter, permease protein [Campylobacter jejuni subsp. jejuni 81-176]	gi|121612175	Cj0174c	P	62 kDa	0	0		0	0		0	0		0	0		-1.3	-0.3		-0.8	0.707107		-0.9	-0.9		-0.9	0		1.7	1.6		1.65	0.0707107		1.8	1.2		1.5	0.424264		0.2	0.5		0.35	0.212132		0.1	0.2
iron-sulfur cluster binding protein [Campylobacter jejuni subsp. jejuni 81-176]	gi|121612415	Cj0074c		54 kDa	-0.1	-0.1	-0.1	-0.1	1.69967e-17		-0.1	0	-0.2	-0.1	0.1		0.2	0.6	0.9	0.566667	0.351188		0.2	0.4	0.3	0.3	0.1		-0.2	-0.3	0.4	-0.0333333	0.378594		-0.3	-0.4	0.1	-0.2	0.264575		0	-0.2	0.5	0.1	0.360555		-0.5	-0.5	0.6
iron-sulfur cluster-binding domain protein [Campylobacter jejuni subsp. jejuni 81116]	gi|157414665			54 kDa	0	0	0	0	0		0	0	0	0	0		0.6	0.1	0.5	0.4	0.264575		0.5	0.2	0.6	0.433333	0.208167		1.4	1.1	1.2	1.23333	0.152753		1.4	1.4	1.5	1.43333	0.057735		1.4	1.5	0.6	1.16667	0.493288		1.3	1.7	1.1
iron-sulfur cluster-binding domain-containing protein [Campylobacter jejuni subsp. jejuni 81-176]	gi|121612915			63 kDa	0.1	0	0.1	0.0666667	0.057735		0.1	0.1	0.1	0.1	1.69967e-17		0.3	0.2	0.6	0.366667	0.208167		0.6	0.4	0.5	0.5	0.1		-1	-1.3	-0.2	-0.833333	0.568624		-1.2	-1.2	-0.4	-0.933333	0.46188		0.2	0.3	1.1	0.533333	0.493288		0	0	1.1
isocitrate dehydrogenase [Campylobacter jejuni subsp. jejuni NCTC 11168]	gi|218562183			82 kDa	0.2	0.3	-0.1	0.133333	0.208167		0	0.3	0.1	0.133333	0.152753		0	0.2	-0.1	0.0333333	0.152753		-0.1	0.1	0	0	0.1		-0.4	-0.3	-0.9	-0.533333	0.321455		-0.5	-0.5	-1	-0.666667	0.288675		-1.1	-0.5	-1.3	-0.966667	0.416333		-0.9	-0.7	-1.3
isoleucyl-tRNA synthetase [Campylobacter jejuni subsp. jejuni 81116]	gi|157415322			105 kDa	-0.1	-0.2	-0.1	-0.133333	0.057735		-0.1	-0.1	-0.1	-0.1	1.69967e-17		0.1	-0.2	0.3	0.0666667	0.251661		0	0.1	0.4	0.166667	0.208167		-1.6	-2.2	-1.5	-1.76667	0.378594		-2.6	-2	-1.6	-2.06667	0.503322		-1.6	-1.5	-1.4	-1.5	0.1		-2	-1.6	-1.3
isopropylmalate isomerase large subunit [Campylobacter jejuni subsp. jejuni NCTC 11168]	gi|218563303			52 kDa	0	0	0	0	0		0	0	0	0	0		-1.1	-0.2	1.1	-0.0666667	1.10604		-0.5	-0.4	-0.5	-0.466667	0.057735		-0.7	-0.5	0.5	-0.233333	0.64291		-0.7	-1	-1.1	-0.933333	0.208167		-0.3	0	1.2	0.3	0.793725		-0.2	-0.2	-0.4
isopropylmalate isomerase small subunit [Campylobacter jejuni subsp. doylei 269.97]	gi|153951112			23 kDa	0	0	0	0	0		0	0	0	0	0		-0.9	-0.2	0.1	-0.333333	0.51316		-0.6	-0.3	-0.5	-0.466667	0.152753		-0.7	-1	-0.4	-0.7	0.3		-1	-1	-1.4	-1.13333	0.23094		-0.1	-0.2	0.6	0.1	0.43589		-0.4	-0.3	-0.3
ketol-acid reductoisomerase [Campylobacter jejuni subsp. jejuni NCTC 11168]	gi|218562282			37 kDa	-0.1	-0.1	-0.1	-0.1	1.69967e-17		0	-0.1	-0.3	-0.133333	0.152753		0	-0.1	-0.1	-0.0666667	0.057735		0	-0.1	0.1	0	0.1		-1.1	-2.2	-1.2	-1.5	0.608276		-1.5	-2.8	-1.6	-1.96667	0.723418		-0.1	-0.9	-1.3	-0.766667	0.61101		0.2	-0.6	-1.2
ketol-acid reductoisomerase [Nitratiruptor sp. SB155-2]	gi|152990905			37 kDa							0			0									-0.1			-0.1									-0.6			-0.6									0.3
LamB/YcsF family protein [Campylobacter jejuni subsp. jejuni 81-176]	gi|121613379		R	28 kDa	0	0	0	0	0		0	0	0	0	0		-0.2	0.3	0.2	0.1	0.264575		0	0.2	0.1	0.1	0.1		-1.5	-1.9	-1.9	-1.76667	0.23094		-2.7	-2.3	-2.1	-2.36667	0.305505		-1.7	-1.1	-0.8	-1.2	0.458258		-1.8	-1.4	-0.9
L-asparaginase [Campylobacter jejuni RM1221]	gi|57236941			35 kDa	0	0	0	0	0		0	0	0	0	0		0	0	0	0	0		-0.1	0	0	-0.0333333	0.057735		-0.8	-0.8	-0.5	-0.7	0.173205		-1	-1	0	-0.666667	0.57735		-1	-1.1	-0.9	-1	0.1		-1	-1.4	-0.7
leucyl aminopeptidase [Campylobacter jejuni subsp. jejuni NCTC 11168]	gi|218562548			54 kDa	-0.1	-0.1	-0.1	-0.1	1.69967e-17		-0.1	-0.1	0	-0.0666667	0.057735		0	-0.2	-0.1	-0.1	0.1		0	-0.1	0	-0.0333333	0.057735		0.7	1.1	0.5	0.766667	0.305505		0.9	0.7	0.7	0.766667	0.11547		0.1	-0.4	-1.5	-0.6	0.818535		-0.2	-0.3	-1.1
leucyl/phenylalanyl-tRNA--protein transferase [Campylobacter jejuni subsp. jejuni 81116]	gi|157415370			25 kDa	0	0	0	0	0		0		0	0	0		0.4	0	-0.4	0	0.4		0.5		0.6	0.55	0.0707107		0.8	1.3	0.7	0.933333	0.321455		1.2		1.5	1.35	0.212132		0.8	1.2	1	1	0.2		0.7		1.6
leucyl-tRNA synthetase [Campylobacter jejuni subsp. jejuni NCTC 11168]	gi|218562705			93 kDa	0.1	0.1	0.1	0.1	1.69967e-17		0.1	0.1	-0.1	0.0333333	0.11547		0.1	0.3	0.3	0.233333	0.11547		0.1	0.1	0.1	0.1	1.69967e-17		-1.3	-2.1	-1.6	-1.66667	0.404145		-2.6	-2.3	-1.8	-2.23333	0.404145		-1.5	-1.3	-1.4	-1.4	0.1		-1.9	-1.8	-1.4
L-fucose permease [Campylobacter jejuni subsp. doylei 269.97]	gi|153951844			46 kDa	0	0	0	0	0		0	0	0	0	0		-0.3	-0.1	-1.1	-0.5	0.52915		-0.2	-0.4	-0.7	-0.433333	0.251661		1.3	0.9	0	0.733333	0.665833		1.3	1	0.3	0.866667	0.51316		0.9	0.7	0.2	0.6	0.360555		0.7	0.7	0.8
lipid A biosynthesis lauroyl acyltransferase [Campylobacter jejuni subsp. jejuni NCTC 11168]	gi|218562748			35 kDa	0	-0.1	-0.1	-0.0666667	0.057735		-0.1	-0.1	-0.1	-0.1	1.69967e-17		0.3	-0.1	-0.6	-0.133333	0.450925		-0.1	0	-0.3	-0.133333	0.152753		1.6	1.3	0.8	1.23333	0.404145		1.3	1.3	1.1	1.23333	0.11547		1.5	0.9	0.2	0.866667	0.650641		1	1.2	0.6
lipid-A-disaccharide synthase [Campylobacter jejuni subsp. jejuni NCTC 11168]	gi|218561950			42 kDa	0.1	0.1	0.1	0.1	1.69967e-17		0.1	0.1	0.1	0.1	1.69967e-17		0.3	0.2	0	0.166667	0.152753		0	0.1	0	0.0333333	0.057735		1.1	1.2	0.7	1	0.264575		1	1.2	0.9	1.03333	0.152753		0.9	0.8	0.8	0.833333	0.057735		0.2	0.5	0.6
lipid export ABC transport protein [Campylobacter jejuni subsp. jejuni 81116]	gi|157415074			65 kDa	-0.1	-0.1	-0.1	-0.1	1.69967e-17		-0.2	-0.1	-0.1	-0.133333	0.057735		0	-0.3	-0.3	-0.2	0.173205		0	-0.3	0	-0.1	0.173205		0.9	1.4	1	1.1	0.264575		1.2	1.3	1.3	1.26667	0.057735		1.2	1.3	0.9	1.13333	0.208167		1.2	1.4	1.1
lipoprotein releasing system ATP-binding protein LolD [Campylobacter jejuni subsp. jejuni 81116]	gi|157415541			25 kDa	0	0	0	0	0		0	0	0	0	0		-0.1	-0.2	-0.1	-0.133333	0.057735		0	0	-0.2	-0.0666667	0.11547		0.9	1.2	0.6	0.9	0.3		1.2	1.1	1	1.1	0.1		0.6	0.8	1	0.8	0.2		0.5	0.4	1.2
L-lactate dehydrogenase [Campylobacter jejuni subsp. jejuni 81-176]	gi|121612218			34 kDa	0	0	0	0	0		0	0	0	0	0		0.3	0.2	0.5	0.333333	0.152753		0.5	0.2	0.4	0.366667	0.152753		-1	-1	-1.1	-1.03333	0.057735		-2	-1.5	-1	-1.5	0.5		-0.9	-0.5	-1.1	-0.833333	0.305505		-1.1	-1.4	-0.8
L-lactate permease [Campylobacter jejuni subsp. jejuni 81-176]	gi|121612542			60 kDa	0.1	0	0	0.0333333	0.057735		-0.2	0	-0.2	-0.133333	0.11547		0.5	0.3	-0.1	0.233333	0.305505		0.1	0.1	0.1	0.1	1.69967e-17		1.5	0.5	0.1	0.7	0.72111		0.8	0.4	0.3	0.5	0.264575		1.6	1.3	0.8	1.23333	0.404145		1.2	1.2	1.2
low molecular weight phosphotyrosine protein phosphatase family protein [Campylobacter jejuni subsp. jejuni ICDCCJ07001]	gi|315124716			17 kDa	0	0	0	0	0		0	0	0	0	0		-0.2	0.1	-0.1	-0.0666667	0.152753		0	0.3	-0.1	0.0666667	0.208167		-0.3	0.1	-0.2	-0.133333	0.208167		-0.1	0.3	0	0.0666667	0.208167		-0.8	-0.5	0.2	-0.366667	0.51316		-1.2	-0.6	0
L-serine dehydratase [Campylobacter jejuni subsp. jejuni NCTC 11168]	gi|218563213			50 kDa	0	-0.2	-0.1	-0.1	0.1		-0.2	-0.2	-0.2	-0.2	3.39935e-17		0.5	0.6	0.7	0.6	0.1		0.4	0.4	-0.6	0.0666667	0.57735		-0.6	-0.8	-0.1	-0.5	0.360555		-0.8	-0.8	0.3	-0.433333	0.635085		-0.6	-0.4	0.9	-0.0333333	0.814453		-1.2	-0.9	0.8
lysine decarboxylase family protein [Campylobacter jejuni subsp. jejuni 81-176]	gi|121612195		R	23 kDa	0.1	0.3	0.1	0.166667	0.11547		0.1	0.1	0.1	0.1	1.69967e-17		0.2	0.3	0.1	0.2	0.1		0	0.1	0.2	0.1	0.1		-1.5	-2.6	-2.1	-2.06667	0.550757		-3.1	-2.6	-2.4	-2.7	0.360555		-2.3	-2.2	-2.3	-2.26667	0.057735		-2.4	-2.5	-2.2
LysR family transcriptional regulator [Campylobacter jejuni subsp. jejuni 81-176]	gi|121613078			34 kDa	0	0	0	0	0		0	0	0	0	0		-0.4	-0.3	-0.6	-0.433333	0.152753		-0.1	-0.3	-0.3	-0.233333	0.11547		0.5	0.8	0.5	0.6	0.173205		0.6	0.8	0.5	0.633333	0.152753		0.2	-0.3	-0.5	-0.2	0.360555		0.5	-0.1	-0.6
lysyl-tRNA synthetase [Campylobacter jejuni subsp. jejuni 81-176]	gi|121612659			58 kDa	0	0	0	0	0		0	0	0	0	0		0.1	0	0.2	0.1	0.1		0	0	0.2	0.0666667	0.11547		-1.2	-1.9	-1.2	-1.43333	0.404145		-2	-1.7	-1.2	-1.63333	0.404145		-0.7	-0.8	-0.7	-0.733333	0.057735		-0.5	-0.8	-0.6
M16 family peptidase [Campylobacter jejuni subsp. jejuni 81-176]	gi|121613273			48 kDa	0.1	0.1	0.1	0.1	1.69967e-17		0.1	0	0.1	0.0666667	0.057735		0.3	0	-0.1	0.0666667	0.208167		0.2	0	0.2	0.133333	0.11547		0.6	0.7	0.4	0.566667	0.152753		0.6	0.3	0.7	0.533333	0.208167		0	-0.7	-1.4	-0.7	0.7		-0.4	-0.7	-0.8
Maf-like protein [Campylobacter jejuni subsp. jejuni 81-176]	gi|121613120			21 kDa	0	0	0	0	0		0	0	0	0	0		0.2	0	-0.2	0	0.2		0.1	-0.1	-0.1	-0.0333333	0.11547		-0.5	-0.5	-0.5	-0.5	0		-0.6	-0.4	-0.7	-0.566667	0.152753		-0.2	0.1	0.5	0.133333	0.351188		-0.8	-0.2	0.3
magnesium and cobalt transport protein CorA [Campylobacter jejuni subsp. jejuni 81-176]	gi|121613097			38 kDa	0	0	0	0	0		0	0	0	0	0		0.4	0	0.1	0.166667	0.208167		0.2	0.1	0.3	0.2	0.1		0.4	0.5	0.3	0.4	0.1		0.6	0.6	0.6	0.6	0		1.2	1.2	0.5	0.966667	0.404145		1.2	1.4	0.5
major antigenic peptide PEB2 [Campylobacter jejuni subsp. jejuni ICDCCJ07001]	gi|315124302			27 kDa	0	0.2	0	0.0666667	0.11547		-0.2	0	0	-0.0666667	0.11547		0.4	0.7	0.2	0.433333	0.251661		0.5	0.2	0.3	0.333333	0.152753		-0.9	-1.5	-1.3	-1.23333	0.305505		-2.3	-2.2	-1.3	-1.93333	0.550757		-1.4	-1.8	-3	-2.06667	0.832666		-1.6	-2.5	-2.2
major antigenic peptide PEB3 [Campylobacter jejuni subsp. jejuni NCTC 11168]	gi|218561951		R	28 kDa	0	0	0	0	0		0	0	0.1	0.0333333	0.057735		0	0.8	0.7	0.5	0.43589		0.2	0.3	0.2	0.233333	0.057735		-1.9	-3.1	-2.6	-2.53333	0.602771		-2.6	-2.9	-2.8	-2.76667	0.152753		-2.1	-2.4	-2.7	-2.4	0.3		-2.1	-2.5	-2.6
major antigenic peptide PEB4 [Campylobacter jejuni subsp. jejuni 81116]	gi|157414878		O	30 kDa	0.3	0.2	0.1	0.2	0.1		0.1	0.1	0.1	0.1	1.69967e-17		0.7	0.5	0.6	0.6	0.1		0.3	0.5	0.3	0.366667	0.11547		-1	-2.7	-1.7	-1.8	0.8544		-3	-2.6	-1.9	-2.5	0.556776		-2	-2.7	-2.8	-2.5	0.43589		-2.6	-3.1	-2.5
major facilitator family transporter [Campylobacter jejuni subsp. jejuni 81116]	gi|157414636			50 kDa	0	0		0	0		0	0	0	0	0		0.2	0		0.1	0.141421		0.1	-0.1	0	0	0.1		0.9	1		0.95	0.0707107		1.2	0.9	1	1.03333	0.152753		1.3	0.2		0.75	0.777817		1.4	1.1	0.6
major outer membrane protein [Campylobacter jejuni RM1221]	gi|57238131			46 kDa			0	0				0		0					0.2	0.2				0.3		0.3					0.6	0.6				1.2		1.2					1.1	1.1				1.6
major outer membrane protein [Campylobacter jejuni subsp. jejuni NCTC 11168]	gi|218562871			46 kDa	0	-0.1	-0.1	-0.0666667	0.057735		0.1	-0.1	0	0	0.1		0.4	0.5	0	0.3	0.264575		0.5	0.3	0.5	0.433333	0.11547		1.5	1.9	1.3	1.56667	0.305505		2.1	1.8	1.5	1.8	0.3		1.9	1.9	1.3	1.7	0.34641		2	2.1	1.8
malate dehydrogenase [Campylobacter jejuni subsp. jejuni NCTC 11168]	gi|218562184			34 kDa	0	0	0	0	0		0	-0.1	0	-0.0333333	0.057735		-0.1	0.1	0	0	0.1		0	-0.2	0	-0.0666667	0.11547		-0.2	-0.9	-1.1	-0.733333	0.472582		-0.5	-0.9	-1.1	-0.833333	0.305505		-0.7	-0.9	-0.5	-0.7	0.2		-0.6	-0.8	-1
malonyl CoA-acyl carrier protein transacylase [Campylobacter jejuni subsp. jejuni 81-176]	gi|121612470		I	34 kDa	0	0	0	0	0		0	0	0	0	0		0	0	0.5	0.166667	0.288675		0.2	0.1	0.1	0.133333	0.057735		-1.9	-3.2	-1.9	-2.33333	0.750555		-3.8	-3.4	-2.2	-3.13333	0.832666		-2.2	-2.4	-2	-2.2	0.2		-2.4	-2.5	-1.6
mannosyl-glycoprotein endo-beta-N-acetylglucosamidase domain-containing protein [Campylobacter jejuni subsp. jejuni 81-176]	gi|121612382			29 kDa	0			0			0	0		0	0		-0.3			-0.3			-0.3	-0.2		-0.25	0.0707107		-0.4			-0.4			-0.7	-0.2		-0.45	0.353553		-1			-1			-1.5	-1.5
MATE efflux family protein [Campylobacter jejuni subsp. jejuni 81-176]	gi|121613102			49 kDa	0			0			0			0			0			0			0			0			1			1			1.7			1.7			0.7			0.7			1.4
McrBC restriction endonuclease system, McrB subunit, putative [Campylobacter jejuni subsp. jejuni ICDCCJ07001]	gi|315123741			39 kDa	0	0	0	0	0		0	0	0	0	0		0.2	-0.1	-0.1	0	0.173205		0.1	-0.1	0	0	0.1		-0.2	-0.4	-0.2	-0.266667	0.11547		-0.1	-0.4	-0.2	-0.233333	0.152753		0.4	-0.1	-0.5	-0.0666667	0.450925		0.8	0.1	-0.4
mechanosensitive ion channel family protein [Campylobacter jejuni subsp. jejuni 81116]	gi|157414536			71 kDa	0	0	-0.1	-0.0333333	0.057735		-0.1	-0.1	-0.1	-0.1	1.69967e-17		0.1	0	-0.3	-0.0666667	0.208167		-0.1	0	-0.3	-0.133333	0.152753		1.1	1.1	0.7	0.966667	0.23094		1.2	1	1	1.06667	0.11547		0.9	1.1	1.1	1.03333	0.11547		1	1	1.5
membrane bound zinc metallopeptidase [Campylobacter jejuni subsp. jejuni NCTC 11168]	gi|218562730			71 kDa	0.2	0	-0.2	0	0.2		0	-0.1	0.2	0.0333333	0.152753		0.1	0	-0.3	-0.0666667	0.208167		-0.1	-0.2	0.1	-0.0666667	0.152753		0.4	0.3	0.1	0.266667	0.152753		0.2	0	0.3	0.166667	0.152753		1.4	1.4	0.7	1.16667	0.404145		1.2	1.2	0.7
membrane liproprotein MapA [Campylobacter jejuni subsp. doylei 269.97]	gi|153952272			24 kDa	0.1	0.1	0	0.0666667	0.057735		0	0	0.1	0.0333333	0.057735		0.3	-0.2	-0.2	-0.0333333	0.288675		0.3	0.1	0.1	0.166667	0.11547		1.2	1.2	1	1.13333	0.11547		1.5	1.4	1.3	1.4	0.1		1.4	1.4	1	1.26667	0.23094		1.2	1.5	1.3
membrane protein, putative, degenerate [Campylobacter jejuni subsp. jejuni 81-176]	gi|121612314			11 kDa	0	0	0	0	0		0	0	0	0	0		0.1	-0.2	-0.6	-0.233333	0.351188		0.3	0	0.1	0.133333	0.152753		1.2	1.3	0.8	1.1	0.264575		1.6	1.6	1.2	1.46667	0.23094		1.1	1	0	0.7	0.608276		0.9	1.1	0.4
MerR family transcriptional regulator [Campylobacter jejuni subsp. jejuni 81-176]	gi|121613731			15 kDa	0	0	0	0	0		0.2	0	0	0.0666667	0.11547		-0.1	-0.3	-0.3	-0.233333	0.11547		0.4	0	-0.5	-0.0333333	0.450925		0.6	1.1	0.9	0.866667	0.251661		1.3	1.2	1	1.16667	0.152753		0.5	0.3	1.2	0.666667	0.472582		0.5	0.6	0.9
metallo-beta-lactamase family protein [Campylobacter jejuni subsp. jejuni 81-176]	gi|121613382	Cj1710c		75 kDa	0.1	0	-0.1	0	0.1		0.3	0	0	0.1	0.173205		-0.3	-0.5	-0.6	-0.466667	0.152753		0.3	0	-0.4	-0.0333333	0.351188		1.1	1.3	0.8	1.06667	0.251661		1.7	1.4	1	1.36667	0.351188		1.2	1	0	0.733333	0.64291		1.5	1.3	0.3
metallo-beta-lactamase family protein [Campylobacter jejuni subsp. jejuni 81-176]	gi|121613616			23 kDa	0	0	0	0	0		0	0	0	0	0		0	0.2	0.4	0.2	0.2		0.1	0.1	0.2	0.133333	0.057735		-1.3	-1.9	-1.4	-1.53333	0.321455		-2.7	-2.3	-1.7	-2.23333	0.503322		-1.6	-1.1	-0.8	-1.16667	0.404145		-1.7	-1.5	-0.8
methionine aminopeptidase [Campylobacter jejuni subsp. jejuni NCTC 11168]	gi|218563240			27 kDa	0	0	0	0	0		0	0	0	0	0		0.3	0.1	0.6	0.333333	0.251661		0.2	0.2	0.3	0.233333	0.057735		-1.1	-1	-0.9	-1	0.1		-1.9	-1.3	-0.7	-1.3	0.6		-0.8	-0.7	0.3	-0.4	0.608276		-1.4	-1	0.3
methionine sulfoxide reductase A [Campylobacter jejuni subsp. jejuni NCTC 11168]	gi|218562287			19 kDa	0	0	0	0	0		0			0			0.3		0.2	0.25	0.0707107		0.3			0.3			-0.6		-0.4	-0.5	0.141421		-0.9			-0.9			-0.8		0.7	-0.05	1.06066		-1.2
methionine sulfoxide reductase B [Campylobacter jejuni subsp. jejuni 81-176]	gi|121612353			13 kDa	0	0	0	0	0		0	0	0	0	0		0.5	0.5	0.5	0.5	0		0.5	0.4	0.3	0.4	0.1		-1	-1.6	-1.2	-1.26667	0.305505		-2.4	-2	-1.8	-2.06667	0.305505		-1.8	-1.5	-0.7	-1.33333	0.568624		-2.1	-2.2	-1.1
methionyl-tRNA formyltransferase [Campylobacter jejuni subsp. jejuni 81-176]	gi|121612514			34 kDa	0	0	0	0	0		0	0	0	0	0		-0.1	-0.3	-0.2	-0.2	0.1		-0.1	-0.1	-0.2	-0.133333	0.057735		0.3	0.9	0.5	0.566667	0.305505		0.9	1	1	0.966667	0.057735		0.3	0.6	0.5	0.466667	0.152753		0.2	0.7	0.6
methionyl-tRNA synthetase [Campylobacter jejuni subsp. jejuni NCTC 11168]	gi|218562466			72 kDa	0	0	0	0	0		0	0	0	0	0		0	0	-0.2	-0.0666667	0.11547		-0.1	0.2	-0.1	0	0.173205		-0.2	0.1	0	-0.0333333	0.152753		-0.2	0.1	0	-0.0333333	0.152753		0.1	0.1	0.3	0.166667	0.11547		0.2	0.2	0.3
methyl-accepting chemotaxis protein [Campylobacter jejuni subsp. jejuni 81-176]	gi|121613515			51 kDa	0.1	0.1	0.1	0.1	1.69967e-17		0	0	-0.2	-0.0666667	0.11547		0	0	-0.4	-0.133333	0.23094		-0.3	0.2	-0.3	-0.133333	0.288675		1.3	1.1	0.3	0.9	0.52915		1.4	1.3	0.6	1.1	0.43589		1.7	1.5	1.2	1.46667	0.251661		1.5	1.6	1.4
methyl-accepting chemotaxis protein [Campylobacter jejuni subsp. jejuni 81-176]	gi|121612198			48 kDa	0.1	0	0	0.0333333	0.057735		0.1	0.1	0	0.0666667	0.057735		0.1	0.4	0.1	0.2	0.173205		0.3	0.5	-0.1	0.233333	0.305505		0.6	1.3	0.9	0.933333	0.351188		1.1	1.2	0.9	1.06667	0.152753		0.1	0.2	0.6	0.3	0.264575		0.4	0.3	0.4
methyl-accepting chemotaxis protein [Campylobacter jejuni subsp. jejuni 81-176]	gi|121613242	Cj1189c		19 kDa	-0.1	-0.1	0	-0.0666667	0.057735		-0.1	0	-0.1	-0.0666667	0.057735		-0.5	-0.5	-0.9	-0.633333	0.23094		-0.9	-0.3	-0.4	-0.533333	0.321455		0.9	0.8	-0.2	0.5	0.608276		0.9	0.8	0.4	0.7	0.264575		1.3	1.1	0.7	1.03333	0.305505		0.8	0.9	1.2
methyl-accepting chemotaxis protein [Campylobacter jejuni subsp. jejuni 81-176]	gi|121613017	Cj1506c	N	77 kDa	-0.3	0.1	-1.9	-0.7	1.0583		0.1		-5.3	-2.6	3.81838		2.9	0.5	2.6	2	1.30767		0.5	5	4.2	3.23333	2.40069		3.9	2.5	2.4	2.93333	0.83865		1.6	5.3	4.6	3.83333	1.96554		3.6	2.6	3.8	3.33333	0.64291		1.2	6.4	5.2
methylated-DNA--protein-cysteine S-methyltransferase [Campylobacter jejuni subsp. jejuni 81116]	gi|157415103			17 kDa	0	0	0	0	0		0	0	0	0	0		0.5	0	1.3	0.6	0.655744		0.5	0.1	0.2	0.266667	0.208167		0	0.3	0.3	0.2	0.173205		0.4	0	0.1	0.166667	0.208167		0.6	0.6	1.6	0.933333	0.57735		0.8	0.7	0.7
methyltransferase GidB [Campylobacter jejuni subsp. jejuni 81-176]	gi|121612782			22 kDa	0	0	0	0	0		0	0	0	0	0		0.2	-0.1	-0.7	-0.2	0.458258		0	-0.2	-0.1	-0.1	0.1		0.9	1.1	0.5	0.833333	0.305505		1.3	1.2	0.9	1.13333	0.208167		1.3	1.3	1	1.2	0.173205		0.7	1	1.3
methyltransferase, putative [Campylobacter jejuni subsp. doylei 269.97]	gi|153951729			34 kDa	0	0	0	0	0		0	0	0	0	0		0.2	0.2	0.4	0.266667	0.11547		0.1	0.1	0	0.0666667	0.057735		-0.2	-0.2	-0.3	-0.233333	0.057735		0	-0.2	-0.3	-0.166667	0.152753		-0.1	-0.1	0	-0.0666667	0.057735		-0.1	-0.1	-0.4
Mg chelatase-related protein [Campylobacter jejuni subsp. jejuni 81-176]	gi|121612380			56 kDa	0	0	0	0	0		0	0	0	0	0		0	0	0.2	0.0666667	0.11547		-0.2	0	0	-0.0666667	0.11547		1	1.5	1.2	1.23333	0.251661		1.3	1.6	1.3	1.4	0.173205		0.7	0.6	1.2	0.833333	0.321455		0.6	0.8	1.4
MiaB-like tRNA modifying protein [Campylobacter jejuni subsp. jejuni 81116]	gi|157415679			50 kDa	0	0	-0.2	-0.0666667	0.11547		0.1	0	0	0.0333333	0.057735		0.1	0.2	0.5	0.266667	0.208167		0.4	0.1	0	0.166667	0.208167		-0.6	-0.5	0.1	-0.333333	0.378594		-0.2	-0.2	-0.4	-0.266667	0.11547		0.5	0.7	1.7	0.966667	0.64291		0.2	0.3	1.4
molecular chaperone DnaK [Campylobacter jejuni subsp. jejuni ICDCCJ07001]	gi|315124280			67 kDa	-0.3	-0.1	-0.1	-0.166667	0.11547		-0.1	-0.1	-0.1	-0.1	1.69967e-17		-0.6	-0.2	-0.3	-0.366667	0.208167		0	-0.1	-0.3	-0.133333	0.152753		-1.6	-1.8	-1.6	-1.66667	0.11547		-1.9	-1.6	-1.2	-1.56667	0.351188		-1.5	-1.6	-1.6	-1.56667	0.057735		-1.1	-1.7	-1.2
molybdate transport system ATP-binding protein [Campylobacter jejuni subsp. jejuni 81116]	gi|157414597	Cj0300c		33 kDa	0	0	0	0	0		0	0	0	0	0		-0.7	-0.5	-0.8	-0.666667	0.152753		-0.7	-0.7	0.1	-0.433333	0.46188		0.9	1.1	0.2	0.733333	0.472582		1.3	0.8	0.8	0.966667	0.288675		0.7	0.5	-0.3	0.3	0.52915		0.4	0.4	-0.1
molybdate transport system substrate-binding protein [Campylobacter jejuni subsp. jejuni 81116]	gi|157414600	Cj0303c	P	28 kDa	0	0	0	0	0		0	0	0	0	0		-1.7	-0.4	-0.4	-0.833333	0.750555		-1	-0.8	-0.5	-0.766667	0.251661		-2	-2.9	-2.8	-2.56667	0.493288		-3.1	-2.8	-3.4	-3.1	0.3		-3.2	-2.9	-3.3	-3.13333	0.208167		-3.3	-2.8	-3.5
molybdenum cofactor biosynthesis protein [Campylobacter jejuni subsp. jejuni 81-176]	gi|121613022			20 kDa	0	0	0	0	0		0	0	0	0	0		0.2	0.3	0.4	0.3	0.1		0.2	0.3	0.4	0.3	0.1		-1.5	-2.3	-1.6	-1.8	0.43589		-3	-2.4	-2.1	-2.5	0.458258		-2.3	-2.5	-2.1	-2.3	0.2		-2.7	-2.7	-1.8
molybdenum cofactor biosynthesis protein A [Campylobacter jejuni subsp. jejuni 81116]	gi|157414478	Cj0161c	H	37 kDa	-0.1	-0.1	-0.1	-0.1	1.69967e-17		-0.2	-0.1	-0.1	-0.133333	0.057735		-0.1	-0.1	0	-0.0666667	0.057735		-0.3	-0.2	-0.3	-0.266667	0.057735		-0.6	-0.7	-0.6	-0.633333	0.057735		-0.8	-0.6	-0.6	-0.666667	0.11547		0.2	0.2	0.6	0.333333	0.23094		-0.6	-0.2	0.4
molybdenum cofactor biosynthesis protein MoaC [Campylobacter jejuni subsp. jejuni NCTC 11168]	gi|218561915			17 kDa	0	0	0	0	0		0	0	0	0	0		-0.2	0.1	0.1	0	0.173205		-0.1	0.2	-0.6	-0.166667	0.404145		0	0.2	0.2	0.133333	0.11547		-0.2	0.2	0.5	0.166667	0.351188		0.1	0.1	0.1	0.1	1.69967e-17		-0.3	0.2	0.2
molybdopterin biosynthesis MoeA protein, putative [Campylobacter jejuni subsp. jejuni 81116]	gi|157415124			44 kDa	0	0	0	0	0		0	0	0	0	0		-0.2	-0.3	-0.1	-0.2	0.1		-0.1	0.1	-0.1	-0.0333333	0.11547		-1.1	-1.5	-1.1	-1.23333	0.23094		-1.5	-1.2	-1.2	-1.3	0.173205		-0.7	-1	-0.9	-0.866667	0.152753		-0.7	-0.8	-1
molybdopterin oxidoreductase family protein [Campylobacter jejuni subsp. jejuni 81-176]	gi|121613203			46 kDa	0	0	0	0	0		0	0	0	0	0		0	0.3	0.4	0.233333	0.208167		0.1	0.3	0	0.133333	0.152753		-1.3	-2.4	-1.8	-1.83333	0.550757		-2	-2	-1.7	-1.9	0.173205		-1.6	-1.1	-1.3	-1.33333	0.251661		-1.7	-1.4	-1.1
MotA/TolQ/ExbB proton channel family protein [Campylobacter jejuni subsp. jejuni 81-176]	gi|121612706			20 kDa	-0.1	0	0	-0.0333333	0.057735		0.1	0	0	0.0333333	0.057735		0.5	-0.3	-0.3	-0.0333333	0.46188		0.5	0	0	0.166667	0.288675		1.3	1.5	1.1	1.3	0.2		1.6	1.5	1.4	1.5	0.1		1.3	1	1.1	1.13333	0.152753		1.4	1.3	1.4
motility accessory factor [Campylobacter jejuni RM1221]	gi|57238379			77 kDa	-0.1	-0.1	-0.1	-0.1	1.69967e-17		-0.1	-0.1	-0.1	-0.1	1.69967e-17		-0.1	-0.2	-0.1	-0.133333	0.057735		0	-0.1	1.2	0.366667	0.723418		0.1	1.1	1.1	0.766667	0.57735		0.5	0.9	1.7	1.03333	0.61101		-0.7	-0.4	-1	-0.7	0.3		-0.3	-0.4	0
motility accessory factor [Campylobacter jejuni RM1221]	gi|57238382		S	74 kDa	-0.2	-0.1	-0.1	-0.133333	0.057735		-0.2	-0.2	-0.1	-0.166667	0.057735		0.4	0.2	-0.1	0.166667	0.251661		0.4	0.4	0.2	0.333333	0.11547		1.7	2.1	1.2	1.66667	0.450925		1.9	2	1.7	1.86667	0.152753		1.9	1.7	0.6	1.4	0.7		1.8	1.8	1
motility accessory factor [Campylobacter jejuni subsp. jejuni NCTC 11168]	gi|218562950			71 kDa	-0.1	-0.1	-0.1	-0.1	1.69967e-17		-0.1	-0.1	-0.1	-0.1	1.69967e-17		0.3	-0.3	0.1	0.0333333	0.305505		0	-0.1	-0.2	-0.1	0.1		-0.6	-1.4	-0.9	-0.966667	0.404145		-1.6	-1.3	-1.1	-1.33333	0.251661		-0.5	-1.3	-1.1	-0.966667	0.416333		-1.4	-1.2	-0.9
motility accessory factor [Campylobacter jejuni subsp. jejuni NCTC 11168]	gi|218562944			73 kDa	0	0	0	0	0		0	0.2	0	0.0666667	0.11547		0.1	0	-0.3	-0.0666667	0.208167		-0.1	0.2	0	0.0333333	0.152753		-0.3	-0.1	-0.3	-0.233333	0.11547		-0.4	0	-0.1	-0.166667	0.208167		-0.5	-0.3	-0.4	-0.4	0.1		-0.9	-0.4	-0.2
motility accessory factor [Campylobacter jejuni subsp. jejuni NCTC 11168]	gi|218562929			76 kDa	0	0	0	0	0			0		0			0.3	-0.1	-1.1	-0.3	0.72111			-0.2		-0.2			-0.6	-0.3	-1.2	-0.7	0.458258			-0.9		-0.9			-1	-1.1	-1.3	-1.13333	0.152753			-0.8
multidrug transporter membrane component/ATP-binding component [Campylobacter jejuni subsp. jejuni 81-176]	gi|121613099	Cj1587c		63 kDa	0	0	0	0	0		0	0	0	0	0		-1.6	-0.8	-1.8	-1.4	0.52915		-0.8	-0.7	-1.5	-1	0.43589		1.5	1.6	0.6	1.23333	0.550757		1.7	1.8	1.1	1.53333	0.378594		-0.1	0.4	0	0.1	0.264575		0.1	0.6	0.6
N-(5'phosphoribosyl)anthranilate isomerase [Campylobacter jejuni subsp. jejuni 81116]	gi|157414644	Cj0347c		23 kDa	-0.2	-0.2	-0.2	-0.2	3.39935e-17		-0.2	-0.2	-0.2	-0.2	3.39935e-17		-1.4	-0.4	-1.2	-1	0.52915		-0.8	-0.2	-1.5	-0.833333	0.650641		0.9	0.9	0.6	0.8	0.173205		1.3	1.3	0.9	1.16667	0.23094		1	1.1	-1.1	0.333333	1.24231		0.8	1.3	-0.5
Na+/H+ antiporter family protein [Campylobacter jejuni subsp. jejuni 81-176]	gi|121612732			47 kDa	0	0	0	0	0		0	0	0	0	0		-0.4	-0.1	0	-0.166667	0.208167		-0.2	-0.1	0	-0.1	0.1		0	0	0	0	0		-0.4	-0.2	0.3	-0.1	0.360555		1.2	1.4	0.7	1.1	0.360555		1.2	1.4	1.3
N-acetyl-gamma-glutamyl-phosphate reductase [Campylobacter jejuni subsp. jejuni NCTC 11168]	gi|218561888		E	39 kDa	0.1	0.1	0.1	0.1	1.69967e-17		0.1	0.1	0.1	0.1	1.69967e-17		-0.2	-0.1	-0.2	-0.166667	0.057735		-0.3	0	-0.2	-0.166667	0.152753		-1.4	-2.7	-1.9	-2	0.655744		-2.3	-2.4	-1.5	-2.06667	0.493288		-1.3	-2.1	-2	-1.8	0.43589		-1.5	-2	-1.6
N-acetylmuramoyl-L-alanine amidase [Campylobacter jejuni subsp. jejuni NCTC 11168]	gi|218562881			75 kDa	0	0	0	0	0		0	0	0	0	0		0	-0.2	0.1	-0.0333333	0.152753		0.1	-0.1	0	0	0.1		1	1.8	1.4	1.4	0.4		1.7	1.8	1.8	1.76667	0.057735		0.3	0.5	-0.2	0.2	0.360555		0.7	0.6	0.1
N-acetylneuraminic acid synthetase [Campylobacter jejuni RM1221]	gi|57238373			37 kDa	0.1	0	0	0.0333333	0.057735		0	0	0	0	0		-0.2	-0.1	-0.1	-0.133333	0.057735		-0.1	0	-0.3	-0.133333	0.152753		0.3	0.6	0.2	0.366667	0.208167		0.5	0.4	0.3	0.4	0.1		-0.1	-0.2	-0.5	-0.266667	0.208167		-0.1	-0.4	-0.8
N-acetylneuraminic acid synthetase [Campylobacter jejuni RM1221]	gi|57238369			39 kDa			0	0			0	0		0	0				-0.2	-0.2			0.1	0		0.05	0.0707107				-0.1	-0.1			-0.9	-0.7		-0.8	0.141421				0.9	0.9			-0.7	-0.5
N-acetylneuraminic acid synthetase [Campylobacter jejuni subsp. jejuni 81-176]	gi|121612572			39 kDa	0			0			0			0			0			0			0.1			0.1			-0.9			-0.9			-1.1			-1.1			-0.8			-0.8			-1
NAD synthetase [Campylobacter jejuni subsp. jejuni NCTC 11168]	gi|218562438			27 kDa	0	0	0	0	0		0	0	0	0	0		0.6	0.1	0.1	0.266667	0.288675		0.2	0.2	0	0.133333	0.11547		0.8	1	0.7	0.833333	0.152753		1.1	0.8	0.6	0.833333	0.251661		0.9	0.3	1.1	0.766667	0.416333		0.4	0.2	1.1
NAD(P)H-dependent glycerol-3-phosphate dehydrogenase [Campylobacter jejuni subsp. jejuni 81116]	gi|157415460			33 kDa	0	0	0	0	0		0	0	0	0	0		0.1	0.1	0.3	0.166667	0.11547		-0.1	0.1	0.2	0.0666667	0.152753		0	0.3	-0.1	0.0666667	0.208167		0.1	0.3	0.2	0.2	0.1		-0.2	-0.2	-0.6	-0.333333	0.23094		-0.5	-0.2	-0.6
NAD-dependent deacetylase [Campylobacter jejuni subsp. jejuni 81-176]	gi|121613447			26 kDa	0	0	0	0	0		0	0	0	0	0		-0.1	0.5	0.1	0.166667	0.305505		-0.1	0.1	-0.2	-0.0666667	0.152753		-1.5	-1.5	-1.7	-1.56667	0.11547		-2.5	-1.9	-1.5	-1.96667	0.503322		-1.7	-0.8	-1.3	-1.26667	0.450925		-2	-1.2	-0.8
NAD-dependent DNA ligase LigA [Campylobacter jejuni subsp. jejuni NCTC 11168]	gi|218562237			74 kDa	0.3	0	-0.1	0.0666667	0.208167		0	0	0	0	0		0.2	-0.1	-0.2	-0.0333333	0.208167		-0.1	0.1	0.1	0.0333333	0.11547		1	1.4	0.9	1.1	0.264575		1.3	1.5	1.5	1.43333	0.11547		0.7	0.5	0.5	0.566667	0.11547		0.7	0.8	0.7
NAD-dependent epimerase/dehydratase family protein [Campylobacter jejuni RM1221]	gi|57238370			37 kDa	0.1	0.1	0.1	0.1	1.69967e-17		0.1	0.1	0.1	0.1	1.69967e-17		0.2	-0.1	0	0.0333333	0.152753		0	0.1	0.1	0.0666667	0.057735		-0.3	-0.6	-0.8	-0.566667	0.251661		-0.2	-0.1	-0.7	-0.333333	0.321455		0.3	-0.5	-0.3	-0.166667	0.416333		-0.2	-0.1	-0.6
NADH dehydrogenase I chain E [Campylobacter jejuni subsp. jejuni 81116]	gi|157415791			9 kDa	0	0	0	0	0		0	0	0	0	0		0.3	-0.1	0.1	0.1	0.2		0	0	0.1	0.0333333	0.057735		-0.2	-0.8	-0.6	-0.533333	0.305505		-0.7	-1	-0.3	-0.666667	0.351188		-0.2	-1.2	-1	-0.8	0.52915		-0.5	-1.3	-0.6
NADH dehydrogenase subunit A [Campylobacter jejuni subsp. jejuni 81-176]	gi|121612125			15 kDa	0	0	0	0	0		0	0	0	0	0		0.5	0	-0.2	0.1	0.360555		0.2	-0.2	0	0	0.2		1.6	1.2	1.2	1.33333	0.23094		1.7	0.6	0.7	1	0.608276		2.2	1.4	1.4	1.66667	0.46188		2	0.8	0.8
NADH dehydrogenase subunit B [Campylobacter jejuni subsp. jejuni 81-176]	gi|121613264			19 kDa	0	0	0	0	0		0	0	0	0	0		0.4	0	0.2	0.2	0.2		-0.1	0.1	0.4	0.133333	0.251661		0.1	-0.1	0.3	0.1	0.2		-0.5	-0.1	0.3	-0.1	0.4		0.4	0	-0.1	0.1	0.264575		0.2	-0.1	0.1
NADH dehydrogenase subunit C [Campylobacter jejuni subsp. jejuni NCTC 11168]	gi|218563166			31 kDa	0	0	0	0	0		0	0	0	0	0		0.3	0	0.1	0.133333	0.152753		-0.1	-0.1	0.3	0.0333333	0.23094		0.2	-0.3	0.1	0	0.264575		0	-0.5	0.3	-0.0666667	0.404145		0.4	-0.5	-0.4	-0.166667	0.493288		0.1	-0.5	-0.1
NADH dehydrogenase subunit D [Campylobacter jejuni subsp. jejuni 81-176]	gi|121612143			47 kDa	0	0	0	0	0		-0.1	0	-0.2	-0.1	0.1		0.3	0	0.2	0.166667	0.152753		-0.1	-0.1	0.2	0	0.173205		0.4	0.1	0.2	0.233333	0.152753		0.2	-0.1	0.5	0.2	0.3		0.6	0	-0.2	0.133333	0.416333		0.2	-0.2	0.3
NADH dehydrogenase subunit G [Campylobacter jejuni subsp. jejuni 81-176]	gi|121612814			93 kDa	0	0	0	0	0		-0.1	-0.1	0	-0.0666667	0.057735		0.4	-0.1	0.1	0.133333	0.251661		0.2	-0.1	0.4	0.166667	0.251661		0.1	-0.4	-0.2	-0.166667	0.251661		-0.4	-0.8	0.1	-0.366667	0.450925		0.6	-0.5	-0.2	-0.0333333	0.568624		0.3	-0.4	0
NADH dehydrogenase subunit H [Campylobacter jejuni subsp. jejuni 81-176]	gi|121613672			37 kDa	0	0	0	0	0		0	0	0	0	0		0.4	0	0	0.133333	0.23094		0	-0.2	0.5	0.1	0.360555		1.1	0.8	0.8	0.9	0.173205		1.6	0.9	1.3	1.26667	0.351188		1.6	1.3	1.2	1.36667	0.208167		1.7	1.6	1.8
NADH dehydrogenase subunit L [Campylobacter jejuni subsp. jejuni 81-176]	gi|121612984			67 kDa	0	0	0	0	0		0	0	0	0	0		0.2	-0.2	0.2	0.0666667	0.23094		0.1	0	0.4	0.166667	0.208167		0.9	1.2	0.9	1	0.173205		1.4	1.1	1.2	1.23333	0.152753		1.3	1.4	1.2	1.3	0.1		1.4	1.4	1.3
NADH-quinone oxidoreductase, I subunit [Campylobacter jejuni subsp. jejuni ICDCCJ07001]	gi|315124982			25 kDa	-0.1	-0.2	-0.1	-0.133333	0.057735		-0.1	-0.1	-0.2	-0.133333	0.057735		0.3	-0.2	-0.1	0	0.264575		-0.2	0	0.3	0.0333333	0.251661		-0.3	-0.7	-0.4	-0.466667	0.208167		-0.9	-0.8	0	-0.566667	0.493288		-0.2	-0.8	-1	-0.666667	0.416333		-0.4	-0.8	-0.4
NADH-quinone oxidoreductase, M subunit [Campylobacter jejuni subsp. jejuni 81-176]	gi|121612466			56 kDa	0	0	0	0	0		0	0	0	0	0		0.3	-0.7	-0.1	-0.166667	0.503322		0.3	0	0.5	0.266667	0.251661		1.2	1.3	1.3	1.26667	0.057735		1.7	1.7	1.8	1.73333	0.057735		2	1.4	1.7	1.7	0.3		1.8	2	2.3
NADP-dependent malic enzyme, truncation [Campylobacter jejuni subsp. jejuni 81116]	gi|157415550	Cj1297c	C	44 kDa	0	0	0	0	0		0	0	0	0	0		-0.1	0.2	-0.1	0	0.173205		0	0.1	-0.2	-0.0333333	0.152753		-1.6	-3	-2.9	-2.5	0.781025		-3.4	-2.8	-3.2	-3.13333	0.305505		-2.7	-2.5	-3.1	-2.76667	0.305505		-2.8	-2.4	-3
napD protein [Campylobacter jejuni subsp. jejuni 81-176]	gi|121613698			13 kDa		0	0	0	0		0	0	0	0	0			-0.1	0	-0.05	0.0707107		-0.2	0.1	-0.5	-0.2	0.3			-1.3	0.7	-0.3	1.41421			-1.4	-0.1	-0.75	0.919239			-0.4	1	0.3	0.989949		-0.3	-0.8	1.3
Ni/Fe-hydrogenase large subunit [Campylobacter jejuni subsp. jejuni NCTC 11168]	gi|218562878			64 kDa	0	-0.1	-0.1	-0.0666667	0.057735		0.1	0.1	-0.1	0.0333333	0.11547		0.6	0.1	0.7	0.466667	0.321455		0.5	0.4	0.5	0.466667	0.057735		-0.7	-1.3	-0.5	-0.833333	0.416333		-1.3	-1.4	-0.8	-1.16667	0.321455		-0.3	-0.8	-0.7	-0.6	0.264575		-0.3	-0.6	-1
nicotinate phosphoribosyltransferase [Campylobacter jejuni subsp. jejuni NCTC 11168]	gi|218561894			52 kDa	0	-0.1	-0.1	-0.0666667	0.057735		-0.1	-0.1	-0.1	-0.1	1.69967e-17		0	-0.5	-0.2	-0.233333	0.251661		-0.1	-0.3	-0.1	-0.166667	0.11547		-0.5	-0.3	-0.4	-0.4	0.1		-0.6	-0.3	-0.4	-0.433333	0.152753		0.3	0.1	0.3	0.233333	0.11547		0.1	0.3	0.3
NifU family protein [Campylobacter jejuni subsp. doylei 269.97]	gi|153951672	Cj0239c	C	36 kDa	0.1	0.2	-0.1	0.0666667	0.152753		0.1	0.1	0	0.0666667	0.057735		-0.3	0.2	0	-0.0333333	0.251661		-0.3	0.1	-0.2	-0.133333	0.208167		-1.5	-2.1	-2.1	-1.9	0.34641		-2.2	-2.2	-2.2	-2.2	0		-0.4	-0.9	-0.5	-0.6	0.264575		-1.5	-0.8	-0.8
NifU family protein [Campylobacter jejuni subsp. jejuni 81-176]	gi|121612278			10 kDa	0	0	0	0	0		0	0	0	0	0		0	0.5	0.4	0.3	0.264575		0	0.2	0	0.0666667	0.11547		-1.3	-2.3	-1.1	-1.56667	0.64291		-2.5	-2.3	-1.6	-2.13333	0.472582		-2	-2.2	-0.2	-1.46667	1.10151		-2.5	-2.4	-0.3
nitroreducatase family protein, authentic frameshift [Campylobacter jejuni subsp. jejuni 81-176]	gi|121613422		C	24 kDa	0	0	0	0	0		0	0	0	0	0		0.3	0.2	-0.1	0.133333	0.208167		0.2	0.2	0.2	0.2	3.39935e-17		-1.3	-3.2	-1.6	-2.03333	1.02144		-3.4	-3.1	-2.4	-2.96667	0.51316		-2.1	-2.9	-0.2	-1.73333	1.38684		-2.4	-3.1	-0.3
nitroreductase family protein [Campylobacter jejuni subsp. jejuni 81116]	gi|157415327	Cj1066	C	23 kDa	0	0	0	0	0		0	0	0	0	0		0.3	0.2	0.1	0.2	0.1		0.3	0.1	0.3	0.233333	0.11547		-1.2	-2.6	-2.3	-2.03333	0.737111		-3.2	-2.6	-2.3	-2.7	0.458258		-2.1	-2.6	-2.6	-2.43333	0.288675		-2.7	-3.1	-2
NLPA family lipoprotein [Campylobacter jejuni subsp. doylei 269.97]	gi|153951885		P	29 kDa	0	0	0	0	0		0	0	0	0	0		-1.3	0.4	0.1	-0.266667	0.907377		-0.9	0.1	-0.4	-0.4	0.5		-1.8	-2.8	-2.4	-2.33333	0.503322		-4.3	-2.8	-3.1	-3.4	0.793725		-3.3	-2.5	-2.8	-2.86667	0.404145		-3.8	-3	-3.1
NOL1/NOP2/sun family protein [Campylobacter jejuni subsp. jejuni ICDCCJ07001]	gi|315124151			33 kDa	0	0	0	0	0		0	0	0	0	0		0.1	0	-0.4	-0.1	0.264575		0	-0.1	0	-0.0333333	0.057735		0.3	0.8	0.5	0.533333	0.251661		0.5	0.6	0.8	0.633333	0.152753		0.8	1.2	0.7	0.9	0.264575		0.2	0.6	0.7
non-haem iron protein [Campylobacter jejuni subsp. jejuni NCTC 11168]	gi|218561705	Cj0012c	C	25 kDa	-0.3	-0.1	0	-0.133333	0.152753		-0.1	-0.1	0.2	0	0.173205		0.7	0.3	1.5	0.833333	0.61101		0.5	0.3	1.5	0.766667	0.64291		-2.2	-2.6	-0.3	-1.7	1.22882		-3.4	-2.5	-1.6	-2.5	0.9		-1.8	-2.5	-1.8	-2.03333	0.404145		-1.7	-2.5	-1.5
nonheme iron-containing ferritin [Campylobacter jejuni subsp. jejuni 81116]	gi|157414894			19 kDa	0	0	0	0	0		0	0	0	0	0		0	0	0.2	0.0666667	0.11547		0.1	0.1	0.3	0.166667	0.11547		-0.7	-1.7	-1.2	-1.2	0.5		-1.5	-2.7	-1.2	-1.8	0.793725		-0.5	-1.5	-1.1	-1.03333	0.503322		-0.1	-1	-0.6
nucleoside diphosphate kinase [Campylobacter jejuni subsp. jejuni 81-176]	gi|121613085		F	15 kDa	0	0	0	0	0		0	0	0	0	0		-0.8	0.2	0.2	-0.133333	0.57735		-0.3	0.4	-0.3	-0.0666667	0.404145		-2.1	-2.4	-1.4	-1.96667	0.51316		-3.4	-2.4	-1.7	-2.5	0.8544		-2.2	-2	-0.7	-1.63333	0.814453		-2.6	-2.1	-0.8
NUDIX domain-containing protein [Campylobacter jejuni subsp. jejuni 81-176]	gi|121612700			23 kDa	0	0		0	0		-0.1	0	0	-0.0333333	0.057735		-0.3	0		-0.15	0.212132		-0.2	0	-0.4	-0.2	0.2		-0.3	-0.1		-0.2	0.141421		-0.1	0	-0.4	-0.166667	0.208167		0	0.3		0.15	0.212132		0.3	0.2	-0.9
oligosaccharide transferase to N-glycosylate proteins [Campylobacter jejuni subsp. jejuni NCTC 11168]	gi|218562740			82 kDa	-0.2	0	0	-0.0666667	0.11547		-0.1	-0.1	0	-0.0666667	0.057735		0.6	0	0.2	0.266667	0.305505		0.5	0.2	0.5	0.4	0.173205		0.6	0.8	0.6	0.666667	0.11547		1.1	1	1	1.03333	0.057735		1.6	1.5	0.9	1.33333	0.378594		1.7	1.5	1.2
OPT family oligopeptide transporter [Campylobacter jejuni subsp. jejuni 81-176]	gi|121613125	Cj0204		71 kDa	0	0	0	0	0		0	0	0	0	0		-0.8	-0.5	-0.9	-0.733333	0.208167		-0.4	-0.4	-0.7	-0.5	0.173205		0.7	0.9	0.3	0.633333	0.305505		1.3	1	0.7	1	0.3		0.8	0.6	-0.1	0.433333	0.472582		1.1	0.9	0.4
ornithine carbamoyltransferase [Campylobacter jejuni subsp. jejuni NCTC 11168]	gi|218562610			35 kDa	0	0	0	0	0		0	0	0	0	0		0.3	0	0.4	0.233333	0.208167		0	-0.1	0.3	0.0666667	0.208167		-1	-1.3	-1.2	-1.16667	0.152753		-1.5	-1.4	-1	-1.3	0.264575		-0.5	-0.9	-1.3	-0.9	0.4		-0.7	-0.9	-1.1
orotate phosphoribosyltransferase [Campylobacter jejuni subsp. jejuni 81116]	gi|157414531			22 kDa	0	0	0	0	0		0	0	0	0	0		-0.3	-0.2	0	-0.166667	0.152753		-0.3	0	-0.1	-0.133333	0.152753		-1.2	-1.2	-1.3	-1.23333	0.057735		-1.3	-0.9	-1	-1.06667	0.208167		-1.6	-1	-1.1	-1.23333	0.321455		-1.7	-1.3	-1.3
orotidine 5'-phosphate decarboxylase [Campylobacter jejuni subsp. jejuni NCTC 11168]	gi|218562039			32 kDa	0	0	0	0	0		0	0	0	0	0		0.1	0	0.1	0.0666667	0.057735		-0.1	0.1	-0.1	-0.0333333	0.11547		-0.8	-1	-0.5	-0.766667	0.251661		-1	-0.3	-0.5	-0.6	0.360555		-0.5	-0.4	-0.3	-0.4	0.1		-0.6	-0.5	-0.3
OstA family protein [Campylobacter jejuni subsp. jejuni 81116]	gi|157414928			18 kDa	0	0	0	0	0		0	0	0	0	0		-0.3	-0.8	2.5	0.466667	1.77858		-0.2	-0.6	-0.2	-0.333333	0.23094		0.4	1.2	5	2.2	2.45764		0.1	1.2	0.7	0.666667	0.550757		-0.8	0	3	0.733333	2.00333		-0.7	0.2	-0.6
outer membrane fibronectin-binding protein [Campylobacter jejuni subsp. jejuni NCTC 11168]	gi|218563079			36 kDa	0	0.3	0	0.1	0.173205		0.2	0.3	0.1	0.2	0.1		0.3	0.2	0.2	0.233333	0.057735		0.6	0.2	0.3	0.366667	0.208167		1.5	2	1.5	1.66667	0.288675		1.8	2	1.5	1.76667	0.251661		1.6	2.2	2	1.93333	0.305505		1.7	2.2	2.2
outer membrane protein [Campylobacter jejuni subsp. jejuni NCTC 11168]	gi|218561810			83 kDa	-0.3	0.1	-0.2	-0.133333	0.208167		-0.1	-0.1	-0.1	-0.1	1.69967e-17		-0.1	0.1	-0.1	-0.0333333	0.11547		0.6	0.1	0.1	0.266667	0.288675		0.5	1.3	0.8	0.866667	0.404145		1.3	0.9	1.2	1.13333	0.208167		1.1	1.8	1.1	1.33333	0.404145		1.6	1.4	1.5
outer membrane protein assembly complex, YaeT protein [Thermodesulfatator indicus DSM 15286]	gi|337285975			102 kDa	0	0	0	0	0		0	0	0	0	0		-0.1	0.2	-0.2	-0.0333333	0.208167		0.1	-0.2	0.2	0.0333333	0.208167		-1.2	-1.4	-1.4	-1.33333	0.11547		-2.4	-2.4	-1.1	-1.96667	0.750555		-0.7	-0.6	-1.4	-0.9	0.43589		-0.5	-1	-1
outer-membrane lipoprotein carrier protein [Campylobacter jejuni subsp. jejuni 81-176]	gi|121612737		M	19 kDa	0	0	0	0	0		0	0	0	0	0		0	0.3	-0.1	0.0666667	0.208167		0.1	0.1	-0.5	-0.1	0.34641		-1.7	-3.3	-2.3	-2.43333	0.80829		-4	-3	-2.5	-3.16667	0.763763		-2.7	-2.9	-3.3	-2.96667	0.305505		-3.1	-2.9	-2.8
oxidoreductase, 2-nitropropane dioxygenase family [Campylobacter jejuni subsp. jejuni 81116]	gi|157415534			39 kDa	0	0	0.1	0.0333333	0.057735		0	0	0	0	0		0	0.1	0.2	0.1	0.1		0	0.1	0	0.0333333	0.057735		-0.5	-0.5	-0.2	-0.4	0.173205		-0.5	-0.4	-0.3	-0.4	0.1		0	-0.2	0.9	0.233333	0.585947		-0.4	-0.4	0.7
pantoate--beta-alanine ligase [Campylobacter jejuni subsp. jejuni 81116]	gi|157414594			32 kDa	0	0	0	0	0		0	0	0	0	0		0	0.2	-0.3	-0.0333333	0.251661		-0.1	0.2	-0.3	-0.0666667	0.251661		-1.1	-1.2	-1.6	-1.3	0.264575		-1.7	-1	-1.5	-1.4	0.360555		-1	-1.2	-1.1	-1.1	0.1		-1.8	-1.2	-0.9
pantothenate kinase [Campylobacter jejuni subsp. jejuni 81116]	gi|157414689			24 kDa	0	0	0	0	0		0	0	0	0	0		0.1	0	0.1	0.0666667	0.057735		-0.2	-0.1	0.1	-0.0666667	0.152753		0.7	0.8	0.6	0.7	0.1		0.8	0.8	0.6	0.733333	0.11547		0.6	0.3	0.9	0.6	0.3		0.8	0.3	0.5
ParaA family ATPase [Campylobacter jejuni subsp. jejuni 81-176]	gi|121613262			32 kDa	0	0	0	0	0		0	0	0	0	0		-0.3	-0.3	-0.5	-0.366667	0.11547		-0.1	-0.2	0.1	-0.0666667	0.152753		0.1	0.4	0.6	0.366667	0.251661		0.5	0.5	1	0.666667	0.288675		0.5	0.5	1.1	0.7	0.34641		0.4	0.3	1.3
para-aminobenzoate synthase component I [Campylobacter jejuni subsp. jejuni NCTC 11168]	gi|218562490			71 kDa	0	0	0	0	0		0	0	0	0	0		0.6	-0.2	0.4	0.266667	0.416333		0	0	0.1	0.0333333	0.057735		1.3	1.1	0.8	1.06667	0.251661		1.1	1.3	0.6	1	0.360555		1.6	1.2	0.9	1.23333	0.351188		1	1.4	0.4
para-aminobenzoate synthase glutamine amidotransferase, component I [Campylobacter jejuni RM1221]	gi|57237703			71 kDa	0			0			0	0	0	0	0		0.4			0.4			0.1	0	0.3	0.133333	0.152753		1.6			1.6			1.3	0.9	0.7	0.966667	0.305505		2.1			2.1			1.5	1.1	0.7
paralyzed flagella protein PflA [Campylobacter jejuni subsp. jejuni 81-176]	gi|121612223			91 kDa	0.2	0.2	0.2	0.2	3.39935e-17		0.2	0.2	0.1	0.166667	0.057735		0.2	0	0.1	0.1	0.1		0.2	0.1	0	0.1	0.1		-0.2	-0.2	0	-0.133333	0.11547		-0.2	-0.2	0.7	0.1	0.519615		-0.1	-0.8	-1.3	-0.733333	0.602771		-0.1	-0.6	-0.7
ParB family chromosome partitioning protein [Campylobacter jejuni subsp. doylei 269.97]	gi|153952129			32 kDa	-0.2	-0.1	-0.2	-0.166667	0.057735		-0.2	-0.1	-0.2	-0.166667	0.057735		-0.2	-0.2	-0.2	-0.2	3.39935e-17		-0.3	-0.2	-0.4	-0.3	0.1		0.7	1.4	0.9	1	0.360555		0.8	1	0.9	0.9	0.1		0.6	0.6	1.2	0.8	0.34641		0.2	0.2	1.1
penicillin-binding protein [Campylobacter jejuni subsp. jejuni NCTC 11168]	gi|218562302			68 kDa	0	0	0	0	0		0	0	0	0	0		-0.1	-0.3	-0.5	-0.3	0.2		0	-0.3	-0.3	-0.2	0.173205		0.8	1.1	0.9	0.933333	0.152753		1.2	1.2	1.1	1.16667	0.057735		0.4	0	-0.9	-0.166667	0.665833		0.4	-0.3	-0.3
penicillin-binding protein 1A [Campylobacter jejuni subsp. jejuni 81-176]	gi|121612837			73 kDa	0.3	0.1	0.1	0.166667	0.11547		0.3	0.1	0.1	0.166667	0.11547		0.3	-0.2	-0.1	0	0.264575		0.2	-0.1	0	0.0333333	0.152753		0.2	-0.1	-0.3	-0.0666667	0.251661		-0.3	-0.4	-0.3	-0.333333	0.057735		-0.3	-1.7	-2.2	-1.4	0.984886		-0.7	-1.7	-2
peptidase oligoendopeptidase F [Campylobacter jejuni subsp. jejuni NCTC 11168]	gi|218562713	Cj1099	E	67 kDa	0	0	0	0	0		0	0	0	0	0		-0.2	-0.1	-0.4	-0.233333	0.152753		0	0.1	-0.4	-0.1	0.264575		-1	-0.9	-0.7	-0.866667	0.152753		-0.8	-1.1	-0.8	-0.9	0.173205		0	0	-0.1	-0.0333333	0.057735		0	-0.4	0
peptidase, M23/M37 family [Campylobacter jejuni subsp. jejuni 81116]	gi|157414444		M	52 kDa	0	0	0	0	0		0	0	0	0	0		0.2	-0.2	-0.2	-0.0666667	0.23094		0.2	-0.1	0.1	0.0666667	0.152753		0	-0.2	-0.1	-0.1	0.1		-0.1	-0.2	0	-0.1	0.1		-0.2	-0.7	-1	-0.633333	0.404145		-0.2	-0.9	-0.8
peptidase, M23/M37 family [Campylobacter jejuni subsp. jejuni 81116]	gi|157415478	Cj1215	M	44 kDa	0	0	0	0	0		0	0	-0.1	-0.0333333	0.057735		0.4	-0.1	0.1	0.133333	0.251661		0.2	0.1	0	0.1	0.1		1.1	1.1	0.8	1	0.173205		1.2	1	0.9	1.03333	0.152753		-0.2	-1.5	-1.8	-1.16667	0.85049		-0.8	-1.5	-1.4
peptidase, M23/M37 family [Campylobacter jejuni subsp. jejuni 81116]	gi|157415539	Cj1275c	M	45 kDa	0.1	-0.1	-0.1	-0.0333333	0.11547		-0.1	-0.1	-0.1	-0.1	1.69967e-17		-0.1	-0.1	-0.4	-0.2	0.173205		-0.1	0	-0.7	-0.266667	0.378594		1.1	1.6	1.4	1.36667	0.251661		1.4	1.8	1.7	1.63333	0.208167		-0.4	-0.9	-2.7	-1.33333	1.20968		-1.1	-1.6	-1.2
peptidase, M48 family [Campylobacter jejuni subsp. jejuni 81116]	gi|157415010			45 kDa	0	0	0	0	0		0	0	0	0	0		-0.2	-0.1	-0.8	-0.366667	0.378594		0.1	0	-0.3	-0.0666667	0.208167		0.6	1.1	0.2	0.633333	0.450925		1.3	1	0.5	0.933333	0.404145		1.1	1.5	0.5	1.03333	0.503322		1.5	1.3	0.9
peptidase, putative [Campylobacter jejuni subsp. jejuni 81-176]	gi|121613016			47 kDa	-0.1	-0.1	-0.1	-0.1	1.69967e-17		-0.1	-0.1	-0.1	-0.1	1.69967e-17		0	-0.1	-0.4	-0.166667	0.208167		-0.1	0	-0.1	-0.0666667	0.057735		0.5	0.5	0.1	0.366667	0.23094		0.8	0.6	0.4	0.6	0.2		0.6	0.6	0.3	0.5	0.173205		0.5	0.6	0.2
peptide chain release factor 1 [Campylobacter jejuni subsp. jejuni NCTC 11168]	gi|218563201			40 kDa	0	0	0	0	0		0	0	0	0	0		-0.2	-0.1	0.2	-0.0333333	0.208167		-0.1	0	-0.2	-0.1	0.1		-1.5	-1.1	-0.8	-1.13333	0.351188		-1.6	-1.4	-0.7	-1.23333	0.472582		-0.9	-0.7	0.2	-0.466667	0.585947		-1.4	-1	0.1
peptide chain release factor 2 [Campylobacter jejuni subsp. jejuni 81-176]	gi|121612135			41 kDa	0	0	0	0	0		0	0	0	0	0		-0.1	0.2	0.1	0.0666667	0.152753		-0.2	0.3	-0.3	-0.0666667	0.321455		-0.9	-0.4	-0.1	-0.466667	0.404145		-0.7	-0.6	-0.5	-0.6	0.1		-0.6	-0.4	1	0	0.87178		-0.7	-0.4	0.8
peptide deformylase [Campylobacter jejuni subsp. jejuni 81116]	gi|157414500			21 kDa	-0.1	-0.1	-0.1	-0.1	1.69967e-17		-0.1	-0.1		-0.1	0		0.1	-0.2	-0.2	-0.1	0.173205		-0.1	0		-0.05	0.0707107		-0.9	-0.7	-1.4	-1	0.360555		-2.4	-1.5		-1.95	0.636396		-1.2	-1	-1.8	-1.33333	0.416333		-2.1	-1.8
peptidoglycan-associated lipoprotein Omp18 [Campylobacter jejuni subsp. jejuni 81116]	gi|157414426			18 kDa	-0.1	-0.1	-0.1	-0.1	1.69967e-17		-0.1	0	-0.3	-0.133333	0.152753		0.2	0	-0.7	-0.166667	0.472582		0.5	0.1	0	0.2	0.264575		0.7	1	0.7	0.8	0.173205		1.2	1.4	0.8	1.13333	0.305505		1.3	1.5	0.5	1.1	0.52915		1.4	1.6	1.4
peptidyl-arginine deiminase family protein [Campylobacter jejuni subsp. jejuni 81-176]	gi|121612399			38 kDa	0	0	0	0	0		0	0	0	0	0		-0.7	0	0.2	-0.166667	0.472582		-0.1	-0.1	-0.3	-0.166667	0.11547		-1.2	-0.8	-0.3	-0.766667	0.450925		-1	-0.7	-0.5	-0.733333	0.251661		-0.8	-0.3	0.9	-0.0666667	0.873689		-0.3	-0.2	0.7
peptidyl-prolyl cis-trans isomerase B [Campylobacter jejuni subsp. jejuni 81-176]	gi|121613502			18 kDa	0	0	0	0	0		0	0	0	0	0		-0.5	0.1	0.2	-0.0666667	0.378594		-0.1	0.1	-0.4	-0.133333	0.251661		-1.6	-2	-1.7	-1.76667	0.208167		-2.5	-2	-2	-2.16667	0.288675		-1.9	-1.8	-0.8	-1.5	0.608276		-2.3	-2	-1.1
peptidyl-tRNA hydrolase [Campylobacter jejuni subsp. jejuni 81-176]	gi|121613036			20 kDa	-0.1	-0.1	-0.1	-0.1	1.69967e-17		-0.1	-0.1	-0.1	-0.1	1.69967e-17		0	-0.2	0.3	0.0333333	0.251661		0.1	-0.1	0	0	0.1		-0.5	0.2	0.2	-0.0333333	0.404145		-0.1	0.1	0.1	0.0333333	0.11547		-0.8	-0.3	0.3	-0.266667	0.550757		-1	-0.4	-0.2
periplasmic fusion protein CmeA [Campylobacter jejuni subsp. jejuni NCTC 11168]	gi|218562025	Cj0365	M	40 kDa	0	-0.2	0	-0.0666667	0.11547		0	-0.1	-0.1	-0.0666667	0.057735		-0.3	-0.2	-0.3	-0.266667	0.057735		0.1	-0.1	-0.5	-0.166667	0.305505		2.1	2.8	2.1	2.33333	0.404145		2.5	2.5	2.4	2.46667	0.057735		2.5	2.7	1.7	2.3	0.52915		3.1	2.8	1.5
periplasmic nitrate reductase [Campylobacter jejuni subsp. jejuni ICDCCJ07001]	gi|315124304			105 kDa	0	0	0	0	0		0.2	0	0	0.0666667	0.11547		0.3	0.1	1	0.466667	0.472582		0.7	0.4	0.2	0.433333	0.251661		-1.4	-1.9	-0.4	-1.23333	0.763763		-2.2	-1.8	-0.5	-1.5	0.888819		-0.9	-1.5	-0.5	-0.966667	0.503322		-1	-1.3	-0.5
periplasmic nitrate reductase small subunit [Campylobacter jejuni subsp. jejuni NCTC 11168]	gi|218562411			19 kDa	0	0	0	0	0		0	0	0	0	0		0.7	0.2	0.7	0.533333	0.288675		0.8	0.6	0.1	0.5	0.360555		-1	-1.6	-0.2	-0.933333	0.702377		-1.9	-1.6	-0.3	-1.26667	0.85049		-0.1	-1.1	-1	-0.733333	0.550757		-0.1	-0.9	-0.8
phage integrase family site specific recombinase CJIE4 prophage [Campylobacter jejuni RM1221]	gi|57238154	CJE1418		45 kDa	0	0	0	0	0		0	0	0	0	0		-0.3	0	-0.4	-0.233333	0.208167		0.1	0.3	-0.1	0.1	0.2		0.7	1.5	1	1.06667	0.404145		1.4	1.6	1.4	1.46667	0.11547		1.2	1.4	1.1	1.23333	0.152753		1.8	1.8	1.3
phage major tail tube protein, putative CJIE1 prophage [Campylobacter jejuni subsp. jejuni ICDCCJ07001]	gi|315124254	CJE0226		19 kDa	0	0	0	0	0								-0.1	-0.5	-1.1	-0.566667	0.503322								0.6	0.5	-0.4	0.233333	0.550757								1.3	1	0.1	0.8	0.6245
phage repressor protein, putative CJIE1 [Campylobacter jejuni subsp. jejuni 81116]	gi|157414969	CJE0215	K	24 kDa	0			0									0.1			0.1									0.3			0.3									-0.2			-0.2
phenylalanyl-tRNA synthetase subunit alpha [Campylobacter jejuni subsp. jejuni 81116]	gi|157415154			38 kDa	0	0	0	0	0		0	0	0	0	0		-0.2	-0.1	-0.1	-0.133333	0.057735		-0.2	0	-0.3	-0.166667	0.152753		-0.7	-0.9	-0.7	-0.766667	0.11547		-0.9	-1.1	-0.7	-0.9	0.2		0.2	0.1	-0.3	0	0.264575		0.3	0.1	-0.4
phenylalanyl-tRNA synthetase subunit beta [Campylobacter jejuni subsp. jejuni NCTC 11168]	gi|218562516	Cj0896c	R	87 kDa	0.1	0.1	0.1	0.1	1.69967e-17		0	0.1	0.1	0.0666667	0.057735		0.1	0.1	0	0.0666667	0.057735		-0.1	0	0.1	0	0.1		-0.5	-0.4	-0.6	-0.5	0.1		-0.7	-0.4	-0.2	-0.433333	0.251661		0.5	0.6	0.2	0.433333	0.208167		1	0.9	0.4
PhnA domain-containing protein [Campylobacter jejuni RM1221]	gi|57237190			7 kDa	0	0	0	0	0		0	0	0	0	0		-0.5	0.2	0	-0.1	0.360555		-0.2	0.2	-0.6	-0.2	0.4		-0.9	-0.3	-0.9	-0.7	0.34641		-0.8	-0.3	-1.1	-0.733333	0.404145		-2.1	-2.5	-1.4	-2	0.556776		-2.9	-2	-1.7
phosphate ABC transporter, ATP-binding protein [Campylobacter jejuni subsp. doylei 269.97]	gi|153951728			28 kDa	0	0	0	0	0		0			0			-0.3	-0.2	-0.8	-0.433333	0.321455		-0.2			-0.2			0.6	1	0.3	0.633333	0.351188		1.1			1.1			0.8	1	0.6	0.8	0.2		0.3
phosphate acetyltransferase [Campylobacter jejuni subsp. jejuni 81-176]	gi|121613717	Cj0688	R	58 kDa	0	0.1	-0.2	-0.0333333	0.152753		0			0			0.2	0.4	0.3	0.3	0.1		1			1			0.3	0.2	-0.3	0.0666667	0.321455		1.1			1.1			-1	-0.7	-1.1	-0.933333	0.208167		1.9
phosphate transporter family protein [Campylobacter jejuni subsp. jejuni 81-176]	gi|121612921			55 kDa	0.1	0.1	0.1	0.1	1.69967e-17		0.1	0.1	0.1	0.1	1.69967e-17		0.4	0.2	-0.1	0.166667	0.251661		0.1	0.1	0.3	0.166667	0.11547		1.2	1	0.2	0.8	0.52915		0.9	0.7	0.6	0.733333	0.152753		1.6	1.7	0.3	1.2	0.781025		1.2	1.5	1.2
phosphatidate cytidylyltransferase [Campylobacter jejuni subsp. jejuni 81-176]	gi|121612968			26 kDa	0	0	0	0	0		0	0	0	0	0		0.2	-0.3	-0.1	-0.0666667	0.251661		0	0	-0.1	-0.0333333	0.057735		1.3	1.1	0.8	1.06667	0.251661		1.3	1.1	1	1.13333	0.152753		1.6	1.6	1	1.4	0.34641		1.3	1.7	1.3
phosphatidylserine decarboxylase [Campylobacter jejuni subsp. jejuni NCTC 11168]	gi|218562475			31 kDa	0	0	0	0	0		0	0	0	0	0		0.1	-0.3	-0.1	-0.1	0.2		0.3	0	0	0.1	0.173205		-0.6	-0.7	-0.5	-0.6	0.1		-0.6	-0.6	-0.2	-0.466667	0.23094		-0.1	-0.3	-0.3	-0.233333	0.11547		0.1	-0.3	-0.1
phosphatidylserine decarboxylase-related protein [Campylobacter jejuni subsp. jejuni 81116]	gi|157415376			23 kDa	0	0	0	0	0		0	0	0	0	0		0.1	-0.1	-0.4	-0.133333	0.251661		0.3	0.1	0	0.133333	0.152753		1.2	1.4	0.8	1.13333	0.305505		1.4	1.5	1	1.3	0.264575		1.5	1.3	0.6	1.13333	0.472582		1.4	1.5	0.9
phosphodiesterase [Campylobacter jejuni subsp. jejuni 81-176]	gi|121612206			58 kDa	0.1	0.2	0.1	0.133333	0.057735		0.1	0.2	0.1	0.133333	0.057735		-0.3	-0.1	-0.3	-0.233333	0.11547		-0.2	0.1	-0.1	-0.0666667	0.152753		1.1	1.4	1.2	1.23333	0.152753		1.4	1.6	1.4	1.46667	0.11547		1.5	1.4	0.7	1.2	0.43589		1.6	1.7	0.9
phosphoenolpyruvate carboxykinase [Campylobacter jejuni subsp. jejuni NCTC 11168]	gi|218562551		C	59 kDa	0	-0.2	0.1	-0.0333333	0.152753		0	0	-0.1	-0.0333333	0.057735		-0.1	0.1	0.2	0.0666667	0.152753		-0.1	0	0.1	0	0.1		-1.5	-2.6	-2.1	-2.06667	0.550757		-3.1	-2.5	-2.5	-2.7	0.34641		-2.3	-2	-1.8	-2.03333	0.251661		-2.4	-2.2	-1.7
phosphoglucosamine mutase [Campylobacter jejuni subsp. doylei 269.97]	gi|153952262			49 kDa	0			0				0		0			0.6			0.6				0		0			1.1			1.1				0.7		0.7			1.3			1.3				0.5
phosphoglucosamine mutase [Campylobacter jejuni subsp. jejuni 81-176]	gi|121613327			50 kDa	-0.2	-0.1	-0.2	-0.166667	0.057735		-0.2	-0.2	-0.2	-0.2	3.39935e-17		0.5	0.2	-0.1	0.2	0.3		0.3	0	0.2	0.166667	0.152753		0.9	1.3	0.8	1	0.264575		1.4	1	0.9	1.1	0.264575		1	1.3	1	1.1	0.173205		1.2	0.8	1.2
phosphoglycerate kinase [Campylobacter jejuni subsp. jejuni ICDCCJ07001]	gi|315124837			44 kDa	0.1	-0.2	0	-0.0333333	0.152753		0.1	0	0	0.0333333	0.057735		0.2	0.2	0.3	0.233333	0.057735		0.3	0	0.4	0.233333	0.208167		0.3	0.7	0.5	0.5	0.2		0.7	0.5	0.5	0.566667	0.11547		0.4	0.4	0.7	0.5	0.173205		0.8	0.4	0.3
phosphoglyceromutase [Campylobacter jejuni subsp. jejuni NCTC 11168]	gi|218562092		G	56 kDa	-0.3	0	0	-0.1	0.173205		0	0	0	0	0		-0.1	0.1	0.1	0.0333333	0.11547		0	0.1	0.1	0.0666667	0.057735		-1.5	-2.6	-1.9	-2	0.556776		-2.7	-2.6	-2.4	-2.56667	0.152753		-2.4	-2.3	-1.5	-2.06667	0.493288		-2.3	-2.4	-1.4
phosphoheptose isomerase [Campylobacter jejuni subsp. jejuni NCTC 11168]	gi|218562761		G	20 kDa	0	0	0	0	0		0	0	0	0	0		-0.1	0	0.1	0	0.1		0.1	-0.1	0.1	0.0333333	0.11547		-1.6	-3.3	-2.1	-2.33333	0.873689		-3.6	-3.4	-2.3	-3.1	0.7		-2.6	-2.9	-2.6	-2.7	0.173205		-2.9	-3	-2.4
phosphoheptose isomerase [Campylobacter jejuni subsp. jejuni NCTC 11168]	gi|218563028		G	22 kDa	0	0	0	0	0		0	0	0	0	0		0	0	-0.1	-0.0333333	0.057735		0.1	0.1	-0.1	0.0333333	0.11547		-1.6	-2.7	-2.3	-2.2	0.556776		-2.6	-3.1	-2	-2.56667	0.550757		-1.7	-1.7	-2	-1.8	0.173205		-2	-1.9	-1.7
phospholipase A [Campylobacter jejuni subsp. jejuni NCTC 11168]	gi|218562960			39 kDa	0	0	0	0	0		0	0	0	0	0		0.5	-0.1	-0.1	0.1	0.34641		-0.6	0	-0.4	-0.333333	0.305505		1.2	0.8	1	1	0.2		0.8	0.9	0.7	0.8	0.1		2.1	1.5	1	1.53333	0.550757		0.9	1.5	1.5
phosphomethylpyrimidine kinase [Campylobacter jejuni subsp. jejuni NCTC 11168]	gi|218562696			29 kDa	0.1	0.1	0.1	0.1	1.69967e-17		0.1	0.1	0.1	0.1	1.69967e-17		0.6	0.1	0.7	0.466667	0.321455		0.2	0.5	0.4	0.366667	0.152753		-0.7	-0.9	-1	-0.866667	0.152753		-1.3	-0.7	-0.8	-0.933333	0.321455		0	-0.3	0.4	0.0333333	0.351188		-0.8	-0.4	0
phospho-N-acetylmuramoyl-pentapeptide-transferase [Campylobacter jejuni subsp. jejuni 81-176]	gi|121613713			39 kDa	0	0	0	0	0		0	0	0	0	0		0	-0.2	-0.3	-0.166667	0.152753		-0.5	0	-0.2	-0.233333	0.251661		0.6	1	0.9	0.833333	0.208167		0.6	1	0.8	0.8	0.2		0.4	1	0.8	0.733333	0.305505		0.7	1.2	0.8
phosphopantetheine adenylyltransferase [Campylobacter jejuni subsp. jejuni 81116]	gi|157415038			18 kDa	0	0	0	0	0		0	0	0	0	0		0.2	0.2	0.4	0.266667	0.11547		0.4	0.3	0.3	0.333333	0.057735		0.7	1.1	0.7	0.833333	0.23094		1.2	1	0.8	1	0.2		0	0	-0.4	-0.133333	0.23094		0.3	0	-0.8
phosphopyruvate hydratase [Campylobacter jejuni subsp. jejuni NCTC 11168]	gi|218563260			45 kDa	-0.1	-0.1	-0.1	-0.1	1.69967e-17		0.3	0	0.1	0.133333	0.152753		0.2	-0.2	0.1	0.0333333	0.208167		0.1	-0.1	0.3	0.1	0.2		-0.9	-2.1	-1.2	-1.4	0.6245		-1.7	-3	-1.4	-2.03333	0.85049		-0.6	-2	-1.8	-1.46667	0.757188		-0.2	-2.1	-1.2
phosphoribosylamine--glycine ligase [Campylobacter jejuni subsp. jejuni 81116]	gi|157415514			45 kDa	0.1	0.1	0.1	0.1	1.69967e-17		0.1	0.3	0.1	0.166667	0.11547		0	0.2	0.1	0.1	0.1		0	0.4	0	0.133333	0.23094		-1	-1.2	-0.6	-0.933333	0.305505		-1.7	-1	-1.2	-1.3	0.360555		-1.1	-1.2	0.5	-0.6	0.953939		-1.7	-1.1	0.4
phosphoribosylaminoimidazole carboxylase catalytic subunit [Campylobacter jejuni subsp. jejuni 81-176]	gi|121612475		F	18 kDa	0	0	0	0	0		0	0	0	0	0		0.1	-0.1	-0.2	-0.0666667	0.152753		-0.2	0	-0.3	-0.166667	0.152753		-1.4	-2.8	-2	-2.06667	0.702377		-3.2	-2.7	-2	-2.63333	0.602771		-1.8	-2.6	-2	-2.13333	0.416333		-2.7	-2.4	-1.6
phosphoribosylaminoimidazole synthetase [Campylobacter jejuni subsp. jejuni NCTC 11168]	gi|218563122			36 kDa	-0.1	0	-0.1	-0.0666667	0.057735		0.1	0	0	0.0333333	0.057735		-0.3	-0.1	0.2	-0.0666667	0.251661		0.1	0	-0.3	-0.0666667	0.208167		-0.5	-0.3	-0.6	-0.466667	0.152753		-0.1	-0.3	-0.7	-0.366667	0.305505		-0.1	0.1	0	0	0.1		0.1	0.1	-0.3
phosphoribosylaminoimidazole-succinocarboxamide synthase [Campylobacter jejuni subsp. jejuni NCTC 11168]	gi|218562165			27 kDa	0.2	0	0.1	0.1	0.1		0	-0.1	0	-0.0333333	0.057735		0.3	0	0.1	0.133333	0.152753		0.1	0.3	0.2	0.2	0.1		0.3	0.4	0.3	0.333333	0.057735		0.2	0.4	0.2	0.266667	0.11547		0.7	0.5	1.1	0.766667	0.305505		0.2	0.2	1.4
phosphoribosylformylglycinamidine synthase I [Campylobacter jejuni subsp. jejuni NCTC 11168]	gi|218562167			25 kDa	0.1	0.1	0	0.0666667	0.057735		0.1	0.2	0.1	0.133333	0.057735		0.3	0	0.1	0.133333	0.152753		0	0.2	0	0.0666667	0.11547		0.6	0.7	0.6	0.633333	0.057735		0.5	0.7	0.5	0.566667	0.11547		1	1.3	1.4	1.23333	0.208167		0.4	0.8	1.5
phosphoribosylformylglycinamidine synthase II [Campylobacter jejuni subsp. jejuni NCTC 11168]	gi|218562574			79 kDa	0	0.1	0	0.0333333	0.057735		0	0.3	0.2	0.166667	0.152753		0.1	-0.1	0	0	0.1		0.1	0.1	0	0.0666667	0.057735		-0.3	0	0.3	0	0.3		-0.2	-0.2	0.2	-0.0666667	0.23094		0.5	0.5	1.7	0.9	0.69282		0.3	0.3	1.8
phosphoribosylformylglycinamidine synthase, purS protein [Campylobacter jejuni subsp. jejuni 81-176]	gi|121613644		F	9 kDa	0	0	0	0	0		0	0	0	0	0		0	0.2	-1	-0.266667	0.64291		-0.1	0.2	0.1	0.0666667	0.152753		-1.9	-3	-2.4	-2.43333	0.550757		-3.8	-3	-2.4	-3.06667	0.702377		-2.8	-2.7	-2.5	-2.66667	0.152753		-2.9	-3.5	-2.3
phosphoribosylglycinamide formyltransferase [Campylobacter jejuni RM1221]	gi|57237192			21 kDa	0	0	0	0	0		0	0	0	0	0		-0.1	-0.1	0.1	-0.0333333	0.11547		-0.1	0.1	0	0	0.1		0.3	0.7	0.6	0.533333	0.208167		0.7	0.7	0.7	0.7	1.35974e-16		0.3	0.2	0.9	0.466667	0.378594		0.1	0.3	1.2
phosphoserine aminotransferase [Campylobacter jejuni subsp. jejuni NCTC 11168]	gi|218561985		E, H	40 kDa	0.1	0.1	0.1	0.1	1.69967e-17		0.1	0.1	0.1	0.1	1.69967e-17		0.2	0.4	0.5	0.366667	0.152753		0.3	0.5	0.4	0.4	0.1		-1.4	-2.6	-1.8	-1.93333	0.61101		-3.3	-2.3	-1.9	-2.5	0.72111		-2.1	-2.3	-2	-2.13333	0.152753		-2.4	-2	-1.7
polynucleotide phosphorylase/polyadenylase [Campylobacter jejuni subsp. jejuni NCTC 11168]	gi|218562865			79 kDa	0.1	0.1	0.3	0.166667	0.11547		0	0.1	0	0.0333333	0.057735		-0.1	0	0.1	0	0.1		-0.3	0	0	-0.1	0.173205		-0.7	-0.8	-0.7	-0.733333	0.057735		-1.4	-1.4	-0.4	-1.06667	0.57735		0.1	-0.3	-0.5	-0.233333	0.305505		0.1	-0.2	-0.3
polyphosphate kinase [Campylobacter jejuni subsp. jejuni 81116]	gi|157415597	Cj1359	P	80 kDa	0	0	0	0	0		-0.1	0	0	-0.0333333	0.057735		0.1	0.3	0.2	0.2	0.1		0.2	0.3	0.4	0.3	0.1		0.9	1.2	0.7	0.933333	0.251661		1.1	1.3	1.1	1.16667	0.11547		-0.7	-0.6	-0.4	-0.566667	0.152753		-0.6	-0.4	-0.5
polyprenyl synthetase family protein [Campylobacter jejuni subsp. jejuni 81-176]	gi|121612193			34 kDa	0	0	0	0	0		0	0	0	0	0		0	0.1	-0.3	-0.0666667	0.208167		-0.1	0	-0.3	-0.133333	0.152753		-0.8	-1.4	-1.1	-1.1	0.3		-1.6	-0.9	-1.3	-1.26667	0.351188		-1.4	-0.9	-1.2	-1.16667	0.251661		-2.1	-1	-1.1
polysaccharide biosynthesis protein [Campylobacter jejuni subsp. jejuni 81-176]	gi|121613680		L	31 kDa	0	0	0	0	0		0	0	0	0	0		0	0.2	-0.2	0	0.2		0.1	0.1	-0.1	0.0333333	0.11547		-1.4	-2.7	-2	-2.03333	0.650641		-2.8	-3	-2	-2.6	0.52915		-1.5	-2.1	-1.9	-1.83333	0.305505		-1.9	-2.4	-1.4
porphobilinogen deaminase [Campylobacter jejuni subsp. jejuni 81-176]	gi|121612975		H	34 kDa	0	0	0	0	0		0	0	0	0	0		-0.1	0.1	0	0	0.1		-0.1	0.2	-0.1	0	0.173205		-1.5	-2.2	-2.3	-2	0.43589		-2.9	-2.6	-1.7	-2.4	0.6245		-1.9	-2	-2.1	-2	0.1		-2.4	-2.2	-1.6
posttranslational flagellin modification protein B [Campylobacter jejuni RM1221]	gi|57238377			27 kDa	0	0	0	0	0		0	0	0	0	0		0.2	0	0.2	0.133333	0.11547		0.1	0	0	0.0333333	0.057735		0.8	1.4	0.9	1.03333	0.321455		1.2	1.3	1	1.16667	0.152753		1.2	1.4	0.3	0.966667	0.585947		1	1.1	0
PP-loop family protein [Campylobacter jejuni subsp. jejuni 81116]	gi|157414431			28 kDa	0	0	0.1	0.0333333	0.057735		0.1	0	0	0.0333333	0.057735		0.1	-0.2	0.7	0.2	0.458258		0.2	0.1	0.6	0.3	0.264575		-0.2	-0.1	0.6	0.1	0.43589		-0.1	0	0.4	0.1	0.264575		0.4	0.4	1.5	0.766667	0.635085		0.2	0.4	1
Ppx/GppA family phosphatase [Campylobacter jejuni RM1221]	gi|57238109			37 kDa	0	0	0	0	0		0	0	0	0	0		0.1	-0.1	-0.2	-0.0666667	0.152753		0.2	0	0	0.0666667	0.11547		1.2	1.2	1	1.13333	0.11547		1.5	1.3	1.1	1.3	0.2		1.3	1.4	0.9	1.2	0.264575		1.3	1.6	0.9
Ppx/GppA family phosphatase [Campylobacter jejuni subsp. jejuni 81116]	gi|157414650			55 kDa	0	0	0	0	0		0	0	0	0	0		-0.2	-0.3	-0.5	-0.333333	0.152753		0.1	-0.1	-0.4	-0.133333	0.251661		1	1.3	0.8	1.03333	0.251661		1.5	1.3	1.2	1.33333	0.152753		0.4	0.1	-0.3	0.0666667	0.351188		0.2	0.3	0
prenyltransferase [Campylobacter jejuni subsp. jejuni NCTC 11168]	gi|218561845			33 kDa	0	0	0	0	0		0	0	0	0	0		0.3	-0.1	-0.3	-0.0333333	0.305505		0.4	0.1	-0.2	0.1	0.3		1.3	1.3	0.7	1.1	0.34641		1.4	1.4	0.9	1.23333	0.288675		1.7	1.1	0.7	1.16667	0.503322		1.5	1.1	1
prephenate dehydrogenase [Campylobacter jejuni subsp. jejuni 81116]	gi|157414443			31 kDa	0	0	0	0	0		0	0	0.1	0.0333333	0.057735		0.3	0.1	0.4	0.266667	0.152753		0.1	0.3	0.1	0.166667	0.11547		0.3	0.2	0	0.166667	0.152753		0.3	0.4	0.3	0.333333	0.057735		0.3	0.1	0.1	0.166667	0.11547		0.1	0.2	-0.2
preprotein translocase subunit SecA [Campylobacter jejuni subsp. jejuni NCTC 11168]	gi|218562561			98 kDa	-0.1	-0.1	-0.1	-0.1	1.69967e-17		-0.4	-0.3	0	-0.233333	0.208167		-0.4	0	-0.1	-0.166667	0.208167		-0.4	-0.2	-0.2	-0.266667	0.11547		0.4	1.2	1.2	0.933333	0.46188		1.1	1.2	1.3	1.2	0.1		0.3	0.7	1.3	0.766667	0.503322		0.7	0.7	1.3
preprotein translocase subunit SecD [Campylobacter jejuni subsp. jejuni 81-176]	gi|121613290	Cj1093c	U	57 kDa	0.1	0.2	0.1	0.133333	0.057735		0	0.2	0	0.0666667	0.11547		0.1	-0.2	-0.1	-0.0666667	0.152753		0.1	0.1	0.1	0.1	1.69967e-17		0	-0.3	-0.2	-0.166667	0.152753		-0.3	-0.1	0	-0.133333	0.152753		1.3	1.2	0.8	1.1	0.264575		1.4	1.4	1
preprotein translocase subunit SecF [Campylobacter jejuni subsp. jejuni 81116]	gi|157415353			36 kDa	0	0	0	0	0		0	0	0	0	0		0	-0.4	-0.4	-0.266667	0.23094		-0.1	-0.1	-0.1	-0.1	1.69967e-17		-0.1	-0.3	-0.3	-0.233333	0.11547		-0.3	-0.4	0.1	-0.2	0.264575		1.2	1.3	0.7	1.06667	0.321455		1.3	1.3	1.2
preprotein translocase subunit SecG [Campylobacter jejuni subsp. doylei 269.97]	gi|153951054			13 kDa	0	0	0	0	0		0	0	0	0	0		0	-0.3	-1.1	-0.466667	0.568624		0.4	0.2	-0.9	-0.1	0.7		0.1	-0.6	-0.4	-0.3	0.360555		-0.6	-0.3	-0.6	-0.5	0.173205		1.2	0.7	-0.1	0.6	0.655744		1.2	1.2	0.3
preprotein translocase subunit SecY [Campylobacter jejuni subsp. jejuni 81116]	gi|157415910			46 kDa	0	0	0.1	0.0333333	0.057735		0	0	0	0	0		-0.4	-0.4	-0.1	-0.3	0.173205		-0.5	-0.3	-0.3	-0.366667	0.11547		0.2	0	0.4	0.2	0.2		0.1	-0.1	0.2	0.0666667	0.152753		1.2	0.7	1.2	1.03333	0.288675		1.4	1	1
preprotein translocase subunit YajC [Campylobacter jejuni subsp. jejuni 81116]	gi|157415355			10 kDa	0	0	0	0	0		-0.1	0	0	-0.0333333	0.057735		-0.2	-0.2	-0.5	-0.3	0.173205		-0.1	-0.2	-0.2	-0.166667	0.057735		0	0.2	0.1	0.1	0.1		-0.1	-0.1	-0.1	-0.1	1.69967e-17		0.7	0.6	-0.2	0.366667	0.493288		0.5	0.6	0.1
primosome assembly protein PriA [Campylobacter jejuni subsp. jejuni 81116]	gi|157414956			71 kDa	0	0		0	0		0	0		0	0		0.1	-0.2		-0.05	0.212132		0.2	-0.2		0	0.282843		0.9	-0.1		0.4	0.707107		0.9	0.5		0.7	0.282843		0.2	-1.1		-0.45	0.919239		-0.3	-0.5
probable thiol peroxidase [Campylobacter jejuni subsp. jejuni ICDCCJ07001]	gi|315124303		O	18 kDa	0	0.1	0	0.0333333	0.057735		0	0	0	0	0		-0.1	0.1	-0.3	-0.1	0.2		-0.1	-0.1	0.2	0	0.173205		-1.5	-2.6	-2.8	-2.3	0.7		-2.9	-3.1	-3	-3	0.1		-2	-1.9	-2.3	-2.06667	0.208167		-2.5	-2.5	-2
prolipoprotein diacylglyceryl transferase [Campylobacter jejuni subsp. jejuni 81-176]	gi|121613223			32 kDa	0	0	0	0	0		0	0	0	0	0		0.5	0.2	-0.5	0.0666667	0.51316		0.2	0	-0.2	0	0.2		1.3	1.3	0.7	1.1	0.34641		1.4	1	0.5	0.966667	0.450925		1.6	1.4	0.6	1.2	0.52915		1.5	1	0.5
prolyl-tRNA synthetase [Campylobacter jejuni subsp. jejuni NCTC 11168]	gi|218562195			65 kDa	-0.1	0.1	0	0	0.1		0	0	0.1	0.0333333	0.057735		-0.1	0.2	0.1	0.0666667	0.152753		0.2	0.2	0.2	0.2	3.39935e-17		0.4	1.2	0.8	0.8	0.4		1	1	0.7	0.9	0.173205		0.1	0.2	0.9	0.4	0.43589		0.7	0.3	0.7
protein-glutamate methylesterase CheB [Campylobacter jejuni subsp. jejuni 81-176]	gi|121613513			20 kDa	0	0	0	0	0		0	0	0	0	0		-0.1	-0.3	-0.2	-0.2	0.1		0.1	-0.1	-0.1	-0.0333333	0.11547		-0.1	-0.2	-0.1	-0.133333	0.057735		0.1	0.2	0	0.1	0.1		0	0	1.1	0.366667	0.635085		-0.4	-0.1	1.4
protein-L-isoaspartate O-methyltransferase [Campylobacter jejuni subsp. jejuni 81116]	gi|157414526			24 kDa	0	0	0	0	0		0	0	0	0	0		0	-0.1	-0.1	-0.0666667	0.057735		0	0	-0.2	-0.0666667	0.11547		-0.4	-0.1	-0.3	-0.266667	0.152753		-0.4	0.1	-0.4	-0.233333	0.288675		0.5	0.6	1	0.7	0.264575		-0.1	0.5	0.6
PseE protein [Campylobacter jejuni subsp. jejuni NCTC 11168]	gi|218562946			73 kDa	0	0	0	0	0		0	0	0	0	0		0.6	0.3	-0.2	0.233333	0.404145		0.3	0.5	0.1	0.3	0.2		1.5	1.7	1.2	1.46667	0.251661		1.4	1.7	1.7	1.6	0.173205		1.6	1.3	0.4	1.1	0.6245		1.2	1.4	0.8
putative 16S rRNA processing protein [Campylobacter jejuni subsp. jejuni NCTC 11168]	gi|218562351			21 kDa	0	0	0	0	0		0	0	0	0	0		-0.2	0	0	-0.0666667	0.11547		-0.3	0	-0.4	-0.233333	0.208167		0.2	1.2	0.9	0.766667	0.51316		0.5	0.7	1.1	0.766667	0.305505		0.8	0.8	1	0.866667	0.11547		0.4	0.5	1
putative 2,3,4,5-tetrahydropyridine-2-carboxylate N-succinyltransferase [Campylobacter jejuni subsp. jejuni NCTC 11168]	gi|218563194			42 kDa	0	0	0	0	0		0	0	0	0	0		0.1	0.1	0.3	0.166667	0.11547		-0.1	0.2	0.2	0.1	0.173205		-0.2	-0.2	-0.3	-0.233333	0.057735		-0.7	-0.6	-0.6	-0.633333	0.057735		0	-0.1	-0.2	-0.1	0.1		0.2	0.2	-0.4
putative 6-pyruvoyl tetrahydropterin synthase [Campylobacter jejuni subsp. jejuni NCTC 11168]	gi|218561840			23 kDa	0	0	0	0	0		0	0	0	0	0		0.3	0	0	0.1	0.173205		-0.1	0.2	-0.1	0	0.173205		-1.1	-1.7	-1.3	-1.36667	0.305505		-2.1	-1.9	-1.4	-1.8	0.360555		-1.3	-1.4	-1.3	-1.33333	0.057735		-1.9	-1.7	-1.1
putative AAA family ATPase [Campylobacter jejuni subsp. jejuni NCTC 11168]	gi|218562035			66 kDa	0.1	-0.1	0.1	0.0333333	0.11547		-0.2	-0.1	0.1	-0.0666667	0.152753		0.4	0.1	-0.3	0.0666667	0.351188		0.1	0.3	-0.1	0.1	0.2		1.6	1.5	1.3	1.46667	0.152753		1.6	1.6	1.3	1.5	0.173205		1.6	1.7	1.3	1.53333	0.208167		1.2	1.6	1.6
putative ABC transporter ATP-binding protein [Campylobacter jejuni subsp. jejuni NCTC 11168]	gi|218562084			60 kDa	-0.1	0	0.1	0	0.1		0	0	0	0	0		-0.2	0.2	0.1	0.0333333	0.208167		-0.1	0.2	0	0.0333333	0.152753		0.5	1.1	0.9	0.833333	0.305505		0.9	0.9	0.6	0.8	0.173205		0.2	0.7	1.8	0.9	0.818535		0.3	0.5	1.7
putative ABC transporter periplasmic substrate-binding protein [Campylobacter jejuni subsp. jejuni NCTC 11168]	gi|218563237			33 kDa	0	0	0	0	0		0	0	0	0	0		-0.2	-0.2	-0.3	-0.233333	0.057735		0.1	-0.2	0	-0.0333333	0.152753		0.9	1.5	0.9	1.1	0.34641		1.7	1.3	1.3	1.43333	0.23094		1.3	1.4	0.6	1.1	0.43589		1.6	1.2	1.1
putative ABC transporter permease [Campylobacter jejuni subsp. jejuni NCTC 11168]	gi|218563249	Cj1661	V	48 kDa	0	0	0	0	0		0	0	0	0	0		-1.9	-0.6	-2.5	-1.66667	0.971253		-1.4	-1	-2.3	-1.56667	0.665833		1.7	1.9	0.3	1.3	0.87178		1.9	1.9	1.2	1.66667	0.404145		-0.3	0.1	-1.1	-0.433333	0.61101		-0.4	0.3	-0.6
putative ABC transporter permease [Campylobacter jejuni subsp. jejuni NCTC 11168]	gi|218563235			41 kDa	0	0	0	0	0		0	0	0	0	0		0.5	0	-0.2	0.1	0.360555		0.3	0	0.2	0.166667	0.152753		0.9	1.5	1	1.13333	0.321455		1.6	1.3	1.6	1.5	0.173205		1.4	1.6	1.3	1.43333	0.152753		1.5	1.4	1.8
Putative ABC transporter, periplasmic binding protein, amino acid [Neisseria gonorrhoeae NCCP11945]	gi|194099714	not found		30 kDa	0	0		0	0		0	0	0	0	0		-1.1	-0.3		-0.7	0.565685		-0.5	0	-0.6	-0.366667	0.321455		-0.1	0.1		0	0.141421		-0.2	-0.4	-0.8	-0.466667	0.305505		-1.4	-1.8		-1.6	0.282843		-1.4	-1.3	-2.5
putative acetyltransferase [Campylobacter jejuni subsp. jejuni NCTC 11168]	gi|218561889			17 kDa	0	0	0	0	0		0	0	0	0	0		-0.3	0.2	0.1	0	0.264575		-0.3	0.2	-0.1	-0.0666667	0.251661		-0.9	-0.7	-1	-0.866667	0.152753		-1	-0.5	-0.7	-0.733333	0.251661		-1	-0.6	-0.5	-0.7	0.264575		-1.4	-0.7	-1
putative acidic periplasmic protein [Campylobacter jejuni subsp. jejuni NCTC 11168]	gi|218562082	Cj0424	S	24 kDa	0	0	0	0	0		0	0	0	0	0		-0.5	-0.3	-0.6	-0.466667	0.152753		-0.1	-0.4	-0.5	-0.333333	0.208167		-0.4	-0.2	-0.7	-0.433333	0.251661		-0.9	-0.7	-0.6	-0.733333	0.152753		-1.9	-1.9	-3.4	-2.4	0.866025		-2	-2.3	-3.8
putative acyl carrier protein [Campylobacter jejuni subsp. doylei 269.97]	gi|153951194		I, Q	9 kDa	0	0	0	0	0		0	0	0	0	0		0.2	0.3	0.8	0.433333	0.321455		0.4	0.2	1.1	0.566667	0.472582		-1.6	-2.9	-1	-1.83333	0.971253		-3.1	-2.7	-1.9	-2.56667	0.61101		-1.5	-1.6	0.7	-0.8	1.3		-2.2	-2	0
putative acyl carrier protein [Campylobacter jejuni subsp. jejuni NCTC 11168]	gi|218562910		I	9 kDa	0	0	0	0	0		0	0	0	0	0		-0.3	0.4	0.2	0.1	0.360555		-0.1	0.1	-0.2	-0.0666667	0.152753		-1.6	-2.2	-0.9	-1.56667	0.650641		-2.7	-2.4	-1.8	-2.3	0.458258		-1.6	-1.1	0.7	-0.666667	1.20968		-2.1	-1.4	0.2
putative acyl carrier protein [Campylobacter jejuni subsp. jejuni NCTC 11168]	gi|218562915		I, Q	9 kDa	0	0	0	0	0		0	0	0	0	0		0.2	0.3	-0.3	0.0666667	0.321455		0.1	0.3	0.1	0.166667	0.11547		-1.7	-2.8	-2.2	-2.23333	0.550757		-3.7	-3.3	-2	-3	0.888819		-2.2	-2.1	-1.3	-1.86667	0.493288		-2.9	-2.5	-1.1
putative acylneuraminate cytidylyltransferase [Campylobacter jejuni subsp. jejuni NCTC 11168]	gi|218562922		I	27 kDa	0	0	0	0	0		0	0	0	0	0		0.2	0.1	-0.5	-0.0666667	0.378594		-0.1	0.2	-0.1	0	0.173205		-1.9	-3.4	-1.8	-2.36667	0.896289		-2.9	-2.5	-2.3	-2.56667	0.305505		-1.3	-1.1	-0.2	-0.866667	0.585947		-1.4	-1	0
putative allophanate hydrolase subunit 2 [Campylobacter jejuni subsp. jejuni NCTC 11168]	gi|218563136			36 kDa	-0.1	-0.1	-0.2	-0.133333	0.057735		-0.1	-0.1	-0.1	-0.1	1.69967e-17		-0.4	0	0.1	-0.1	0.264575		-0.2	-0.2	-0.1	-0.166667	0.057735		-1	-1.1	-0.6	-0.9	0.264575		-1.2	-1.2	-0.7	-1.03333	0.288675		-1.1	-0.6	0.8	-0.3	0.984886		-1.1	-0.9	0.9
putative altronate hydrolase C-terminus [Campylobacter jejuni subsp. jejuni NCTC 11168]	gi|218562138			42 kDa	0	0	0	0	0		0	0	0	0	0		-0.6	0.3	-0.3	-0.2	0.458258		-0.8	0.1	-0.3	-0.333333	0.450925		-0.6	-0.3	-0.4	-0.433333	0.152753		-0.7	-0.3	-0.9	-0.633333	0.305505		-0.5	-0.1	1.2	0.2	0.888819		-1	0	0.8
putative amidohydrolase [Campylobacter jejuni subsp. jejuni NCTC 11168]	gi|218562142	Cj0487		30 kDa	0	0	0	0	0		0	0	0	0	0		-0.6	-0.2	-0.9	-0.566667	0.351188		-0.4	-0.2	-0.2	-0.266667	0.11547		0.8	1.2	0.3	0.766667	0.450925		1.6	0.9	0.4	0.966667	0.602771		0.9	1.1	0.8	0.933333	0.152753		0.5	0.6	0.7
putative amidohydrolase [Campylobacter jejuni subsp. jejuni NCTC 11168]	gi|218562256			44 kDa	0	0	0	0	0		0	0	0	0	0		-0.1	0.1	-0.4	-0.133333	0.251661		0	0	0	0	0		-1.3	-1.5	-1.7	-1.5	0.2		-2	-1.7	-1.4	-1.7	0.3		-1.2	-1.2	-1.8	-1.4	0.34641		-1.2	-1.4	-1.1
putative amidohydrolase family protein [Campylobacter jejuni subsp. jejuni NCTC 11168]	gi|218562208	Cj0556	R	31 kDa	0		0	0	0		0	0	0	0	0		-0.5		-1.3	-0.9	0.565685		-1	-0.5	-1.9	-1.13333	0.70946		-1.1		-2.5	-1.8	0.989949		-2.5	-2.8	-3	-2.76667	0.251661		-1.5		-0.7	-1.1	0.565685		-2.7	-2.4	-0.5
putative amidotransferase [Campylobacter jejuni subsp. jejuni NCTC 11168]	gi|218563021			24 kDa	0	0	0	0	0		0	0	0	0	0		0.4	0.2	0.1	0.233333	0.152753		0	0.2	0.1	0.1	0.1		0	-0.2	-0.3	-0.166667	0.152753		-0.7	-0.5	-0.6	-0.6	0.1		0.3	0.3	0.3	0.3	0		-0.8	-0.3	0.3
putative amino acid ABC tansporter permease [Campylobacter jejuni subsp. jejuni NCTC 11168]	gi|218562521			28 kDa	0	0	0	0	0		0	0	0	0	0		0.3	0	-0.3	0	0.3		0	0.1	-0.2	-0.0333333	0.152753		1.1	0.4	0.8	0.766667	0.351188		1.3	0.6	0.8	0.9	0.360555		0.9	0.2	0.3	0.466667	0.378594		0.8	0.3	0.5
putative amino acid activating enzyme [Campylobacter jejuni subsp. jejuni NCTC 11168]	gi|218562918			58 kDa	0	0	0	0	0		0	0	0	0	0		-0.1	0	0.2	0.0333333	0.152753		-0.2	0.1	0	-0.0333333	0.152753		-0.1	0.2	0.1	0.0666667	0.152753		0.1	0.2	0	0.1	0.1		-0.5	-0.4	0.1	-0.266667	0.321455		-0.3	-0.3	-0.3
putative amino acid recemase [Campylobacter jejuni subsp. jejuni 81116]	gi|157414398			26 kDa	0	0	0	0	0		0	0	0	0	0		0	0	-0.2	-0.0666667	0.11547		0	-0.1	0	-0.0333333	0.057735		-0.7	-0.7	-0.4	-0.6	0.173205		-1.3	-0.5	-1	-0.933333	0.404145		-0.5	-0.3	0.6	-0.0666667	0.585947		-0.9	-0.6	0.3
putative amino-acid transporter periplasmic solute-binding protein [Campylobacter jejuni subsp. jejuni NCTC 11168]	gi|218562598	Cj0982c	T	31 kDa	-0.2	-0.2	-0.2	-0.2	3.39935e-17		0	-0.1	-0.2	-0.1	0.1		-1.3	-0.6	-1.2	-1.03333	0.378594		-0.7	-0.4	-1.2	-0.766667	0.404145		-0.2	-0.1	-1.2	-0.5	0.608276		-0.7	-0.3	-0.9	-0.633333	0.305505		-1.4	-3.7	-3.4	-2.83333	1.25033		-2.1	-3.5	-4.1
putative aminodeoxychorismate lyase family protein [Campylobacter jejuni subsp. jejuni NCTC 11168]	gi|218562181			38 kDa	-0.2	-0.1	-0.1	-0.133333	0.057735		-0.1	-0.1	-0.1	-0.1	1.69967e-17		0.3	-0.3	0	0	0.3		0.2	-0.1	0.1	0.0666667	0.152753		1.1	1.4	1.4	1.3	0.173205		1.6	1.5	1.2	1.43333	0.208167		0.8	0.4	-0.1	0.366667	0.450925		1.1	0.9	-0.3
putative aminopeptidase [Campylobacter jejuni subsp. jejuni NCTC 11168]	gi|218562303			68 kDa	0	0	-0.2	-0.0666667	0.11547		0	0	0	0	0		0.1	0.6	0.6	0.433333	0.288675		-0.4	0.3	0.9	0.266667	0.650641		-0.9	-2.1	-1.6	-1.53333	0.602771		-2.6	-2.3	-2.1	-2.33333	0.251661		-2.4	-1.7	-1.1	-1.73333	0.650641		-2.9	-2.3	-1.1
putative aminotransferase [Campylobacter jejuni subsp. jejuni NCTC 11168]	gi|218562419			48 kDa	0	0	0	0	0		0	0	0	0	0		0.4	0	0.1	0.166667	0.208167		0	0.2	0	0.0666667	0.11547		1.6	1.6	1	1.4	0.34641		1.5	1.6	1.2	1.43333	0.208167		0.9	0.7	0.6	0.733333	0.152753		0.4	0.7	0.6
putative ATP/GTP binding protein [Campylobacter jejuni subsp. jejuni NCTC 11168]	gi|218562070			71 kDa	0	-0.2	-0.1	-0.1	0.1		-0.1	-0.2	0	-0.1	0.1		0.6	-0.2	0.1	0.166667	0.404145		0.3	-0.1	0.5	0.233333	0.305505		1.2	1.2	1.1	1.16667	0.057735		1.4	1.1	1.4	1.3	0.173205		1.5	1.3	0.8	1.2	0.360555		1.3	1.1	1
putative ATP/GTP-binding protein [Campylobacter jejuni subsp. jejuni NCTC 11168]	gi|218563195			40 kDa	0	0.1	0	0.0333333	0.057735		0.1	0.1	0	0.0666667	0.057735		0	0.1	0.1	0.0666667	0.057735		0.2	0.2	-0.2	0.0666667	0.23094		0.7	1.1	0.8	0.866667	0.208167		1.5	1.1	0.5	1.03333	0.503322		0.8	1	1.1	0.966667	0.152753		1	1	0.7
putative ATP/GTP-binding protein [Campylobacter jejuni subsp. jejuni NCTC 11168]	gi|218562698			29 kDa	0	0	0	0	0		-0.1	0	0	-0.0333333	0.057735		0.2	-0.2	0	0	0.2		0.3	0	0.3	0.2	0.173205		1	1.3	1.2	1.16667	0.152753		1.4	1.4	1.6	1.46667	0.11547		1.8	1.4	1.4	1.53333	0.23094		1.6	1.7	1.7
putative ATPase [Campylobacter jejuni subsp. jejuni NCTC 11168]	gi|218562428			71 kDa	0	0	0	0	0		0	0	0	0	0		-0.3	-0.1	-0.2	-0.2	0.1		-0.1	0	-0.3	-0.133333	0.152753		-0.3	-0.3	-0.2	-0.266667	0.057735		-0.3	-0.3	-0.3	-0.3	0		-0.6	-0.6	0.3	-0.3	0.519615		-0.7	-0.6	0.2
putative ATP-binding protein [Campylobacter jejuni subsp. jejuni NCTC 11168]	gi|218563222			37 kDa	-0.1	-0.1	-0.1	-0.1	1.69967e-17		-0.1	-0.2	-0.1	-0.133333	0.057735		-0.6	-0.3	-0.8	-0.566667	0.251661		-0.1	0.3	-0.6	-0.133333	0.450925		0.5	1.1	0.8	0.8	0.3		0.7	1.5	0.9	1.03333	0.416333		0.6	0.5	1.4	0.833333	0.493288		0.4	0.8	1.6
putative ATP-dependent DNA helicase [Campylobacter jejuni subsp. jejuni 81116]	gi|157415048			77 kDa	0	0	0	0	0		0	0	0	0	0		-0.1	-0.2	-0.2	-0.166667	0.057735		0.2	0	0	0.0666667	0.11547		0.9	1.1	0.9	0.966667	0.11547		1.5	1.4	1.2	1.36667	0.152753		1.3	1.4	0.8	1.16667	0.321455		1.3	1.5	1.1
putative cation-transporting ATPase [Campylobacter jejuni subsp. jejuni NCTC 11168]	gi|218562773			78 kDa	0	0	0	0	0		0	0	0	0	0		0.4	0.1	-0.3	0.0666667	0.351188		0.2	-0.1	0	0.0333333	0.152753		1.3	1.4	0.5	1.06667	0.493288		1.6	1.3	1.1	1.33333	0.251661		1.6	1.4	0.1	1.03333	0.814453		1.4	1.4	0.4
putative cation-transporting ATPase [Campylobacter jejuni subsp. jejuni NCTC 11168]	gi|218562767			88 kDa	0	0	-0.1	-0.0333333	0.057735		0	0	0	0	0		0.5	-0.1	0.3	0.233333	0.305505		0.5	0.1	0.3	0.3	0.2		0.8	1.1	1	0.966667	0.152753		1.3	1.3	1.2	1.26667	0.057735		1.4	1.4	1.2	1.33333	0.11547		1.4	1.5	1.6
putative cell division protein [Campylobacter jejuni subsp. jejuni NCTC 11168]	gi|218562506			108 kDa	-0.3	-0.1	0	-0.133333	0.152753		-0.1	-0.1	0	-0.0666667	0.057735		-0.6	-0.1	-0.2	-0.3	0.264575		0.1	0.1	-0.1	0.0333333	0.11547		0.5	1.1	0.8	0.8	0.3		1.1	1.1	1.3	1.16667	0.11547		0.8	0.9	1.3	1	0.264575		1.2	1.2	1.6
putative CoA binding domain containing protein [Campylobacter jejuni subsp. jejuni NCTC 11168]	gi|218562457			16 kDa	-0.1	-0.1	-0.1	-0.1	1.69967e-17		-0.1	-0.1	-0.1	-0.1	1.69967e-17		0.2	0	-0.1	0.0333333	0.152753		-0.3	-0.1	-0.1	-0.166667	0.11547		0.2	0.6	-0.4	0.133333	0.503322		0.1	0.3	0.1	0.166667	0.11547		0.7	1.1	0	0.6	0.556776		-0.1	0.4	0.2
putative CorA-like Mg2+ transporter protein [Campylobacter jejuni subsp. jejuni NCTC 11168]	gi|218562627			30 kDa	0	0	0	0	0		0	0	0	0	0		0.2	-0.1	-0.3	-0.0666667	0.251661		0.2	-0.2	0.2	0.0666667	0.23094		1.3	1.4	0.9	1.2	0.264575		1.5	1.2	1.3	1.33333	0.152753		1.4	1.2	0.4	1	0.52915		1.3	1.2	1
putative CRISPR-associated protein [Campylobacter jejuni subsp. jejuni NCTC 11168]	gi|218563121			115 kDa	0.1	0.1	0.1	0.1	1.69967e-17		0.1	0.1	0.1	0.1	1.69967e-17		0.3	0.2	0.1	0.2	0.1		0.5	0.3	0.4	0.4	0.1		1.2	1.6	1.1	1.3	0.264575		1.8	1.6	1.5	1.63333	0.152753		1.2	1.7	0.5	1.13333	0.602771		1.3	1.7	0.8
putative cytochrome C biogenesis protein [Campylobacter jejuni subsp. jejuni NCTC 11168]	gi|218562629			123 kDa	-0.1	-0.1	-0.2	-0.133333	0.057735		-0.1	-0.1	0	-0.0666667	0.057735		-0.3	-0.4	-0.6	-0.433333	0.152753		-0.2	-0.3	-0.4	-0.3	0.1		0.8	1.1	0.4	0.766667	0.351188		1.2	1.1	0.8	1.03333	0.208167		1.1	0.9	0	0.666667	0.585947		1.2	1	0
putative cytochrome C-type haem-binding periplasmic protein [Campylobacter jejuni subsp. jejuni NCTC 11168]	gi|218561928	Cj0265c	C	22 kDa	0	0	0	0	0		-0.1	0	0	-0.0333333	0.057735		0.3	0.7	0.4	0.466667	0.208167		0.2	0.6	-1.1	-0.1	0.888819		0.8	-0.1	0	0.233333	0.493288		0.5	0.1	0.3	0.3	0.2		-1.7	-2	-2.3	-2	0.3		-2.2	-2.1	-2.9
putative cytochrome P450 [Campylobacter jejuni subsp. jejuni NCTC 11168]	gi|218563015			53 kDa	0.2	0.2	0.2	0.2	3.39935e-17		0.2	0.2	0.2	0.2	3.39935e-17		0.1	0.1	0.2	0.133333	0.057735		0.2	0.2	0	0.133333	0.11547		0.7	1.1	0.8	0.866667	0.208167		0.9	1.1	1.1	1.03333	0.11547		0.6	0.3	0.2	0.366667	0.208167		0.6	0.6	0.4
putative decarboxylase [Campylobacter jejuni subsp. jejuni NCTC 11168]	gi|218563114			43 kDa	0	0	0	0	0		0	0	0	0	0		-0.1	0	0.2	0.0333333	0.152753		0	0.1	0.1	0.0666667	0.057735		-0.9	-1.3	-1.1	-1.1	0.2		-1.5	-1.1	-1.1	-1.23333	0.23094		-1.1	-0.9	-0.1	-0.7	0.52915		-1.6	-0.9	-0.4
putative DegT family aminotransferase [Campylobacter jejuni subsp. jejuni NCTC 11168]	gi|218562158			40 kDa	0	0	0	0	0		0	0	0	0	0		-0.2	-0.2	0	-0.133333	0.11547		-0.3	-0.1	-0.3	-0.233333	0.11547		-1.2	-1.6	-1.3	-1.36667	0.208167		-1.5	-1.2	-1.3	-1.33333	0.152753		-1	-1.7	-1.3	-1.33333	0.351188		-1.4	-1.6	-1.6
putative D-glycero-D-manno-heptose 1-phosphate guanosyltransferase [Campylobacter jejuni subsp. jejuni NCTC 11168]	gi|218563027			26 kDa	0	0	0	0	0		0	0	0	0	0		0.2	-0.1	-0.1	0	0.173205		0.1	0.1	-0.3	-0.0333333	0.23094		-0.7	-0.1	-0.3	-0.366667	0.305505		-0.7	-0.7	-0.7	-0.7	1.35974e-16		-0.2	0.2	1.3	0.433333	0.776745		-0.7	-0.1	0.9
putative D-glycero-D-manno-heptose 7-phosphate kinase [Campylobacter jejuni subsp. jejuni NCTC 11168]	gi|218563029			38 kDa	-0.2	-0.1	-0.1	-0.133333	0.057735		-0.1	-0.1	-0.1	-0.1	1.69967e-17		0.1	-0.4	-0.4	-0.233333	0.288675		0.2	-0.4	-0.4	-0.2	0.34641		1.1	1.2	0.7	1	0.264575		1.6	1.3	0.9	1.26667	0.351188		1.4	1.4	0.9	1.23333	0.288675		1.3	1.4	1
putative dihydrodipicolinate synthase [Campylobacter jejuni subsp. jejuni NCTC 11168]	gi|218562136			33 kDa	0	0	0	0	0		0	0	0	0	0		-1.3	0	-0.2	-0.5	0.7		-0.9	0	-0.2	-0.366667	0.472582		-1.3	-2	-1.5	-1.6	0.360555		-2.5	-1.7	-1.9	-2.03333	0.416333		-1.9	-1.7	-0.3	-1.3	0.87178		-2.3	-1.8	-0.5
putative DNA methylase [Campylobacter jejuni subsp. jejuni NCTC 11168]	gi|218562361			32 kDa	-0.1	-0.1	-0.1	-0.1	1.69967e-17		-0.1	-0.1	-0.1	-0.1	1.69967e-17		0.1	-0.3	-0.4	-0.2	0.264575		-0.2	-0.3	-0.3	-0.266667	0.057735		0.3	0.1	-0.5	-0.0333333	0.416333		0.2	0	-0.3	-0.0333333	0.251661		0.8	0.6	0.5	0.633333	0.152753		0.3	0.4	0.4
putative DNA repair protein [Campylobacter jejuni subsp. jejuni NCTC 11168]	gi|218562292			59 kDa	0	0	0	0	0		0	0	0	0	0		0.2	0	0.1	0.1	0.1		0.3	0.1	0	0.133333	0.152753		0.7	0.9	0.7	0.766667	0.11547		0.9	0.9	0.6	0.8	0.173205		0.6	0.6	1	0.733333	0.23094		0.3	0.4	1.2
putative DNA/RNA non-specific endonuclease [Campylobacter jejuni subsp. jejuni NCTC 11168]	gi|218562245	Cj0594c		25 kDa	0.1	0.1	0.1	0.1	1.69967e-17		0.1	0.1	0.1	0.1	1.69967e-17		-0.2	-0.1	-0.8	-0.366667	0.378594		-0.1	-0.2	-0.6	-0.3	0.264575		-0.3	-1.3	-1.4	-1	0.608276		-0.6	-1.4	-1.2	-1.06667	0.416333		-0.1	-1.4		-0.75	0.919239		-0.8	-1.1	-1.8
putative DNA-binding/iron metalloprotein/AP endonuclease [Campylobacter jejuni subsp. jejuni NCTC 11168]	gi|218562953			37 kDa	0	0	0	0	0		0	0	0	0	0		0	-0.3	0	-0.1	0.173205		0.1	-0.1	0	0	0.1		0.6	1	0.3	0.633333	0.351188		1.3	0.8	0.9	1	0.264575		1	0.8	0.4	0.733333	0.305505		0.7	0.4	0.6
putative dnaK suppressor protein [Campylobacter jejuni subsp. doylei 269.97]	gi|153952045	Cj0125c	T	14 kDa	0	0	0	0	0		0	0	0	0	0		-0.4	0.2	-0.6	-0.266667	0.416333		-0.2	0.2	-0.3	-0.1	0.264575		-1.8	-2.5	-2.3	-2.2	0.360555		-4	-3.4	-1.9	-3.1	1.08167		-3.1	-2	-2.6	-2.56667	0.550757		-3.6	-3.3	-1.9
putative dTDP-4-dehydrorhamnose 3,5-epimerase [Campylobacter jejuni subsp. jejuni NCTC 11168]	gi|218563034			21 kDa	-0.1	0.2	-0.1	0	0.173205		0.1	0	0	0.0333333	0.057735		0.2	0	0.1	0.1	0.1		0.1	-0.2	-0.1	-0.0666667	0.152753		-0.9	-1.1	-0.8	-0.933333	0.152753		-0.9	-1.3	-1.3	-1.16667	0.23094		0.4	0.5	1	0.633333	0.321455		-0.2	-0.1	0.5
putative endonuclease [Campylobacter jejuni subsp. jejuni NCTC 11168]	gi|218561820			93 kDa	0.1	0.3	0.1	0.166667	0.11547		0.2	0.1	0.1	0.133333	0.057735		0	0.4	-0.4	0	0.4		0.5	0.1	0.2	0.266667	0.208167		-0.3	0	-0.5	-0.266667	0.251661		0.2	-0.5	-0.1	-0.133333	0.351188		0.4	0.5	-0.6	0.1	0.608276		1	0.1	0
putative endoribonuclease L-PSP [Campylobacter jejuni subsp. jejuni NCTC 11168]	gi|218562997	Cj1388	J	13 kDa	0	0	0	0	0		0	0	0	0	0		-1	-0.6	-0.7	-0.766667	0.208167		-0.7	-0.5	0	-0.4	0.360555		-2.1	-3.8	-2.7	-2.86667	0.862168		-3.8	-3.4	-2.6	-3.26667	0.61101		-2.5	-2.9	-2.9	-2.76667	0.23094		-2.8	-3.1	-1.9
putative exbD/tolR family transport protein [Campylobacter jejuni subsp. jejuni NCTC 11168]	gi|218561791			15 kDa	0	0	0	0	0		0	0	0	0	0		0.2	-0.1	-0.2	-0.0333333	0.208167		0	0.2	0.2	0.133333	0.11547		1.1	1.5	1	1.2	0.264575		1.5	1.6	1.4	1.5	0.1		1.1	1.3	0.8	1.06667	0.251661		1.3	1.6	1.3
putative fibronectin domain-containing lipoprotein [Campylobacter jejuni subsp. jejuni NCTC 11168]	gi|218562891			46 kDa	0.4	0.2	0.1	0.233333	0.152753		0.2	0.2	0.3	0.233333	0.057735		0.4	-0.1	0.1	0.133333	0.251661		0.3	-0.1	0.4	0.2	0.264575		0.1	0	0.2	0.1	0.1		-0.4	0	0.1	-0.1	0.264575		0.6	0.4	-0.7	0.1	0.7		0.7	0.8	-0.7
putative fibronectin/fibrinogen-binding protein [Campylobacter jejuni subsp. jejuni NCTC 11168]	gi|218562958			52 kDa	0	0	0	0	0		0	0	0	0	0		0.4	0.1	0.1	0.2	0.173205		0.4	0.2	0.1	0.233333	0.152753		1.4	1.5	1.2	1.36667	0.152753		1.4	1.3	1.1	1.26667	0.152753		1.8	1.6	1.2	1.53333	0.305505		1.6	1.7	1.5
putative formate dehydrogenase large subunit [Campylobacter jejuni subsp. jejuni NCTC 11168]	gi|218563111			104 kDa	0	0.2	-0.1	0.0333333	0.152753		0.1	0.1	0.1	0.1	1.69967e-17		1.4	0.5	0.1	0.666667	0.665833		1.2	0.6	0.4	0.733333	0.416333		0	0.4	0.4	0.266667	0.23094		0	0.3	0.5	0.266667	0.251661		0.8	-0.3	0	0.166667	0.568624		0.7	0	0.3
putative GatB/Yqey family protein [Campylobacter jejuni subsp. jejuni NCTC 11168]	gi|218562224			17 kDa	0	0	0	0	0		0	0	0	0	0		0.1	0.6	0.4	0.366667	0.251661		0.2	0.3	0.1	0.2	0.1		-1.4	-1.8	-0.8	-1.33333	0.503322		-2.6	-1.9	-1.9	-2.13333	0.404145		-2.1	-1.5	0.6	-1	1.41774		-2.3	-2.1	0.1
putative glucosyltransferase [Campylobacter jejuni subsp. jejuni NCTC 11168]	gi|218562759			33 kDa	0	0	0	0	0		0	0	0	0	0		0	0	-0.3	-0.1	0.173205		0.2	0.1	-0.1	0.0666667	0.152753		1.1	1.4	0.8	1.1	0.3		1.4	1.3	1.2	1.3	0.1		1	1.1	0.8	0.966667	0.152753		0.8	0.9	0.8
putative glutamine binding periplasmic protein [Campylobacter jejuni subsp. jejuni NCTC 11168]	gi|218562445			29 kDa	0.1	0.1	0.1	0.1	1.69967e-17		0.1	0.1	0.1	0.1	1.69967e-17		-0.1	0.4	0.1	0.133333	0.251661		0	0.2	-0.4	-0.0666667	0.305505		-0.4	-0.7	-1.3	-0.8	0.458258		-1.1	-0.7	-1.1	-0.966667	0.23094		-2.2	-2	-2.4	-2.2	0.2		-2.4	-2.1	-2.4
putative glutamine transport ATP-binding protein [Campylobacter jejuni subsp. jejuni NCTC 11168]	gi|218562522			27 kDa	0	0	0	0	0		0	0	0	0	0		0.2	-0.2	-0.3	-0.1	0.264575		0.1	-0.1	-0.2	-0.0666667	0.152753		0.6	0.8	0.3	0.566667	0.251661		1	0.7	0.7	0.8	0.173205		0.7	0.6	0.3	0.533333	0.208167		0.6	0.4	0.7
putative glycerol-3-phosphate acyltransferase PlsX [Campylobacter jejuni subsp. jejuni NCTC 11168]	gi|218561988			36 kDa	0	0	0	0	0		0	0	0	0	0		-0.2	-0.3	-0.1	-0.2	0.1		-0.1	-0.1	-0.2	-0.133333	0.057735		-0.5	-0.6	-0.2	-0.433333	0.208167		-0.7	-0.6	-0.2	-0.5	0.264575		0	-0.4	0.7	0.1	0.556776		-0.3	-0.5	0.6
putative glycolate oxidase subunit D [Campylobacter jejuni subsp. jejuni NCTC 11168]	gi|218562825			51 kDa	-0.2	-0.1	0	-0.1	0.1		-0.1	0.1	-0.1	-0.0333333	0.11547		-0.1	0.1	-0.1	-0.0333333	0.11547		0.1	0	0	0.0333333	0.057735		0.5	0.8	0.3	0.533333	0.251661		0.8	0.7	0.4	0.633333	0.208167		0.6	0.3	0.5	0.466667	0.152753		0.5	0.4	0.4
putative glycosyltransferase [Campylobacter jejuni subsp. jejuni NCTC 11168]	gi|218562750			46 kDa	0	0	0	0	0		0	0	0.1	0.0333333	0.057735		0	-0.1	0	-0.0333333	0.057735		0.2	0.1	0	0.1	0.1		1	1.5	1.5	1.33333	0.288675		1.6	1.3	1.6	1.5	0.173205		0.8	1	1.7	1.16667	0.472582		1.2	1	1.5
putative glycosyltransferase [Campylobacter jejuni subsp. jejuni NCTC 11168]	gi|218562751			40 kDa	0	0	0	0	0		0	0	0	0	0		-0.1	-0.2	-0.1	-0.133333	0.057735		0.2	-0.1	-0.1	0	0.173205		1.6	1.7	1.7	1.66667	0.057735		1.9	1.9	1.7	1.83333	0.11547		1.5	0.9	1.7	1.36667	0.416333		1.8	1.2	1.2
putative glycosyltransferase [Campylobacter jejuni subsp. jejuni NCTC 11168]	gi|218562752		M	46 kDa	0	0	0	0	0		0	0	0	0	0		0.1	-0.1	-0.4	-0.133333	0.251661		0.3	-0.1	-0.1	0.0333333	0.23094		1.5	2.1	1.7	1.76667	0.305505		1.9	1.9	2.3	2.03333	0.23094		1.6	1.8	2.1	1.83333	0.251661		1.5	1.8	2.6
putative GMC oxidoreductase subunit [Campylobacter jejuni subsp. jejuni NCTC 11168]	gi|218562073		E	64 kDa	-0.1	-0.2	-0.2	-0.166667	0.057735		0	-0.1	-0.1	-0.0666667	0.057735		-0.3	0.1	0.2	0	0.264575		-0.1	-0.1	0.1	-0.0333333	0.11547		-1.8	-2.3	-3	-2.36667	0.602771		-1.7	-2.5	-2	-2.06667	0.404145		-1.6	-2.1	-3	-2.23333	0.70946		-1.5	-2	-2.3
putative HAD-superfamily hydrolase [Campylobacter jejuni subsp. jejuni NCTC 11168]	gi|218561974			29 kDa	0	0	0	0	0		0	0	0	0	0		0.2	0	0.2	0.133333	0.11547		-0.2	0	0.1	-0.0333333	0.152753		0.9	1.3	1.2	1.13333	0.208167		1.2	1.2	1.2	1.2	0		0.9	0.7	1.2	0.933333	0.251661		0.6	0.7	1
putative HAD-superfamily hydrolase [Campylobacter jejuni subsp. jejuni NCTC 11168]	gi|218562297			18 kDa	0.1	0.1	0.1	0.1	1.69967e-17		0.1	0.1	0.1	0.1	1.69967e-17		-0.2	-0.3	-0.3	-0.266667	0.057735		0	0.2	-0.3	-0.0333333	0.251661		-1.4	-1.4	-0.9	-1.23333	0.288675		-1.9	-1.5	-1.3	-1.56667	0.305505		-0.9	-0.8	-0.6	-0.766667	0.152753		-1	-1.1	-0.6
putative HAD-superfamily hydrolase [Campylobacter jejuni subsp. jejuni NCTC 11168]	gi|218562845			24 kDa	0	0	0	0	0		0	0	0	0	0		-0.1	-0.1	0.4	0.0666667	0.288675		0	0.1	-0.1	0	0.1		-1.6	-1.4	-1	-1.33333	0.305505		-2.3	-1.2	-1.5	-1.66667	0.568624		-1.2	-0.6	0.4	-0.466667	0.80829		-1.4	-0.6	0.2
putative heavy-metal-associated domain protein [Campylobacter jejuni subsp. jejuni NCTC 11168]	gi|218562774		S	7 kDa	0	0	0	0	0		0	0	0	0	0		0	0	0.5	0.166667	0.288675		-0.2	0	-0.2	-0.133333	0.11547		-2.1	-3.1	-2.7	-2.63333	0.503322		-3.2	-2.6	-3.2	-3	0.34641		-3.2	-2.7	-2.3	-2.73333	0.450925		-3.5	-2.1	-2.7
putative hemin ABC transporter, permease protein [Campylobacter jejuni subsp. doylei 269.97]	gi|153951720	Cj1615	P	36 kDa	0	0	0	0	0		0	0	0	0	0		-3.7	-2.6	-3.2	-3.16667	0.550757		-1.6	-3.9	-3.3	-2.93333	1.19304		0.8	0.5	-1.2	0.0333333	1.07858		0.4	0.7	-0.5	0.2	0.6245		-2.7	-2.7	-4.1	-3.16667	0.80829		-2.2	-3	-3
putative hemin uptake system ATP-binding protein [Campylobacter jejuni subsp. jejuni NCTC 11168]	gi|218563205	Cj1616	H, P	29 kDa	0	0	0	0	0		0.1	0	0	0.0333333	0.057735		-2.7	-2.4	-3.8	-2.96667	0.737111		-3	-2.6	-3.6	-3.06667	0.503322		1.8	1.9	0	1.23333	1.06927		2.1	1.9	0.4	1.46667	0.929157		-2	-2.4	-3.6	-2.66667	0.832666		-1.7	-2.1	-2.6
putative hemin uptake system periplasmic hemin-binding protein [Campylobacter jejuni subsp. jejuni NCTC 11168]	gi|218563206	Cj1617	P	30 kDa	0	0	0	0	0		0	0	0	0	0		-2.6	-2.4	-3.5	-2.83333	0.585947		-2.2	-2.4	-3	-2.53333	0.416333		0.3	1.1	-0.6	0.266667	0.85049		0.3	1.4	-0.8	0.3	1.1		-4.1	-2.3	-3.5	-3.3	0.916515		-2.4	-1.9	-3.9
putative hemolysin TlyA [Campylobacter jejuni subsp. jejuni NCTC 11168]	gi|218562239	Cj0588	J	29 kDa	0	0	0	0	0		0	0	0	0	0		0.2	-0.2	-0.3	-0.1	0.264575		-0.3	-0.2	0	-0.166667	0.152753		1	1.6	0.7	1.1	0.458258		1.5	0.9	1.6	1.33333	0.378594		1.3	1.3	0.5	1.03333	0.46188		1.2	0.9	1.6
putative histidine triad (HIT) family protein [Campylobacter jejuni subsp. jejuni NCTC 11168]	gi|218562154			19 kDa	0	0	0	0	0		0	0	0	0	0		0.3	0.2	0.3	0.266667	0.057735		0.2	0.1	0.3	0.2	0.1		-0.5	-0.2	-0.3	-0.333333	0.152753		-0.7	-0.2	-0.4	-0.433333	0.251661		-0.5	-0.1	0.3	-0.1	0.4		-1	-0.2	0.2
putative homolog of BLC protein [Campylobacter jejuni subsp. jejuni 81-176]	gi|121612649			17 kDa	0			0			0			0			-0.1			-0.1			0			0			-0.1			-0.1			0.2			0.2			-0.6			-0.6			-0.5
putative hydrogenase maturation protease [Campylobacter jejuni subsp. jejuni NCTC 11168]	gi|218562876			20 kDa	0	0	0	0	0		0	0	0	0	0		0.4	0.4	0.3	0.366667	0.057735		0.3	0.2	0.5	0.333333	0.152753		-0.5	0.2	0.1	-0.0666667	0.378594		-0.4	-0.1	-0.1	-0.2	0.173205		0.5	1.2	1.3	1	0.43589		0.5	0.8	1.3
putative hydrolase [Campylobacter jejuni subsp. jejuni NCTC 11168]	gi|218562424			27 kDa	0	0	0	0	0		0	0	0	0	0		-0.1	-0.1	-0.3	-0.166667	0.11547		-0.3	-0.1	-0.2	-0.2	0.1		0.8	1.4	0.8	1	0.34641		1.4	1.2	0.9	1.16667	0.251661		0.4	0.4	1.1	0.633333	0.404145		0.1	0.2	0.9
putative hydrolase [Campylobacter jejuni subsp. jejuni NCTC 11168]	gi|218562534			15 kDa	0	0	0	0	0		0	0	0	0	0		-0.3	-0.2	-0.6	-0.366667	0.208167		-0.3	-0.7	-0.5	-0.5	0.2		-0.9	-0.9	-1.6	-1.13333	0.404145		-0.9	-0.9	-1.1	-0.966667	0.11547		-0.4	-0.5	0	-0.3	0.264575		-0.4	-0.5	0.6
putative inner membrane protein [Campylobacter jejuni subsp. jejuni 81116]	gi|157415723		R	53 kDa	0	0		0	0		0	0	0	0	0		-2	-0.3		-1.15	1.20208		-1.1	0.1	-0.6	-0.533333	0.602771		-2.3	-2.3		-2.3	0		-1.5	-1	-0.4	-0.966667	0.550757		-1.2	-0.8		-1	0.282843		0.1	-0.1	0.2
putative inner membrane protein translocase component YidC [Campylobacter jejuni subsp. jejuni NCTC 11168]	gi|218562577			61 kDa	0	0.1	0	0.0333333	0.057735		0.2	0	0.3	0.166667	0.152753		-0.1	-0.1	0	-0.0666667	0.057735		0.4	0.2	0.3	0.3	0.1		0.8	1.3	0.9	1	0.264575		1.4	1.2	1.4	1.33333	0.11547		1.3	1.3	1.1	1.23333	0.11547		1.5	1.5	1.5
putative inositol monophosphatase family protein [Campylobacter jejuni subsp. jejuni NCTC 11168]	gi|218561809			27 kDa	0	0	0	0	0		0	0	0	0	0		0.3	0.1	-0.4	0	0.360555		0.2	0.1	0.4	0.233333	0.152753		-0.5	-0.2	-0.3	-0.333333	0.152753		-0.4	-0.3	0.2	-0.166667	0.321455		0.2	0	0	0.0666667	0.11547		-0.2	-0.1	0.4
putative integral membrane protein [Campylobacter jejuni subsp. jejuni 81116]	gi|157415372			24 kDa	0	0		0	0		0	0	0	0	0		0.3	0.1		0.2	0.141421		0.2	0	-0.1	0.0333333	0.152753		1	1		1	0		1.3	0.7	0.9	0.966667	0.305505		1.4	1.4		1.4	0		1.6	1.9	1.3
putative integral membrane protein [Campylobacter jejuni subsp. jejuni 81-176]	gi|121613023			76 kDa	-0.2	-0.2	0	-0.133333	0.11547		-0.2	-0.2	-0.2	-0.2	3.39935e-17		-0.2	-0.4	-0.1	-0.233333	0.152753		-0.1	-0.4	-0.1	-0.2	0.173205		0.8	1	0.6	0.8	0.2		1.2	0.8	1	1	0.2		0.6	0.6	-0.2	0.333333	0.46188		0.9	0.5	-0.2
putative integral membrane protein [Campylobacter jejuni subsp. jejuni NCTC 11168]	gi|218561862			51 kDa	0	0	-0.1	-0.0333333	0.057735		0	0	0	0	0		0.3	-0.1	0.1	0.1	0.2		0.3	0.3	0.2	0.266667	0.057735		0.8	1.3	1	1.03333	0.251661		1.3	1.3	1.4	1.33333	0.057735		1.1	1	0.8	0.966667	0.152753		1.1	1.2	0.9
putative integral membrane protein [Campylobacter jejuni subsp. jejuni NCTC 11168]	gi|218563248	Cj1660	S	54 kDa	0	0.1	0.1	0.0666667	0.057735		0.1	0.1	0.1	0.1	1.69967e-17		-1.4	-0.4	-2	-1.26667	0.80829		-1.2	-0.9	-2.4	-1.5	0.793725		1.5	1.8	0.4	1.23333	0.737111		2	2	1	1.66667	0.57735		-0.3	0.1	-0.8	-0.333333	0.450925		-0.4	0.3	-0.5
putative integral membrane protein [Campylobacter jejuni subsp. jejuni NCTC 11168]	gi|218562536			76 kDa	0	0	0	0	0		0	0	0	0	0		-0.4	0	0	-0.133333	0.23094		-0.4	0	-0.1	-0.166667	0.208167		0.2	-0.4	-0.6	-0.266667	0.416333		-0.1	-0.6	-0.5	-0.4	0.264575		0.8	1	0.1	0.633333	0.472582		0.4	0.7	0.4
putative integral membrane protein [Campylobacter jejuni subsp. jejuni NCTC 11168]	gi|218562982			94 kDa	0.1	0.1	0.2	0.133333	0.057735		0.1	0.1	0.1	0.1	1.69967e-17		0	0.3	0.3	0.2	0.173205		0	0.2	0.1	0.1	0.1		0.7	1.1	1.4	1.06667	0.351188		1	1.4	1.2	1.2	0.2		1	1.3	1.4	1.23333	0.208167		1.2	1.4	1.4
putative integral membrane protein [Campylobacter jejuni subsp. jejuni NCTC 11168]	gi|218563250	Cj1662	V	41 kDa	0	0	0	0	0		0	0	0	0	0		-1.9	-0.8	-3.1	-1.93333	1.15036		-1.2	-1	-2.6	-1.6	0.87178		1.3	1.4	0.2	0.966667	0.665833		1.9	1.6	0.8	1.43333	0.568624		-0.4	0	-1.2	-0.533333	0.61101		-0.4	0.1	-0.8
putative integral membrane protein [Campylobacter jejuni subsp. jejuni NCTC 11168]	gi|218563016			44 kDa	0	0	0	0	0		0	0	0	0	0		0.7	-0.1	0.1	0.233333	0.416333		0.5	-0.1	0.3	0.233333	0.305505		1.4	1	0.9	1.1	0.264575		1.5	1	1.2	1.23333	0.251661		1.6	1.1	0.7	1.13333	0.450925		1.2	0.9	1.1
putative integral membrane protein [Campylobacter jejuni subsp. jejuni NCTC 11168]	gi|218562079	Cj0421c		37 kDa		0	0	0	0		0	0	0	0	0			-0.5	-1.5	-1	0.707107		-0.8	-0.6	-0.8	-0.733333	0.11547			1.3	1	1.15	0.212132		1.1	1.2	1.1	1.13333	0.057735			0.8	-0.1	0.35	0.636396		0.9	0.9	0
putative integral membrane protein [Campylobacter jejuni subsp. jejuni NCTC 11168]	gi|218562454			40 kDa	0	0	0	0	0		0		0	0	0		0.1	-0.5	-0.4	-0.266667	0.321455		-0.3		-0.3	-0.3	0		1.5	1.1	0.4	1	0.556776		1.4		1.2	1.3	0.141421		1.6	0.7	0.4	0.9	0.6245		1.3		1.2
putative integral membrane protein [Campylobacter jejuni subsp. jejuni NCTC 11168]	gi|218561929			20 kDa	0	0		0	0		0			0			-0.2	-0.3		-0.25	0.0707107		-0.4			-0.4			0.9	1.4		1.15	0.353553		1.4			1.4			0.8	0.8		0.8	0		0.6
putative integral membrane protein [Campylobacter jejuni subsp. jejuni NCTC 11168]	gi|218562778			29 kDa	0			0			0	0	0	0	0		0.5			0.5			0.2	0.2	-0.2	0.0666667	0.23094		0.9			0.9			0.9	1.5	1.1	1.16667	0.305505		1.3			1.3			0.8	1.7	2.1
putative iron permease [Campylobacter jejuni subsp. jejuni NCTC 11168]	gi|218563246	Cj1658	P	78 kDa	0.1	0	0	0.0333333	0.057735		-0.1	0	0	-0.0333333	0.057735		-2.3	-0.8	-2.8	-1.96667	1.04083		-1.5	-0.8	-2.8	-1.7	1.01489		1.8	2.3	0.5	1.53333	0.929157		2.1	2.6	1	1.9	0.818535		-0.8	0	-2	-0.933333	1.00664		-0.6	0.5	-1.8
putative iron transport protein [Campylobacter jejuni subsp. jejuni NCTC 11168]	gi|218561856	Cj0177	S	33 kDa	-0.1	-0.1	-0.1	-0.1	1.69967e-17		-0.1	-0.1	-0.1	-0.1	1.69967e-17		-3.4	-3.1	-3.4	-3.3	0.173205		-1.7	-2.7	-3.8	-2.73333	1.0504		1.1	1	-0.7	0.466667	1.0116		1.3	1.3	-0.1	0.833333	0.80829		-3.7	-3.3	-3.8	-3.6	0.264575		-2.2	-2.6	-3.5
putative iron/ascorbate-dependent oxidoreductase [Campylobacter jejuni subsp. jejuni NCTC 11168]	gi|218562811			38 kDa		0		0			0	0	0	0	0			-0.5		-0.5			-0.9	-0.3	0.2	-0.333333	0.550757			-0.1		-0.1			0.9	0.9	0.6	0.8	0.173205			0.3		0.3			-0.3	0.6	0.3
putative iron-binding protein [Campylobacter jejuni subsp. jejuni NCTC 11168]	gi|218561737			29 kDa	0	0	0	0	0		0	0	0	0	0		0.4	0.2	0.1	0.233333	0.152753		0.2	0.4	0.1	0.233333	0.152753		0.5	1.3	0.9	0.9	0.4		0	0.9	0.3	0.4	0.458258		0.5	1.1	1.5	1.03333	0.503322		-0.4	0.3	0.7
putative iron-uptake ABC transporter ATP-binding protein [Campylobacter jejuni subsp. jejuni NCTC 11168]	gi|218561852	Cj0173c	E	35 kDa	-0.2	-0.1	-0.1	-0.133333	0.057735		-0.1	-0.1	-0.1	-0.1	1.69967e-17		-1.3	-0.5	-2	-1.26667	0.750555		-0.8	-0.8	-1.7	-1.1	0.519615		1.5	1.9	0.8	1.4	0.556776		2	1.8	1.4	1.73333	0.305505		0.1	0.3	-0.3	0.0333333	0.305505		0.1	0.3	0
putative iron-uptake ABC transporter,periplasmic iron-binding protein [Campylobacter jejuni subsp. jejuni NCTC 11168]	gi|218561854	Cj0175c	P	37 kDa	0	0.1	0	0.0333333	0.057735		0	0	0	0	0		-2.7	-0.5	-2.8	-2	1.3		-1.5	-1	-3.4	-1.96667	1.26623		-1.1	-1.4	-2.4	-1.63333	0.680686		-1.5	-1	-2.4	-1.63333	0.70946		-3.3	-2.4	-3.3	-3	0.519615		-3.4	-2.3	-3.4
putative K+ uptake protein [Campylobacter jejuni subsp. jejuni 81116]	gi|157415547			24 kDa	0	0	0	0	0		0	0	-0.1	-0.0333333	0.057735		-0.4	-0.2	-0.4	-0.333333	0.11547		-0.4	0	-0.3	-0.233333	0.208167		0.2	1	0.2	0.466667	0.46188		0.6	0.7	0.5	0.6	0.1		-0.4	-0.6	-0.5	-0.5	0.1		-0.5	-0.6	-0.5
putative kinase [Campylobacter jejuni subsp. jejuni NCTC 11168]	gi|218561867			51 kDa	-0.3	-0.1	-0.1	-0.166667	0.11547		-0.1	-0.1	-0.1	-0.1	1.69967e-17		-0.2	-0.4	-0.8	-0.466667	0.305505		-0.3	-0.2	-0.3	-0.266667	0.057735		-0.4	-0.2	-0.6	-0.4	0.2		-0.6	-0.3	-0.3	-0.4	0.173205		0.9	0.8	0.3	0.666667	0.321455		0.8	0.7	0.7
putative lipoprotein [Campylobacter jejuni RM1221]	gi|57237683			19 kDa	0	0	0	0	0		0	0	0	0	0		0	-0.3	-0.6	-0.3	0.3		-0.2	-0.1	0	-0.1	0.1		0.2	0.3	0.2	0.233333	0.057735		0.4	0.4	0.6	0.466667	0.11547		0.4	-0.2	-1.2	-0.333333	0.80829		0.7	0	-0.7
putative lipoprotein [Campylobacter jejuni subsp. jejuni 81116]	gi|157415351			19 kDa	0	0	0	0	0		0	0	0	0	0		-0.2	-0.2	-0.6	-0.333333	0.23094		-0.1	-0.2	-0.1	-0.133333	0.057735		0.5	0.8	0.4	0.566667	0.208167		0.6	0.7	0.6	0.633333	0.057735		0.5	0.6	-0.1	0.333333	0.378594		0.5	0.9	0.1
putative lipoprotein [Campylobacter jejuni subsp. jejuni 81-176]	gi|121612285			16 kDa	-0.1	-0.3	-0.2	-0.2	0.1		-0.1	0	-0.1	-0.0666667	0.057735		0.3	-0.2	0.1	0.0666667	0.251661		0.3	0.1	0.5	0.3	0.2		-0.3	0.1	0.2	0	0.264575		-0.6	0	0.1	-0.166667	0.378594		-0.6	-1.5	-1.9	-1.33333	0.665833		-0.4	-1.1	-1.8
putative lipoprotein [Campylobacter jejuni subsp. jejuni 81-176]	gi|121613530			22 kDa	0.1	0	0.1	0.0666667	0.057735		0.2	0.1	0.1	0.133333	0.057735		0.6	0	0.3	0.3	0.3		0.4	-0.2	0.1	0.1	0.3		0.3	0.3	0.5	0.366667	0.11547		0.6	0.2	0.4	0.4	0.2		-0.1	-0.6	-0.9	-0.533333	0.404145		-0.2	-0.6	-0.2
putative lipoprotein [Campylobacter jejuni subsp. jejuni 81-176]	gi|121612133			19 kDa	-0.1	0	-0.1	-0.0666667	0.057735		0	-0.1	-0.1	-0.0666667	0.057735		-0.1	0	-0.6	-0.233333	0.321455		0.1	0	0	0.0333333	0.057735		1	1.6	1.1	1.23333	0.321455		1.8	1.5	1.7	1.66667	0.152753		1.4	1.9	1.2	1.5	0.360555		1.6	1.7	1.9
putative lipoprotein [Campylobacter jejuni subsp. jejuni 81-176]	gi|121613300			26 kDa	0	-0.1	0	-0.0333333	0.057735		0	0	0	0	0		0.5	0	0.1	0.2	0.264575		0.6	0.3	0.3	0.4	0.173205		0.8	1.2	1.1	1.03333	0.208167		1	1.1	1.5	1.2	0.264575		1.7	1.9	1.1	1.56667	0.416333		2	2	1.4
putative lipoprotein [Campylobacter jejuni subsp. jejuni 81-176]	gi|121613305			20 kDa	0	0	0	0	0		0	0	0	0	0		0	-0.1	-0.3	-0.133333	0.152753		0.1	-0.1	-0.3	-0.1	0.2		1	1.9	1.9	1.6	0.519615		1.5	1.8	2	1.76667	0.251661		1.2	1.4	1.8	1.46667	0.305505		1.3	1.6	2.1
putative lipoprotein [Campylobacter jejuni subsp. jejuni 81-176]	gi|121612300	Cj1207c	C	21 kDa	0	0	0	0	0		0	0	0	0	0		0	-0.2	-0.5	-0.233333	0.251661		0.1	-0.3	-0.1	-0.1	0.2		0.4	1	0.6	0.666667	0.305505		0.8	0.7	0.8	0.766667	0.057735		-0.8	-1.5	-2.2	-1.5	0.7		-1.1	-1.7	-2
putative lipoprotein [Campylobacter jejuni subsp. jejuni 81-176]	gi|121613719			23 kDa	0	0	0	0	0		0	0	0	0	0		0.2	-0.2	-0.4	-0.133333	0.305505		0.1	-0.1	-0.1	-0.0333333	0.11547		1	1.5	1.2	1.23333	0.251661		1.8	1.2	1.7	1.56667	0.321455		1.5	1.6	0.9	1.33333	0.378594		2.1	1.6	1.4
putative lipoprotein [Campylobacter jejuni subsp. jejuni 81-176]	gi|121613232			14 kDa	0	0	0	0	0		0	0	0	0	0		-0.1	-0.3	-0.2	-0.2	0.1		-0.1	-0.4	-0.6	-0.366667	0.251661		0.6	1.2	1.1	0.966667	0.321455		1	0.9	0.9	0.933333	0.057735		0.8	0.8	0.3	0.633333	0.288675		0.6	0.5	0.6
putative lipoprotein [Campylobacter jejuni subsp. jejuni 81-176]	gi|121612459			7 kDa	0	0	0	0	0		0	0	0	0	0		-0.3	-0.3	-0.4	-0.333333	0.057735		0.2	-0.1	-0.5	-0.133333	0.351188		-0.1	0.8	0.5	0.4	0.458258		0.5	0.9	0.5	0.633333	0.23094		-0.3	-0.1	-0.9	-0.433333	0.416333		0.2	-0.3	-1
putative lipoprotein [Campylobacter jejuni subsp. jejuni 81-176]	gi|121612436			8 kDa	0	0	0	0	0		0	0	0	0	0		0.3	-0.2	-0.1	0	0.264575		0.4	-0.1	0.3	0.2	0.264575		-0.5	-0.1	-0.5	-0.366667	0.23094		-0.9	-0.2	-0.2	-0.433333	0.404145		-1.5	-2.5	-2.9	-2.3	0.72111		-1.6	-2.9	-2.1
putative lipoprotein [Campylobacter jejuni subsp. jejuni ICDCCJ07001]	gi|315124027	Cj0487	R	50 kDa	-0.3	-0.1	-0.1	-0.166667	0.11547		-0.1	-0.2	-0.1	-0.133333	0.057735		0.1	0.1	0.1	0.1	1.69967e-17		0.1	0.2	0	0.1	0.1		0.3	1.2	1	0.833333	0.472582		0.2	1.2	0.4	0.6	0.52915		-0.9	-1.1	-1.4	-1.13333	0.251661		-0.8	-0.9	-1.7
putative lipoprotein [Campylobacter jejuni subsp. jejuni NCTC 11168]	gi|218562599			42 kDa	0	0	0	0	0		0	0	0	0	0		-0.4	-0.1	-0.5	-0.333333	0.208167		-0.1	0	-0.4	-0.166667	0.208167		-1	-2.2	-2	-1.73333	0.64291		-1.8	-2.1	-1.4	-1.76667	0.351188		-1.7	-3.1	-3.6	-2.8	0.984886		-2	-3	-2.7
putative lipoprotein [Campylobacter jejuni subsp. jejuni NCTC 11168]	gi|218562054			37 kDa	0	-0.1	0	-0.0333333	0.057735		0	0	0.1	0.0333333	0.057735		0.1	-0.1	-0.2	-0.0666667	0.152753		0.1	-0.1	0.2	0.0666667	0.152753		0.2	0.5	0.4	0.366667	0.152753		0.2	0.3	0.6	0.366667	0.208167		0.5	0.4	-0.1	0.266667	0.321455		0.5	0.3	0.2
putative lipoprotein [Campylobacter jejuni subsp. jejuni NCTC 11168]	gi|218561770			51 kDa	-0.2	0	0	-0.0666667	0.11547		0	0	0	0	0		0	-0.1	0.1	0	0.1		0	0.1	-0.3	-0.0666667	0.208167		0.1	1.4	1.5	1	0.781025		0.4	1.1	1.1	0.866667	0.404145		-0.3	0	0.1	-0.0666667	0.208167		-0.2	0.1	0
putative lipoprotein [Campylobacter jejuni subsp. jejuni NCTC 11168]	gi|218562565			52 kDa	0	0	0	0	0		0	0	0	0	0		0.2	-0.2	-0.7	-0.233333	0.450925		0.3	0.1	0	0.133333	0.152753		1.1	1.2	0.5	0.933333	0.378594		1.5	1.2	1	1.23333	0.251661		1.4	1.4	-0.3	0.833333	0.981495		1.5	1.4	0.2
putative lipoprotein [Campylobacter jejuni subsp. jejuni NCTC 11168]	gi|218562064			33 kDa	-0.1	0	0	-0.0333333	0.057735		0	0	0	0	0		0.2	-0.3	0.1	0	0.264575		0.3	-0.2	-0.1	0	0.264575		-0.6	-0.1	0.3	-0.133333	0.450925		-1.1	-0.3	-0.1	-0.5	0.52915		-0.6	-1.1	-1.8	-1.16667	0.602771		-0.5	-1	-1.7
putative lipoprotein [Campylobacter jejuni subsp. jejuni NCTC 11168]	gi|218562279	Cj0628	R	120 kDa	0	0	0	0	0		0	0	0	0	0		-0.1	0	-0.3	-0.133333	0.152753		0.4	0	0.6	0.333333	0.305505		0.8	1.1	0.5	0.8	0.3		1.6	1.2	1	1.26667	0.305505		1.8	1.7	1.6	1.7	0.1		2	1.7	1.9
putative lipoprotein [Campylobacter jejuni subsp. jejuni NCTC 11168]	gi|218562033			18 kDa	0	0	0	0	0		0	0	0	0	0		0.2	-0.3	-0.3	-0.133333	0.288675		0.3	-0.2	0.1	0.0666667	0.251661		0.5	0.5	0.4	0.466667	0.057735		0.7	0.6	0.6	0.633333	0.057735		-0.4	-0.9	-1.3	-0.866667	0.450925		-0.4	-0.7	-1
putative lipoprotein [Campylobacter jejuni subsp. jejuni NCTC 11168]	gi|218563242			17 kDa	0	0	0	0	0		0	0	0	0	0		-0.1	-0.4	-0.4	-0.3	0.173205		0.1	0	-0.6	-0.166667	0.378594		1.1	1.2	0.9	1.06667	0.152753		1.5	1.3	1.3	1.36667	0.11547		1.3	0.9	0.1	0.766667	0.61101		1.4	1.4	0.2
putative lipoprotein [Campylobacter jejuni subsp. jejuni NCTC 11168]	gi|218562990			20 kDa	0	0.2	0	0.0666667	0.11547		0	0	0	0	0		0.9	0.2	0.5	0.533333	0.351188		0.8	-0.1	1	0.566667	0.585947		0.9	1.2	1	1.03333	0.152753		1.3	0.8	1.4	1.16667	0.321455		1.7	1.5	0.7	1.3	0.52915		1.7	1.2	1.4
putative MCP protein methyltransferase [Campylobacter jejuni subsp. jejuni NCTC 11168]	gi|218562542			31 kDa	0	0	0	0	0		0	0	0	0	0		-0.2	-0.2	-0.8	-0.4	0.34641		-0.1	-0.3	-0.3	-0.233333	0.11547		0.8	1.2	0.8	0.933333	0.23094		1.4	1.2	1.1	1.23333	0.152753		0.7	0.7	1.1	0.833333	0.23094		0.5	0.5	1.3
putative MCP-domain signal transduction protein [Campylobacter jejuni subsp. jejuni NCTC 11168]	gi|218561712			67 kDa	-0.2	0	0.1	-0.0333333	0.152753		0	0.3	-0.2	0.0333333	0.251661		-0.1	-0.3	-0.1	-0.166667	0.11547		0.2	0	0	0.0666667	0.11547		0.3	0.3	0.4	0.333333	0.057735		1.2	0.4	0.5	0.7	0.43589		0.8	0.7	0.4	0.633333	0.208167		1.6	1	0.3
putative MCP-type signal transduction protein [Campylobacter jejuni subsp. jejuni NCTC 11168]	gi|218563106			77 kDa	0	0	0	0	0		0	0	-0.1	-0.0333333	0.057735		0.3	-0.2	0.3	0.133333	0.288675		-0.1	0.2	0	0.0333333	0.152753		1.1	0.7	0.7	0.833333	0.23094		1.2	0.9	1	1.03333	0.152753		1.5	0.6	1.5	1.2	0.519615		1	0.9	1.5
putative MCP-type signal transduction protein [Campylobacter jejuni subsp. jejuni NCTC 11168]	gi|218562103			41 kDa	0.3	0.2	0.3	0.266667	0.057735		0.2	0	0.2	0.133333	0.11547		0.4	0.4	0.6	0.466667	0.11547		0.4	0.3	0.6	0.433333	0.152753		-1.1	-1.7	-0.7	-1.16667	0.503322		-2.2	-1.9	-0.9	-1.66667	0.680686		-1.8	-1.3	-1.8	-1.63333	0.288675		-1.9	-1.6	-1.6
putative mechanosensitive ion channel family protein [Campylobacter jejuni subsp. jejuni NCTC 11168]	gi|218562623			61 kDa	0	0	0	0	0		-0.1	0	0.1	0	0.1		0	0.2	0.2	0.133333	0.11547		0.5	0.1	0.4	0.333333	0.208167		1.1	1.3	1	1.13333	0.152753		1.9	1.3	1.3	1.5	0.34641		1.1	1.1	0.6	0.933333	0.288675		1.5	1.2	0.7
putative membrane bound ATPase [Campylobacter jejuni subsp. jejuni NCTC 11168]	gi|218562621			61 kDa	-0.2	0.2	0	0	0.2		0	0	0	0	0		0.2	0.1	-0.3	0	0.264575		0.2	-0.1	0	0.0333333	0.152753		0.6	0.9	0.1	0.533333	0.404145		1.1	0.7	0.5	0.766667	0.305505		1.3	1.6	0.5	1.13333	0.568624		1.3	1.3	1.2
putative membrane-associated zinc metalloprotease [Campylobacter jejuni subsp. doylei 269.97]	gi|153951719			41 kDa	0	0	0	0	0		0	0	0	0	0		-0.2	-0.2	-0.6	-0.333333	0.23094		-0.4	-0.1	-0.5	-0.333333	0.208167		1.1	0.7	-0.3	0.5	0.72111		1.6	0.8	0.4	0.933333	0.61101		0.9	0.1	-0.8	0.0666667	0.85049		1.3	0.1	0
putative methyl-accepting chemotaxis signal transduction protein [Campylobacter jejuni subsp. jejuni NCTC 11168]	gi|218563153			73 kDa	0.4	0.2	0.2	0.266667	0.11547		0.3	0.4	0.2	0.3	0.1		0.5	0	-0.1	0.133333	0.321455		0.4	0.2	0.1	0.233333	0.152753		0.2	-0.6	-0.1	-0.166667	0.404145		-0.3	-0.2	-0.2	-0.233333	0.057735		1.2	0.3	0.5	0.666667	0.472582		0.9	0.6	0.3
putative methyltransferase [Campylobacter jejuni subsp. jejuni 81-176]	gi|121613209			30 kDa	0	0	0	0	0		0	0	0	0	0		0.9	0.1	0.2	0.4	0.43589		0.4	-0.1	0.6	0.3	0.360555		-0.9	-1.6	-1.3	-1.26667	0.351188		-1.6	-1.1	-1.4	-1.36667	0.251661		-0.6	-0.4	0.4	-0.2	0.52915		-1.2	-0.4	0
putative methyltransferase [Campylobacter jejuni subsp. jejuni NCTC 11168]	gi|218563023			30 kDa	0.1	0.1	0.1	0.1	1.69967e-17		0	0.1	0.1	0.0666667	0.057735		0.4	0.3	0.5	0.4	0.1		0.1	0.3	0.5	0.3	0.2		-1.1	-1.6	-0.7	-1.13333	0.450925		-1.4	-1.6	-1.1	-1.36667	0.251661		-0.7	-0.8	0.2	-0.433333	0.550757		-1	-0.9	0.4
putative methyltransferase [Campylobacter jejuni subsp. jejuni NCTC 11168]	gi|218562936			26 kDa	0	0	0	0	0		0	0	0	0	0		0.4	0.1	-0.2	0.1	0.3		0.6	0.1	0.7	0.466667	0.321455		0	-0.3	-0.6	-0.3	0.3		0.5	0.3	-0.4	0.133333	0.472582		0.3	0.4	-0.2	0.166667	0.321455		0.2	0.5	-0.6
putative methyltransferase domain protein [Campylobacter jejuni subsp. jejuni NCTC 11168]	gi|218562150			27 kDa	0	0	0	0	0		0	0	0	0	0		0.6	-0.1	-0.1	0.133333	0.404145		-0.1	0	0.2	0.0333333	0.152753		1.2	1	0.9	1.03333	0.152753		1.6	1.5	1.1	1.4	0.264575		1.8	1.5	0.7	1.33333	0.568624		1.2	1.6	0.6
putative methyltransferase family protein [Campylobacter jejuni subsp. jejuni NCTC 11168]	gi|218563030	Cj1426c		33 kDa	0	0	0	0	0		0	0	0.1	0.0333333	0.057735		0.1	-0.7	-0.1	-0.233333	0.416333		0.1	-0.3	0.1	-0.0333333	0.23094		0.7	0.5	0.1	0.433333	0.305505		1.2	0.9	0.8	0.966667	0.208167		0.6	0.3	-0.2	0.233333	0.404145		1	0.4	-0.4
putative MFS transport protein [Campylobacter jejuni subsp. jejuni NCTC 11168]	gi|218563177			49 kDa	0			0									0.3			0.3									1.1			1.1									1.2			1.2
putative MiaB-like tRNA modifying enzyme [Campylobacter jejuni subsp. jejuni NCTC 11168]	gi|218562622			47 kDa	0	0.1	-0.1	0	0.1		0	-0.1	0	-0.0333333	0.057735		0.7	0.4	0.4	0.5	0.173205		0.5	0.3	0.4	0.4	0.1		0.2	0.4	0.5	0.366667	0.152753		0.6	0.3	-0.2	0.233333	0.404145		1.1	1.6	1.7	1.46667	0.321455		0.6	0.8	1.2
putative molybdopterin biosynthesis protein [Campylobacter jejuni subsp. jejuni NCTC 11168]	gi|218563118			44 kDa	0	0	0	0	0		0	0	0	0	0		0	0.1	0.1	0.0666667	0.057735		0	0	0.1	0.0333333	0.057735		-0.4	-0.4	-0.6	-0.466667	0.11547		-0.6	-0.5	-0.7	-0.6	0.1		-0.7	-0.8	-0.7	-0.733333	0.057735		-0.7	-0.6	-0.6
putative molybdopterin converting factor subunit 2 [Campylobacter jejuni subsp. jejuni NCTC 11168]	gi|218563117			17 kDa	0	0	0	0	0		0	0	0	0	0		0.2	0	-0.3	-0.0333333	0.251661		0	-0.2	-0.1	-0.1	0.1		0.6	0.8	-0.1	0.433333	0.472582		0.7	0.7	0.1	0.5	0.34641		0.4	0.4	0.3	0.366667	0.057735		-0.4	-0.1	0.7
putative molybdopterin-guanine dinucleotide biosynthesis protein [Campylobacter jejuni subsp. jejuni 81116]	gi|157415586			22 kDa	0	0	0	0	0		0	0	0	0	0		0.1	-0.1	-0.8	-0.266667	0.472582		0.1	0.1	-0.2	0	0.173205		0.5	1	0.6	0.7	0.264575		0.9	1	0.9	0.933333	0.057735		1.2	1.5	1.1	1.26667	0.208167		0.6	1.1	1.5
putative molybdopterin-guanine dinucleotide biosynthesis protein [Campylobacter jejuni subsp. jejuni NCTC 11168]	gi|218562469			19 kDa	0	0	0	0	0		0	0	0	0	0		-0.1	0.2	0.6	0.233333	0.351188		0	0.3	-0.1	0.0666667	0.208167		-0.4	0	-0.4	-0.266667	0.23094		0	0	-0.5	-0.166667	0.288675		-0.8	-0.8	-0.9	-0.833333	0.057735		-0.6	-0.5	-0.7
putative multifunctional Cca protein [Campylobacter jejuni subsp. jejuni NCTC 11168]	gi|218562417			44 kDa	0			0			0			0			0.2			0.2			0			0			1			1			1.3			1.3			0.9			0.9			0.9
putative Na+/H+ antiporter family protein [Campylobacter jejuni subsp. jejuni NCTC 11168]	gi|218562460			63 kDa	0	0	0	0	0		0	0	-0.1	-0.0333333	0.057735		0	0.3	-0.1	0.0666667	0.208167		0.1	-0.1	0.5	0.166667	0.305505		0.6	1	0.8	0.8	0.2		1.1	1.2	1.3	1.2	0.1		1.1	1.6	1	1.23333	0.321455		1.3	1.6	1.8
putative neurotransmitter:Na+ symporter protein [Campylobacter jejuni subsp. jejuni 81116]	gi|157414883			50 kDa	0	0	0	0	0		0	0	0	0	0		-0.2	-0.1	0.1	-0.0666667	0.152753		0	0.1	-0.1	0	0.1		0.5	0.6	0.9	0.666667	0.208167		0.7	0.4	0.7	0.6	0.173205		1	1	0.6	0.866667	0.23094		1	1	0.7
putative Ni/Fe-hydrogenase small subunit [Campylobacter jejuni subsp. jejuni NCTC 11168]	gi|218563003	Cj1399c		56 kDa	0	0	0	0	0		0	0	0	0	0		0.8	0.4	1	0.733333	0.305505		0.7	0.4	0.6	0.566667	0.152753		-0.8	-1.2	-0.3	-0.766667	0.450925		-1.6	-1.4	-0.8	-1.26667	0.416333		0	0.1	0.2	0.1	0.1		-0.3	-0.2	0.1
putative nicotinate-nucleotide adenylyltransferase [Campylobacter jejuni subsp. jejuni NCTC 11168]	gi|218563008			21 kDa	0	0	0	0	0		0	0	0	0	0		0	0.4	0.1	0.166667	0.208167		0.1	0.3	0	0.133333	0.152753		0.4	1.1	0.5	0.666667	0.378594		0.9	0.9	0.7	0.833333	0.11547		0.1	0.5	-0.2	0.133333	0.351188		0.3	0.2	-0.2
putative NLPA family lipoprotein [Campylobacter jejuni subsp. jejuni NCTC 11168]	gi|218562400		P	29 kDa	0	0	0	0	0		0	0	0	0	0		-1.2	0.3	-0.1	-0.333333	0.776745		-0.5	0	-0.7	-0.4	0.360555		-1.3	-3.3	-2.7	-2.43333	1.02632		-2.6	-2.4	-3.1	-2.7	0.360555		-2.8	-3.1	-3	-2.96667	0.152753		-2.8	-2.8	-3.3
putative NLPA family lipoprotein [Campylobacter jejuni subsp. jejuni NCTC 11168]	gi|218562398		P	29 kDa	0	0	0	0	0		0	0	0	0	0		-1.4	0.3	0.3	-0.266667	0.981495		-0.5	0.1	-0.4	-0.266667	0.321455		-1.9	-2.8	-2.6	-2.43333	0.472582		-3.4	-2.7	-2.7	-2.93333	0.404145		-3	-2.8	-3.1	-2.96667	0.152753		-2.9	-2.7	-2.8
putative NLPA family lipoprotein [Campylobacter jejuni subsp. jejuni NCTC 11168]	gi|218562812	Cj1200	P	30 kDa	0	0	0	0	0		0	0	0	0	0		-1.4	-0.2	0.2	-0.466667	0.832666		-1.8	-1.1	-0.7	-1.2	0.556776		-0.9	-1.2	-1.7	-1.26667	0.404145		-1.1	-1.7	-2	-1.6	0.458258		-1.1	-1.1	-1.3	-1.16667	0.11547		-2.4	-2.2	-2.7
putative nuclease [Campylobacter jejuni subsp. jejuni NCTC 11168]	gi|218562697			27 kDa	0.1	0.1	0.1	0.1	1.69967e-17		0	0.1	0.1	0.0666667	0.057735		0.5	-0.1	0.6	0.333333	0.378594		0.9	-0.1	0.5	0.433333	0.503322		1	1.1	1.2	1.1	0.1		1.8	0.9	1.8	1.5	0.519615		0.9	0.2	1.4	0.833333	0.602771		0.8	0.3	2
putative nucleotide phosphoribosyltransferase [Campylobacter jejuni subsp. jejuni NCTC 11168]	gi|218562979	Cj1370	R	17 kDa	0.1	0.1	0	0.0666667	0.057735		0	0	-0.1	-0.0333333	0.057735		0.4	0.2	-0.1	0.166667	0.251661		-0.2	-0.1	0	-0.1	0.1		-0.2	0	-0.5	-0.233333	0.251661		-0.2	-0.4	-0.7	-0.433333	0.251661		1	1.1	1.1	1.06667	0.057735		0.1	0.2	0.8
putative nucleotide-binding protein [Campylobacter jejuni subsp. jejuni 81-176]	gi|121612347			18 kDa	0	0	0	0	0		0	0	0	0	0		0	0.5	0.4	0.3	0.264575		-0.1	0.2	0.1	0.0666667	0.152753		-1.3	-1	-0.6	-0.966667	0.351188		-1.6	-1.2	-1.2	-1.33333	0.23094		-1.8	-1.4	-0.1	-1.1	0.888819		-2	-1.9	-0.6
putative nucleotidyltransferase [Campylobacter jejuni subsp. jejuni NCTC 11168]	gi|218562976			92 kDa	0.1	0.1	0.1	0.1	1.69967e-17		0	0.1	0.1	0.0666667	0.057735		0.1	0	-0.2	-0.0333333	0.152753		-0.1	0	-0.1	-0.0666667	0.057735		1.2	1.5	1.1	1.26667	0.208167		1.5	1.6	1.3	1.46667	0.152753		1.3	1.3	1.1	1.23333	0.11547		1.5	1.6	1.4
putative OmpA family membrane protein [Campylobacter jejuni subsp. jejuni NCTC 11168]	gi|218562250			36 kDa	0	0	0	0	0		0	0	0	0	0		0.5	-0.3	-0.5	-0.1	0.52915		0.3	0	0	0.1	0.173205		-0.1	-0.4	-0.4	-0.3	0.173205		-0.6	-0.4	-0.2	-0.4	0.2		1	0.8	0.5	0.766667	0.251661		0.8	0.7	0.5
putative outer membrane component of efflux system [Campylobacter jejuni subsp. jejuni 81116]	gi|157415288			49 kDa	0	0	0	0	0		0	0	0.1	0.0333333	0.057735		-0.1	-0.2	0	-0.1	0.1		0.3	-0.2	0.2	0.1	0.264575		1	1.4	1.3	1.23333	0.208167		1.6	1.3	1.6	1.5	0.173205		1.6	1.6	0.9	1.36667	0.404145		1.6	1.6	1
putative outer membrane efflux protein [Campylobacter jejuni subsp. jejuni NCTC 11168]	gi|218562259			52 kDa	0.1	0	0.1	0.0666667	0.057735		0.1	0.1	0.1	0.1	1.69967e-17		-0.5	-0.2	-0.2	-0.3	0.173205		-0.6	-0.1	-0.6	-0.433333	0.288675		1.1	1.4	1.1	1.2	0.173205		1.4	1.3	1.3	1.33333	0.057735		1.4	1.3	0.3	1	0.608276		1.2	1.4	0.3
putative outer membrane protein [Campylobacter jejuni subsp. jejuni NCTC 11168]	gi|218563307			24 kDa	0	0	0	0	0		0	0	0	0	0		0	-0.1	-0.7	-0.266667	0.378594		0	-0.1	-0.4	-0.166667	0.208167		1.9	1.2	0.6	1.23333	0.650641		2	1.3	0.8	1.36667	0.602771		2.4	1.5	0.9	1.6	0.754983		2	1.5	1.5
putative oxidoreductase [Campylobacter jejuni subsp. jejuni ICDCCJ07001]	gi|315123953			51 kDa	0.1	-0.2	0.4	0.1	0.3		0	0	0	0	0		0.1	0	0.4	0.166667	0.208167		0.1	0.3	0.3	0.233333	0.11547		0.4	0	0.4	0.266667	0.23094		0.3	0.2	0.2	0.233333	0.057735		0.8	0.9	1.6	1.1	0.43589		0.2	0.6	1.3
putative oxidoreductase [Campylobacter jejuni subsp. jejuni NCTC 11168]	gi|218563174			104 kDa	0	0.3	0	0.1	0.173205		0	0.2	0	0.0666667	0.11547		0.2	0.2	0.4	0.266667	0.11547		0.3	0.3	0.6	0.4	0.173205		0.1	0.5	0.5	0.366667	0.23094		0.6	0.5	1.1	0.733333	0.321455		0.9	1	0.9	0.933333	0.057735		1.1	1.1	1.3
putative oxidoreductase [Campylobacter jejuni subsp. jejuni NCTC 11168]	gi|218562461	Cj0833c		28 kDa	0	0	0	0	0		0	0	0	0	0		0.1	0.4	0.4	0.3	0.173205		0.2	0.4	0.3	0.3	0.1		-0.2	0.1	0.5	0.133333	0.351188		0.2	0.4	-0.1	0.166667	0.251661		-0.3	0	1.4	0.366667	0.907377		-0.1	0	1.1
putative oxidoreductase [Campylobacter jejuni subsp. jejuni NCTC 11168]	gi|218562157			33 kDa	0	0	0	0	0		0	0	0	0	0		-0.2	0	-0.2	-0.133333	0.11547		-0.3	-0.2	0	-0.166667	0.152753		-0.2	0	-0.6	-0.266667	0.305505		-0.1	-0.2	-0.5	-0.266667	0.208167		-0.2	0	-0.3	-0.166667	0.152753		-0.5	-0.3	-0.4
putative oxidoreductase ferredoxin-type electron transport protein [Campylobacter jejuni subsp. jejuni NCTC 11168]	gi|218562607			48 kDa	-0.1	-0.1	-0.1	-0.1	1.69967e-17		-0.1	-0.1	-0.1	-0.1	1.69967e-17		0.6	0	0.5	0.366667	0.321455		0.5	0.1	0.6	0.4	0.264575		0.1	0	0.4	0.166667	0.208167		0	-0.1	0.6	0.166667	0.378594		0.8	0.6	1.1	0.833333	0.251661		0.6	0.3	1.3
putative oxidoreductase iron-sulfur subunit [Campylobacter jejuni subsp. jejuni NCTC 11168]	gi|218561758			28 kDa	0	-0.1	0	-0.0333333	0.057735		0	0	0	0	0		0.4	0.6	1.1	0.7	0.360555		0.2	0.4	0.8	0.466667	0.305505		-0.2	-0.8	0	-0.333333	0.416333		-1	-1	-0.4	-0.8	0.34641		-0.2	-0.2	0.8	0.133333	0.57735		-1.1	-0.7	0.7
putative penicillin-binding protein [Campylobacter jejuni subsp. jejuni NCTC 11168]	gi|218562177			68 kDa	0	0	0	0	0		-0.1	0	0	-0.0333333	0.057735		0.4	-0.2	-0.1	0.0333333	0.321455		0.2	-0.3	0.2	0.0333333	0.288675		1.2	1.3	0.8	1.1	0.264575		1.5	1.1	1.3	1.3	0.2		1	0.6	0.1	0.566667	0.450925		0.9	0.3	0.4
putative peptidase [Campylobacter jejuni subsp. jejuni NCTC 11168]	gi|218562596			47 kDa	0	0	0	0	0		0	0	0	0	0		0.6	0.3	0.9	0.6	0.3		0.3	0.4	0.9	0.533333	0.321455		-1	-1.2	-1.1	-1.1	0.1		-1.8	-1.1	-1.2	-1.36667	0.378594		-1.2	-1.2	-0.9	-1.1	0.173205		-1.7	-0.9	-0.8
putative peptidase [Campylobacter jejuni subsp. jejuni NCTC 11168]	gi|218562701			34 kDa	0	0	0	0	0		0	0	0	0	0		0.1	-0.4	-0.2	-0.166667	0.251661		0	-0.1	-0.3	-0.133333	0.152753		0.7	1.1	1.1	0.966667	0.23094		1.2	1	1.3	1.16667	0.152753		0.8	0.1	0.2	0.366667	0.378594		0.9	0.3	0.3
putative peptidase M23 family protein [Campylobacter jejuni subsp. jejuni NCTC 11168]	gi|218562847			31 kDa	0	0	0	0	0		0	0	0	0	0		-0.3	-0.6	-0.7	-0.533333	0.208167		-0.3	-0.5	-0.5	-0.433333	0.11547		-0.9	-1.4	-1.1	-1.13333	0.251661		-1.9	-1.5	-0.5	-1.3	0.72111		-1.6	-2.4	-2.2	-2.06667	0.416333		-2.2	-2.7	-1.4
putative peptidase M50 family protein [Campylobacter jejuni subsp. jejuni NCTC 11168]	gi|218562682			41 kDa	0	0	0	0	0		0	0	0	0	0		-0.2	-0.2	-1.7	-0.7	0.866025		-0.5	-0.1	-0.3	-0.3	0.2		1	1	0.3	0.766667	0.404145		1.5	0.9	1	1.13333	0.321455		0.9	0.4	-0.6	0.233333	0.763763		1.2	0.6	0.3
putative peptide ABC transporter periplasmic peptide-binding protein [Campylobacter jejuni subsp. jejuni NCTC 11168]	gi|218563173			59 kDa	0	0	0	0	0		0	0	0	0	0		-0.3	0.5	0.8	0.333333	0.568624		-0.1	0.5	-0.2	0.0666667	0.378594		-1.7	-2.4	-1.3	-1.8	0.556776		-2.8	-1.9	-1.5	-2.06667	0.665833		-2.2	-2.2	-1.7	-2.03333	0.288675		-2.5	-1.9	-1.4
putative periplasmic cytochrome C [Campylobacter jejuni subsp. jejuni NCTC 11168]	gi|218562966			69 kDa	0	0	0	0	0		0.1	0	-0.1	0	0.1		-0.1	-0.6	0.2	-0.166667	0.404145		0.2	-0.3	-0.3	-0.133333	0.288675		-1	-1.1	0.5	-0.533333	0.896289		-1.1	-1.3	0.4	-0.666667	0.929157		-0.2	-1.2	-0.5	-0.633333	0.51316		-0.1	-0.6	-0.4
putative periplasmic oxidoreductase [Campylobacter jejuni subsp. jejuni NCTC 11168]	gi|218563115		Q	59 kDa	0	-0.1	-0.1	-0.0666667	0.057735		0	0	0	0	0		-0.2	0.2	0.1	0.0333333	0.208167		0	0.1	-0.2	-0.0333333	0.152753		-1.5	-2.3	-2	-1.93333	0.404145		-3	-2.5	-2.4	-2.63333	0.321455		-2.2	-2.2	-2.2	-2.2	0		-2.6	-2.4	-2.3
putative periplasmic protein (vacJ-like protein) [Campylobacter jejuni subsp. jejuni ICDCCJ07001]	gi|315124811			27 kDa	0	0	0	0	0		0	0	0	0	0		-0.1	-0.1	-0.2	-0.133333	0.057735		0	0	0.2	0.0666667	0.11547		0.5	1.2	1	0.9	0.360555		1.1	1.1	1.4	1.2	0.173205		0.9	1.4	1.3	1.2	0.264575		1	1.4	1.6
putative periplasmic protein [Campylobacter jejuni subsp. jejuni 81116]	gi|157415610			22 kDa	0	0	0	0	0		0	0	0	0	0		-0.2	-0.3	-1.1	-0.533333	0.493288		-0.1	0	-0.3	-0.133333	0.152753		-0.7	-0.4	-0.9	-0.666667	0.251661		-1	-0.5	-0.2	-0.566667	0.404145		-1	-2	-3.1	-2.03333	1.0504		-1.4	-2	-1.7
putative periplasmic protein [Campylobacter jejuni subsp. jejuni 81-176]	gi|121612192			25 kDa	0	0	0	0	0		0	0	0	0	0		0	0.1	0.1	0.0666667	0.057735		0.1	0	-0.1	0	0.1		-1.4	-1.8	-2.2	-1.8	0.4		-2.2	-1.2	-1.5	-1.63333	0.51316		-2.6	-2.5	-2.8	-2.63333	0.152753		-2.9	-2.1	-1.8
putative periplasmic protein [Campylobacter jejuni subsp. jejuni ICDCCJ07001]	gi|315123975		S	21 kDa	0	0	0	0	0		0	0	0	0	0		0.3	0.5	0.5	0.433333	0.11547		0.4	0.4	0	0.266667	0.23094		-1.1	-2.4	-1.9	-1.8	0.655744		-2.8	-2.3	-2.3	-2.46667	0.288675		-2.4	-2.4	-2.5	-2.43333	0.057735		-2.7	-2.7	-2.3
putative periplasmic protein [Campylobacter jejuni subsp. jejuni ICDCCJ07001]	gi|315124300			40 kDa	0	0	0	0	0		0	0	0	0	0		0.2	-0.2	-0.3	-0.1	0.264575		0	0.1	-0.1	0	0.1		1.2	1	0.7	0.966667	0.251661		1.4	1.1	1	1.16667	0.208167		1.2	1.1	0.4	0.9	0.43589		1.4	1.3	0.5
putative periplasmic protein [Campylobacter jejuni subsp. jejuni ICDCCJ07001]	gi|315124110			16 kDa	0	0	0	0	0		0	0	0	0	0		0.2	0	-0.1	0.0333333	0.152753		0.2	-0.1	0.1	0.0666667	0.152753		-0.9	-1.5	-1.2	-1.2	0.3		-1.9	-1.3	-1.2	-1.46667	0.378594		-1.4	-2.7	-3	-2.36667	0.85049		-2	-2.6	-2.7
putative periplasmic protein [Campylobacter jejuni subsp. jejuni ICDCCJ07001]	gi|315124405			17 kDa	0	0	0	0	0		0	0	0	0	0		0.3	0.1	0.3	0.233333	0.11547		0	0.2	0	0.0666667	0.11547		0.7	1.3	1.3	1.1	0.34641		1.1	1.4	1	1.16667	0.208167		0.4	1	0.4	0.6	0.34641		0.2	0.9	0.1
putative periplasmic protein [Campylobacter jejuni subsp. jejuni ICDCCJ07001]	gi|315123937			33 kDa	-0.1	0.1	-0.1	-0.0333333	0.11547		-0.1	-0.1	-0.1	-0.1	1.69967e-17		-0.3	0.6	0.7	0.333333	0.550757		-0.1	0.1	-0.4	-0.133333	0.251661		-1.6	-1.9	-1.7	-1.73333	0.152753		-2.9	-2.7	-2.2	-2.6	0.360555		-2.8	-1.6	-2.6	-2.33333	0.64291		-2.9	-2.7	-2.1
putative periplasmic protein [Campylobacter jejuni subsp. jejuni NCTC 11168]	gi|218562831			92 kDa	0	0.2	0.1	0.1	0.1		0	0.2	0.1	0.1	0.1		-0.4	-0.2	-0.6	-0.4	0.2		0.1	0	-0.1	0	0.1		1	1.3	0.8	1.03333	0.251661		1.4	1.5	1.2	1.36667	0.152753		0.8	0.9	0.1	0.6	0.43589		1.4	1.3	0.4
putative periplasmic protein [Campylobacter jejuni subsp. jejuni NCTC 11168]	gi|218562333			58 kDa	0.1	0.1	0	0.0666667	0.057735		0.1	0.1	0.1	0.1	1.69967e-17		-0.4	-0.3	-0.4	-0.366667	0.057735		-0.2	-0.1	-0.2	-0.166667	0.057735		0.6	0.7	0.7	0.666667	0.057735		0.8	0.7	1	0.833333	0.152753		0.7	0.2	-0.2	0.233333	0.450925		0.9	0.5	0.1
putative periplasmic protein [Campylobacter jejuni subsp. jejuni NCTC 11168]	gi|218561726			26 kDa	0.1	0.1	0.2	0.133333	0.057735		0.1	0.2	0.1	0.133333	0.057735		-0.2	-0.3	-0.6	-0.366667	0.208167		-0.1	-0.1	-0.4	-0.2	0.173205		0.4	-0.3	-0.5	-0.133333	0.472582		-0.2	-0.3	-0.4	-0.3	0.1		1.8	1.4	0.3	1.16667	0.776745		1.8	1.9	0.5
putative periplasmic protein [Campylobacter jejuni subsp. jejuni NCTC 11168]	gi|218561774	Cj0093		43 kDa	-0.3	-0.3	-0.1	-0.233333	0.11547		-0.2	-0.1	0	-0.1	0.1		-0.2	-1.2	-1	-0.8	0.52915		-0.3	-0.7	-1.4	-0.8	0.556776		1	1.8	1.5	1.43333	0.404145		1.3	1.8	1.6	1.56667	0.251661		0.2	0.3	-0.1	0.133333	0.208167		-0.5	0.4	0.3
putative periplasmic protein [Campylobacter jejuni subsp. jejuni NCTC 11168]	gi|218561773			49 kDa	0.2	0.1	0	0.1	0.1		0.1	0.3	0.1	0.166667	0.11547		0	-0.2	-0.4	-0.2	0.2		-0.1	-0.1	-0.8	-0.333333	0.404145		0.1	0.4	0.1	0.2	0.173205		0.2	0.4	0	0.2	0.2		-0.4	-0.3	-1.1	-0.6	0.43589		-0.9	-0.3	-0.6
putative periplasmic protein [Campylobacter jejuni subsp. jejuni NCTC 11168]	gi|218562526		S	38 kDa	0	0.1	0	0.0333333	0.057735		0.2	0	0	0.0666667	0.11547		0	0.2	0.2	0.133333	0.11547		0.6	0.3	-0.5	0.133333	0.568624		1.1	2	1.5	1.53333	0.450925		2	1.8	1.6	1.8	0.2		0.3	0.4	-0.6	0.0333333	0.550757		1	0.7	-0.8
putative periplasmic protein [Campylobacter jejuni subsp. jejuni NCTC 11168]	gi|218562182			98 kDa	0	0	0	0	0		0	0	0	0	0		-0.1	-0.2	-0.5	-0.266667	0.208167		-0.3	0	-0.4	-0.233333	0.208167		0.2	0.2	-0.2	0.0666667	0.23094		0.2	0.2	-0.1	0.1	0.173205		0.6	0.5	0	0.366667	0.321455		0.7	0.6	-0.1
putative periplasmic protein [Campylobacter jejuni subsp. jejuni NCTC 11168]	gi|218563311			21 kDa	0	0	0	0	0		0	0	0	0	0		-0.3	0.1	-0.3	-0.166667	0.23094		-0.2	-0.1	-0.3	-0.2	0.1		-1.7	-3.3	-2.9	-2.63333	0.832666		-3.7	-3.4	-3	-3.36667	0.351188		-2.8	-2.9	-2.3	-2.66667	0.321455		-3	-3.2	-2
putative periplasmic protein [Campylobacter jejuni subsp. jejuni NCTC 11168]	gi|218562864			80 kDa	0.1	0.2	0.2	0.166667	0.057735		0.3	0.1	0.2	0.2	0.1		0.3	-0.1	-0.2	0	0.264575		0	0	0.1	0.0333333	0.057735		1.3	1.6	1	1.3	0.3		1.5	1.2	1.4	1.36667	0.152753		2	1.8	1	1.6	0.52915		1.7	1.7	1.2
putative periplasmic protein [Campylobacter jejuni subsp. jejuni NCTC 11168]	gi|218563210			28 kDa	0	0.1	0.1	0.0666667	0.057735		0.1	0.1	0.1	0.1	1.69967e-17		0.3	-0.2	-0.1	0	0.264575		0.4	0.1	0.3	0.266667	0.152753		0.3	0.6	0.3	0.4	0.173205		0.6	0.6	0.7	0.633333	0.057735		0.8	0.2	-0.2	0.266667	0.503322		1.1	0.4	0.2
putative periplasmic protein [Campylobacter jejuni subsp. jejuni NCTC 11168]	gi|218562168			46 kDa	-0.1	0	0	-0.0333333	0.057735		0	0	0	0	0		0.4	0	-0.2	0.0666667	0.305505		0.3	0.1	0.2	0.2	0.1		0.8	0.8	0.7	0.766667	0.057735		1	0.9	0.7	0.866667	0.152753		0.5	-0.1	-0.4	0	0.458258		0.4	0.3	-0.3
putative periplasmic protein [Campylobacter jejuni subsp. jejuni NCTC 11168]	gi|218563232			41 kDa	0.2	0.1	0.1	0.133333	0.057735		0.3	0.1	0.1	0.166667	0.11547		0.2	0.1	0	0.1	0.1		0.2	0.3	-0.2	0.1	0.264575		0.2	0.3	0.3	0.266667	0.057735		0.4	0.3	0.6	0.433333	0.152753		-0.5	-1.7	-1.8	-1.33333	0.723418		-0.8	-1.4	-1.4
putative periplasmic protein [Campylobacter jejuni subsp. jejuni NCTC 11168]	gi|218563267	Cj1690c		29 kDa	0	0	0	0	0		0	0	0	0	0		0	0.4	0.5	0.3	0.264575		0.5	0.3	0	0.266667	0.251661		1.3	1.9	1.7	1.63333	0.305505		2.2	1.9	1.6	1.9	0.3		0.4	0.9	0.4	0.566667	0.288675		1	0.9	0.2
putative periplasmic protein [Campylobacter jejuni subsp. jejuni NCTC 11168]	gi|218562213	Cj0561c	S	35 kDa	-0.2	0	0	-0.0666667	0.11547		-0.1	-0.2	-0.1	-0.133333	0.057735		0.1	0.2	0.1	0.133333	0.057735		1.1	0.3	0	0.466667	0.568624		1.3	2.3	2.1	1.9	0.52915		2.2	1.8	2.6	2.2	0.4		4.8	4.7	3.5	4.33333	0.723418		5.8	4.6	3.7
putative periplasmic protein [Campylobacter jejuni subsp. jejuni NCTC 11168]	gi|218562614			21 kDa	0.1	0.1	0.1	0.1	1.69967e-17		0.1	0.1	0.1	0.1	1.69967e-17		0.4	0.2	0	0.2	0.2		0.1	0.1	0.3	0.166667	0.11547		-0.4	-1.8	-1.4	-1.2	0.72111		-1.8	-1.8	-1.1	-1.56667	0.404145		-0.5	-2.6	-2.4	-1.83333	1.15902		-1.1	-2.5	-2.1
putative periplasmic protein [Campylobacter jejuni subsp. jejuni NCTC 11168]	gi|218562583			45 kDa	0	0	0	0	0		0	0	0	0	0		-0.1	-0.3	-0.7	-0.366667	0.305505		-0.2	-0.1	-0.3	-0.2	0.1		-0.7	-1.4	-1	-1.03333	0.351188		-1.5	-1.4	-0.7	-1.2	0.43589		-1.1	-2.6	-3.1	-2.26667	1.04083		-1.6	-2.4	-2.4
putative periplasmic protein [Campylobacter jejuni subsp. jejuni NCTC 11168]	gi|218561792			29 kDa	0.1	-0.1	0	0	0.1		-0.1	0	0	-0.0333333	0.057735		0.1	-0.2	-0.2	-0.1	0.173205		0.1	-0.1	0.1	0.0333333	0.11547		0.6	1.1	0.6	0.766667	0.288675		0.9	0.8	1.2	0.966667	0.208167		0	-0.3	-1	-0.433333	0.51316		0.1	-0.1	-0.3
putative periplasmic protein [Campylobacter jejuni subsp. jejuni NCTC 11168]	gi|218561832			31 kDa	-0.2	-0.1	-0.1	-0.133333	0.057735		-0.1	-0.1	-0.1	-0.1	1.69967e-17		0	-0.4	-0.5	-0.3	0.264575		-0.1	-0.2	-0.2	-0.166667	0.057735		-0.7	-1.3	-1	-1	0.3		-1.5	-1.3	-0.6	-1.13333	0.472582		-0.9	-2.5	-2.3	-1.9	0.87178		-1.6	-2.2	-2.3
putative periplasmic protein [Campylobacter jejuni subsp. jejuni NCTC 11168]	gi|218563258	Cj1670	S	25 kDa	0	0	0	0	0		0	0	0	0	0		0.1	0.1	0.1	0.1	1.69967e-17		-0.2	0.1	-0.4	-0.166667	0.251661		0.5	0.9	0.3	0.566667	0.305505		0.8	0.9	0.7	0.8	0.1		-0.7	-0.6	-1	-0.766667	0.208167		-0.2	-0.3	-1
putative periplasmic protein [Campylobacter jejuni subsp. jejuni NCTC 11168]	gi|218563215			15 kDa	0	0	0	0	0		0	0	0	0	0		0.3	-0.5	0.2	0	0.43589		0.5	0	-0.1	0.133333	0.321455		-1.5	-1.3	0.8	-0.666667	1.2741		-2.9	-1.4	-0.7	-1.66667	1.12398		-1.5	-1.5	-0.9	-1.3	0.34641		-2.1	-0.9	-1
putative periplasmic protein [Campylobacter jejuni subsp. jejuni NCTC 11168]	gi|218562412			35 kDa	0	0	0	0	0		0	0	0	0	0		0.6	0.2	0.3	0.366667	0.208167		0.4	0.4	-0.4	0.133333	0.46188		-0.6	-0.4	0.3	-0.233333	0.472582		-0.8	-0.4	0	-0.4	0.4		-0.5	-0.2	-0.1	-0.266667	0.208167		-0.8	-0.3	-0.3
putative periplasmic protein [Campylobacter jejuni subsp. jejuni NCTC 11168]	gi|218563256			15 kDa	0	0	0	0	0		0	0	0	0	0		0.2	0.4	0.6	0.4	0.2		0.3	0.3	-0.1	0.166667	0.23094		-1.3	-1.7	-2	-1.66667	0.351188		-2.6	-2.3	-2.1	-2.33333	0.251661		-2.2	-2.1	-2.6	-2.3	0.264575		-2.8	-2.8	-2.2
putative periplasmic protein [Campylobacter jejuni subsp. jejuni NCTC 11168]	gi|218562512			19 kDa	0	0		0	0		-0.1			-0.1			0.6	0		0.3	0.424264		0.3	2.4		1.35	1.48492		1.6	1.1	6.6	3.1	3.04138		1.1	3.2	6.6	3.63333	2.77549		1.6	0.8		1.2	0.565685		1.3	3	6.5
putative periplasmic protein [Campylobacter jejuni subsp. jejuni NCTC 11168]	gi|218562852			23 kDa	0	0	0	0	0		0	0	0	0	0		-0.3	-0.2	-0.8	-0.433333	0.321455		0.1	-0.1	-1.5	-0.5	0.87178		-1.1	-0.9	-0.7	-0.9	0.2		-2.3	-1.3	-0.6	-1.4	0.8544		-1.8	-1.3	-2.3	-1.8	0.5		-1.8	-2.2	-2.1
putative periplasmic protein [Campylobacter jejuni subsp. jejuni NCTC 11168]	gi|218562985			31 kDa	0	0	0	0	0		0	0	0	0	0		-0.1	0.1	-0.2	-0.0666667	0.152753		0	0	-0.1	-0.0333333	0.057735		0.9	1.9	1.2	1.33333	0.51316		1.6	2	1.5	1.7	0.264575		-0.2	0.5	-0.8	-0.166667	0.650641		0.1	0.5	-0.2
putative periplasmic protein [Campylobacter jejuni subsp. jejuni NCTC 11168]	gi|218562563			28 kDa	0	0		0	0		0	0	0	0	0		-0.3	-0.5		-0.4	0.141421		-0.1	-0.3	-0.9	-0.433333	0.416333		-1.1	1		-0.05	1.48492		-0.9	0.8	0	-0.0333333	0.85049		-1.8	-1.1		-1.45	0.494975		-1.5	-1.1	-1.9
putative periplasmic protein [Campylobacter jejuni subsp. jejuni NCTC 11168]	gi|218562530			22 kDa	0	0	0	0	0		0	0	0	0	0		0.1	0	0.2	0.1	0.1		0.1	0	0.1	0.0666667	0.057735		-0.1	0.1	0.4	0.133333	0.251661		0	-0.1	0.1	0	0.1		-0.4	0	-0.7	-0.366667	0.351188		-0.6	-0.5	-0.6
putative periplasmic protein [Campylobacter jejuni subsp. jejuni NCTC 11168]	gi|218562083	Cj0425		16 kDa	0			0			0			0			-1.7			-1.7			-1.1			-1.1			-1.2			-1.2			-2.3			-2.3			-2.7			-2.7			-1.7
putative periplasmic protein [Campylobacter jejuni subsp. jejuni NCTC 11168]	gi|218562620			16 kDa	0			0			0			0			-0.2			-0.2			-0.4			-0.4			-1.4			-1.4			-2.5			-2.5			-1.7			-1.7			-2
putative periplasmic thioredoxin [Campylobacter jejuni subsp. jejuni NCTC 11168]	gi|218562720			23 kDa	0.2	0.1	0.1	0.133333	0.057735		0.1	0.1	0.1	0.1	1.69967e-17		0.4	-0.1	0.1	0.133333	0.251661		0.3	0	0.2	0.166667	0.152753		-0.2	0.2	0.1	0.0333333	0.208167		-0.4	-0.1	0.1	-0.133333	0.251661		-0.7	-2	-2.2	-1.63333	0.814453		-0.9	-2.1	-1.7
putative permease [Campylobacter jejuni subsp. jejuni NCTC 11168]	gi|218562560			45 kDa	0	0	0	0	0		0	0	0	0	0		-0.2	-0.4	-0.4	-0.333333	0.11547		-0.4	-0.2	0.1	-0.166667	0.251661		0.9	1.2	0.8	0.966667	0.208167		1.1	1.2	1.3	1.2	0.1		1	0.6	0.4	0.666667	0.305505		1.1	1.1	0.6
putative permease [Campylobacter jejuni subsp. jejuni NCTC 11168]	gi|218562978			48 kDa	0	0	0	0	0		0	0	0	0	0		0.7	0.2	0	0.3	0.360555		0.2	0.4	-0.2	0.133333	0.305505		1.3	1.3	0.9	1.16667	0.23094		1	1.1	0.9	1	0.1		2	2	1.3	1.76667	0.404145		1.4	2.1	1.6
putative phosphatase [Campylobacter jejuni subsp. jejuni NCTC 11168]	gi|218563039			25 kDa	0	0	0	0	0		0	0	0	0	0		-0.1	-0.3	-0.1	-0.166667	0.11547		0	-0.1	-0.2	-0.1	0.1		0.2	0.6	0.4	0.4	0.2		0.4	0.5	0.6	0.5	0.1		0.7	0.4	0.9	0.666667	0.251661		0.4	0.7	1.6
putative phospho-2-dehydro-3-deoxyheptonate aldolase [Campylobacter jejuni subsp. jejuni NCTC 11168]	gi|218562355			50 kDa	-0.1	0	-0.1	-0.0666667	0.057735		0	-0.1	0	-0.0333333	0.057735		0.1	0.3	0.3	0.233333	0.11547		-0.1	0	0.1	0	0.1		0.4	0.8	0.1	0.433333	0.351188		0.4	0.4	0.3	0.366667	0.057735		-0.3	-0.1	-0.8	-0.4	0.360555		-0.3	-0.2	-0.7
putative phosphoglycerate/bisphosphoglycerate mutase [Campylobacter jejuni subsp. jejuni NCTC 11168]	gi|218562618			20 kDa	0	0	0	0	0		0	0	0	0	0		-0.2	-0.1	-0.1	-0.133333	0.057735		0.1	-0.1	-0.1	-0.0333333	0.11547		0.4	0.4	0.2	0.333333	0.11547		0.4	-0.1	0.6	0.3	0.360555		1.1	0.8	0.8	0.9	0.173205		0.2	0.4	0.9
putative phosphoserine phosphatase [Campylobacter jejuni subsp. jejuni NCTC 11168]	gi|218561944			23 kDa	-0.2	0	-0.2	-0.133333	0.11547		-0.2	-0.2	-0.2	-0.2	3.39935e-17		0.1	0.2	0.1	0.133333	0.057735		-0.2	-0.1	0.1	-0.0666667	0.152753		-0.1	0	0	-0.0333333	0.057735		0.1	0.1	-0.2	0	0.173205		0.7	0.4	0.9	0.666667	0.251661		0.2	0.2	0.6
putative phospho-sugar mutase [Campylobacter jejuni subsp. jejuni NCTC 11168]	gi|218563011			53 kDa	0	0	0	0	0		0	0.1	0	0.0333333	0.057735		0.3	0.2	0.2	0.233333	0.057735		0.2	0.3	0.4	0.3	0.1		-0.9	-1.1	-1.1	-1.03333	0.11547		-1.2	-0.8	-1.3	-1.1	0.264575		-1	-0.9	-0.2	-0.7	0.43589		-1.4	-0.7	-0.5
putative proline dehydrogenase/delta-1-pyrroline-5-carboxylate dehydrogenase [Campylobacter jejuni subsp. jejuni NCTC 11168]	gi|218563103			133 kDa	0.1	0	0.1	0.0666667	0.057735		-0.1	-0.4	-0.1	-0.2	0.173205		0.1	0.5	0.4	0.333333	0.208167		-0.1	0	0.2	0.0333333	0.152753		0.7	0.3	-0.2	0.266667	0.450925		0.8	-0.2	0	0.2	0.52915		-0.4	-0.1	0.1	-0.133333	0.251661		-0.1	-0.6	-0.4
putative protease [Campylobacter jejuni subsp. jejuni NCTC 11168]	gi|218562340			47 kDa	0	0	0	0	0		0	0	0	0	0		0.3	0	-0.2	0.0333333	0.251661		0.1	0.1	0	0.0666667	0.057735		-0.1	-0.1	-0.2	-0.133333	0.057735		-0.3	-0.2	-0.1	-0.2	0.1		-0.5	-0.7	-0.7	-0.633333	0.11547		-1	-0.9	-0.6
putative protein disulphide isomerase [Campylobacter jejuni subsp. jejuni NCTC 11168]	gi|218562494			25 kDa	0	0	0	0	0		0	0	0	0	0		-0.5	-0.1	-0.3	-0.3	0.2		0	0	-1.3	-0.433333	0.750555		-1.7	-2.1	-1.2	-1.66667	0.450925		-2.6	-1.7	-1.3	-1.86667	0.665833		-2.3	-2.2	-1.7	-2.06667	0.321455		-2.3	-1.8	-1.8
putative pyridine nucleotide-disulphide oxidoreductase [Campylobacter jejuni subsp. jejuni NCTC 11168]	gi|218562211		O	34 kDa	-0.1	-0.1	-0.1	-0.1	1.69967e-17		-0.1	-0.1	-0.1	-0.1	1.69967e-17		-0.3	0.2	-0.2	-0.1	0.264575		-0.1	0	0.2	0.0333333	0.152753		-1.5	-2.7	-2.2	-2.13333	0.602771		-3.4	-2.5	-2.5	-2.8	0.519615		-2.8	-2.4	-2.3	-2.5	0.264575		-2.9	-2.7	-2
putative pyridoxamine 5'-phosphate oxidase [Campylobacter jejuni subsp. jejuni NCTC 11168]	gi|218562094			16 kDa	-0.1	-0.1	-0.1	-0.1	1.69967e-17		-0.1	-0.1	0.1	-0.0333333	0.11547		-0.5	-0.4	-0.9	-0.6	0.264575		-0.5	-0.4	-0.4	-0.433333	0.057735		-0.8	-0.7	-0.9	-0.8	0.1		-0.2	-0.3	-0.5	-0.333333	0.152753		-0.3	-0.4	0.1	-0.2	0.264575		-0.5	-0.4	0.4
putative pyruvate carboxylase B subunit [Campylobacter jejuni subsp. jejuni NCTC 11168]	gi|218562552			66 kDa	0	0	0	0	0		0.1	0	-0.1	0	0.1		0	0.1	0.3	0.133333	0.152753		0.1	0.2	0.3	0.2	0.1		-0.8	-1.1	-0.4	-0.766667	0.351188		-1.2	-1.2	-0.8	-1.06667	0.23094		0	-0.5	1.1	0.2	0.818535		-0.3	-0.4	0.8
putative radical SAM domain protein [Campylobacter jejuni subsp. jejuni NCTC 11168]	gi|218563207			35 kDa	0	0	0	0	0		0	0	0	0	0		0.7	-0.1	-0.7	-0.0333333	0.702377		0.4	0.3	0.3	0.333333	0.057735		0.6	0.5	-0.4	0.233333	0.550757		0.9	0.7	0	0.533333	0.472582		1.4	0.6	-0.4	0.533333	0.90185		1.1	0.9	-0.1
putative recombination protein RecB [Campylobacter jejuni subsp. jejuni NCTC 11168]	gi|218563082			108 kDa	0	0	0	0	0		0	0	0	0	0		0.6	0.1	-0.1	0.2	0.360555		0.3	0	0.3	0.2	0.173205		1.3	1.6	1.1	1.33333	0.251661		1.6	1.5	1.5	1.53333	0.057735		1.1	1.3	0.3	0.9	0.52915		1.2	1.2	0.5
putative regulatory protein [Campylobacter jejuni subsp. jejuni NCTC 11168]	gi|218563107			28 kDa	0	0	0	0	0		0	0	0	0	0		-0.3	-0.4	0	-0.233333	0.208167		0.2	-0.1	0.4	0.166667	0.251661		0.2	0.8	0.9	0.633333	0.378594		0.6	0.9	1.2	0.9	0.3		0.7	0.7	1.1	0.833333	0.23094		1.2	0.8	1.5
putative ribonuclease [Campylobacter jejuni subsp. jejuni NCTC 11168]	gi|218562281			74 kDa	0	0	0	0	0		0	0	0	0	0		0.3	0	-0.1	0.0666667	0.208167		0.1	0.2	-0.1	0.0666667	0.152753		0.7	1	0.4	0.7	0.3		0.6	0.9	1.1	0.866667	0.251661		-0.2	-0.5	-0.8	-0.5	0.3		-0.5	-0.6	-0.4
putative ribosomal pseudouridine synthase [Campylobacter jejuni subsp. jejuni NCTC 11168]	gi|218562347			29 kDa	0	0	0	0	0		0	0	0	0	0		0.5	0.1	0	0.2	0.264575		0.3	0.2	-0.1	0.133333	0.208167		1.3	1.6	1.2	1.36667	0.208167		1.4	1.6	1.6	1.53333	0.11547		1	1	1.2	1.06667	0.11547		0.9	0.9	1.8
putative ribosomal pseudouridine synthase [Campylobacter jejuni subsp. jejuni NCTC 11168]	gi|218562892			37 kDa	0	0	0	0	0		0	0	0	0	0		0	-0.1	-0.4	-0.166667	0.208167		0.1	0.2	-0.3	0	0.264575		0.4	0.9	0.6	0.633333	0.251661		0.8	0.7	0.8	0.766667	0.057735		0.8	1.1	1.4	1.1	0.3		0.3	0.7	1.6
putative saccharopine dehydrogenase [Campylobacter jejuni subsp. jejuni NCTC 11168]	gi|218561851			45 kDa	0	0	0	0	0		0	0	0	0	0		-0.2	0.3	0.1	0.0666667	0.251661		0.2	0.2	-0.1	0.1	0.173205		-1	-0.8	-0.9	-0.9	0.1		-0.9	-0.6	-1.1	-0.866667	0.251661		-1.4	-0.9	0.1	-0.733333	0.763763		-1.4	-0.9	-0.2
putative SAM domain containing methyltransferase [Campylobacter jejuni subsp. jejuni NCTC 11168]	gi|218562911			34 kDa	0	0	0	0	0		0	0	0	0	0		0.1	0.3	0	0.133333	0.152753		-0.1	0.3	-0.2	0	0.264575		-1	-1.3	-1.2	-1.16667	0.152753		-1.8	-1.3	-1.7	-1.6	0.264575		-1	-0.5	0.4	-0.366667	0.70946		-1.8	-0.7	0.2
putative SAM-dependent methyltransferase [Campylobacter jejuni subsp. jejuni NCTC 11168]	gi|218561924			28 kDa	0	0	0	0	0		0	0	0	0	0		0.3	0.3	0.3	0.3	0		0.1	0.2	0.2	0.166667	0.057735		0.6	0.9	0.8	0.766667	0.152753		0.9	1	0.6	0.833333	0.208167		0.6	0.7	1.4	0.9	0.43589		0.2	0.6	1.2
putative SAM-dependent methyltransferase [Campylobacter jejuni subsp. jejuni NCTC 11168]	gi|218562241			27 kDa	0	0	0	0	0		0	0	0	0	0		0	-0.1	-0.8	-0.3	0.43589		0.1	0.1	-0.2	0	0.173205		-0.2	-0.1	0.1	-0.0666667	0.152753		-0.1	-1.3	0.1	-0.433333	0.757188		0.4	0	0.7	0.366667	0.351188		0.1	-0.6	0.8
putative secretion protein HlyD [Campylobacter jejuni subsp. jejuni NCTC 11168]	gi|218562257			43 kDa	0	-0.1	0	-0.0333333	0.057735		0	0	0	0	0		0	-0.1	-0.2	-0.1	0.1		-0.2	-0.1	-0.2	-0.166667	0.057735		0.7	0.9	0.5	0.7	0.2		1	0.9	0.6	0.833333	0.208167		0.6	0.7	-0.3	0.333333	0.550757		0.5	0.8	-0.3
putative selenide,water dikinase [Campylobacter jejuni subsp. jejuni NCTC 11168]	gi|218563104			34 kDa	0	0		0	0		0	0	0	0	0		0	-0.1		-0.05	0.0707107		0	0	-0.2	-0.0666667	0.11547		-0.8	-0.9		-0.85	0.0707107		-1.1	-0.7	-1.3	-1.03333	0.305505		-0.3	0.2		-0.05	0.353553		-0.6	-0.1	0
putative sensory trasnduction histidine kinase [Campylobacter jejuni subsp. jejuni NCTC 11168]	gi|218562509			50 kDa	0	0	0	0	0		0	0	0	0	0		0.2	-0.3	-0.1	-0.0666667	0.251661		0.2	0.1	-0.1	0.0666667	0.152753		1.1	1.2	0.9	1.06667	0.152753		1.6	1.4	0.4	1.13333	0.64291		1.6	1.3	1.3	1.4	0.173205		1.6	1.3	1
putative signal-transduction sensor protein [Campylobacter jejuni subsp. jejuni 81116]	gi|157415455			19 kDa	-0.1	-0.1	-0.1	-0.1	1.69967e-17		-0.1	-0.1	-0.1	-0.1	1.69967e-17		-0.2	0	0.3	0.0333333	0.251661		0.1	0.2	-0.1	0.0666667	0.152753		0.5	0.7	0.7	0.633333	0.11547		0.5	0.6	0.4	0.5	0.1		0.3	0.9	1.5	0.9	0.6		-0.1	0.3	1.3
putative single-stranded-DNA-specific exonuclease [Campylobacter jejuni subsp. jejuni NCTC 11168]	gi|218561721			59 kDa	-0.1	-0.1	-0.1	-0.1	1.69967e-17		-0.1	-0.1	-0.1	-0.1	1.69967e-17		0	0	0.3	0.1	0.173205		0	-0.2	0	-0.0666667	0.11547		0.3	0.6	0.5	0.466667	0.152753		0.9	0.5	0.5	0.633333	0.23094		-0.7	-0.1	0.8	0	0.754983		-0.7	-0.6	0.7
putative sodium:amino-acid symporter family protein [Campylobacter jejuni subsp. jejuni NCTC 11168]	gi|218562554			49 kDa	0	0		0	0		0	0	0	0	0		-0.8	-0.4		-0.6	0.282843		-0.6	-0.5	-0.7	-0.6	0.1		0.6	0.5		0.55	0.0707107		0.7	0.2	0.4	0.433333	0.251661		0.9	1.3		1.1	0.282843		1.2	1	1.1
putative succinate dehydrogenase iron-sulfur protein [Campylobacter jejuni subsp. jejuni NCTC 11168]	gi|218562096			36 kDa	0	0	0	0	0		0	0	0	0	0		0.3	0.4	0.8	0.5	0.264575		0.6	1	-0.4	0.4	0.72111		-1.3	-0.8	0.6	-0.5	0.984886		-1.2	-0.3	-0.3	-0.6	0.519615		-1.2	-0.4	0.5	-0.366667	0.85049		-0.9	-0.3	0.1
putative succinate dehydrogenase subunit C [Campylobacter jejuni subsp. jejuni ICDCCJ07001]	gi|315123991			31 kDa	0	0	0	0	0		0	0	0	0	0		0.4	0.3	1.4	0.7	0.608276		0.5	1.1	-0.5	0.366667	0.80829		-1.2	-1.3	0.7	-0.6	1.12694		-1.7	-0.8	-0.5	-1	0.6245		-1	-0.7	0.4	-0.433333	0.737111		-1.1	-0.6	-0.4
putative sugar nucleotidyltransferase [Campylobacter jejuni subsp. jejuni 81116]	gi|157414957			29 kDa	0	0.1	0.1	0.0666667	0.057735		0.1	-0.1	0.1	0.0333333	0.11547		0.2	0	-0.3	-0.0333333	0.251661		0.1	0	-0.2	-0.0333333	0.152753		0.7	0.8	0.5	0.666667	0.152753		0.8	0.6	0.6	0.666667	0.11547		1.4	1.7	1.1	1.4	0.3		0.6	1.2	1.1
putative sugar transferase [Campylobacter jejuni subsp. jejuni NCTC 11168]	gi|218563042			93 kDa	-0.3	-0.1	-0.1	-0.166667	0.11547		0	-0.1	-0.1	-0.0666667	0.057735		-0.1	-0.1	-0.3	-0.166667	0.11547		0.1	-0.2	-0.1	-0.0666667	0.152753		1.1	1.6	1.1	1.26667	0.288675		1.7	1.5	1.4	1.53333	0.152753		1.4	1.7	1.2	1.43333	0.251661		1.6	1.8	1.5
putative sugar transferase [Campylobacter jejuni subsp. jejuni NCTC 11168]	gi|218563036			122 kDa	0.3	0.2	0.1	0.2	0.1		0.2	0.1	0.1	0.133333	0.057735		0.4	0.2	-0.1	0.166667	0.251661		0.4	0	0.2	0.2	0.2		1.6	1.8	1.4	1.6	0.2		1.8	1.6	1.5	1.63333	0.152753		1.8	1.8	1.1	1.56667	0.404145		1.8	1.7	1.2
putative sugar transferase [Campylobacter jejuni subsp. jejuni NCTC 11168]	gi|218563025	Cj1421c		73 kDa	0	0	0	0	0		0	0	0	0	0		-0.3	-0.3	-0.3	-0.3	0		-0.1	-0.1	0	-0.0666667	0.057735		1	1.5	1.1	1.2	0.264575		1.5	1.5	1.3	1.43333	0.11547		1.2	1.4	1.2	1.26667	0.11547		1.3	1.4	1.5
putative sugar transferase [Campylobacter jejuni subsp. jejuni NCTC 11168]	gi|218563038			53 kDa	0	0.1	0	0.0333333	0.057735		-0.1	-0.1	0	-0.0666667	0.057735		0.5	0.1	-0.1	0.166667	0.305505		0	0	-0.2	-0.0666667	0.11547		1.8	1.6	1.1	1.5	0.360555		1.5	1.2	0.9	1.2	0.3		2.1	1.8	1.1	1.66667	0.51316		1.4	1.4	0.9
putative sugar transferase [Campylobacter jejuni subsp. jejuni NCTC 11168]	gi|218563026			74 kDa	0	0	0	0	0		0	0	0	0	0		-0.1	-0.1	-0.4	-0.2	0.173205		0.2	-0.1	-0.1	0	0.173205		1.1	1.3	0.8	1.06667	0.251661		1.6	1.2	1.4	1.4	0.2		1.4	1.6	1.1	1.36667	0.251661		1.3	1.5	1.5
putative sugar transferase [Campylobacter jejuni subsp. jejuni NCTC 11168]	gi|218563044			49 kDa	0	0	0	0	0		-0.1	-0.1	0	-0.0666667	0.057735		0.2	-0.2	-0.1	-0.0333333	0.208167		0.3	0.2	0.1	0.2	0.1		1.3	1.5	1.1	1.3	0.2		1.7	1.5	1.4	1.53333	0.152753		1.9	1.9	1	1.6	0.519615		1.8	1.8	1.4
putative sugar transferase [Campylobacter jejuni subsp. jejuni NCTC 11168]	gi|218563046			65 kDa	0	0	0	0	0		0	0	0	0	0		0.3	-0.3	-0.2	-0.0666667	0.321455		0	-0.2	0.1	-0.0333333	0.152753		1.2	1.2	1	1.13333	0.11547		1.3	1.2	1.3	1.26667	0.057735		1.4	0.9	0.3	0.866667	0.550757		1.3	1	0.5
putative sugar-nucleotide epimerase/dehydratease [Campylobacter jejuni subsp. jejuni NCTC 11168]	gi|218563031		G, M	36 kDa	0.1	0.1	0.1	0.1	1.69967e-17		0.1	0.1	0	0.0666667	0.057735		0.2	0	-0.1	0.0333333	0.152753		0.1	0.1	0.1	0.1	1.69967e-17		-1.2	-2.3	-1.9	-1.8	0.556776		-2.4	-2	-1.6	-2	0.4		-1.1	-1.2	-1.1	-1.13333	0.057735		-1.1	-1	-1
putative sugar-phosphate nucleotide transferase [Campylobacter jejuni subsp. jejuni NCTC 11168]	gi|218562939			39 kDa	0	0	0	0	0		0	0	0	0	0		0.1	-0.1	-0.1	-0.0333333	0.11547		0	0	-0.1	-0.0333333	0.057735		1.2	1.7	1.3	1.4	0.264575		1.5	1.7	1.3	1.5	0.2		1.1	1.1	0.5	0.9	0.34641		1.2	1.4	0.4
putative sulfatase family protein [Campylobacter jejuni subsp. jejuni NCTC 11168]	gi|218561919			59 kDa	0	0.2	0.2	0.133333	0.11547		0.1	0.2	0.1	0.133333	0.057735		0.2	0	-0.2	0	0.2		0.4	0.3	0.1	0.266667	0.152753		1.2	1.5	1.2	1.3	0.173205		1.5	1.6	1.7	1.6	0.1		1.3	1.3	0.5	1.03333	0.46188		1.7	1.6	0.7
putative sulfate adenylyltransferase [Campylobacter jejuni subsp. jejuni NCTC 11168]	gi|218563198			44 kDa	0.2	0	0	0.0666667	0.11547		0	0	0	0	0		0.2	0.2	-0.1	0.1	0.173205		-0.1	0.2	0.2	0.1	0.173205		0.6	0.8	0.4	0.6	0.2		1.1	0.8	0.9	0.933333	0.152753		0.4	0.2	-0.2	0.133333	0.305505		0.4	0.4	0
putative sulfite oxidase subunit YedY [Campylobacter jejuni subsp. jejuni 81116]	gi|157414675		R	34 kDa	-0.1	0	0	-0.0333333	0.057735		-0.1	0	0	-0.0333333	0.057735		-0.6	-0.2	-0.6	-0.466667	0.23094		-0.6	-0.2	-0.9	-0.566667	0.351188		-1.3	-2.1	-2.9	-2.1	0.8		-2.7	-2.2	-2.5	-2.46667	0.251661		-2.4	-2.1	-3.3	-2.6	0.6245		-2.1	-1.5	-2.7
putative thiol:disulphide interchange protein [Campylobacter jejuni subsp. jejuni NCTC 11168]	gi|218562254			64 kDa	0	0	0	0	0		0	0	0	0	0		0.5	0	0.3	0.266667	0.251661		0.6	0.2	0.6	0.466667	0.23094		1.1	1	1.1	1.06667	0.057735		1.5	1.1	0.9	1.16667	0.305505		1.2	1.3	0.7	1.06667	0.321455		1.2	1.3	0.7
putative TonB-denpendent outer membrane receptor [Campylobacter jejuni subsp. jejuni NCTC 11168]	gi|218561857	Cj0178	P	84 kDa	0	0	0	0	0		0	0	0	0	0		-2.1	-2.8	-3.2	-2.7	0.556776		-2.8	-3.3	-2.8	-2.96667	0.288675		1.4	1.5	-0.3	0.866667	1.0116		1.5	1.8	0.3	1.2	0.793725		-1.2	-2.6	-4.2	-2.66667	1.50111		-2.8	-2.9	-3.6
putative transcriptional regulator [Campylobacter jejuni subsp. jejuni 81116]	gi|157414759		K	23 kDa	0	0	0	0	0		0	0	0	0	0		0.1	0.2	-0.7	-0.133333	0.493288		-0.1	0.1	-0.3	-0.1	0.2		0.5	0.8	0.1	0.466667	0.351188		0.6	0.6	0	0.4	0.34641		0.1	0.2	0.4	0.233333	0.152753		-0.3	-0.2	0.3
putative transcriptional regulator [Campylobacter jejuni subsp. jejuni ICDCCJ07001]	gi|315124974		K	17 kDa	0	0	0.1	0.0333333	0.057735		0	0	0	0	0		0.1	0.3	1.2	0.533333	0.585947		0.4	0.3	-0.2	0.166667	0.321455		1	1.5	2.1	1.53333	0.550757		1.2	1.7	0.9	1.26667	0.404145		0.6	0.3	2	0.966667	0.907377		0.6	1.2	-0.2
putative transcriptional regulator [Campylobacter jejuni subsp. jejuni NCTC 11168]	gi|218562098		K	26 kDa	-0.1	0	0	-0.0333333	0.057735		0	0	0	0	0		0.4	0.1	0.1	0.2	0.173205		0	0.2	0.2	0.133333	0.11547		-1.3	-2.7	-2.1	-2.03333	0.702377		-3.4	-2.4	-2.3	-2.7	0.608276		-1.7	-2.1	-2.6	-2.13333	0.450925		-2.3	-2.1	-2.4
putative transcriptional regulator [Campylobacter jejuni subsp. jejuni NCTC 11168]	gi|218562135		K	29 kDa	0	0	0	0	0		0	0	0	0	0		0.2	0.1	0	0.1	0.1		0.2	0.1	0	0.1	0.1		1	1.6	1	1.2	0.34641		1.5	1.4	1.4	1.43333	0.057735		1.4	1.3	1.4	1.36667	0.057735		1.4	1.4	1.7
putative transcriptional regulatory protein [Campylobacter jejuni subsp. jejuni 81116]	gi|157415299		K	35 kDa	0	0	0	0	0		0	0	0	0	0		0.4	0	-0.1	0.1	0.264575		0	0	0	0	0		1.6	1.7	1	1.43333	0.378594		1.6	1.6	1.5	1.56667	0.057735		1.9	1.6	0.7	1.4	0.6245		1.5	1.6	1.3
putative transcriptional regulatory protein [Campylobacter jejuni subsp. jejuni ICDCCJ07001]	gi|315123629		K	25 kDa	0	0	0	0	0		0	0	0	0	0		0.2	0.2	0.2	0.2	3.39935e-17		0.4	0.3	0.2	0.3	0.1		-0.9	-0.9	-0.7	-0.833333	0.11547		-0.7	-0.6	-1.1	-0.8	0.264575		-0.4	-0.4	0.3	-0.166667	0.404145		-0.8	-0.5	0.3
putative transmembrane protein [Campylobacter jejuni subsp. jejuni NCTC 11168]	gi|218561931			40 kDa	-0.2	-0.4	-0.2	-0.266667	0.11547		-0.3	-0.3	-0.1	-0.233333	0.11547		-0.4	-0.5	-0.5	-0.466667	0.057735		-0.1	-0.3	-0.3	-0.233333	0.11547		1	1	0.7	0.9	0.173205		1.6	1.1	0.9	1.2	0.360555		1.3	1.3	0.9	1.16667	0.23094		1.3	1.3	1.2
putative transmembrane protein [Campylobacter jejuni subsp. jejuni NCTC 11168]	gi|218562062			31 kDa	0	0	0	0	0		0	0	0	0	0		0.2	-0.1	-0.2	-0.0333333	0.208167		0.1	0	-0.1	0	0.1		0.2	0.6	0.2	0.333333	0.23094		-0.1	0.6	0.2	0.233333	0.351188		0	-0.3	-1.5	-0.6	0.793725		0	0	-1.3
putative transporter [Campylobacter jejuni subsp. doylei 269.97]	gi|153951263			46 kDa	0	0	0	0	0		0	0	0	0	0		-0.2	-0.4	-0.8	-0.466667	0.305505		0.1	-0.3	-0.1	-0.1	0.2		0.3	0.4	-0.3	0.133333	0.378594		0.5	0.6	0.2	0.433333	0.208167		0.5	0.2	-1.1	-0.133333	0.85049		0.7	0.6	-0.6
putative tRNA-dihydrouridine synthase [Campylobacter jejuni subsp. jejuni NCTC 11168]	gi|218561804			35 kDa	0	0	0	0	0		0	0	0	0	0		0.1	-0.6	-0.2	-0.233333	0.351188		-0.2	-0.1	-0.1	-0.133333	0.057735		0.3	0.7	0.5	0.5	0.2		0.4	0.8	0.9	0.7	0.264575		0.8	0.9	0.6	0.766667	0.152753		0.1	0.7	0.8
putative two-component regulator [Campylobacter jejuni subsp. jejuni NCTC 11168]	gi|218563092			26 kDa	0.1	0	0.1	0.0666667	0.057735		0.1	0	0.1	0.0666667	0.057735		-0.1	0	-0.4	-0.166667	0.208167		0	0	-0.1	-0.0333333	0.057735		0.6	0.9	0.6	0.7	0.173205		1	1	0.7	0.9	0.173205		0.7	0.7	0.8	0.733333	0.057735		0.3	0.6	1
putative two-component regulator [Campylobacter jejuni subsp. jejuni NCTC 11168]	gi|218563197	Cj1608	T	34 kDa	0	0	0	0	0		0	-1.5	0	-0.5	0.866025		0.4	0	-0.2	0.0666667	0.305505		1.4	4.4	1.7	2.5	1.65227		1.6	1.5	1.1	1.4	0.264575		2.2	6	3.1	3.76667	1.98578		1	1	1.7	1.23333	0.404145		1.7	5.7	3.2
putative two-domain glucosyltransferase [Campylobacter jejuni subsp. jejuni NCTC 11168]	gi|218562749			60 kDa	0	0	0	0	0		0	0	0	0	0		0.2	0	-0.4	-0.0666667	0.305505		0.1	0.5	-0.3	0.1	0.4		1.3	1.3	1	1.2	0.173205		1.7	1.8	1.1	1.53333	0.378594		1.9	1.7	0.9	1.5	0.52915		1.7	2.1	0.9
putative type II protein secretion system E protein [Campylobacter jejuni subsp. jejuni NCTC 11168]	gi|218563072			60 kDa	0	0	0	0	0		0	0	0	0	0		0.4	-0.3	0.2	0.1	0.360555		0.1	-0.1	0	0	0.1		1.4	1.4	1	1.26667	0.23094		1.5	1.1	1.4	1.33333	0.208167		1.9	1.5	1.1	1.5	0.4		1.6	1.3	1.1
putative UDP-N-acetylglucosamine 2-epimerase [Campylobacter jejuni subsp. jejuni NCTC 11168]	gi|218562756			43 kDa	-0.1	-0.2	-0.2	-0.166667	0.057735		-0.1	-0.1	-0.1	-0.1	1.69967e-17		0.4	-0.1	-0.1	0.0666667	0.288675		0.4	0	0.1	0.166667	0.208167		1.2	1.5	1	1.23333	0.251661		1.8	1.4	1.3	1.5	0.264575		1.7	1.6	1.2	1.5	0.264575		1.7	1.5	1.5
pyrazinamidase/nicotinamidase, putative [Campylobacter jejuni subsp. jejuni 81-176]	gi|121613052			20 kDa	0			0			0	0	0	0	0		0.2			0.2			0	0.3	0.2	0.166667	0.152753		-1.2			-1.2			-2	-1.1	-0.9	-1.33333	0.585947		-0.6			-0.6			-1.2	-0.7	-0.2
pyridoxine 5'-phosphate synthase [Campylobacter jejuni subsp. jejuni NCTC 11168]	gi|218562850			29 kDa	0	0	0	0	0		0	0	0	0	0		0.2	0.2	0.3	0.233333	0.057735		0.1	0.1	0.2	0.133333	0.057735		-0.8	-1.4	-0.8	-1	0.34641		-1.8	-1.4	-1.2	-1.46667	0.305505		-0.4	-0.5	-0.3	-0.4	0.1		-0.6	-0.7	-0.2
pyrroline-5-carboxylate reductase [Campylobacter jejuni subsp. jejuni NCTC 11168]	gi|218562690			27 kDa	0	0	0	0	0		0	0	-0.1	-0.0333333	0.057735		0.4	0	0.3	0.233333	0.208167		0	0.1	0.3	0.133333	0.152753		0.8	1.1	0.6	0.833333	0.251661		1	1.1	1	1.03333	0.057735		0.9	0.5	0.3	0.566667	0.305505		0.6	0.5	0.4
pyruvate kinase [Campylobacter jejuni subsp. jejuni NCTC 11168]	gi|218562050			54 kDa	0.2	0.2	0.2	0.2	3.39935e-17		0.2	0.2	0.1	0.166667	0.057735		0.6	0.3	0.3	0.4	0.173205		0.4	0.4	0.9	0.566667	0.288675		-1	-1.7	-1	-1.23333	0.404145		-2	-2	-1.3	-1.76667	0.404145		-1.1	-2.3	-2.2	-1.86667	0.665833		-1	-2.3	-1.8
pyruvate phosphate dikinase PEP/pyruvate-binding [Thauera sp. MZ1T]	gi|217970436			97 kDa			0	0											3.4	3.4											0.2	0.2											-0.6	-0.6
pyruvate-flavodoxin oxidoreductase [Campylobacter jejuni subsp. jejuni ICDCCJ07001]	gi|315124909	Cj1476c		131 kDa	0.4	0.2	0.1	0.233333	0.152753		0.2	0.1	0.3	0.2	0.1		0.7	0.6	1.3	0.866667	0.378594		0.5	0.3	1.1	0.633333	0.416333		0.4	0.2	0.5	0.366667	0.152753		0.2	-0.1	0.2	0.1	0.173205		1.1	0.7	1.4	1.06667	0.351188		0.8	0.4	1.1
queuine tRNA-ribosyltransferase [Campylobacter jejuni subsp. jejuni 81-176]	gi|121613106			42 kDa	0	0	0	0	0		0	0	0	0	0		0	0	0.4	0.133333	0.23094		0.1	0	0.1	0.0666667	0.057735		-1.2	-1.3	-1.1	-1.2	0.1		-1.9	-2	-1.1	-1.66667	0.493288		-1.3	-1.1	-0.5	-0.966667	0.416333		-1.6	-1.6	-0.9
quinol dehydrogenase membrane component NapH [Campylobacter jejuni subsp. jejuni 81-176]	gi|121612888	Cj0782		29 kDa	0	0	0	0	0		0	0		0	0		0.9	0.1	1	0.666667	0.493288		0.8	0.3		0.55	0.353553		1.1	1.6	2.2	1.63333	0.550757		1.1	1.6		1.35	0.353553		1.7	1.8	2.2	1.9	0.264575		1.5	1.6
quinol dehydrogenase periplasmic component [Campylobacter jejuni subsp. jejuni ICDCCJ07001]	gi|315124305			27 kDa	0	0	0	0	0		0	0	0	0	0		0.7	0.3	0.6	0.533333	0.208167		0.7	0.4	0.1	0.4	0.3		0.3	0.8	1	0.7	0.360555		0.2	0.5	1.1	0.6	0.458258		0.8	0.7	0.7	0.733333	0.057735		0.5	0.5	0.8
quinone-reactive Ni/Fe hydrogenase, cytochrome b subunit [Campylobacter jejuni subsp. jejuni 81-176]	gi|121612897			28 kDa	0	0	0	0	0		0	0	0	0	0		0.8	0.3	0.6	0.566667	0.251661		0.8	0.4	0.5	0.566667	0.208167		0.9	0.9	0.6	0.8	0.173205		1	0.6	1.2	0.933333	0.305505		0.7	-0.1	-1	-0.133333	0.85049		0.2	-0.2	0.3
quinone-reactive Ni/Fe-hydrogenase, small subunit [Campylobacter jejuni subsp. jejuni 81116]	gi|157415531	Cj1267c		41 kDa	0.1	0.1	0.1	0.1	1.69967e-17		0.1	0.1	0	0.0666667	0.057735		0.9	0.1	0.9	0.633333	0.46188		0.5	0.4	0.8	0.566667	0.208167		-0.3	-1.1	-0.1	-0.5	0.52915		-0.9	-1.2	0	-0.7	0.6245		-0.1	-1.3	-0.9	-0.766667	0.61101		0.1	-1	-0.9
radical SAM domain-containing protein [Campylobacter jejuni subsp. jejuni 81116]	gi|157415507			34 kDa	0	0	0	0	0		0	0	0	0	0		0.3	0	0.1	0.133333	0.152753		0.2	0.1	0.2	0.166667	0.057735		-0.5	-0.7	-0.4	-0.533333	0.152753		-0.5	-0.5	-0.8	-0.6	0.173205		0.5	0.5	0.9	0.633333	0.23094		-0.1	0.2	0.7
radical SAM domain-containing protein [Campylobacter jejuni subsp. jejuni 81-176]	gi|121613080			29 kDa	0	0	0	0	0		0	0	0	0	0		0.3	-0.1	0	0.0666667	0.208167		0	-0.1	-0.3	-0.133333	0.152753		0.2	0.9	0.3	0.466667	0.378594		0.2	0.3	0	0.166667	0.152753		0.3	0.5	0.9	0.566667	0.305505		-0.4	-0.2	0.9
rare lipoprotein A [Campylobacter jejuni subsp. jejuni 81-176]	gi|121613481			28 kDa	0	0	0	0	0		0	0	0	0	0		-0.2	-0.5	-0.4	-0.366667	0.152753		-0.1	-0.3	-0.2	-0.2	0.1		0.4	0.5	0.4	0.433333	0.057735		0.7	0.6	0.8	0.7	0.1		0.2	0.2	0.1	0.166667	0.057735		0.2	0.2	0.2
RdgB/HAM1 family non-canonical purine NTP pyrophosphatase [Campylobacter jejuni subsp. jejuni 81-176]	gi|121613483			22 kDa	0	0	0	0	0		0	0	0	0	0		-0.1	0.1	-0.5	-0.166667	0.305505		-0.2	0	-0.2	-0.133333	0.11547		0.1	0.6	0.3	0.333333	0.251661		0.3	0.5	0.5	0.433333	0.11547		-0.1	-0.2	0.4	0.0333333	0.321455		-0.1	-0.1	0.6
recombinase A [Campylobacter jejuni subsp. jejuni 81116]	gi|157415892			37 kDa	0	-0.1	-0.2	-0.1	0.1		-0.1	-0.1	-0.2	-0.133333	0.057735		0.2	0.1	0.2	0.166667	0.057735		0.1	0	0.2	0.1	0.1		0.8	1.3	1.1	1.06667	0.251661		1.1	1.2	1.1	1.13333	0.057735		0.3	0.4	1.5	0.733333	0.665833		0.2	0.3	1.4
recombination and DNA strand exchange inhibitor protein [Campylobacter jejuni subsp. jejuni NCTC 11168]	gi|218562668			84 kDa	0	0	0	0	0		0	0	0	0	0		-0.3	-0.2	-0.3	-0.266667	0.057735		-0.1	-0.2	-0.5	-0.266667	0.208167		1.2	1.5	1	1.23333	0.251661		1.4	1.4	1.3	1.36667	0.057735		1.5	1.3	0.9	1.23333	0.305505		1.5	1.3	1.3
recombination factor protein RarA [Campylobacter jejuni RM1221]	gi|57237203		L	45 kDa	0	0	0	0	0		0	0	0	0	0		0.1	0.1	-0.9	-0.233333	0.57735		0.3	0.2	0	0.166667	0.152753		0.9	1.9	1.7	1.5	0.52915		1.8	1.5	2.3	1.86667	0.404145		1.1	2.2	2.6	1.96667	0.776745		1.3	1.5	3.2
RelA/SpoT family protein [Campylobacter jejuni subsp. jejuni 81116]	gi|157415536			84 kDa	0.1	-0.1	0.2	0.0666667	0.152753		0.3	0.1	0.1	0.166667	0.11547		0.5	0	0.2	0.233333	0.251661		0.4	0.2	0.3	0.3	0.1		1.2	1.6	1.3	1.36667	0.208167		1.8	1.4	1.6	1.6	0.2		1.5	1.5	1.4	1.46667	0.057735		1.7	1.5	1.6
replicative DNA helicase [Campylobacter jejuni subsp. jejuni 81116]	gi|157414843			52 kDa	0	0.1	0	0.0333333	0.057735		0.1	0	0	0.0333333	0.057735		0.1	0.3	0.4	0.266667	0.152753		0.4	0	0.5	0.3	0.264575		0.8	1.8	1.2	1.26667	0.503322		1.7	1.4	1.4	1.5	0.173205		1	1.5	1.4	1.3	0.264575		1.4	1.1	1.5
restriction modification enzyme [Campylobacter jejuni subsp. jejuni NCTC 11168]	gi|218562667			157 kDa	0	0	0	0	0		0	0	0	0	0		0.1	-0.3	0	-0.0666667	0.208167		0	-0.2	0.2	0	0.2		1.2	1.3	1.5	1.33333	0.152753		0.9	1.4	1.6	1.3	0.360555		1.4	1.3	1.5	1.4	0.1		0.8	1.7	1.6
riboflavin synthase subunit alpha [Campylobacter jejuni subsp. jejuni NCTC 11168]	gi|218562830			23 kDa	0	0	0	0	0		0	0	0	0	0		-0.2	0	-0.1	-0.1	0.1		-0.1	0.1	-0.3	-0.1	0.2		-0.3	-0.6	-0.7	-0.533333	0.208167		-0.4	-0.3	-0.4	-0.366667	0.057735		0.1	-0.3	-0.3	-0.166667	0.23094		0.2	-0.2	0.1
riboflavin synthase subunit beta [Campylobacter jejuni subsp. jejuni 81116]	gi|157414678			17 kDa	0.1	0.1	0.3	0.166667	0.11547		0.1	0.1	0.1	0.1	1.69967e-17		-0.1	0	0.1	0	0.1		-0.2	0.1	0	-0.0333333	0.152753		-0.5	-0.6	-0.2	-0.433333	0.208167		-0.5	-0.5	-0.2	-0.4	0.173205		-0.2	-1.2	-1.1	-0.833333	0.550757		0	-0.7	-0.9
riboflavin-specific deaminase/reductase [Campylobacter jejuni subsp. jejuni NCTC 11168]	gi|218563211			38 kDa	0	0	0	0	0		0	0	0	0	0		0	-0.1	0	-0.0333333	0.057735		0.3	0.3	0.1	0.233333	0.11547		0.6	1.4	1.3	1.1	0.43589		1	1.2	1	1.06667	0.11547		0.6	0.8	1.4	0.933333	0.416333		0.6	0.8	1.3
ribonuclease HII [Campylobacter jejuni subsp. jejuni 81-176]	gi|121612583			21 kDa	0	0	0	0	0				0	0			0.5	-0.1	0.7	0.366667	0.416333				-0.4	-0.4			0.3	-0.5	0.7	0.166667	0.61101				0	0			1.2	0	0.7	0.633333	0.602771				0.4
ribonuclease III [Campylobacter jejuni subsp. jejuni 81-176]	gi|121613213			25 kDa	0	0	0	0	0		0	0	0	0	0		0	0	0	0	0		0.1	0.1	-0.1	0.0333333	0.11547		-0.4	-0.2	0.1	-0.166667	0.251661		-0.6	-0.1	0	-0.233333	0.321455		-1	-0.8	1.1	-0.233333	1.15902		-1.2	-0.9	0.9
ribonuclease P protein component [Campylobacter jejuni subsp. jejuni 81116]	gi|157415222			13 kDa		0		0			0	0	0	0	0			-0.2		-0.2			0	-0.2	-0.1	-0.1	0.1			1.5		1.5			1.5	1.3	1.4	1.4	0.1			1.4		1.4			1.5	1.4	1.4
ribonucleotide-diphosphate reductase subunit alpha [Campylobacter jejuni subsp. jejuni 81116]	gi|157414345			90 kDa	0	0	0	0	0		0	0	0	0	0		-0.3	-0.2	0	-0.166667	0.152753		-0.3	-0.1	-0.3	-0.233333	0.11547		-1.4	-1.8	-1	-1.4	0.4		-2.2	-1.6	-1.4	-1.73333	0.416333		-1.7	-1.8	-1	-1.5	0.43589		-1.9	-1.8	-1.1
ribonucleotide-diphosphate reductase subunit beta [Campylobacter jejuni subsp. jejuni 81116]	gi|157414529		F	40 kDa	0	0	0	0	0		0	0	0.2	0.0666667	0.11547		0.1	-0.2	-0.1	-0.0666667	0.152753		0	-0.2	0.1	-0.0333333	0.152753		-1.5	-3	-1.9	-2.13333	0.776745		-3.2	-3.1	-2.1	-2.8	0.608276		-1.4	-2	-0.8	-1.4	0.6		-2.2	-1.9	-0.6
ribose 5-phosphate isomerase B [Campylobacter jejuni subsp. jejuni 81116]	gi|157415182			16 kDa	0	0	0	0	0		0	0	0	0	0		-0.2	-0.4	-0.7	-0.433333	0.251661		-0.1	-0.5	-0.3	-0.3	0.2		-1	-0.2	-1	-0.733333	0.46188		-1.1	-0.4	-1.2	-0.9	0.43589		-0.3	0.2	0	-0.0333333	0.251661		-0.6	-0.1	0
ribose-phosphate pyrophosphokinase [Campylobacter jejuni subsp. jejuni ICDCCJ07001]	gi|315124411			34 kDa	0.2	0.2	0.1	0.166667	0.057735		-0.1	0	0.1	0	0.1		0.4	0.4	0.3	0.366667	0.057735		0.2	0.4	0.3	0.3	0.1		0.9	1.4	1	1.1	0.264575		1.1	1.3	1.3	1.23333	0.11547		0.7	0.8	0.3	0.6	0.264575		0.9	0.8	0.2
ribosomal protein L11 methyltransferase [Campylobacter jejuni subsp. jejuni 81116]	gi|157415378			32 kDa	0.1	0.1	0.1	0.1	1.69967e-17		0.1	0.1	0.1	0.1	1.69967e-17		0	0	-0.4	-0.133333	0.23094		-0.1	0.1	0	0	0.1		0.8	1.1	0.8	0.9	0.173205		0.9	1	0.7	0.866667	0.152753		1	1.1	0.8	0.966667	0.152753		0.4	0.7	0.8
ribosomal RNA large subunit methyltransferase N [Campylobacter jejuni subsp. jejuni NCTC 11168]	gi|218563299			40 kDa	0	0	0	0	0		0	0	0	0	0		-0.4	-0.2	0.2	-0.133333	0.305505		0	0.2	-0.6	-0.133333	0.416333		0.7	1.3	1.2	1.06667	0.321455		1.1	1.4	1.2	1.23333	0.152753		0.8	1	0.8	0.866667	0.11547		0.5	0.9	0.8
ribosome biogenesis GTP-binding protein YsxC [Campylobacter jejuni subsp. jejuni NCTC 11168]	gi|218562300			23 kDa	0	0	0	0	0		0	0	0	0	0		-0.4	-0.2	-0.7	-0.433333	0.251661		-0.1	-0.2	-0.5	-0.266667	0.208167		1	1.2	0.8	1	0.2		1.4	0.9	1	1.1	0.264575		1.6	1.5	0.8	1.3	0.43589		1.2	1	0.8
ribosome recycling factor [Campylobacter jejuni subsp. jejuni 81-176]	gi|121612237		J	21 kDa	0	0	0	0	0		0	0	0	0	0		-0.5	-0.1	0.1	-0.166667	0.305505		-0.2	-0.1	-0.1	-0.133333	0.057735		-1.9	-3	-2.2	-2.36667	0.568624		-4	-3.3	-2.7	-3.33333	0.650641		-2.8	-3.3	-3.1	-3.06667	0.251661		-3.2	-3.8	-2.5
ribosome-binding factor A [Campylobacter jejuni subsp. jejuni 81-176]	gi|121612306			14 kDa		0	0	0	0		0	0	0	0	0			0.1	0.2	0.15	0.0707107		-0.2	0	-0.3	-0.166667	0.152753			-0.1	-0.3	-0.2	0.141421		-1.5	0	-0.1	-0.533333	0.83865			-0.7	-0.3	-0.5	0.282843		-1.3	-0.1	0
ribulose-phosphate 3-epimerase [Campylobacter jejuni subsp. jejuni NCTC 11168]	gi|218562106			24 kDa		-0.1	0	-0.05	0.0707107			0	0	0	0			1.2	0.3	0.75	0.636396			0.2	0.3	0.25	0.0707107			1.9	0.6	1.25	0.919239			0.4	0.3	0.35	0.0707107			0.4	-0.8	-0.2	0.848528			-0.8	-0.5
RloG protein, putative [Campylobacter jejuni RM1221]	gi|57238166			30 kDa	0	0	0	0	0		0	0	0	0	0		-0.2	0	0.1	-0.0333333	0.152753		0	-0.1	0.1	0	0.1		-0.6	-0.9	-0.5	-0.666667	0.208167		-0.3	-0.7	-0.3	-0.433333	0.23094		-0.3	-0.1	0.2	-0.0666667	0.251661		0.4	-0.2	0.3
RloH [Campylobacter jejuni subsp. jejuni 81-176]	gi|121613027			69 kDa	0.1	-0.1	0.1	0.0333333	0.11547		-0.2	0	-0.2	-0.133333	0.11547		-0.1	-0.3	-0.2	-0.2	0.1		0.1	-0.1	0	0	0.1		1.2	1.3	1.1	1.2	0.1		1.3	1.3	1.3	1.3	0		1.6	1.6	0.8	1.33333	0.46188		1.3	1.5	1.1
RNA methyltransferase [Campylobacter jejuni subsp. jejuni 81116]	gi|157415161			18 kDa	0			0			0		0	0	0		0.2			0.2			0.3		-0.1	0.1	0.282843		0.2			0.2			0.1		-0.1	0	0.141421		0.4			0.4			0		0.1
RNA methyltransferase, TrmH family [Campylobacter jejuni subsp. jejuni 81116]	gi|157414470			25 kDa	0.1	0.1	0.1	0.1	1.69967e-17		0.1	0.1	0.1	0.1	1.69967e-17		0	0	-0.1	-0.0333333	0.057735		0.6	0.1	-0.2	0.166667	0.404145		1	1.4	0.9	1.1	0.264575		1.6	1.5	1.2	1.43333	0.208167		1.2	1.1	1	1.1	0.1		1.6	1	1.6
RNA polymerase factor sigma-54 [Campylobacter jejuni subsp. jejuni NCTC 11168]	gi|218562314			49 kDa	0	0	0	0	0		0	0	0	0	0		0	0.1	-0.1	0	0.1		0	0.2	-0.2	0	0.2		0.7	1.5	1	1.06667	0.404145		1.2	1.4	1.3	1.3	0.1		0.6	0.7	0	0.433333	0.378594		0.9	0.9	0.4
RNA polymerase sigma factor RpoD [Campylobacter jejuni subsp. jejuni NCTC 11168]	gi|218562617			73 kDa	0	0	-0.1	-0.0333333	0.057735		0.2	-0.1	0.1	0.0666667	0.152753		-0.2	0	0.2	0	0.2		-0.1	0.2	0	0.0333333	0.152753		0.9	1.5	1.2	1.2	0.3		1.3	1.5	1.6	1.46667	0.152753		1	1	1	1	0		1.4	1.3	1
RNA pseudouridine synthase family protein [Campylobacter jejuni subsp. jejuni 81-176]	gi|121612851			29 kDa	0.1	0.1	0.1	0.1	1.69967e-17		0.1	0.1	0.1	0.1	1.69967e-17		-0.3	-0.3	-0.3	-0.3	0		0	0	-0.3	-0.1	0.173205		1.3	1.4	1.4	1.36667	0.057735		1.6	1.5	1.3	1.46667	0.152753		1.3	1	0.7	1	0.3		1.4	1.5	0.4
RNA pseudouridine synthase family protein [Campylobacter jejuni subsp. jejuni 81-176]	gi|121613293			35 kDa	0	0	0	0	0		0	0	0	0	0		0.2	0.1	-0.1	0.0666667	0.152753		0.5	0.3	0.2	0.333333	0.152753		1	1.3	0.9	1.06667	0.208167		1.6	1.2	1.1	1.3	0.264575		1.1	1.4	1.1	1.2	0.173205		1.1	1.2	1.3
RND efflux system, outer membrane lipoprotein CmeC [Campylobacter jejuni subsp. jejuni 81-176]	gi|121612467		M	55 kDa	-0.2	0	0	-0.0666667	0.11547		0.2	0.1	0	0.1	0.1		-0.1	-0.1	-0.4	-0.2	0.173205		0.3	0	0	0.1	0.173205		2.3	2.7	1.9	2.3	0.4		2.8	2.7	2.6	2.7	0.1		2.9	2.8	2	2.56667	0.493288		3.4	3.2	2.4
rod shape-determining protein MreB [Campylobacter jejuni subsp. jejuni 81-176]	gi|121612694			38 kDa	-0.3	-0.3	-0.1	-0.233333	0.11547		0	-0.2	-0.2	-0.133333	0.11547		-0.1	-0.5	-0.2	-0.266667	0.208167		0	-0.3	-0.1	-0.133333	0.152753		0.4	0.6	0.5	0.5	0.1		0.8	0.6	0.6	0.666667	0.11547		1.2	0.9	1	1.03333	0.152753		0.5	0.7	0.8
rod shape-determining protein MreC [Campylobacter jejuni subsp. jejuni 81-176]	gi|121613456			27 kDa	0	0	0	0	0		0	0	0	0	0		0.4	-0.2	0.1	0.1	0.3		0.2	-0.1	0.2	0.1	0.173205		0.8	1.2	1.1	1.03333	0.208167		1.1	1.2	1.4	1.23333	0.152753		1.1	0.9	0.1	0.7	0.52915		1	0.8	0.7
S4 domain-containing protein [Campylobacter jejuni subsp. doylei 269.97]	gi|153952275			9 kDa	0	0	0	0	0		0	0	0	0	0		-0.3	0.2	0	-0.0333333	0.251661		0.2	0.3	-0.2	0.1	0.264575		0.7	1.2	1.2	1.03333	0.288675		1.2	1.4	1	1.2	0.2		0.2	0.4	1.4	0.666667	0.64291		0.5	0.6	1
S-adenosylmethionine synthetase [Campylobacter jejuni subsp. jejuni 81116]	gi|157415357			44 kDa	0	-0.2	-0.3	-0.166667	0.152753		-0.2	0	-0.2	-0.133333	0.11547		-0.3	-0.4	-0.3	-0.333333	0.057735		-0.3	-0.2	-0.4	-0.3	0.1		0	0.2	0.1	0.1	0.1		0.2	0.2	-0.1	0.1	0.173205		-0.3	-0.4	0.8	0.0333333	0.665833		-0.6	-0.3	0.7
S-adenosylmethionine:tRNA ribosyltransferase-isomerase [Campylobacter jejuni subsp. jejuni NCTC 11168]	gi|218562228			40 kDa	-0.1	-0.2	-0.1	-0.133333	0.057735		-0.1	-0.1	-0.1	-0.1	1.69967e-17		0	0	-0.2	-0.0666667	0.11547		-0.1	-0.3	-0.3	-0.233333	0.11547		-0.1	0.3	-0.7	-0.166667	0.503322		0.2	-0.2	-0.1	-0.0333333	0.208167		0.8	1	-0.2	0.533333	0.64291		0.3	0.5	0.6
S-adenosyl-methyltransferase MraW [Campylobacter jejuni subsp. jejuni NCTC 11168]	gi|218562332			36 kDa	0	0	0	0	0		0	0	0	0	0		0.1	-0.1	-0.1	-0.0333333	0.11547		0	0	0	0	0		0.8	1.5	1.1	1.13333	0.351188		1.4	1.4	1.4	1.4	2.71948e-16		0.9	1.3	1.5	1.23333	0.305505		0.8	1	1.6
Sec-independent protein translocase TatC [Campylobacter jejuni subsp. jejuni 81-176]	gi|121612929			28 kDa	0	0	0	0	0		0	0	0	0	0		0	0	-0.8	-0.266667	0.46188		-0.2	-0.1	-0.3	-0.2	0.1		0.8	0.9	0.3	0.666667	0.321455		0.7	1.3	0.8	0.933333	0.321455		1	0.9	0	0.633333	0.550757		0.9	1.5	0.6
sec-independent translocase [Campylobacter jejuni subsp. jejuni 81116]	gi|157414861			15 kDa	0	0	0	0	0		0	0	0	0	0		-0.2	-0.5	-0.5	-0.4	0.173205		-0.1	-0.4	-0.3	-0.266667	0.152753		-1.5	-2.3	-1.7	-1.83333	0.416333		-2.3	-2.6	-0.9	-1.93333	0.907377		-1.3	-2.6	-2.7	-2.2	0.781025		-1.5	-3.1	-2
selenide, water dikinase [Campylobacter jejuni RM1221]	gi|57238527			37 kDa	0			0			0		0	0	0		0			0			-0.1		-0.1	-0.1	0		-0.9			-0.9			-1.2		-1	-1.1	0.141421		-0.5			-0.5			-0.7		-0.3
selenocysteine synthase [Campylobacter jejuni subsp. jejuni 81-176]	gi|121612972			51 kDa	0	0	0	0	0		0	0	0	0	0		-0.3	-0.1	0.1	-0.1	0.2		-0.2	0.3	-0.1	0	0.264575		0.6	0.6	0.5	0.566667	0.057735		0.8	1	0.7	0.833333	0.152753		0.6	0.2	0.2	0.333333	0.23094		0.6	0.6	0.3
selenocysteine-specific elongation factor [Campylobacter jejuni subsp. jejuni 81-176]	gi|121612252			69 kDa	0	0	0	0	0		0	0	0	0	0		-0.1	-0.1	0	-0.0666667	0.057735		0.1	0.2	-0.2	0.0333333	0.208167		1.1	1.3	1.2	1.2	0.1		1.6	1.4	1.4	1.46667	0.11547		1.6	1.4	1.7	1.56667	0.152753		1.5	1.7	1.8
sensor histidine kinase [Campylobacter jejuni subsp. jejuni 81-176]	gi|121613204		T	46 kDa	0.1	-0.1	-0.1	-0.0333333	0.11547		-0.1	0	0	-0.0333333	0.057735		0.7	0	-0.3	0.133333	0.51316		0.2	0	0.3	0.166667	0.152753		1.6	1.3	1	1.3	0.3		1.6	1.5	1.2	1.43333	0.208167		2.1	1.6	0.8	1.5	0.655744		1.7	1.4	1
sensor histidine kinase [Campylobacter jejuni subsp. jejuni 81-176]	gi|121612247		T	45 kDa	-0.1	0	0	-0.0333333	0.057735		0	0	0	0	0		0.3	-0.2	-0.2	-0.0333333	0.288675		0	-0.1	0.1	0	0.1		1.2	1.3	1.1	1.2	0.1		1.3	1.4	1.2	1.3	0.1		1.9	1.4	1.2	1.5	0.360555		1.7	1.7	1.5
sensor histidine kinase [Campylobacter jejuni subsp. jejuni 81-176]	gi|121612725		T	38 kDa	0	0	-0.1	-0.0333333	0.057735		0	0	0	0	0		-0.1	0.1	-0.2	-0.0666667	0.152753		0	0.2	-0.6	-0.133333	0.416333		-0.4	-0.4	0.1	-0.233333	0.288675		-0.6	-0.1	-0.3	-0.333333	0.251661		0	0	1.1	0.366667	0.635085		-0.5	0.1	1.2
sensor histidine kinase [Campylobacter jejuni subsp. jejuni 81-176]	gi|121613339		T	40 kDa	0	0	0	0	0		0	0	0	0	0		0.4	0	-0.2	0.0666667	0.305505		0.1	0.1	-0.2	0	0.173205		1	1.4	0.7	1.03333	0.351188		1.4	1.4	0.9	1.23333	0.288675		1.1	1.3	0.7	1.03333	0.305505		1	1.5	0.8
Ser/Thr protein phosphatase family protein [Campylobacter jejuni subsp. jejuni 81-176]	gi|121613350			43 kDa	0	0	0.1	0.0333333	0.057735		0.1	0.1	0	0.0666667	0.057735		0.5	-0.1	0.1	0.166667	0.305505		0.3	0.2	0	0.166667	0.152753		1.2	1	0.9	1.03333	0.152753		1.3	1	1	1.1	0.173205		1.7	1.2	0.3	1.06667	0.70946		1.7	1.3	0.4
Ser/Thr protein phosphatase family protein [Campylobacter jejuni subsp. jejuni 81-176]	gi|121613728			46 kDa	0	0	0	0	0		0	0	0	0	0		-0.2	-0.2	-0.3	-0.233333	0.057735		-0.1	-0.1	-0.2	-0.133333	0.057735		0.9	1.4	0.8	1.03333	0.321455		1.6	1.3	1.4	1.43333	0.152753		1.1	1	0.3	0.8	0.43589		1	1	0.6
serine acetyltransferase [Campylobacter jejuni subsp. jejuni NCTC 11168]	gi|218562391			23 kDa	0	0	0	0	0		0	0	0	0	0		0	-0.3	-0.5	-0.266667	0.251661		-0.1	0	-0.1	-0.0666667	0.057735		-0.2	-0.3	-0.6	-0.366667	0.208167		-0.4	0	0	-0.133333	0.23094		0.3	0	-0.7	-0.133333	0.51316		0.3	0.4	-0.4
serine hydroxymethyltransferase [Campylobacter jejuni subsp. jejuni NCTC 11168]	gi|218562060			46 kDa	-0.2	0.1	-0.3	-0.133333	0.208167		-0.2	-0.2	-0.2	-0.2	3.39935e-17		0.5	0.2	0.5	0.4	0.173205		0.1	0.1	0.6	0.266667	0.288675		-0.9	-0.5	-0.8	-0.733333	0.208167		-0.8	-0.8	-1.2	-0.933333	0.23094		-1.5	-1.5	-0.7	-1.23333	0.46188		-2.1	-1.9	-1.3
serine protease [Campylobacter jejuni subsp. jejuni 81-176]	gi|121613392			116 kDa	-0.3	-0.1	0	-0.133333	0.152753		-0.1	-0.1	-0.2	-0.133333	0.057735		0	0	0	0	0		0.1	-0.2	0.1	0	0.173205		0.4	0.8	0.7	0.633333	0.208167		0.9	0.7	0.8	0.8	0.1		1.2	1.3	0.6	1.03333	0.378594		1.4	1	0.7
serine protease [Campylobacter jejuni subsp. jejuni NCTC 11168]	gi|218562840			51 kDa	0	-0.2	0.1	-0.0333333	0.152753		-0.2	-0.1	-0.1	-0.133333	0.057735		0.5	0	0	0.166667	0.288675		0.2	0.1	0.4	0.233333	0.152753		0.1	-0.4	-0.4	-0.233333	0.288675		-0.2	-0.4	-0.6	-0.4	0.2		-0.8	-1.9	-2	-1.56667	0.665833		-1	-2	-2.1
serine/threonine transporter SstT [Campylobacter jejuni subsp. jejuni 81-176]	gi|121613737			43 kDa		0	0	0	0		0			0				-0.5	-0.9	-0.7	0.282843		-0.5			-0.5				1.4	0.6	1	0.565685		2			2				1.8	0.8	1.3	0.707107		2.2
seryl-tRNA synthetase [Campylobacter jejuni subsp. jejuni NCTC 11168]	gi|218562047			47 kDa	0.1	0.1	0.1	0.1	1.69967e-17		0.1	0	0.1	0.0666667	0.057735		0.1	0.4	0	0.166667	0.208167		0.3	0.3	0.5	0.366667	0.11547		0.1	0.7	0.4	0.4	0.3		0.4	0.6	0.5	0.5	0.1		-0.8	-0.6	-0.6	-0.666667	0.11547		-0.7	-0.5	-0.6
shikimate 5-dehydrogenase [Campylobacter jejuni subsp. jejuni NCTC 11168]	gi|218562063			30 kDa	0	0	0	0	0		0	0	0	0	0		0.5	0.1	0.2	0.266667	0.208167		0.3	0.1	0.9	0.433333	0.416333		0.1	0.4	0.1	0.2	0.173205		0.6	0.2	0.6	0.466667	0.23094		0.1	0.1	-0.2	0	0.173205		0.1	-0.1	-0.1
shikimate kinase [Campylobacter jejuni subsp. jejuni 81-176]	gi|121612763			19 kDa	0	0	0	0	0		0	0	0	0	0		0	0.1	-0.4	-0.1	0.264575		0	0.2	-0.3	-0.0333333	0.251661		-1.2	-1.5	-1.5	-1.4	0.173205		-1.6	-1.3	-1.8	-1.56667	0.251661		-1.2	-0.7	0	-0.633333	0.602771		-1.5	-0.9	-0.1
short chain dehydrogenase [Campylobacter jejuni subsp. jejuni NCTC 11168]	gi|218562140			29 kDa	0	0	0	0	0		0	0	0	0	0		-0.7	0.1	-0.6	-0.4	0.43589		-0.5	0.1	-0.1	-0.166667	0.305505		-1.2	-2.1	-2.1	-1.8	0.519615		-1.8	-1.7	-1.9	-1.8	0.1		-2.4	-1.9	-1.8	-2.03333	0.321455		-2.4	-2.2	-1.4
sialic acid synthase [Campylobacter jejuni subsp. jejuni NCTC 11168]	gi|218562755	Cj1141	M	38 kDa	-0.1	-0.1	-0.3	-0.166667	0.11547		-0.1	-0.1	-0.1	-0.1	1.69967e-17		-0.1	0.1	0.3	0.1	0.2		0	0.1	-0.1	0	0.1		-1.3	-1.2	-1.1	-1.2	0.1		-1.8	-1.1	-1.6	-1.5	0.360555		-1.5	-0.8	0	-0.766667	0.750555		-1.9	-0.9	-0.2
sigma-54 associated transcriptional activator [Campylobacter jejuni subsp. jejuni NCTC 11168]	gi|218562640	Cj1024c	T	49 kDa	0	0.2	-0.2	0	0.2		0	0	0	0	0		-0.4	0.1	-0.1	-0.133333	0.251661		-0.1	0	-0.4	-0.166667	0.208167		0.4	1.1	0.9	0.8	0.360555		1.1	0.9	0.8	0.933333	0.152753		0.6	1.1	1.4	1.03333	0.404145		0.5	0.7	1.2
signal peptidase I [Campylobacter jejuni subsp. jejuni 81-176]	gi|121612845			33 kDa	0	0	0.2	0.0666667	0.11547		0.1	0	0	0.0333333	0.057735		-0.2	0	0.1	-0.0333333	0.152753		0.1	0.2	-0.1	0.0666667	0.152753		-0.2	0.1	0.1	0	0.173205		-0.3	-0.1	0	-0.133333	0.152753		-0.4	-0.4	-0.8	-0.533333	0.23094		-0.4	-0.3	-0.7
signal peptidase I, putative [Campylobacter jejuni RM1221]	gi|57238176			25 kDa	0	0	0	0	0		0	0	0	0	0		0	0.1	0.2	0.1	0.1		0.1	0.2	-0.1	0.0666667	0.152753		-0.4	-0.3	0	-0.233333	0.208167		-0.6	-0.2	0	-0.266667	0.305505		-0.6	-0.6	-0.3	-0.5	0.173205		-0.9	-0.6	-0.5
signal peptidase I, putative CJIE1 prophage [Campylobacter jejuni subsp. jejuni ICDCCJ07001]	gi|315124225		K	24 kDa	0.1	0	0.1	0.0666667	0.057735								0	0	-0.2	-0.0666667	0.11547								1.1	1.5	1.1	1.23333	0.23094								1.2	1.2	0.7	1.03333	0.288675
signal peptide peptidase SppA, 36K type [Campylobacter jejuni subsp. jejuni 81-176]	gi|121613641			33 kDa	0	0	0	0	0		0	0	0	0	0		0.2	0.1	0.2	0.166667	0.057735		0.4	0.4	0.1	0.3	0.173205		1.3	1.4	0.9	1.2	0.264575		1.5	1.8	1.2	1.5	0.3		1.5	1.2	0	0.9	0.793725		1.5	1.7	0.4
signal recognition particle protein [Campylobacter jejuni subsp. jejuni NCTC 11168]	gi|218562348			49 kDa	0.4	0.1	0	0.166667	0.208167		0	0	0	0	0		0.2	0.2	0.1	0.166667	0.057735		0.1	0	-0.2	-0.0333333	0.152753		1	1.6	1.2	1.26667	0.305505		1.1	1.3	1.4	1.26667	0.152753		1.3	1.1	1.3	1.23333	0.11547		1.1	1	0.9
signal recognition particle-docking protein FtsY [Campylobacter jejuni subsp. jejuni 81-176]	gi|121613201			32 kDa	0.1	0.1	0.1	0.1	1.69967e-17		0.1	0.1	0.1	0.1	1.69967e-17		0.2	0.1	0.1	0.133333	0.057735		0.1	0.1	0.3	0.166667	0.11547		0.4	0.8	0.1	0.433333	0.351188		0.9	0.8	0.4	0.7	0.264575		1	1.1	0.9	1	0.1		0.4	0.7	1
single domain haemoglobin [Campylobacter jejuni subsp. jejuni NCTC 11168]	gi|218563175		C	16 kDa	0	0	0	0	0		0	0	0	0	0		-0.7	0.3	-0.7	-0.366667	0.57735		-0.4	-0.1	-0.3	-0.266667	0.152753		-1.6	-1.9	-2.8	-2.1	0.6245		-2.7	-2.3	-2.7	-2.56667	0.23094		-1.9	-2	-2.7	-2.2	0.43589		-2.8	-1.9	-2.2
single-stranded DNA-binding protein [Campylobacter jejuni subsp. jejuni 81-176]	gi|121613258			21 kDa	0	0	0	0	0		0	0	0	0	0		-0.4	-0.2	-0.4	-0.333333	0.11547		-0.4	0	-0.5	-0.3	0.264575		-1	-2.2	-1	-1.4	0.69282		-1.6	-1.4	-1.2	-1.4	0.2		-1	-1.1	0.3	-0.6	0.781025		-1.5	-1.2	0.1
sodium/dicarboxylate symporter [Campylobacter jejuni subsp. jejuni 81-176]	gi|121612756	Cj0025c		51 kDa	0.1	0.1	0.1	0.1	1.69967e-17		0.1	0.2	0.1	0.133333	0.057735		-0.9	-0.1	-1.4	-0.8	0.655744		-0.1	-0.2	-0.9	-0.4	0.43589		1.7	1.6	0	1.1	0.953939		1.9	1.5	0.7	1.36667	0.61101		1.6	1.2	-0.7	0.7	1.22882		2	1.2	0.4
sodium/hydrogen exchanger family protein [Campylobacter jejuni subsp. jejuni 81-176]	gi|121613270			60 kDa	0	0	0.1	0.0333333	0.057735		0.1	0	0.1	0.0666667	0.057735		0.6	0.2	-0.3	0.166667	0.450925		0.2	0.1	-0.3	0	0.264575		1.3	1.6	0.8	1.23333	0.404145		1.2	1.5	1.1	1.26667	0.208167		2	2	1.1	1.7	0.519615		1.3	2	1.7
sodium/proline permease [Campylobacter jejuni subsp. jejuni 81-176]	gi|121613068			53 kDa	0	0	0	0	0		0	0	0	0	0		-0.1	0.2	-0.7	-0.2	0.458258		-0.3	-0.1	0	-0.133333	0.152753		0.4	-0.4	-0.9	-0.3	0.655744		-0.3	-0.8	-1	-0.7	0.360555		1.1	1.2	0	0.766667	0.665833		0.5	0.7	0.4
soluble lytic murein transglycosylase, putative [Campylobacter jejuni subsp. jejuni 81116]	gi|157415110			63 kDa	0	0	0	0	0		0	0	0	0	0		0.3	0.4	0.4	0.366667	0.057735		0.3	0.4	0.2	0.3	0.1		1.3	1.7	1.4	1.46667	0.208167		1.6	1.7	1.2	1.5	0.264575		0	0	-0.7	-0.233333	0.404145		-0.1	0	-0.8
S-ribosylhomocysteinase [Campylobacter jejuni subsp. jejuni NCTC 11168]	gi|218562810			18 kDa	0	0	0	0	0		0	0	0	0	0		0.3	0.4	0.6	0.433333	0.152753		0.3	0.3	0.4	0.333333	0.057735		-1.1	-1.5	-1.1	-1.23333	0.23094		-1.7	-1.4	-1.7	-1.6	0.173205		-1.7	-1.6	-1.5	-1.6	0.1		-2	-2	-1.9
SsrA-binding protein [Campylobacter jejuni subsp. doylei 269.97]	gi|153952300			17 kDa	0	0	0	0	0		0	0	0	0	0		0.4	-0.1	0	0.1	0.264575		0.1	0	-0.1	0	0.1		1.4	1.4	1	1.26667	0.23094		1.4	1.2	1.1	1.23333	0.152753		1.7	1.2	1.1	1.33333	0.321455		1.4	1.3	1.3
stationary phase survival protein SurE [Campylobacter jejuni subsp. jejuni 81116]	gi|157414590			29 kDa	0	0	0	0	0		0	0	0	0	0		-0.3	-0.2	-0.6	-0.366667	0.208167		-0.3	-0.3	-0.4	-0.333333	0.057735		0.8	0.4	-0.2	0.333333	0.503322		0.7	0	0.7	0.466667	0.404145		0.4	0	-0.2	0.0666667	0.305505		-0.1	-0.3	0.5
succinate dehydrogenase flavoprotein subunit [Campylobacter jejuni subsp. jejuni NCTC 11168]	gi|218562095	Cj0437		66 kDa	0	0	0	0	0		0.3	0.1	-0.1	0.1	0.2		0.4	0.5	1.2	0.7	0.43589		1.2	1	-0.4	0.6	0.87178		-1.1	-0.5	0.8	-0.266667	0.971253		-0.8	-0.1	0	-0.3	0.43589		-0.8	-0.1	0.5	-0.133333	0.650641		-0.5	0.1	0.2
succinyl-CoA synthase, alpha subunit [Campylobacter jejuni subsp. jejuni 81116]	gi|157414815			30 kDa	0.1	0	0.1	0.0666667	0.057735		0.2	0	0	0.0666667	0.11547		0	0.3	0.3	0.2	0.173205		0.1	0.1	0.2	0.133333	0.057735		-1	-1.2	-1.2	-1.13333	0.11547		-1.5	-1.1	-1.3	-1.3	0.2		-0.9	-0.6	-0.8	-0.766667	0.152753		-0.6	-0.7	-0.9
succinyl-CoA synthetase subunit beta [Campylobacter jejuni subsp. jejuni NCTC 11168]	gi|218562185			42 kDa	0	0	-0.1	-0.0333333	0.057735		0	0	0	0	0		0	0.2	-0.1	0.0333333	0.152753		0	0	0.2	0.0666667	0.11547		-1.2	-1.4	-1.6	-1.4	0.2		-2	-1.3	-1.5	-1.6	0.360555		-1	-0.9	-1.2	-1.03333	0.152753		-0.5	-0.7	-1.2
succinyl-diaminopimelate desuccinylase [Campylobacter jejuni subsp. jejuni NCTC 11168]	gi|218562664		E	40 kDa	0	0	0	0	0		0	0	0	0	0		0.1	-0.1	-0.1	-0.0333333	0.11547		0.1	0.1	-0.1	0.0333333	0.11547		-1.8	-2.8	-2.1	-2.23333	0.51316		-3.2	-2.5	-2.1	-2.6	0.556776		-2.2	-2.3	-2.3	-2.26667	0.057735		-2.6	-2	-2
superoxide dismutase, Fe [Campylobacter jejuni subsp. doylei 269.97]	gi|153951398	Cj0169		25 kDa		0		0			0	0	0	0	0		6.6	0.7	3.8	3.7	2.95127		0.7	0.1	2	0.933333	0.971253				0.9	0.9			-1.7	-1.7	0	-1.13333	0.981495			-0.7	2.3	0.8	2.12132		-0.6	-0.2	0.9
superoxide dismutase, Fe [Campylobacter jejuni subsp. jejuni 81116]	gi|157414485	Cj0169		25 kDa	0	-0.1	0	-0.0333333	0.057735		-0.1	-0.2	-0.4	-0.233333	0.152753		0.8	0.7	2.2	1.23333	0.83865		0.3	0.4	2.9	1.2	1.47309		-0.9	-1.9	-0.5	-1.1	0.72111		-2.8	-2.7	0.2	-1.76667	1.70392		-1	-1.3	0.2	-0.7	0.793725		-1.9	-1.6	0.9
TatD family hydrolase [Campylobacter jejuni subsp. jejuni 81-176]	gi|121612578			31 kDa	0			0			0	0	0	0	0		-0.4			-0.4			-0.2	0	-0.6	-0.266667	0.305505		-0.9			-0.9			-1.6	-1.3	-0.9	-1.26667	0.351188		-0.6			-0.6			-0.9	-0.5	0
tetraacyldisaccharide 4'-kinase [Campylobacter jejuni subsp. jejuni 81-176]	gi|121612976			36 kDa	0	0	0	0	0		0	0	0	0	0		0.3	0	-0.1	0.0666667	0.208167		0.2	0	0.1	0.1	0.1		1.1	1.2	0.7	1	0.264575		1.6	1.1	1.1	1.26667	0.288675		1.2	1.1	0.4	0.9	0.43589		1.2	1	0.7
tetrapyrrole methylase family protein [Campylobacter jejuni subsp. jejuni 81-176]	gi|121612798			31 kDa	0	0	0	0	0		0	0	0	0	0		0.5	-0.2	-0.1	0.0666667	0.378594		0.2	-0.1	0.2	0.1	0.173205		1.1	1.3	1.3	1.23333	0.11547		1.3	1.4	1.3	1.33333	0.057735		1.9	1.6	1.3	1.6	0.3		1.5	1.7	1.4
thermonuclease family protein [Campylobacter jejuni subsp. jejuni 81-176]	gi|121612563	Cj0979c	L	21 kDa	0	0	0	0	0		0	0	0	0	0		0.4	1.1	1	0.833333	0.378594		0.5	1.5	0.2	0.733333	0.680686		1.5	2.8	2.2	2.16667	0.650641		1.9	3.2	1.7	2.26667	0.814453		0.6	1.5	1	1.03333	0.450925		0.5	1.9	0.4
thiamine biosynthesis protein ThiC [Campylobacter jejuni subsp. jejuni 81-176]	gi|121613325	Cj0453	H	48 kDa	0.1	0.1	0.1	0.1	1.69967e-17		0.1	0.1	0	0.0666667	0.057735		2.4	1.8	2.5	2.23333	0.378594		1.7	1.6	2.2	1.83333	0.321455		-0.4	-0.9	-0.8	-0.7	0.264575		-1.1	-1.1	-2	-1.4	0.519615		0.8	0.2	0.6	0.533333	0.305505		-0.5	-0.1	-0.7
thiamine biosynthesis protein ThiF [Campylobacter jejuni subsp. jejuni NCTC 11168]	gi|218562662			30 kDa	0	0	0	0	0		0	0	0	0	0		-0.1	0.2	0.1	0.0666667	0.152753		0	0.1	-0.2	-0.0333333	0.152753		-0.8	-0.6	-0.5	-0.633333	0.152753		-0.7	-0.4	-0.4	-0.5	0.173205		-0.7	-0.4	0.4	-0.233333	0.568624		-1	-0.6	-0.3
thiamine biosynthesis protein ThiH [Campylobacter jejuni subsp. jejuni NCTC 11168]	gi|218562660			43 kDa	-0.2	-0.2	-0.2	-0.2	3.39935e-17		0	-0.2	-0.2	-0.133333	0.11547		0	0.1	0	0.0333333	0.057735		0	0	-0.3	-0.1	0.173205		-0.7	-0.8	-1	-0.833333	0.152753		-1	-0.8	-1.1	-0.966667	0.152753		-0.1	0.2	0.6	0.233333	0.351188		-0.6	-0.4	-0.1
thiamine biosynthesis protein ThiS [Campylobacter jejuni subsp. jejuni 81116]	gi|157415304			7 kDa	0	0	0	0	0		0	0	0	0	0		-0.3	0.5	0.2	0.133333	0.404145		-0.1	0.2	-0.2	-0.0333333	0.208167		-1.8	-2.7	-1.9	-2.13333	0.493288		-3.4	-3.2	-2.2	-2.93333	0.64291		-2.6	-2.1	-0.8	-1.83333	0.929157		-2.9	-2.6	-1.2
thiamine monophosphate kinase [Campylobacter jejuni subsp. jejuni NCTC 11168]	gi|218563061			31 kDa	0	0		0	0		0	0	0	0	0		0.1	-0.1		0	0.141421		0	0	0	0	0		1.2	1.5		1.35	0.212132		1.4	1.5	1.4	1.43333	0.057735		1.3	1.4		1.35	0.0707107		1.4	1.8	1.5
thiamine-phosphate pyrophosphorylase, putative [Campylobacter jejuni subsp. jejuni 81-176]	gi|121613518			23 kDa	0	0		0	0			0		0			0.6	0.1		0.35	0.353553			0		0			-0.1	-0.5		-0.3	0.282843			-0.1		-0.1			0.6	0.2		0.4	0.282843			0.5
thiamin-phosphate pyrophosphorylase [Campylobacter jejuni subsp. jejuni NCTC 11168]	gi|218562695			23 kDa	0	0	0	0	0		0	0	0	0	0		0.2	-0.1	0.1	0.0666667	0.152753		0.1	0.1	0.3	0.166667	0.11547		0.3	0.7	0.6	0.533333	0.208167		0.8	0.6	0.7	0.7	0.1		0.8	0.8	1	0.866667	0.11547		0.6	0.5	1
thiF family protein [Campylobacter jejuni subsp. doylei 269.97]	gi|153951606			24 kDa	-0.1	-0.1	-0.1	-0.1	1.69967e-17		-0.1	-0.1	-0.1	-0.1	1.69967e-17		-0.4	-0.2	-0.2	-0.266667	0.11547		-0.3	-0.2	-0.4	-0.3	0.1		0.1	0.9	0.7	0.566667	0.416333		0.3	0.8	1	0.7	0.360555		-0.1	-0.1	-0.1	-0.1	1.69967e-17		0.1	0.1	-0.2
thiG protein [Campylobacter jejuni subsp. jejuni ICDCCJ07001]	gi|315124533			28 kDa	0	0	0	0	0		0	0	0	0	0		0.1	0.1	0	0.0666667	0.057735		-0.2	0.1	0	-0.0333333	0.152753		-0.8	-0.8	-1	-0.866667	0.11547		-1	-0.8	-0.8	-0.866667	0.11547		-0.9	-0.6	-0.6	-0.7	0.173205		-1	-0.6	-0.6
thioesterase family protein [Campylobacter jejuni subsp. jejuni 81-176]	gi|121613585			15 kDa	0	0	0	0	0		0	0	0	0	0		0.2	0.3	0.1	0.2	0.1		-0.1	0.2	0.1	0.0666667	0.152753		-1	-0.6	-0.3	-0.633333	0.351188		-0.9	-0.4	-1	-0.766667	0.321455		-0.8	0.2	-0.4	-0.333333	0.503322		-0.6	-0.1	-0.6
thioredoxin [Campylobacter jejuni subsp. jejuni NCTC 11168]	gi|218561828		C, O	11 kDa	-0.1	-0.1	-0.1	-0.1	1.69967e-17		-0.1	-0.1	-0.1	-0.1	1.69967e-17		-0.2	0.5	0.2	0.166667	0.351188		-0.1	0.2	0.2	0.1	0.173205		-1.7	-2.5	-2.4	-2.2	0.43589		-3.3	-2.9	-2.7	-2.96667	0.305505		-2.5	-2.4	-2.4	-2.43333	0.057735		-2.6	-3.1	-2.3
thioredoxin reductase [Campylobacter jejuni subsp. jejuni NCTC 11168]	gi|218561827	Cj0146	O	33 kDa	0	0	0	0	0		0	0	0	0	0		-1.1	-0.4	-1.3	-0.933333	0.472582		-0.4	-0.8	-1.4	-0.866667	0.503322		-1.3	-2.9	-3	-2.4	0.953939		-3.2	-3	-3.2	-3.13333	0.11547		-3.6	-3	-2.8	-3.13333	0.416333		-3.2	-3.2	-3.1
thiredoxin,-like protein [Campylobacter jejuni subsp. jejuni 81-176]	gi|121613144	Cj1664	C	18 kDa	0	0	0	0	0		0	0	0	0	0		-1.1	-0.4	-2.2	-1.23333	0.907377		-0.5	-0.8	-2.5	-1.26667	1.07858		0.7	2.2	0.4	1.1	0.964365		1.7	2	0.6	1.43333	0.737111		-1.7	-1.5	-3.6	-2.26667	1.15902		-0.7	-1.2	-2.9
thiS family protein [Campylobacter jejuni subsp. jejuni 81-176]	gi|121612418		H	8 kDa	0	0	0	0	0		0	0	0	0	0		-0.2	0.3	0.3	0.133333	0.288675		0	0.1	-0.2	-0.0333333	0.152753		-1.9	-2.4	-2.3	-2.2	0.264575		-3.4	-2.7	-2.6	-2.9	0.43589		-2.2	-1.6	-1.4	-1.73333	0.416333		-2.5	-2	-1.2
threonine dehydratase [Campylobacter jejuni subsp. jejuni NCTC 11168]	gi|218562456			44 kDa	0	0	0	0	0		0	0	0	0	0		0	0.2	-0.4	-0.0666667	0.305505		0	0.1	-0.1	0	0.1		-0.3	-0.4	-0.7	-0.466667	0.208167		-0.7	-0.5	-0.5	-0.566667	0.11547		0	-0.3	-0.7	-0.333333	0.351188		-0.3	0	-0.5
threonine synthase [Campylobacter jejuni subsp. jejuni 81-176]	gi|121613411			54 kDa	-0.1	-0.1	-0.1	-0.1	1.69967e-17		-0.1	-0.1	-0.1	-0.1	1.69967e-17		-0.1	0.1	0	0	0.1		-0.2	0	-0.2	-0.133333	0.11547		-1	-0.9	-0.9	-0.933333	0.057735		-1.2	-1.1	-1.4	-1.23333	0.152753		-1	-0.9	0.3	-0.533333	0.723418		-1.5	-1.2	-0.2
threonyl-tRNA synthetase [Campylobacter jejuni subsp. jejuni NCTC 11168]	gi|218561885			70 kDa	0	0	0	0	0		0	0	0	0	0		-0.2	0	0	-0.0666667	0.11547		-0.1	0.2	-0.3	-0.0666667	0.251661		-0.6	-0.7	-0.5	-0.6	0.1		-0.8	-0.6	-0.6	-0.666667	0.11547		-0.3	-0.1	-0.2	-0.2	0.1		0	0.1	-0.3
thymidylate kinase [Campylobacter jejuni subsp. jejuni NCTC 11168]	gi|218562394			22 kDa	-0.1	-0.1	-0.1	-0.1	1.69967e-17		-0.1	-0.1	-0.1	-0.1	1.69967e-17		0.2	0.1	-0.1	0.0666667	0.152753		-0.1	0.1	0	0	0.1		-0.4	-0.3	-0.6	-0.433333	0.152753		-0.7	-0.4	-0.5	-0.533333	0.152753		-0.8	-0.6	0.2	-0.4	0.52915		-1.4	-1	0.2
TonB-dependent heme receptor [Campylobacter jejuni RM1221]	gi|57238627	Cj1614		82 kDa	0	0	0	0	0		0	0	0	0	0		-3.6	-3.1		-3.35	0.353553				-4.2	-4.2			1.6	1.8	-0.2	1.06667	1.10151		2.1	1.8	0.4	1.43333	0.907377		-0.5	-2.4		-1.45	1.3435		-2.6	-3.1	-3.7
TonB-dependent heme receptor [Campylobacter jejuni subsp. jejuni 81116]	gi|157415833	Cj1614		80 kDa	0	0	0	0	0		0	0	0	0	0		-1.5	-1.3	-2.6	-1.8	0.7		-1	-1.5	-2.7	-1.73333	0.873689		1.5	1.7	-0.2	1	1.04403		1.9	2	0.6	1.5	0.781025		-1.8	-1.1	-2.2	-1.7	0.556776		-2.6	-1.5	-2
TonB-dependent heme receptor [Campylobacter jejuni subsp. jejuni 81-176]	gi|121613006	Cj1614		80 kDa	0	0	0	0	0		-0.2	0	0	-0.0666667	0.11547		-1.8	-0.7	-1.1	-1.2	0.556776		-0.8	0.4	-0.6	-0.333333	0.64291		1.7	1.8	0	1.16667	1.0116		1.6	1.6	0.1	1.1	0.866025		-1.5	-0.8	-1	-1.1	0.360555		-2.3	-0.2	-0.8
TPR domain-containing protein [Campylobacter jejuni RM1221]	gi|57237445			94 kDa	0	0.1	0.1	0.0666667	0.057735		0.1	0.1	0.1	0.1	1.69967e-17		0.2	-0.1	0	0.0333333	0.152753		0.3	0.1	0	0.133333	0.152753		1	1.2	0.9	1.03333	0.152753		1.3	1.3	1.2	1.26667	0.057735		1.3	1	0.3	0.866667	0.51316		1.3	1.4	0.6
tram-like protein [Campylobacter jejuni subsp. jejuni 81-176]	gi|121613450			11 kDa	0	0	0	0	0			0		0			0.4	0	-0.7	-0.1	0.556776		4.1	-0.1		2	2.96985		-1	1.3	1	0.433333	1.25033		5.3	-1.3	4.7	2.9	3.64966		0.8	0.8	1.3	0.966667	0.288675		5.2	-0.4	4.1
transaldolase [Campylobacter jejuni subsp. jejuni NCTC 11168]	gi|218561943			37 kDa	0.1	0.1	0.3	0.166667	0.11547		0.1	0	0.1	0.0666667	0.057735		-0.1	0.1	0.2	0.0666667	0.152753		0.1	0.3	0.1	0.166667	0.11547		-0.1	0.3	0.1	0.1	0.2		0.3	0.5	0.2	0.333333	0.152753		0.1	0.7	0.4	0.4	0.3		0.3	0.7	0.4
transcription antitermination protein NusB [Campylobacter jejuni subsp. jejuni 81116]	gi|157414677		K	15 kDa	-0.1	-0.1	-0.1	-0.1	1.69967e-17		-0.1	-0.1	-0.1	-0.1	1.69967e-17		-0.2	0.1	0	-0.0333333	0.152753		-0.2	0	-0.1	-0.1	0.1		-2.2	-3.2	-1.8	-2.4	0.72111		-4.1	-3.3	-2.3	-3.23333	0.90185		-2.4	-2.7	-0.3	-1.8	1.30767		-3.2	-3.1	-0.3
transcription antitermination protein NusG [Campylobacter jejuni subsp. doylei 269.97]	gi|153951948		K	20 kDa	0	0	0	0	0		0	0	0	0	0		-0.6	0.2	0.1	-0.1	0.43589		-0.3	0.1	-0.4	-0.2	0.264575		-0.6	-0.1	0	-0.233333	0.321455		-0.6	-0.1	-0.1	-0.266667	0.288675		-1.1	-1	0.6	-0.5	0.953939		-1.8	-1.3	0.4
transcription elongation factor GreA [Campylobacter jejuni subsp. jejuni 81116]	gi|157414583		K	18 kDa	0	0	0	0	0		0	0	0	0	0		-0.2	0.2	0.3	0.1	0.264575		-0.2	0.1	0.1	0	0.173205		-1.4	-2.8	-2	-2.06667	0.702377		-3.7	-2.8	-2.5	-3	0.6245		-2.2	-2.3	-1.2	-1.9	0.608276		-3	-2.9	-1.4
transcription elongation factor NusA [Campylobacter jejuni subsp. jejuni 81-176]	gi|121612185		K	41 kDa	0	0	0	0	0		-0.1	0	0	-0.0333333	0.057735		-0.4	0.1	0	-0.1	0.264575		0.1	0.1	-0.2	0	0.173205		0.3	1.1	0.8	0.733333	0.404145		1.1	0.9	0.8	0.933333	0.152753		0.1	0.3	1.2	0.533333	0.585947		0.1	0.2	0.9
transcription termination factor Rho [Campylobacter jejuni subsp. jejuni NCTC 11168]	gi|218562768	Cj1156	K	49 kDa	-0.1	0.1	0	0	0.1		-0.2	0	0.1	-0.0333333	0.152753		-0.2	0.1	0.1	0	0.173205		0	0.3	0	0.1	0.173205		0.2	0.8	0.7	0.566667	0.321455		0.6	1	0.8	0.8	0.2		-0.5	-0.3	-0.6	-0.466667	0.152753		-0.4	-0.1	-0.6
transcriptional regulator CmeR [Campylobacter jejuni subsp. jejuni NCTC 11168]	gi|218562026	Cj0368c	K	24 kDa	0	0	0	0	0		0	0	0	0	0		0.2	0.3	0.5	0.333333	0.152753		0.2	0.4	0.2	0.266667	0.11547		-0.1	-0.3	0	-0.133333	0.152753		-0.6	-0.3	0	-0.3	0.3		-1.8	-2.2	-1.8	-1.93333	0.23094		-2.4	-2.8	-1.4
transcriptional regulator, putative [Campylobacter jejuni subsp. jejuni 81-176]	gi|121613166		K	13 kDa	0	0	0	0	0		0		0	0	0		-0.4	0.2	1.1	0.3	0.754983		0.3		0.1	0.2	0.141421		0.6	1.4	2.5	1.5	0.953939		0.4		2.5	1.45	1.48492		0.1	-0.2	2.1	0.666667	1.25033		-0.3		1.9
transcription-repair coupling factor [Campylobacter jejuni subsp. jejuni NCTC 11168]	gi|218562699			113 kDa	0	-0.1	-0.1	-0.0666667	0.057735		-0.1	0	0	-0.0333333	0.057735		0.5	0.1	0.5	0.366667	0.23094		0.2	0.3	0.6	0.366667	0.208167		1.1	1.6	1.4	1.36667	0.251661		1.5	1.5	1.8	1.6	0.173205		1.2	1.1	0.9	1.06667	0.152753		1.5	1.4	1.1
transferase, hexapeptide repeat family [Campylobacter jejuni subsp. jejuni 81116]	gi|157414527		R	20 kDa	0	0	0	0	0		0	0	0	0	0		0.2	0	0.3	0.166667	0.152753		0.2	0.3	0.3	0.266667	0.057735		-1.7	-3.4	-2.1	-2.4	0.888819		-3.8	-3.1	-2.6	-3.16667	0.602771		-2.5	-2.9	-2.7	-2.7	0.2		-2.8	-2.7	-2.5
transformation system protein [Campylobacter jejuni subsp. doylei 269.97]	gi|153952006			19 kDa	0	0	0	0	0		0	0	0	0	0		-0.1	-0.4	-0.6	-0.366667	0.251661		-0.3	-0.7	-0.7	-0.566667	0.23094		-0.4	0.2	-0.3	-0.166667	0.321455		-0.5	0	-0.3	-0.266667	0.251661		-0.7	-0.6	-2.2	-1.16667	0.896289		-1.4	-1.1	-1.7
transformation system protein ctsP [Campylobacter jejuni subsp. jejuni 81-176]	gi|121613067	Cj1473c		24 kDa	0	0.1		0.05	0.0707107		0	0	0	0	0		0.7	0.6		0.65	0.0707107		0.2	0.4	-0.2	0.133333	0.305505		1.5	2.1		1.8	0.424264		1.3	0.9	1.2	1.13333	0.208167		2.1	2.5		2.3	0.282843		1.8	1.5	1.1
transformation system protein ctsX [Campylobacter jejuni subsp. jejuni 81-176]	gi|121612126	Cj1472		23 kDa	0	0		0	0		0			0			0.6	0.5		0.55	0.0707107		1.2			1.2			1.7	2.4		2.05	0.494975		3.3			3.3			2.1	1.8		1.95	0.212132		3.8
transketolase [Campylobacter jejuni subsp. jejuni NCTC 11168]	gi|218563234			70 kDa	0	0.1	0	0.0333333	0.057735		0	0	0	0	0		0.2	0.2	0.2	0.2	3.39935e-17		0	0.1	0.3	0.133333	0.152753		-1.4	-1.6	-1.4	-1.46667	0.11547		-2.3	-1.7	-1.2	-1.73333	0.550757		-1.4	-1.3	-0.9	-1.2	0.264575		-1.5	-1.5	-0.9
translation elongation factor Ts [Campylobacter jejuni subsp. jejuni ICDCCJ07001]	gi|315124647			40 kDa	0.2	0	-0.1	0.0333333	0.152753		0	0.1	-0.1	0	0.1		-0.3	-0.1	-0.2	-0.2	0.1		-0.3	-0.1	-0.4	-0.266667	0.152753		-1.4	-1.8	-1.2	-1.46667	0.305505		-1.8	-1.6	-1.3	-1.56667	0.251661		-1.3	-1	-0.7	-1	0.3		-1.3	-0.9	-0.9
translation initiation factor IF-2 [Campylobacter jejuni subsp. jejuni 81-176]	gi|121613218			96 kDa	0	-0.1	-0.1	-0.0666667	0.057735		-0.2	-0.3	-0.2	-0.233333	0.057735		-0.2	0.1	0.2	0.0333333	0.208167		-0.1	0	-0.2	-0.1	0.1		0.7	1.6	1.3	1.2	0.458258		1.3	1.4	1.4	1.36667	0.057735		0.6	0.5	1.2	0.766667	0.378594		0.8	0.7	0.9
translation initiation factor IF-3 [Campylobacter jejuni subsp. jejuni 81116]	gi|157414516			20 kDa	0	-0.2	0	-0.0666667	0.11547		0	0	-0.2	-0.0666667	0.11547		-0.4	0.2	0.5	0.1	0.458258		0	0.3	-0.5	-0.0666667	0.404145		-0.1	0.6	0.7	0.4	0.43589		0.4	0.7	0.6	0.566667	0.152753		-1	-0.4	-0.3	-0.566667	0.378594		-0.5	-0.6	-0.8
translocation protein TolB [Campylobacter jejuni subsp. jejuni NCTC 11168]	gi|218561793			45 kDa	0.2	0.2	0.2	0.2	3.39935e-17		0.1	0.2	0.3	0.2	0.1		0.2	-0.2	0	0	0.2		-0.1	-0.1	0.2	0	0.173205		-0.3	-0.8	-0.3	-0.466667	0.288675		-0.4	-0.8	-0.2	-0.466667	0.305505		-0.2	-0.9	-1.1	-0.733333	0.472582		-0.4	-0.9	-1
transthyretin-like periplasmic protein [Campylobacter jejuni subsp. jejuni 81116]	gi|157415002			16 kDa	0	0	0	0	0		0	0	0	0	0		0.5	0.3	0.2	0.333333	0.152753		0.3	0.2	0.2	0.233333	0.057735		-0.9	-1.6	-1.7	-1.4	0.43589		-1.9	-1.4	-2	-1.76667	0.321455		-2.2	-2.4	-2.8	-2.46667	0.305505		-2.3	-2.4	-2.6
trigger factor [Campylobacter jejuni subsp. jejuni NCTC 11168]	gi|218561872			51 kDa	0.1	0	0.1	0.0666667	0.057735		0	0	0.1	0.0333333	0.057735		0.2	0.5	0.3	0.333333	0.152753		0.2	0.4	0	0.2	0.2		-1	-1	-0.9	-0.966667	0.057735		-1.7	-1.2	-1.4	-1.43333	0.251661		-2.1	-2.3	-0.4	-1.6	1.04403		-2.7	-2.6	-0.7
triosephosphate isomerase [Campylobacter jejuni subsp. jejuni ICDCCJ07001]	gi|315124836		G	25 kDa	0	0	0	0	0		0	0	0	0	0		0.5	0.3	0.4	0.4	0.1		0.1	0.7	0.1	0.3	0.34641		-1.4	-2.4	-2.5	-2.1	0.608276		-2.7	-2.3	-2.4	-2.46667	0.208167		-1.6	-2.1	-2.3	-2	0.360555		-2.5	-2.4	-1.9
TrkA domain-containing protein [Campylobacter jejuni subsp. jejuni 81-176]	gi|121612157			54 kDa	-0.1	0	0.1	0	0.1		0	0.1	0.1	0.0666667	0.057735		0.4	-0.1	0.2	0.166667	0.251661		0.4	0.2	0.6	0.4	0.2		1.2	1.3	1.2	1.23333	0.057735		1.6	1.6	1.3	1.5	0.173205		1.1	1.2	1	1.1	0.1		1.2	1.6	1
tRNA (guanine-N(1)-)-methyltransferase [Campylobacter jejuni subsp. jejuni 81116]	gi|157415000			27 kDa	0	0	0	0	0		0	0	0	0	0		0.2	-0.2	-0.3	-0.1	0.264575		0	-0.1	0	-0.0333333	0.057735		1.2	1.5	0.8	1.16667	0.351188		1.6	1.3	1.2	1.36667	0.208167		1.2	0.7	0.3	0.733333	0.450925		1.2	0.7	0.4
tRNA (guanine-N(7)-)-methyltransferase [Campylobacter jejuni subsp. jejuni NCTC 11168]	gi|218562890			46 kDa	-0.1	0	-0.2	-0.1	0.1		0	-0.1	0	-0.0333333	0.057735		0.7	0	-0.3	0.133333	0.51316		0.4	-0.2	0.3	0.166667	0.321455		1.5	1.5	0.9	1.3	0.34641		1.7	1.3	1.2	1.4	0.264575		1.5	1.8	0.8	1.36667	0.51316		1.6	1.6	1.2
tRNA (uracil-5-)-methyltransferase [Campylobacter jejuni subsp. jejuni NCTC 11168]	gi|218562459			42 kDa	0	0	0	0	0		0.2	0	0	0.0666667	0.11547		0.3	0.3	0.1	0.233333	0.11547		0.5	0.2	0.6	0.433333	0.208167		0.9	1.1	0.9	0.966667	0.11547		1.5	1	1.2	1.23333	0.251661		1	0.7	1.2	0.966667	0.251661		1.1	0.7	1.4
tRNA 2-selenouridine synthase [Campylobacter jejuni subsp. jejuni NCTC 11168]	gi|218562155			39 kDa	0	0	0	0	0		0	0	0	0	0		0.5	0.1	0.1	0.233333	0.23094		0.5	0.1	0.7	0.433333	0.305505		1.1	1.5	0.8	1.13333	0.351188		1.7	1.3	1.4	1.46667	0.208167		0.9	0.9	0.6	0.8	0.173205		1	0.8	0.9
tRNA delta(2)-isopentenylpyrophosphate transferase [Campylobacter jejuni subsp. jejuni 81-176]	gi|121613065			33 kDa	0	0	0	0	0		0	0		0	0		0.3	0.2	0.2	0.233333	0.057735		0.2	0.3		0.25	0.0707107		0.9	1.1	0.8	0.933333	0.152753		1	1.2		1.1	0.141421		0.7	0.7	1.4	0.933333	0.404145		0.4	0.6
tRNA modification GTPase TrmE [Campylobacter jejuni subsp. jejuni 81-176]	gi|121612630			49 kDa	0	0	0	0	0		0	0	0	0	0		0	-0.2	-0.4	-0.2	0.2		0	-0.2	0.1	-0.0333333	0.152753		0.8	1.2	0.8	0.933333	0.23094		1.1	1	1.4	1.16667	0.208167		1.3	1.5	1.2	1.33333	0.152753		0.9	1.2	2.1
tRNA pseudouridine synthase B [Campylobacter jejuni subsp. jejuni ICDCCJ07001]	gi|315124582			31 kDa	0	0	0	0	0		0			0			0.1	-0.1	0	0	0.1		0			0			1	1	0.9	0.966667	0.057735		1.3			1.3			1.2	0.6	0.9	0.9	0.3		1
tRNA pseudouridine synthase D [Campylobacter jejuni subsp. jejuni NCTC 11168]	gi|218563060			43 kDa	0	0	0	0	0		0	0	0	0	0		-0.5	-0.3	-0.6	-0.466667	0.152753		-0.2	-0.2	-0.5	-0.3	0.173205		0.4	0.8	0.4	0.533333	0.23094		0.9	0.7	0.4	0.666667	0.251661		0.2	0.5	0.7	0.466667	0.251661		0.2	0.4	0.8
tRNA uridine 5-carboxymethylaminomethyl modification enzyme GidA [Campylobacter jejuni subsp. jejuni 81116]	gi|157415452			69 kDa	0	0	0	0	0		0	0	0	0	0		-0.3	0	0	-0.1	0.173205		0	0.2	-0.1	0.0333333	0.152753		0.1	0.7	0.6	0.466667	0.321455		0.5	0.8	0.7	0.666667	0.152753		0.4	0.4	0.8	0.533333	0.23094		0.7	0.7	0.7
tRNA-i(6)A37 thiotransferase enzyme MiaB [Campylobacter jejuni subsp. jejuni 81-176]	gi|121613595	Cj0458c	J	49 kDa	0	0.2	0.2	0.133333	0.11547		0.2	0.2	0.2	0.2	3.39935e-17		0.4	0.2	0.7	0.433333	0.251661		0.4	0.3	0.3	0.333333	0.057735		-0.5	-0.4	0	-0.3	0.264575		-0.2	-0.4	-0.4	-0.333333	0.11547		0.9	1	1.6	1.16667	0.378594		0.5	0.5	1.3
tRNA-specific 2-thiouridylase MnmA [Campylobacter jejuni subsp. jejuni 81-176]	gi|121613044			38 kDa	0.1	0.1	0.1	0.1	1.69967e-17		0.1	0.1	0.1	0.1	1.69967e-17		-0.6	-0.2	-0.6	-0.466667	0.23094		0	-0.1	-0.3	-0.133333	0.152753		0.6	0.9	0.3	0.6	0.3		1.3	1	0.2	0.833333	0.568624		1	0.7	0.5	0.733333	0.251661		0.6	0.6	0.4
tryptophan synthase subunit alpha [Campylobacter jejuni subsp. jejuni 81-176]	gi|121613100	Cj0349		28 kDa	-0.1	-0.1	-0.2	-0.133333	0.057735		-0.1	-0.1	-0.1	-0.1	1.69967e-17		-1.2	-0.3	-0.5	-0.666667	0.472582		-0.9	-0.2	-1.3	-0.8	0.556776		-0.2	-0.4	-0.3	-0.3	0.1		-0.3	-0.1	-0.3	-0.233333	0.11547		-0.1	-0.2	-0.5	-0.266667	0.208167		0	0	-1
tryptophan synthase subunit beta [Campylobacter jejuni subsp. jejuni 81116]	gi|157414645			43 kDa	-0.2	0.1	0	-0.0333333	0.152753		0	-0.1	0	-0.0333333	0.057735		-1.4	0	-0.2	-0.533333	0.757188		-0.4	0.2	-0.9	-0.366667	0.550757		0.5	1.2	0.6	0.766667	0.378594		1.1	1.2	0.9	1.06667	0.152753		0.5	0.7	-0.5	0.233333	0.64291		1.2	0.8	-0.6
tryptophanyl-tRNA synthetase [Campylobacter jejuni subsp. jejuni NCTC 11168]	gi|218562046			36 kDa	0	0	0	0	0		0	0	0	0	0		-0.1	0.2	0.1	0.0666667	0.152753		0.1	0.2	-0.1	0.0666667	0.152753		-1.2	-1.6	-1.4	-1.4	0.2		-2	-1.9	-1.9	-1.93333	0.057735		-1.6	-1.3	-1.3	-1.4	0.173205		-2	-1.8	-1.4
tungstate ABC transporter, periplasmic tungstate-binding protein, putative [Campylobacter jejuni subsp. jejuni 81-176]	gi|121612305	Cj1540	H	30 kDa	-0.1	-0.1	-0.1	-0.1	1.69967e-17		-0.1	-0.1	-0.1	-0.1	1.69967e-17		-1.3	-0.1	-0.6	-0.666667	0.602771		-0.7	-0.3	-0.7	-0.566667	0.23094		-1.1	-1.3	-2	-1.46667	0.472582		-1.3	-1.2	-1.9	-1.46667	0.378594		-4.2	-3.2	-3.7	-3.7	0.5		-3.6	-2.9	-3.6
tungsten ABC transporter, ATP-binding protein, putative [Campylobacter jejuni subsp. jejuni 81-176]	gi|121612410			39 kDa	0	0	0	0	0		0	0	0	0	0		-0.4	-0.3	-0.8	-0.5	0.264575		-0.4	-0.4	-0.6	-0.466667	0.11547		1.4	1.1	0.6	1.03333	0.404145		1.3	0.9	1.1	1.1	0.2		1	0.4	-0.1	0.433333	0.550757		0.9	0.7	-0.2
twin arginine-targeting protein translocase [Campylobacter jejuni subsp. jejuni 81-176]	gi|121612202			9 kDa	0	0	0	0	0		0	0	0	0	0		-0.2	-0.6	-1	-0.6	0.4		0.1	-0.1	-0.6	-0.2	0.360555		-1.1	-2.1	-0.8	-1.33333	0.680686		-1.9	-2	-0.6	-1.5	0.781025		-0.8	-3.4	-3	-2.4	1.4		-1.5	-2.9	-2.3
two-component response regulator [Campylobacter jejuni subsp. jejuni NCTC 11168]	gi|218562293			47 kDa	0	0	0	0	0		0	0	0	0	0		-0.3	-0.1	-0.3	-0.233333	0.11547		0	-0.2	0.1	-0.0333333	0.152753		0	0.6	0.5	0.366667	0.321455		0.6	0.9	0.4	0.633333	0.251661		0.6	1	1.5	1.03333	0.450925		0.6	0.7	1.4
type I restriction-modification enzyme, R subunit [Campylobacter jejuni subsp. jejuni 81-176]	gi|121612641			116 kDa	0	0	0.1	0.0333333	0.057735		0	0	0	0	0		0.1	0	0.1	0.0666667	0.057735		0.1	0.1	-0.1	0.0333333	0.11547		1.2	1.4	1.1	1.23333	0.152753		1.7	1.3	1.2	1.4	0.264575		0.8	0.8	0.9	0.833333	0.057735		1.2	0.9	0.9
type I restriction-modification system, M subunit [Campylobacter jejuni subsp. jejuni 81-176]	gi|121612527			57 kDa	0.3	0	0.1	0.133333	0.152753		0.2	0	0.1	0.1	0.1		0.3	-0.1	0	0.0666667	0.208167		0.5	0.1	-0.1	0.166667	0.305505		1	1	0.9	0.966667	0.057735		1.4	1.3	1.4	1.36667	0.057735		1.2	0.8	1.1	1.03333	0.208167		1.2	0.8	1.3
type II restriction-modification enzyme [Campylobacter jejuni RM1221]	gi|57237046			148 kDa	-0.1	-0.2	0	-0.1	0.1		-0.1	-0.1	-0.1	-0.1	1.69967e-17		0.1	0.2	0.4	0.233333	0.152753		0	0	-0.2	-0.0666667	0.11547		0.8	1.5	1.1	1.13333	0.351188		1.4	1	1.1	1.16667	0.208167		0.3	0.6	0.5	0.466667	0.152753		0.8	0.5	0
type II restriction-modification enzyme [Campylobacter jejuni RM1221]	gi|57237937			157 kDa	-0.1	0	0	-0.0333333	0.057735		0	0	0	0	0		-0.1	0.3	0.1	0.1	0.2		-0.2	0.5	0.1	0.133333	0.351188		1.2	1.2	1.3	1.23333	0.057735		1.4	1.6	1.3	1.43333	0.152753		1.8	1.4	1.4	1.53333	0.23094		1.3	1.9	1.4
type II restriction-modification enzyme [Campylobacter jejuni subsp. jejuni ICDCCJ07001]	gi|315124538			110 kDa	0	0	0	0	0		0	0	0	0	0		0.1	-0.1	-0.2	-0.0666667	0.152753		0.1	0.1	0.2	0.133333	0.057735		1.1	1.2	1.3	1.2	0.1		1.2	1.5	1.5	1.4	0.173205		1.5	1.3	1.3	1.36667	0.11547		1.4	1.6	1.3
Type II secretion system F domain-containing protein [Mahella australiensis 50-1 BON]	gi|332982951			30 kDa	0			0			0			0			0.1			0.1			-0.1			-0.1			-0.1			-0.1			-0.8			-0.8			0			0			-0.5
tyrosyl-tRNA synthetase [Campylobacter jejuni subsp. jejuni NCTC 11168]	gi|218562883			45 kDa	0	0.2	0.2	0.133333	0.11547		0.1	0	0	0.0333333	0.057735		-0.1	0.1	0.2	0.0666667	0.152753		-0.1	0.1	-0.1	-0.0333333	0.11547		-0.5	-0.6	-0.6	-0.566667	0.057735		-0.5	-0.6	-0.7	-0.6	0.1		-0.6	-0.4	-0.2	-0.4	0.2		-0.6	-0.4	-0.8
ubiquinol--cytochrome c reductase, cytochrome b subunit [Campylobacter jejuni subsp. jejuni 81-176]	gi|121612753			48 kDa	0.2	0.1	0.1	0.133333	0.057735		0.2	0.3	0.1	0.2	0.1		0.4	0.1	0.4	0.3	0.173205		0.3	0.1	0.2	0.2	0.1		1	1	1.3	1.1	0.173205		1.4	1.1	1.3	1.26667	0.152753		2	1.4	1.4	1.6	0.34641		1.8	1.2	1.4
ubiquinol--cytochrome c reductase, cytochrome c1 subunit [Campylobacter jejuni subsp. jejuni ICDCCJ07001]	gi|315124650			41 kDa	-0.1	-0.1	0	-0.0666667	0.057735		-0.1	-0.1	-0.1	-0.1	1.69967e-17		-0.2	-0.3	0.2	-0.1	0.264575		-0.2	-0.1	0	-0.1	0.1		-0.8	-0.9	0.2	-0.5	0.608276		-1.2	-0.9	-0.1	-0.733333	0.568624		-0.3	-0.9	-0.5	-0.566667	0.305505		-0.3	-0.7	-0.6
ubiquinol--cytochrome c reductase, iron-sulfur subunit [Campylobacter jejuni subsp. jejuni 81116]	gi|157415450			18 kDa	0	0	0	0	0		0	0	0	0	0		0.1	-0.1	0.2	0.0666667	0.152753		0.1	-0.1	0.2	0.0666667	0.152753		0.2	0.6	0.9	0.566667	0.351188		0.5	0.6	0.7	0.6	0.1		0	-0.3	-0.2	-0.166667	0.152753		-0.1	-0.1	-0.1
ubiquinone/menaquinone biosynthesis methyltransferase [Campylobacter jejuni subsp. jejuni NCTC 11168]	gi|218561983		H	27 kDa	0	0	0	0	0		0	-0.1	0	-0.0333333	0.057735		0.3	-0.1	0.6	0.266667	0.351188		0	-0.1	0	-0.0333333	0.057735		1.8	1.4	2	1.73333	0.305505		1.4	1.5	1.7	1.53333	0.152753		1.9	0.9	1.9	1.56667	0.57735		1.3	1.2	1.6
[truncated: 45 more rows]
[truncated: 2 more columns]

## Sheet: MH + SD only - ranked
X1-6, Samples report created on 03/11/2013	Experiment: X1-6
prophage; iron acquisition; regulated by CJIE1;	Displaying:Log2 Change	RM1221 or			SD	SD	SD				SD	SD	SD
[truncated: 1,376 more rows]

## Sheet: MH + OX only - ranked
X1-6, Samples report created on 03/11/2013	Experiment: X1-6
[truncated: 1,377 more rows]
